# Supplementary material for: Deep ecomorphological and genetic divergence in Steller's Jays (Cyanocitta stelleri, Aves: Corvidae)
Source: Ecol Evol. 2022 Nov 30;12(12):e9517. doi: 10.1002/ece3.9517 (PMC9712489; doi:10.1002/ece3.9517)
Supplement: Supplementary file 1 — Table S1 [file ECE3-12-e9517-s004.xlsx]

## Sheet: Sheet1
TABLE S1: Sampling of Steller's Jays and outgroups for ND2 and microsatellite analyses. Putative intergradation between subspecies based on population location and/or molecular data is indicated in the Taxon column.
Population #	Population Name	Morphotype	Taxon	Voucher number	Country	State/Prov./Dept.	county	latitude	longitude	locality	ND2 GenBank Accession	# Microsatellite Loci Analyzed
1	BC_Vancouver	Coastal	C. s. stelleri	MVZ:Bird:177865	Canada	British Columbia		49.0921	-124.116	12 km S and 6 km W Wellington, Nanaimo Railroad to Nanaimo Lakes, Vancouver Island	OM689563	12
1	BC_Vancouver	Coastal	C. s. stelleri	MVZ:Bird:177866	Canada	British Columbia		49.0921	-124.116	12 km S and 6 km W Wellington, Nanaimo Railroad to Nanaimo Lakes, Vancouver Island	OM689564	12
1	BC_Vancouver	Coastal	C. s. stelleri	MVZ:Bird:177867	Canada	British Columbia		49.0921	-124.116	12 km S and 6 km W Wellington, Nanaimo Railroad to Nanaimo Lakes, Vancouver Island	OM689565	12
1	BC_Vancouver	Coastal	C. s. stelleri	MVZ:Bird:177868	Canada	British Columbia		49.0921	-124.116	12 km S and 6 km W Wellington, Nanaimo Railroad to Nanaimo Lakes, Vancouver Island	OM689566	12
1	BC_Vancouver	Coastal	C. s. stelleri	MVZ:Bird:177869	Canada	British Columbia		49.0921	-124.116	12 km S and 6 km W Wellington, Nanaimo Railroad to Nanaimo Lakes, Vancouver Island	OM689567	12
1	BC_Vancouver	Coastal	C. s. stelleri	MVZ:Bird:177870	Canada	British Columbia		49.0921	-124.116	12 km S and 6 km W Wellington, Nanaimo Railroad to Nanaimo Lakes, Vancouver Island	OM689568	12
1	BC_Vancouver	Coastal	C. s. stelleri	MVZ:Bird:177871	Canada	British Columbia		48.4333	-123.483	Colwood, near Victoria, Vancouver Island	OM689569	12
1	BC_Vancouver	Coastal	C. s. stelleri	UWBM:Bird:105144	Canada	British Columbia		48.6667	-124.5	10 km ENE Port Renfrew, Vancouver Island	OM817568	12
1	BC_Vancouver	Coastal	C. s. stelleri	UWBM:Bird:105145	Canada	British Columbia		48.6667	-124.5	10 km ENE Port Renfrew, Vancouver Island	OM817569	12
1	BC_Vancouver	Coastal	C. s. stelleri	UWBM:Bird:105146	Canada	British Columbia		48.8745	-124.999	10 km ENE Port Renfrew, Vancouver Island	OM817572	12
1	BC_Vancouver	Coastal	C. s. stelleri	UWBM:Bird:105148	Canada	British Columbia		48.8745	-124.999	10 km ENE Port Renfrew, Vancouver Island	OM817570	12
1	BC_Vancouver	Coastal	C. s. stelleri	UWBM:Bird:105149	Canada	British Columbia		48.8745	-124.999	10 km ENE Port Renfrew, Vancouver Island	OM817571	12
2	WA_Clallam	Coastal	C. s. stelleri	MVZ:Bird:181877	United States	Washington	Clallam	48.1318	-123.886	Sadie Creek, 4 mi N and 1 mi E Fairholm at W end Lake Crescent	OM689570	12
2	WA_Clallam	Coastal	C. s. stelleri	MVZ:Bird:181878	United States	Washington	Clallam	48.1318	-123.886	Sadie Creek, 4 mi N and 1 mi E Fairholm at W end Lake Crescent	OM689571	12
2	WA_Clallam	Coastal	C. s. stelleri	MVZ:Bird:181879	United States	Washington	Clallam	48.1318	-123.886	Sadie Creek, 4 mi N and 1 mi E Fairholm at W end Lake Crescent	OM689572	12
2	WA_Clallam	Coastal	C. s. stelleri	MVZ:Bird:181880	United States	Washington	Clallam	48.1318	-123.886	Sadie Creek, 4 mi N and 1 mi E Fairholm at W end Lake Crescent	OM689573	12
2	WA_Clallam	Coastal	C. s. stelleri	MVZ:Bird:181881	United States	Washington	Clallam	48.1318	-123.886	Sadie Creek, 4 mi N and 1 mi E Fairholm at W end Lake Crescent	OM689574	12
2	WA_Clallam	Coastal	C. s. stelleri	MVZ:Bird:181882	United States	Washington	Clallam	48.1301	-123.95	U.S. Forest Service Rd. 30, ca. 4 mi N and 1.5 mi W Fairholm at W end Lake Crescent	OM689575	12
2	WA_Clallam	Coastal	C. s. stelleri	MVZ:Bird:181883	United States	Washington	Clallam	48.0585	-124.077	U.S. Forest Service Rd. 2929, 0.5 mi S and 7 mi W Fairholm at W end Lake Crescent	OM689576	12
2	WA_Clallam	Coastal	C. s. stelleri	MVZ:Bird:181884	United States	Washington	Clallam	48.0585	-124.077	U.S. Forest Service Rd. 2929, 0.5 mi S and 7 mi W Fairholm at W end Lake Crescent	OM689577	12
2	WA_Clallam	Coastal	C. s. stelleri	MVZ:Bird:181885	United States	Washington	Clallam	48.0525	-124.117	U.S. Forest Service Rd. 29, 1 mi S and 8.5 mi W Fairholm at W end Lake Crescent	OM689578	12
2	WA_Clallam	Coastal	C. s. stelleri	MVZ:Bird:181886	United States	Washington	Clallam	48.044	-124.091	U.S. Forest Service Rd. 29, 1.5 mi S and 7.5 mi W Fairholm at W end Lake Crescent	OM689579	12
2	WA_Clallam	Coastal	C. s. stelleri	MVZ:Bird:181887	United States	Washington	Clallam	48.044	-124.091	U.S. Forest Service Rd. 29, 1.5 mi S and 7.5 mi W Fairholm at W end Lake Crescent	OM689580	12
2	WA_Clallam	Coastal	C. s. stelleri	MVZ:Bird:181888	United States	Washington	Clallam	48.044	-124.091	U.S. Forest Service Rd. 29, 1.5 mi S and 7.5 mi W Fairholm at W end Lake Crescent	OM689581	12
2	WA_Clallam	Coastal	C. s. stelleri	MVZ:Bird:181889	United States	Washington	Clallam	48.044	-124.091	U.S. Forest Service Rd. 29, 1.5 mi S and 7.5 mi W Fairholm at W end Lake Crescent	OM689582	12
2	WA_Clallam	Coastal	C. s. stelleri	MVZ:Bird:181890	United States	Washington	Clallam	48.044	-124.091	U.S. Forest Service Rd. 29, 1.5 mi S and 7.5 mi W Fairholm at W end Lake Crescent	OM689583	12
2	WA_Clallam	Coastal	C. s. stelleri	MVZ:Bird:181891	United States	Washington	Clallam	48.044	-124.091	U.S. Forest Service Rd. 29, 1.5 mi S and 7.5 mi W Fairholm at W end Lake Crescent	OM689584	12
2	WA_Clallam	Coastal	C. s. stelleri	MVZ:Bird:181892	United States	Washington	Clallam	48.0383	-124.169	U.S. Forest Service Rd. 2923, ca. 2 mi S and 10 mi W Fairholm at W end Lake Crescent	OM689585	12
3	OR_Tillamook	Coastal	C. s. stelleri	MVZ:Bird:178930	United States	Oregon	Tillamook	45.2781	-123.877	Buzzard Butte, 3 mi N and 2 mi W Hebo	OM689586	12
3	OR_Tillamook	Coastal	C. s. stelleri	MVZ:Bird:178931	United States	Oregon	Tillamook	45.2781	-123.877	Buzzard Butte, 3 mi N and 2 mi W Hebo	OM689587	12
3	OR_Tillamook	Coastal	C. s. stelleri	MVZ:Bird:178932	United States	Oregon	Tillamook	45.2781	-123.877	Buzzard Butte, 3 mi N and 2 mi W Hebo	OM689588	12
3	OR_Tillamook	Coastal	C. s. stelleri	MVZ:Bird:178933	United States	Oregon	Tillamook	45.2781	-123.877	Buzzard Butte, 3 mi N and 2 mi W Hebo	OM689599	12
3	OR_Tillamook	Coastal	C. s. stelleri	MVZ:Bird:178934	United States	Oregon	Tillamook	45.2781	-123.877	Buzzard Butte, 3 mi N and 2 mi W Hebo	OM689600	12
3	OR_Tillamook	Coastal	C. s. stelleri	MVZ:Bird:178935	United States	Oregon	Tillamook	45.2781	-123.877	Buzzard Butte, 3 mi N and 2 mi W Hebo	OM689601	12
3	OR_Tillamook	Coastal	C. s. stelleri	MVZ:Bird:178936	United States	Oregon	Tillamook	45.2781	-123.877	Buzzard Butte, 3 mi N and 2 mi W Hebo	OM689602	12
3	OR_Tillamook	Coastal	C. s. stelleri	MVZ:Bird:178937	United States	Oregon	Tillamook	45.2781	-123.877	Buzzard Butte, 3 mi N and 2 mi W Hebo	OM689603	12
3	OR_Tillamook	Coastal	C. s. stelleri	MVZ:Bird:178938	United States	Oregon	Tillamook	45.2781	-123.877	Buzzard Butte, 3 mi N and 2 mi W Hebo	OM689604	12
3	OR_Tillamook	Coastal	C. s. stelleri	MVZ:Bird:178939	United States	Oregon	Tillamook	45.2781	-123.877	Buzzard Butte, 3 mi N and 1 mi W Hebo	OM689605	12
3	OR_Tillamook	Coastal	C. s. stelleri	MVZ:Bird:178940	United States	Oregon	Tillamook	45.2781	-123.877	Buzzard Butte, 3 mi N and 1 mi W Hebo	OM689606	12
3	OR_Tillamook	Coastal	C. s. stelleri	MVZ:Bird:178941	United States	Oregon	Tillamook	45.2781	-123.877	Buzzard Butte, 3 mi N and 1 mi W Hebo	OM689607	12
3	OR_Tillamook	Coastal	C. s. stelleri	MVZ:Bird:178942	United States	Oregon	Tillamook	45.2781	-123.877	Buzzard Butte, 3 mi N and 1 mi W Hebo	OM689608	12
3	OR_Tillamook	Coastal	C. s. stelleri	MVZ:Bird:178943	United States	Oregon	Tillamook	45.2781	-123.877	Buzzard Butte, 3 mi N and 1 mi W Hebo	OM689609	12
3	OR_Tillamook	Coastal	C. s. stelleri	MVZ:Bird:178944	United States	Oregon	Tillamook	45.2781	-123.877	Buzzard Butte, 3 mi N and 0.5 mi W Hebo	OM689610	12
3	OR_Tillamook	Coastal	C. s. stelleri	MVZ:Bird:179756	United States	Oregon	Tillamook	45.245	-123.812	U.S. Forest Service Rd. 8595, 1 mi N and 2.5 mi E Hebo	OM689589	12
3	OR_Tillamook	Coastal	C. s. stelleri	MVZ:Bird:179757	United States	Oregon	Tillamook	45.245	-123.812	U.S. Forest Service Rd. 8595, 1 mi N and 2.5 mi E Hebo	OM689590	12
3	OR_Tillamook	Coastal	C. s. stelleri	MVZ:Bird:179758	United States	Oregon	Tillamook	45.245	-123.812	U.S. Forest Service Rd. 8595, 1 mi N and 2.5 mi E Hebo	OM689591	12
3	OR_Tillamook	Coastal	C. s. stelleri	MVZ:Bird:179759	United States	Oregon	Tillamook	45.245	-123.812	U.S. Forest Service Rd. 8595, 1 mi N and 2.5 mi E Hebo	OM689592	12
3	OR_Tillamook	Coastal	C. s. stelleri	MVZ:Bird:179760	United States	Oregon	Tillamook	45.2567	-123.89	U.S. Forest Service Rd. 1024, 1 mi N and 0.5 mi E Hebo	OM689593	12
3	OR_Tillamook	Coastal	C. s. stelleri	MVZ:Bird:179761	United States	Oregon	Tillamook	45.2567	-123.89	U.S. Forest Service Rd. 1024, 1 mi N and 0.5 mi E Hebo	OM689594	12
3	OR_Tillamook	Coastal	C. s. stelleri	MVZ:Bird:179762	United States	Oregon	Tillamook	45.2567	-123.89	U.S. Forest Service Rd. 1024, 1 mi N and 0.5 mi E Hebo	OM689595	12
3	OR_Tillamook	Coastal	C. s. stelleri	MVZ:Bird:179763	United States	Oregon	Tillamook	45.2567	-123.89	U.S. Forest Service Rd. 1024, 1 mi N and 0.5 mi E Hebo	OM689596	12
3	OR_Tillamook	Coastal	C. s. stelleri	MVZ:Bird:179764	United States	Oregon	Tillamook	45.2567	-123.89	U.S. Forest Service Rd. 1024, 1 mi N and 0.5 mi E Hebo	OM689597	12
3	OR_Tillamook	Coastal	C. s. stelleri	MVZ:Bird:179765	United States	Oregon	Tillamook	45.2567	-123.89	U.S. Forest Service Rd. 1024, 1 mi N and 0.5 mi E Hebo	OM689598	12
4	OR_Mapleton	Coastal	C. s. stelleri or C. s. frontalis	MVZ:Bird:177939	United States	Oregon	Lane	44.0459	-123.927	1 mi N and 3.5 mi W Mapleton, U.S. Forest Service Rd. 2610	OM689611	12
4	OR_Mapleton	Coastal	C. s. stelleri or C. s. frontalis	MVZ:Bird:177940	United States	Oregon	Lane	44.0459	-123.927	1 mi N and 3.5 mi W Mapleton, U.S. Forest Service Rd. 2610	OM689612	12
4	OR_Mapleton	Coastal	C. s. stelleri or C. s. frontalis	MVZ:Bird:177941	United States	Oregon	Lane	44.0314	-123.927	3.5 mi W Mapleton, Walker Creek Quarry	OM689629	12
4	OR_Mapleton	Coastal	C. s. stelleri or C. s. frontalis	MVZ:Bird:178959	United States	Oregon	Lane	44.0604	-123.937	U.S. Forest Service Rd. 2610, 2 mi N and 4 mi W Mapleton	OM689630	12
4	OR_Mapleton	Coastal	C. s. stelleri or C. s. frontalis	MVZ:Bird:178960	United States	Oregon	Lane	44.0604	-123.937	U.S. Forest Service Rd. 2610, 2 mi N and 4 mi W Mapleton	OM689631	12
4	OR_Mapleton	Coastal	C. s. stelleri or C. s. frontalis	MVZ:Bird:178961	United States	Oregon	Lane	44.0604	-123.937	U.S. Forest Service Rd. 2610, 2 mi N and 4 mi W Mapleton	OM689632	12
4	OR_Mapleton	Coastal	C. s. stelleri or C. s. frontalis	MVZ:Bird:178962	United States	Oregon	Lane	44.0604	-123.937	U.S. Forest Service Rd. 2610, 2 mi N and 4 mi W Mapleton	OM689633	12
4	OR_Mapleton	Coastal	C. s. stelleri or C. s. frontalis	MVZ:Bird:178963	United States	Oregon	Lane	44.0459	-123.927	U.S. Forest Service Rd. 2610, 1 mi N and 3.5 mi W Mapleton	OM689634	12
4	OR_Mapleton	Coastal	C. s. stelleri or C. s. frontalis	MVZ:Bird:178964	United States	Oregon	Lane	44.0459	-123.927	U.S. Forest Service Rd. 2610, 1 mi N and 3.5 mi W Mapleton	OM689635	12
4	OR_Mapleton	Coastal	C. s. stelleri or C. s. frontalis	MVZ:Bird:178965	United States	Oregon	Lane	44.0459	-123.927	U.S. Forest Service Rd. 2610, 1 mi N and 3.5 mi W Mapleton	OM689636	12
4	OR_Mapleton	Coastal	C. s. stelleri or C. s. frontalis	MVZ:Bird:178966	United States	Oregon	Lane	44.0459	-123.927	U.S. Forest Service Rd. 2610, 1 mi N and 3.5 mi W Mapleton	OM689637	12
4	OR_Mapleton	Coastal	C. s. stelleri or C. s. frontalis	MVZ:Bird:178967	United States	Oregon	Lane	44.0459	-123.927	U.S. Forest Service Rd. 2610, 1 mi N and 3.5 mi W Mapleton	OM689638	12
4	OR_Mapleton	Coastal	C. s. stelleri or C. s. frontalis	MVZ:Bird:178968	United States	Oregon	Lane	44.0459	-123.927	U.S. Forest Service Rd. 2610, 1 mi N and 3.5 mi W Mapleton	OM689639	12
4	OR_Mapleton	Coastal	C. s. stelleri or C. s. frontalis	MVZ:Bird:178969	United States	Oregon	Lane	44.0459	-123.927	U.S. Forest Service Rd. 2610, 1 mi N and 3.5 mi W Mapleton	OM689640	12
4	OR_Mapleton	Coastal	C. s. stelleri or C. s. frontalis	MVZ:Bird:178970	United States	Oregon	Lane	44.0459	-123.927	U.S. Forest Service Rd. 2610, 1 mi N and 3.5 mi W Mapleton	OM689641	12
4	OR_Mapleton	Coastal	C. s. stelleri or C. s. frontalis	MVZ:Bird:179888	United States	Oregon	Lane	44.1005	-123.859	U.S. Forest Service Rd. 5110, 5.5 mi N Mapleton	OM689613	12
4	OR_Mapleton	Coastal	C. s. stelleri or C. s. frontalis	MVZ:Bird:179889	United States	Oregon	Lane	44.1005	-123.859	U.S. Forest Service Rd. 5110, 5.5 mi N Mapleton	OM689614	12
4	OR_Mapleton	Coastal	C. s. stelleri or C. s. frontalis	MVZ:Bird:179890	United States	Oregon	Lane	44.1005	-123.859	U.S. Forest Service Rd. 5110, 5.5 mi N Mapleton	OM689615	12
4	OR_Mapleton	Coastal	C. s. stelleri or C. s. frontalis	MVZ:Bird:179891	United States	Oregon	Lane	44.0972	-123.866	U.S. Forest Service Rd. 5110, 4.5 mi N and 1 mi W Mapleton	OM689616	12
4	OR_Mapleton	Coastal	C. s. stelleri or C. s. frontalis	MVZ:Bird:179892	United States	Oregon	Lane	44.0972	-123.866	U.S. Forest Service Rd. 5110, 4.5 mi N and 1 mi W Mapleton	OM689617	12
4	OR_Mapleton	Coastal	C. s. stelleri or C. s. frontalis	MVZ:Bird:179893	United States	Oregon	Lane	44.0598	-123.944	U.S. Forest Service Rd. 2610, 2.5 mi N and 4.25 mi W Mapleton	OM689618	12
4	OR_Mapleton	Coastal	C. s. stelleri or C. s. frontalis	MVZ:Bird:179894	United States	Oregon	Lane	44.0598	-123.944	U.S. Forest Service Rd. 2610, 2.5 mi N and 4.25 mi W Mapleton	OM689619	12
4	OR_Mapleton	Coastal	C. s. stelleri or C. s. frontalis	MVZ:Bird:179895	United States	Oregon	Lane	44.0598	-123.944	U.S. Forest Service Rd. 2610, 2.5 mi N and 4.25 mi W Mapleton	OM689620	12
4	OR_Mapleton	Coastal	C. s. stelleri or C. s. frontalis	MVZ:Bird:179896	United States	Oregon	Lane	44.0479	-123.928	U.S. Forest Service Rd. 2610, 1.5 mi N and 3.75 mi W Mapleton	OM689621	12
4	OR_Mapleton	Coastal	C. s. stelleri or C. s. frontalis	MVZ:Bird:179897	United States	Oregon	Lane	44.0479	-123.928	U.S. Forest Service Rd. 2610, 1.5 mi N and 3.75 mi W Mapleton	OM689622	12
4	OR_Mapleton	Coastal	C. s. stelleri or C. s. frontalis	MVZ:Bird:179898	United States	Oregon	Lane	44.0379	-123.914	U.S. Forest Service Rd. 2610, 1 mi N and 3 mi W Mapleton	OM689623	12
4	OR_Mapleton	Coastal	C. s. stelleri or C. s. frontalis	MVZ:Bird:179899	United States	Oregon	Lane	44.0379	-123.914	U.S. Forest Service Rd. 2610, 1 mi N and 3 mi W Mapleton	OM689624	12
4	OR_Mapleton	Coastal	C. s. stelleri or C. s. frontalis	MVZ:Bird:179900	United States	Oregon	Lane	44.0379	-123.914	U.S. Forest Service Rd. 2610, 1 mi N and 3 mi W Mapleton	OM689625	12
4	OR_Mapleton	Coastal	C. s. stelleri or C. s. frontalis	MVZ:Bird:179901	United States	Oregon	Lane	44.0379	-123.914	U.S. Forest Service Rd. 2610, 1 mi N and 3 mi W Mapleton	OM689626	12
4	OR_Mapleton	Coastal	C. s. stelleri or C. s. frontalis	MVZ:Bird:179902	United States	Oregon	Lane	43.905	-123.999	U.S. Forest Service Rd. 4830, 8 mi S and 7 mi W Mapleton	OM689627	12
4	OR_Mapleton	Coastal	C. s. stelleri or C. s. frontalis	MVZ:Bird:179903	United States	Oregon	Lane	43.905	-123.999	U.S. Forest Service Rd. 4830, 8 mi S and 7 mi W Mapleton	OM689628	12
5	OR_SixRivers	Coastal	C. s. stelleri or C. s. frontalis	MVZ:Bird:178971	United States	Oregon	Curry	42.8214	-124.268	Sixes River Canyon, 1 mi N and 2 mi E Sixes River Campground	OM689642	12
5	OR_SixRivers	Coastal	C. s. stelleri or C. s. frontalis	MVZ:Bird:178972	United States	Oregon	Curry	42.8214	-124.268	Sixes River Canyon, 1 mi N and 2 mi E Sixes River Campground	OM689643	12
5	OR_SixRivers	Coastal	C. s. stelleri or C. s. frontalis	MVZ:Bird:178973	United States	Oregon	Curry	42.8214	-124.268	Sixes River Canyon, 1 mi N and 2 mi E Sixes River Campground	OM689644	12
5	OR_SixRivers	Coastal	C. s. stelleri or C. s. frontalis	MVZ:Bird:178974	United States	Oregon	Curry	42.8214	-124.268	Sixes River Canyon, 1 mi N and 2 mi E Sixes River Campground	OM689645	12
5	OR_SixRivers	Coastal	C. s. stelleri or C. s. frontalis	MVZ:Bird:178975	United States	Oregon	Curry	42.8214	-124.268	Sixes River Canyon, 1 mi N and 2 mi E Sixes River Campground	OM689646	12
5	OR_SixRivers	Coastal	C. s. stelleri or C. s. frontalis	MVZ:Bird:178976	United States	Oregon	Curry	42.8214	-124.268	Sixes River Canyon, 1 mi N and 2 mi E Sixes River Campground	OM689647	12
5	OR_SixRivers	Coastal	C. s. stelleri or C. s. frontalis	MVZ:Bird:178977	United States	Oregon	Curry	42.7925	-124.218	U.S. Forest Service Rd. 5201, 1 mi S and 4.5 mi E Sixes River Campground	OM689648	12
5	OR_SixRivers	Coastal	C. s. stelleri or C. s. frontalis	MVZ:Bird:178978	United States	Oregon	Curry	42.7925	-124.218	U.S. Forest Service Rd. 5201, 1 mi S and 4.5 mi E Sixes River Campground	OM689649	12
5	OR_SixRivers	Coastal	C. s. stelleri or C. s. frontalis	MVZ:Bird:178979	United States	Oregon	Curry	42.7925	-124.218	U.S. Forest Service Rd. 5201, 1 mi S and 4.5 mi E Sixes River Campground	OM689650	12
5	OR_SixRivers	Coastal	C. s. stelleri or C. s. frontalis	MVZ:Bird:178980	United States	Oregon	Curry	42.7925	-124.218	U.S. Forest Service Rd. 5201, 1 mi S and 4.5 mi E Sixes River Campground	OM689651	12
5	OR_SixRivers	Coastal	C. s. stelleri or C. s. frontalis	MVZ:Bird:178981	United States	Oregon	Curry	42.7925	-124.218	U.S. Forest Service Rd. 5201, 1 mi S and 4.5 mi E Sixes River Campground	OM689652	12
5	OR_SixRivers	Coastal	C. s. stelleri or C. s. frontalis	MVZ:Bird:178982	United States	Oregon	Curry	42.6861	-124.328	U.S. Forest Service Rd. 5502, 0.5 mi N and 5.5 mi E Humbug Mt.	OM689653	12
5	OR_SixRivers	Coastal	C. s. stelleri or C. s. frontalis	MVZ:Bird:178983	United States	Oregon	Curry	42.6861	-124.328	U.S. Forest Service Rd. 5502, 0.5 mi N and 5.5 mi E Humbug Mt.	OM689654	12
5	OR_SixRivers	Coastal	C. s. stelleri or C. s. frontalis	MVZ:Bird:178984	United States	Oregon	Curry	42.6861	-124.328	U.S. Forest Service Rd. 5502, 0.5 mi N and 5.5 mi E Humbug Mt.	OM689655	12
5	OR_SixRivers	Coastal	C. s. stelleri or C. s. frontalis	MVZ:Bird:178985	United States	Oregon	Curry	42.6861	-124.328	U.S. Forest Service Rd. 5502, 0.5 mi N and 5.5 mi E Humbug Mt.	OM689656	12
5	OR_SixRivers	Coastal	C. s. stelleri or C. s. frontalis	MVZ:Bird:178986	United States	Oregon	Curry	42.6861	-124.328	U.S. Forest Service Rd. 5502, 0.5 mi N and 5.5 mi E Humbug Mt.	OM689657	12
5	OR_SixRivers	Coastal	C. s. stelleri or C. s. frontalis	MVZ:Bird:178987	United States	Oregon	Curry	42.6861	-124.328	U.S. Forest Service Rd. 5502, 0.5 mi N and 5.5 mi E Humbug Mt.	OM689658	12
5	OR_SixRivers	Coastal	C. s. stelleri or C. s. frontalis	MVZ:Bird:178988	United States	Oregon	Curry	42.6861	-124.328	U.S. Forest Service Rd. 5502, 0.5 mi N and 5.5 mi E Humbug Mt.	OM689659	12
5	OR_SixRivers	Coastal	C. s. stelleri or C. s. frontalis	MVZ:Bird:178989	United States	Oregon	Curry	42.6861	-124.328	U.S. Forest Service Rd. 5502, 0.5 mi N and 5.5 mi E Humbug Mt.	OM689660	12
6	OR_Brookings	Coastal	C. s. stelleri or C. s. frontalis	MVZ:Bird:178501	United States	Oregon	Curry	42.0673	-124.166	U.S. Forest Service Rd. 1205, 1 mi N and 6 mi E Brookings	OM689661	12
6	OR_Brookings	Coastal	C. s. stelleri or C. s. frontalis	MVZ:Bird:178502	United States	Oregon	Curry	42.0673	-124.166	U.S. Forest Service Rd. 1205, 1 mi N and 6 mi E Brookings	OM689662	12
6	OR_Brookings	Coastal	C. s. stelleri or C. s. frontalis	MVZ:Bird:178503	United States	Oregon	Curry	42.0673	-124.166	U.S. Forest Service Rd. 1983, 1 mi N and 6 mi E Brookings	OM689663	12
6	OR_Brookings	Coastal	C. s. stelleri or C. s. frontalis	MVZ:Bird:178504	United States	Oregon	Curry	42.0673	-124.166	U.S. Forest Service Rd. 1983, 1 mi N and 6 mi E Brookings	OM689664	12
6	OR_Brookings	Coastal	C. s. stelleri or C. s. frontalis	MVZ:Bird:178505	United States	Oregon	Curry	42.0673	-124.166	U.S. Forest Service Rd. 1983, 1 mi N and 6 mi E Brookings	OM689665	12
6	OR_Brookings	Coastal	C. s. stelleri or C. s. frontalis	MVZ:Bird:178506	United States	Oregon	Curry	42.0673	-124.166	U.S. Forest Service Rd. 1983, 1 mi N and 6 mi E Brookings	OM689666	12
6	OR_Brookings	Coastal	C. s. stelleri or C. s. frontalis	MVZ:Bird:178507	United States	Oregon	Curry	42.0673	-124.166	U.S. Forest Service Rd. 1983, 1 mi N and 6 mi E Brookings	OM689667	12
6	OR_Brookings	Coastal	C. s. stelleri or C. s. frontalis	MVZ:Bird:178508	United States	Oregon	Curry	42.0673	-124.166	U.S. Forest Service Rd. 1983, 1 mi N and 6 mi E Brookings	OM689668	12
6	OR_Brookings	Coastal	C. s. stelleri or C. s. frontalis	MVZ:Bird:178509	United States	Oregon	Curry	42.0673	-124.166	U.S. Forest Service Rd. 1983, 1 mi N and 6 mi E Brookings	OM689669	12
6	OR_Brookings	Coastal	C. s. stelleri or C. s. frontalis	MVZ:Bird:178510	United States	Oregon	Curry	42.0673	-124.166	U.S. Forest Service Rd. 1983, 1 mi N and 6 mi E Brookings	OM689670	12
6	OR_Brookings	Coastal	C. s. stelleri or C. s. frontalis	MVZ:Bird:178511	United States	Oregon	Curry	42.0673	-124.166	U.S. Forest Service Rd. 1983, 1 mi N and 6 mi E Brookings	OM689671	12
6	OR_Brookings	Coastal	C. s. stelleri or C. s. frontalis	MVZ:Bird:178512	United States	Oregon	Curry	42.0528	-124.166	U.S. Forest Service Rd. 1205, 6 mi E Brookings	OM689672	12
6	OR_Brookings	Coastal	C. s. stelleri or C. s. frontalis	MVZ:Bird:178513	United States	Oregon	Curry	42.0528	-124.166	U.S. Forest Service Rd. 1205, 6 mi E Brookings	OM689673	12
6	OR_Brookings	Coastal	C. s. stelleri or C. s. frontalis	MVZ:Bird:178514	United States	Oregon	Curry	42.0528	-124.166	U.S. Forest Service Rd. 1205, 6 mi E Brookings	OM689674	12
6	OR_Brookings	Coastal	C. s. stelleri or C. s. frontalis	MVZ:Bird:178515	United States	Oregon	Curry	42.0528	-124.166	U.S. Forest Service Rd. 1205, 6 mi E Brookings	OM689675	12
6	OR_Brookings	Coastal	C. s. stelleri or C. s. frontalis	MVZ:Bird:178516	United States	Oregon	Curry	42.0528	-124.166	U.S. Forest Service Rd. 1205, 6 mi E Brookings	OM689676	12
6	OR_Brookings	Coastal	C. s. stelleri or C. s. frontalis	MVZ:Bird:178517	United States	Oregon	Curry	42.0528	-124.166	U.S. Forest Service Rd. 1205, 6 mi E Brookings	OM689677	12
6	OR_Brookings	Coastal	C. s. stelleri or C. s. frontalis	MVZ:Bird:178518	United States	Oregon	Curry	42.0528	-124.166	U.S. Forest Service Rd. 1205, 6 mi E Brookings	OM689678	12
6	OR_Brookings	Coastal	C. s. stelleri or C. s. frontalis	MVZ:Bird:178519	United States	Oregon	Curry	42.0528	-124.166	U.S. Forest Service Rd. 1205, 6 mi E Brookings	OM689679	12
6	OR_Brookings	Coastal	C. s. stelleri or C. s. frontalis	MVZ:Bird:178520	United States	Oregon	Curry	42.0818	-124.127	U.S. Forest Service Rd. 1106, 2 mi S and 8 mi E Brookings	OM689680	12
6	OR_Brookings	Coastal	C. s. stelleri or C. s. frontalis	MVZ:Bird:178521	United States	Oregon	Curry	42.0818	-124.127	U.S. Forest Service Rd. 1106, 2 mi S and 8 mi E Brookings	OM689681	12
6	OR_Brookings	Coastal	C. s. stelleri or C. s. frontalis	MVZ:Bird:178522	United States	Oregon	Curry	42.0818	-124.127	U.S. Forest Service Rd. 1106, 2 mi S and 8 mi E Brookings	OM689682	12
6	OR_Brookings	Coastal	C. s. stelleri or C. s. frontalis	MVZ:Bird:178523	United States	Oregon	Curry	42.0818	-124.127	U.S. Forest Service Rd. 1106, 2 mi S and 8 mi E Brookings	OM689683	12
6	OR_Brookings	Coastal	C. s. stelleri or C. s. frontalis	MVZ:Bird:178524	United States	California	Del Norte	41.9145	-124.045	Country Rd. 305, 1 mi S and 5 mi E town of Smith River	OM689684	12
6	OR_Brookings	Coastal	C. s. stelleri or C. s. frontalis	MVZ:Bird:178525	United States	California	Del Norte	41.9145	-124.045	Country Rd. 305, 1 mi S and 5 mi E town of Smith River	OM689685	12
6	OR_Brookings	Coastal	C. s. stelleri or C. s. frontalis	MVZ:Bird:178526	United States	California	Del Norte	41.9145	-124.045	Country Rd. 305, 1 mi S and 5 mi E town of Smith River	OM689686	12
6	OR_Brookings	Coastal	C. s. stelleri or C. s. frontalis	MVZ:Bird:178527	United States	California	Del Norte	41.9145	-124.045	Country Rd. 305, 1 mi S and 5 mi E town of Smith River	OM689687	12
7	CA_Trinity	Coastal	C. s. frontalis	MVZ:Bird:178990	United States	California	Trinity	40.3605	-123.09	Dubakella Creek, 2 mi S and 3 mi E Dubakella Mt.	OM689688	12
7	CA_Trinity	Coastal	C. s. frontalis	MVZ:Bird:178991	United States	California	Trinity	40.3605	-123.09	Dubakella Creek, 2 mi S and 3 mi E Dubakella Mt.	OM689689	12
7	CA_Trinity	Coastal	C. s. frontalis	MVZ:Bird:178992	United States	California	Trinity	40.3325	-123.118	Hell to Find Lake, 3 mi S and 2 mi E Dubakella Mt.	OM689690	12
7	CA_Trinity	Coastal	C. s. frontalis	MVZ:Bird:178993	United States	California	Trinity	40.3188	-123.098	U.S. Forest Service Rd. 29N33, 4.5 mi S and 2.5 mi E Dubakella Mt.	OM689691	12
7	CA_Trinity	Coastal	C. s. frontalis	MVZ:Bird:178994	United States	California	Trinity	40.3188	-123.098	U.S. Forest Service Rd. 29N33, 4.5 mi S and 2.5 mi E Dubakella Mt.	OM689692	12
7	CA_Trinity	Coastal	C. s. frontalis	MVZ:Bird:178995	United States	California	Trinity	40.3188	-123.098	U.S. Forest Service Rd. 29N33, 4.5 mi S and 2.5 mi E Dubakella Mt.	OM689693	12
8	CA_Mendocino	Coastal	C. s. frontalis	MVZ:Bird:180537	United States	California	Mendocino	39.3569	-123.776	junction of Rd. 500 and Rd. 520, Jackson Demonstration State Forest	OM689694	12
8	CA_Mendocino	Coastal	C. s. frontalis	MVZ:Bird:180538	United States	California	Mendocino	39.3569	-123.776	junction of Rd. 500 and Rd. 520, Jackson Demonstration State Forest	OM689695	12
8	CA_Mendocino	Coastal	C. s. frontalis	MVZ:Bird:180539	United States	California	Mendocino	39.3569	-123.776	junction of Rd. 500 and Rd. 520, Jackson Demonstration State Forest	OM689696	12
8	CA_Mendocino	Coastal	C. s. frontalis	MVZ:Bird:180540	United States	California	Mendocino	39.3569	-123.776	junction of Rd. 500 and Rd. 520, Jackson Demonstration State Forest	OM689697	12
8	CA_Mendocino	Coastal	C. s. frontalis	MVZ:Bird:180541	United States	California	Mendocino	39.3569	-123.776	junction of Rd. 500 and Rd. 520, Jackson Demonstration State Forest	OM689698	12
8	CA_Mendocino	Coastal	C. s. frontalis	MVZ:Bird:180542	United States	California	Mendocino	39.3574	-123.75	junction of Rd. 500 and Rd. 520, Jackson Demonstration State Forest	OM689699	12
8	CA_Mendocino	Coastal	C. s. frontalis	MVZ:Bird:180543	United States	California	Mendocino	39.3574	-123.75	junction of Rd. 500 and Rd. 520, Jackson Demonstration State Forest	OM689700	12
8	CA_Mendocino	Coastal	C. s. frontalis	MVZ:Bird:180544	United States	California	Mendocino	39.3574	-123.75	junction of Rd. 500 and Rd. 520, Jackson Demonstration State Forest	OM689701	12
8	CA_Mendocino	Coastal	C. s. frontalis	MVZ:Bird:180545	United States	California	Mendocino	39.3574	-123.75	junction of Rd. 500 and Rd. 520, Jackson Demonstration State Forest	OM689702	12
8	CA_Mendocino	Coastal	C. s. frontalis	MVZ:Bird:181800	United States	California	Mendocino	39.3581	-123.749	Rd. 500, Jackson Demonstration State Forest	OM689703	12
8	CA_Mendocino	Coastal	C. s. frontalis	MVZ:Bird:181801	United States	California	Mendocino	39.3581	-123.749	Rd. 500, Jackson Demonstration State Forest	OM689704	12
8	CA_Mendocino	Coastal	C. s. frontalis	MVZ:Bird:181802	United States	California	Mendocino	39.3581	-123.749	Rd. 500, Jackson Demonstration State Forest	OM689705	12
9	CA_Colusa	Coastal	C. s. frontalis	MVZ:Bird:178996	United States	California	Colusa	39.3172	-122.637	Trough Spring Ridge, 4 mi S and 5 mi W Stonyford	OM689706	12
9	CA_Colusa	Coastal	C. s. frontalis	MVZ:Bird:178997	United States	California	Colusa	39.3172	-122.637	Trough Spring Ridge, 4 mi S and 5 mi W Stonyford	OM689707	12
9	CA_Colusa	Coastal	C. s. frontalis	MVZ:Bird:178998	United States	California	Colusa	39.3172	-122.637	Trough Spring Ridge, 4 mi S and 5 mi W Stonyford	OM689708	12
9	CA_Colusa	Coastal	C. s. frontalis	MVZ:Bird:178999	United States	California	Colusa	39.3172	-122.637	Trough Spring Ridge, 4 mi S and 5 mi W Stonyford	OM689709	12
9	CA_Colusa	Coastal	C. s. frontalis	MVZ:Bird:179000	United States	California	Colusa	39.3172	-122.637	Trough Spring Ridge, 4 mi S and 5 mi W Stonyford	OM689710	12
9	CA_Colusa	Coastal	C. s. frontalis	MVZ:Bird:179001	United States	California	Colusa	39.3027	-122.656	Trough Spring Ridge, 5 mi S and 6 mi W Stonyford	OM689711	12
9	CA_Colusa	Coastal	C. s. frontalis	MVZ:Bird:179002	United States	California	Colusa	39.3027	-122.656	Trough Spring Ridge, 5 mi S and 6 mi W Stonyford	OM689712	12
10	CA_ContraCosta	Coastal	C. s. carbonacea	MVZ:Bird:177786	United States	California	Contra Costa	37.8656	-122.152	7 Evans Place, Orinda	OM689713	12
10	CA_ContraCosta	Coastal	C. s. carbonacea	MVZ:Bird:177787	United States	California	Contra Costa	37.8656	-122.152	7 Evans Place, Orinda	OM689714	12
10	CA_ContraCosta	Coastal	C. s. carbonacea	MVZ:Bird:177788	United States	California	Contra Costa	37.8656	-122.152	7 Evans Place, Orinda	OM689715	12
10	CA_ContraCosta	Coastal	C. s. carbonacea	MVZ:Bird:177789	United States	California	Contra Costa	37.8656	-122.152	7 Evans Place, Orinda	OM689716	12
10	CA_ContraCosta	Coastal	C. s. carbonacea	MVZ:Bird:177790	United States	California	Contra Costa	37.8656	-122.152	7 Evans Place, Orinda	OM689717	12
10	CA_ContraCosta	Coastal	C. s. carbonacea	MVZ:Bird:177791	United States	California	Contra Costa	37.8656	-122.152	7 Evans Place, Orinda	OM689718	12
10	CA_ContraCosta	Coastal	C. s. carbonacea	MVZ:Bird:177792	United States	California	Contra Costa	37.8656	-122.152	7 Evans Place, Orinda	OM689719	12
10	CA_ContraCosta	Coastal	C. s. carbonacea	MVZ:Bird:177793	United States	California	Contra Costa	37.8656	-122.152	7 Evans Place, Orinda	OM689720	12
10	CA_ContraCosta	Coastal	C. s. carbonacea	MVZ:Bird:177794	United States	California	Contra Costa	37.8656	-122.152	7 Evans Place, Orinda	OM689721	12
10	CA_ContraCosta	Coastal	C. s. carbonacea	MVZ:Bird:177795	United States	California	Contra Costa	37.8656	-122.152	7 Evans Place, Orinda	OM689722	12
10	CA_ContraCosta	Coastal	C. s. carbonacea	MVZ:Bird:177796	United States	California	Contra Costa	37.8656	-122.152	7 Evans Place, Orinda	OM689723	12
10	CA_ContraCosta	Coastal	C. s. carbonacea	MVZ:Bird:177797	United States	California	Contra Costa	37.8656	-122.152	7 Evans Place, Orinda	OM689724	12
10	CA_ContraCosta	Coastal	C. s. carbonacea	MVZ:Bird:177798	United States	California	Contra Costa	37.8656	-122.152	7 Evans Place, Orinda	OM689725	12
10	CA_ContraCosta	Coastal	C. s. carbonacea	MVZ:Bird:177799	United States	California	Contra Costa	37.8656	-122.152	7 Evans Place, Orinda	OM689726	12
10	CA_ContraCosta	Coastal	C. s. carbonacea	MVZ:Bird:177800	United States	California	Contra Costa	37.8656	-122.152	7 Evans Place, Orinda	OM689727	12
10	CA_ContraCosta	Coastal	C. s. carbonacea	MVZ:Bird:178450	United States	California	Contra Costa	37.8656	-122.152	7 Evans Place, Orinda	OM689728	12
10	CA_ContraCosta	Coastal	C. s. carbonacea	MVZ:Bird:178451	United States	California	Contra Costa	37.8599	-122.134	1904 Ascot Drive, Moraga	OM689729	12
11	CA_Monterey	Coastal	C. s. carbonacea	MVZ:Bird:177585	United States	California	Monterey	36.3762	-121.548	Robertson Creek, Hastings Natural History Reservation	OM689730	11
11	CA_Monterey	Coastal	C. s. carbonacea	MVZ:Bird:177586	United States	California	Monterey	36.3762	-121.548	Robertson Creek, Hastings Natural History Reservation	OM689731	12
11	CA_Monterey	Coastal	C. s. carbonacea	MVZ:Bird:177914	United States	California	Monterey	36.3762	-121.548	Robertson Creek, Hastings Natural History Reservation	OM689732	12
11	CA_Monterey	Coastal	C. s. carbonacea	MVZ:Bird:177915	United States	California	Monterey	36.3762	-121.548	Robertson Creek, Hastings Natural History Reservation	OM689733	12
11	CA_Monterey	Coastal	C. s. carbonacea	MVZ:Bird:177916	United States	California	Monterey	36.3762	-121.548	Robertson Creek, Hastings Natural History Reservation	OM689734	12
11	CA_Monterey	Coastal	C. s. carbonacea	MVZ:Bird:177917	United States	California	Monterey	36.3762	-121.548	Robertson Creek, Hastings Natural History Reservation	OM689735	12
11	CA_Monterey	Coastal	C. s. carbonacea	MVZ:Bird:177918	United States	California	Monterey	36.3762	-121.548	Robertson Creek, Hastings Natural History Reservation	OM689736	12
11	CA_Monterey	Coastal	C. s. carbonacea	MVZ:Bird:177919	United States	California	Monterey	36.3762	-121.548	Robertson Creek, Hastings Natural History Reservation	OM689737	12
11	CA_Monterey	Coastal	C. s. carbonacea	MVZ:Bird:179346	United States	California	Monterey	36.3713	-121.565	Arnold Cabin Rd., Hastings Natural History Reservation	OM689738	12
11	CA_Monterey	Coastal	C. s. carbonacea	MVZ:Bird:179347	United States	California	Monterey	36.3713	-121.565	Arnold Cabin Rd., Hastings Natural History Reservation	OM689739	12
11	CA_Monterey	Coastal	C. s. carbonacea	MVZ:Bird:179348	United States	California	Monterey	36.3713	-121.565	Arnold Cabin Rd., Hastings Natural History Reservation	OM689740	12
11	CA_Monterey	Coastal	C. s. carbonacea	MVZ:Bird:179349	United States	California	Monterey	36.3713	-121.565	Arnold Cabin Rd., Hastings Natural History Reservation	OM689741	12
11	CA_Monterey	Coastal	C. s. carbonacea	MVZ:Bird:179350	United States	California	Monterey	36.3824	-121.559	Big Creek, Hastings Natural History Reservation	OM689742	12
11	CA_Monterey	Coastal	C. s. carbonacea	MVZ:Bird:179351	United States	California	Monterey	36.3824	-121.559	Big Creek, Hastings Natural History Reservation	OM689743	12
11	CA_Monterey	Coastal	C. s. carbonacea	MVZ:Bird:179352	United States	California	Monterey	36.3824	-121.559	Big Creek, Hastings Natural History Reservation	OM689744	12
11	CA_Monterey	Coastal	C. s. carbonacea	MVZ:Bird:179353	United States	California	Monterey	36.3824	-121.559	Big Creek, Hastings Natural History Reservation	OM689745	12
11	CA_Monterey	Coastal	C. s. carbonacea	MVZ:Bird:179354	United States	California	Monterey	36.3824	-121.559	Big Creek, Hastings Natural History Reservation	OM689746	12
11	CA_Monterey	Coastal	C. s. carbonacea	MVZ:Bird:179355	United States	California	Monterey	36.3824	-121.559	Big Creek, Hastings Natural History Reservation	OM689747	12
11	CA_Monterey	Coastal	C. s. carbonacea	MVZ:Bird:179356	United States	California	Monterey	36.3824	-121.559	Big Creek, Hastings Natural History Reservation	OM689748	12
11	CA_Monterey	Coastal	C. s. carbonacea	MVZ:Bird:179357	United States	California	Monterey	36.3824	-121.559	Big Creek, Hastings Natural History Reservation	OM689749	12
11	CA_Monterey	Coastal	C. s. carbonacea	MVZ:Bird:179358	United States	California	Monterey	36.375	-121.557	Robertson Creek, Hastings Natural History Reservation	OM689750	12
11	CA_Monterey	Coastal	C. s. carbonacea	MVZ:Bird:179359	United States	California	Monterey	36.375	-121.557	Robertson Creek, Hastings Natural History Reservation	OM689751	12
11	CA_Monterey	Coastal	C. s. carbonacea	MVZ:Bird:179360	United States	California	Monterey	36.375	-121.557	Robertson Creek, Hastings Natural History Reservation	OM689752	12
11	CA_Monterey	Coastal	C. s. carbonacea	MVZ:Bird:179361	United States	California	Monterey	36.375	-121.557	Robertson Creek, Hastings Natural History Reservation	OM689753	12
11	CA_Monterey	Coastal	C. s. carbonacea	MVZ:Bird:179362	United States	California	Monterey	36.3785	-121.557	Hastings Natural History Reservation	OM689754	12
11	CA_Monterey	Coastal	C. s. carbonacea	MVZ:Bird:179363	United States	California	Monterey	36.3785	-121.557	Hastings Natural History Reservation	OM689755	12
12	CA_SanDiego	Coastal	C. s. frontalis	MVZ:Bird:177885	United States	California	San Diego	32.901	-116.476	Noble Canyon, NW Laguna Mountains	OM689756	12
12	CA_SanDiego	Coastal	C. s. frontalis	MVZ:Bird:177886	United States	California	San Diego	32.901	-116.476	Noble Canyon, NW Laguna Mountains	OM689757	12
12	CA_SanDiego	Coastal	C. s. frontalis	MVZ:Bird:177887	United States	California	San Diego	32.901	-116.476	Noble Canyon, NW Laguna Mountains	OM689758	12
12	CA_SanDiego	Coastal	C. s. frontalis	MVZ:Bird:177888	United States	California	San Diego	32.901	-116.476	Noble Canyon, NW Laguna Mountains	OM689759	12
12	CA_SanDiego	Coastal	C. s. frontalis	MVZ:Bird:177889	United States	California	San Diego	32.901	-116.476	Noble Canyon, NW Laguna Mountains	OM689760	12
12	CA_SanDiego	Coastal	C. s. frontalis	MVZ:Bird:177890	United States	California	San Diego	32.901	-116.476	Noble Canyon, NW Laguna Mountains	OM689761	12
12	CA_SanDiego	Coastal	C. s. frontalis	MVZ:Bird:177891	United States	California	San Diego	32.901	-116.476	Noble Canyon, NW Laguna Mountains	OM689762	12
12	CA_SanDiego	Coastal	C. s. frontalis	MVZ:Bird:177892	United States	California	San Diego	32.901	-116.476	Noble Canyon, NW Laguna Mountains	OM689763	12
12	CA_SanDiego	Coastal	C. s. frontalis	MVZ:Bird:177893	United States	California	San Diego	32.901	-116.476	Noble Canyon, NW Laguna Mountains	OM689764	12
12	CA_SanDiego	Coastal	C. s. frontalis	MVZ:Bird:177894	United States	California	San Diego	32.901	-116.476	Noble Canyon, NW Laguna Mountains	OM689765	12
12	CA_SanDiego	Coastal	C. s. frontalis	MVZ:Bird:177895	United States	California	San Diego	32.901	-116.476	Noble Canyon, NW Laguna Mountains	OM689766	12
12	CA_SanDiego	Coastal	C. s. frontalis	MVZ:Bird:177896	United States	California	San Diego	32.901	-116.476	Noble Canyon, NW Laguna Mountains	OM689767	12
12	CA_SanDiego	Coastal	C. s. frontalis	MVZ:Bird:177897	United States	California	San Diego	32.8234	-116.458	Kitchen Creek Rd., Laguna Mountains	OM689768	12
12	CA_SanDiego	Coastal	C. s. frontalis	MVZ:Bird:183635	United States	California	San Diego	32.9058	-116.458	County Road S1, Laguna Mountains	OM689769	12
12	CA_SanDiego	Coastal	C. s. frontalis	MVZ:Bird:183636	United States	California	San Diego	32.9058	-116.458	County Road S1, Laguna Mountains	OM689770	12
12	CA_SanDiego	Coastal	C. s. frontalis	MVZ:Bird:183637	United States	California	San Diego	32.8471	-116.437	County Road S1, Laguna Mountains	OM689771	12
12	CA_SanDiego	Coastal	C. s. frontalis	MVZ:Bird:183638	United States	California	San Diego	32.846	-116.428	Morris Ranch Rd., Laguna Mountains	OM689772	12
12	CA_SanDiego	Coastal	C. s. frontalis	MVZ:Bird:183639	United States	California	San Diego	32.8427	-116.424	Morris Ranch Rd., Laguna Mountains	OM689773	12
12	CA_SanDiego	Coastal	C. s. frontalis	MVZ:Bird:183640	United States	California	San Diego	32.8427	-116.424	Morris Ranch Rd., Laguna Mountains	OM689774	12
12	CA_SanDiego	Coastal	C. s. frontalis	MVZ:Bird:183641	United States	California	San Diego	32.8352	-116.457	Kitchen Creek Rd., Laguna Mountains	OM689775	12
12	CA_SanDiego	Coastal	C. s. frontalis	MVZ:Bird:183642	United States	California	San Diego	32.824	-116.452	Kitchen Creek Rd., Laguna Mountains	OM689776	12
13	WA_MtBaker	Coastal	C. s. stelleri	MVZ:Bird:182139	United States	Washington	Whatcom	48.9011	-121.668	N Fork Nooksack River, 0.75 mi N and 12.5 mi E Glacier	OM689778	12
13	WA_MtBaker	Coastal	C. s. stelleri	MVZ:Bird:182140	United States	Washington	Whatcom	48.9011	-121.668	N Fork Nooksack River, 0.75 mi N and 12.5 mi E Glacier	OM689779	12
13	WA_MtBaker	Coastal	C. s. stelleri	MVZ:Bird:182141	United States	Washington	Whatcom	48.696	-121.696	W side Baker Lake, 5.5 mi S and 5 mi E Mt. Baker	OM689780	12
13	WA_MtBaker	Coastal	C. s. stelleri	MVZ:Bird:182142	United States	Washington	Whatcom	48.696	-121.696	W side Baker Lake, 5.5 mi S and 5 mi E Mt. Baker	OM689781	12
13	WA_MtBaker	Coastal	C. s. stelleri	MVZ:Bird:182143	United States	Washington	Whatcom	48.696	-121.696	W side Baker Lake, 5.5 mi S and 5 mi E Mt. Baker	OM689782	12
13	WA_MtBaker	Coastal	C. s. stelleri	MVZ:Bird:182144	United States	Washington	Whatcom	48.696	-121.696	W side Baker Lake, 5.5 mi S and 5 mi E Mt. Baker	OM689783	12
13	WA_MtBaker	Coastal	C. s. stelleri	MVZ:Bird:182145	United States	Washington	Whatcom	48.6991	-121.705	U.S. Forest Service Rd. 1124, 5 mi S and 4.75 mi E Mt. Baker	OM689784	12
13	WA_MtBaker	Coastal	C. s. stelleri	MVZ:Bird:182146	United States	Washington	Whatcom	48.6991	-121.705	U.S. Forest Service Rd. 1124, 5 mi S and 4.75 mi E Mt. Baker	OM689785	12
13	WA_MtBaker	Coastal	C. s. stelleri	MVZ:Bird:182147	United States	Washington	Whatcom	48.7051	-121.708	U.S. Forest Service Rd. 1124, 5 mi S and 4.75 mi E Mt. Baker	OM689786	12
13	WA_MtBaker	Coastal	C. s. stelleri	MVZ:Bird:182148	United States	Washington	Whatcom	48.6758	-121.79	U.S. Forest Service Rd. 12, 7 mi S and 3.5 mi E Mt. Baker	OM689787	12
13	WA_MtBaker	Coastal	C. s. stelleri	MVZ:Bird:182149	United States	Washington	Skagit	48.4653	-121.681	U.S. Forest Service Rd. 17, 1 mi S and 3.5 mi W Rockport	OM689777	12
14	WA_Pierce	Coastal	C. s. stelleri	MVZ:Bird:181893	United States	Washington	Pierce	47.1092	-121.629	W fork White River, ca. 3 mi S and 1 mi E Greenwater	OM689788	12
14	WA_Pierce	Coastal	C. s. stelleri	MVZ:Bird:181894	United States	Washington	Pierce	47.1092	-121.629	W fork White River, ca. 3 mi S and 1 mi E Greenwater	OM689789	12
14	WA_Pierce	Coastal	C. s. stelleri	MVZ:Bird:181895	United States	Washington	Pierce	47.1092	-121.629	W fork White River, ca. 3 mi S and 1 mi E Greenwater	OM689790	12
14	WA_Pierce	Coastal	C. s. stelleri	MVZ:Bird:181896	United States	Washington	Pierce	47.1092	-121.629	W fork White River, ca. 3 mi S and 1 mi E Greenwater	OM689791	12
14	WA_Pierce	Coastal	C. s. stelleri	MVZ:Bird:181897	United States	Washington	Pierce	47.101	-121.619	U.S. Forest Service Rd. 75, ca. 4 mi S and 2 mi E Greenwater	OM689792	12
14	WA_Pierce	Coastal	C. s. stelleri	MVZ:Bird:181898	United States	Washington	Pierce	47.101	-121.619	U.S. Forest Service Rd. 75, ca. 4 mi S and 2 mi E Greenwater	OM689793	12
14	WA_Pierce	Coastal	C. s. stelleri	MVZ:Bird:181899	United States	Washington	Pierce	47.101	-121.619	U.S. Forest Service Rd. 75, ca. 4 mi S and 2 mi E Greenwater	OM689794	12
14	WA_Pierce	Coastal	C. s. stelleri	MVZ:Bird:181900	United States	Washington	Pierce	47.0673	-121.594	U.S. Forest Service Rd. 73 along Huckleberry Creek, ca. 6.5 mi S and 3.5 mi E Greenwater	OM689795	12
14	WA_Pierce	Coastal	C. s. stelleri	MVZ:Bird:181901	United States	Washington	Pierce	47.0673	-121.594	U.S. Forest Service Rd. 73 along Huckleberry Creek, ca. 6.5 mi S and 3.5 mi E Greenwater	OM689796	12
14	WA_Pierce	Coastal	C. s. stelleri	MVZ:Bird:181902	United States	Washington	Pierce	47.0673	-121.594	U.S. Forest Service Rd. 73 along Huckleberry Creek, ca. 6.5 mi S and 3.5 mi E Greenwater	OM689797	12
14	WA_Pierce	Coastal	C. s. stelleri	MVZ:Bird:181903	United States	Washington	Pierce	47.0673	-121.594	U.S. Forest Service Rd. 73 along Huckleberry Creek, ca. 6.5 mi S and 3.5 mi E Greenwater	OM689798	12
14	WA_Pierce	Coastal	C. s. stelleri	MVZ:Bird:181904	United States	Washington	Pierce	47.0195	-121.553	U.S. Forest Service Rd. 7160, ca. 9 mi S and 5.5 mi E Greenwater	OM689799	12
14	WA_Pierce	Coastal	C. s. stelleri	MVZ:Bird:181905	United States	Washington	Pierce	47.0195	-121.553	U.S. Forest Service Rd. 7160, ca. 9 mi S and 5.5 mi E Greenwater	OM689800	12
14	WA_Pierce	Coastal	C. s. stelleri	MVZ:Bird:181906	United States	Washington	Pierce	47.0067	-121.635	U.S. Forest Service Rd. 73 at Eleanor Creek, ca. 10 mi S and 1 mi E Greenwater	OM689801	12
15	OR_Clackamas	Coastal	C. s. stelleri	MVZ:Bird:179766	United States	Oregon	Clackamas	45.37	-122.168	Sandy River Access Rd., 5 mi E Sandy	OM689802	12
15	OR_Clackamas	Coastal	C. s. stelleri	MVZ:Bird:179767	United States	Oregon	Clackamas	45.37	-122.168	Sandy River Access Rd., 5 mi E Sandy	OM689803	12
15	OR_Clackamas	Coastal	C. s. stelleri	MVZ:Bird:179768	United States	Oregon	Clackamas	45.37	-122.168	Sandy River Access Rd., 5 mi E Sandy	OM689804	12
15	OR_Clackamas	Coastal	C. s. stelleri	MVZ:Bird:179769	United States	Oregon	Clackamas	45.1883	-122.22	U.S. Forest Service Rd. 45, 7 mi S and 6 mi E Estacada	OM689805	12
15	OR_Clackamas	Coastal	C. s. stelleri	MVZ:Bird:179770	United States	Oregon	Clackamas	45.1883	-122.22	U.S. Forest Service Rd. 45, 7 mi S and 6 mi E Estacada	OM689806	12
15	OR_Clackamas	Coastal	C. s. stelleri	MVZ:Bird:179771	United States	Oregon	Clackamas	45.1883	-122.22	U.S. Forest Service Rd. 45, 7 mi S and 6 mi E Estacada	OM689807	12
15	OR_Clackamas	Coastal	C. s. stelleri	MVZ:Bird:179772	United States	Oregon	Clackamas	45.1333	-122.15	Fish Creek Rd., 10 mi S and 9 mi E Estacada	OM689808	12
15	OR_Clackamas	Coastal	C. s. stelleri	MVZ:Bird:179773	United States	Oregon	Clackamas	45.1333	-122.15	Fish Creek Rd., 10 mi S and 9 mi E Estacada	OM689809	12
15	OR_Clackamas	Coastal	C. s. stelleri	MVZ:Bird:179774	United States	Oregon	Clackamas	45.1367	-122.157	Fish Creek Rd., 11 mi S and 8.5 mi E Estacada	OM689810	12
15	OR_Clackamas	Coastal	C. s. stelleri	MVZ:Bird:179775	United States	Oregon	Clackamas	45.1367	-122.157	Fish Creek Rd., 11 mi S and 8.5 mi E Estacada	OM689811	12
15	OR_Clackamas	Coastal	C. s. stelleri	MVZ:Bird:179776	United States	Oregon	Clackamas	45.1367	-122.157	Fish Creek Rd., 11 mi S and 8.5 mi E Estacada	OM689812	12
15	OR_Clackamas	Coastal	C. s. stelleri	MVZ:Bird:179777	United States	Oregon	Clackamas	45.1367	-122.157	Fish Creek Rd., 11 mi S and 8.5 mi E Estacada	OM689813	12
15	OR_Clackamas	Coastal	C. s. stelleri	MVZ:Bird:179778	United States	Oregon	Clackamas	45.1367	-122.157	Fish Creek Rd., 11 mi S and 8.5 mi E Estacada	OM689814	12
15	OR_Clackamas	Coastal	C. s. stelleri	MVZ:Bird:179779	United States	Oregon	Clackamas	45.1367	-122.157	Fish Creek Rd., 11 mi S and 8.5 mi E Estacada	OM689815	12
15	OR_Clackamas	Coastal	C. s. stelleri	MVZ:Bird:179780	United States	Oregon	Clackamas	45.1367	-122.157	Fish Creek Rd., 11 mi S and 8.5 mi E Estacada	OM689816	12
15	OR_Clackamas	Coastal	C. s. stelleri	MVZ:Bird:179781	United States	Oregon	Clackamas	45.1367	-122.157	Fish Creek Rd., 11 mi S and 8.5 mi E Estacada	OM689817	12
15	OR_Clackamas	Coastal	C. s. stelleri	MVZ:Bird:179782	United States	Oregon	Clackamas	45.1367	-122.157	Fish Creek Rd., 11 mi S and 8.5 mi E Estacada	OM689818	12
16	OR_Deschutes	Coastal	C. s. stelleri	MVZ:Bird:179885	United States	Oregon	Jefferson	44.4194	-121.661	NW Slope Black Butte, 8.5 mi N and 6 mi W Sisters	OM689838	12
16	OR_Deschutes	Coastal	C. s. stelleri	MVZ:Bird:179886	United States	Oregon	Jefferson	44.4066	-121.669	W Slope of Black Butte, 8 mi N and 6 mi W Sisters	OM689839	12
16	OR_Deschutes	Coastal	C. s. stelleri	MVZ:Bird:179887	United States	Oregon	Jefferson	44.3975	-121.597	E slope Black Butte, 7.5 mi N and 2.25 mi W Sisters	OM689840	12
16	OR_Deschutes	Coastal	C. s. stelleri	MVZ:Bird:179904	United States	Oregon	Deschutes	44.3528	-121.555	Indian Ford Creek, 4 mi N Sisters	OM689819	12
16	OR_Deschutes	Coastal	C. s. stelleri	MVZ:Bird:179905	United States	Oregon	Deschutes	44.3238	-121.619	U.S. Forest Service Rd. 1012, 2 mi N and 3.25 mi W Sisters	OM689820	12
16	OR_Deschutes	Coastal	C. s. stelleri	MVZ:Bird:179906	United States	Oregon	Deschutes	44.2574	-121.529	Squaw Creek, 1 mi E and 2.5 mi S Sisters	OM689821	12
16	OR_Deschutes	Coastal	C. s. stelleri	MVZ:Bird:179907	United States	Oregon	Deschutes	44.253	-121.538	Squaw Creek, 0.5 mi E and 2.75 mi S Sisters	OM689822	12
16	OR_Deschutes	Coastal	C. s. stelleri	MVZ:Bird:180262	United States	Oregon	Deschutes	44.3748	-121.62	SE slope Black Butte, 6 mi N and 3.5 mi W Sisters	OM689823	12
16	OR_Deschutes	Coastal	C. s. stelleri	MVZ:Bird:180263	United States	Oregon	Deschutes	44.3748	-121.62	SE slope Black Butte, 6 mi N and 3.5 mi W Sisters	OM689824	12
16	OR_Deschutes	Coastal	C. s. stelleri	MVZ:Bird:180264	United States	Oregon	Deschutes	44.3748	-121.62	SE slope Black Butte, 6 mi N and 3.5 mi W Sisters	OM689825	12
16	OR_Deschutes	Coastal	C. s. stelleri	MVZ:Bird:180265	United States	Oregon	Deschutes	44.3748	-121.62	SE slope Black Butte, 6 mi N and 3.5 mi W Sisters	OM689826	12
16	OR_Deschutes	Coastal	C. s. stelleri	MVZ:Bird:180266	United States	Oregon	Deschutes	44.3748	-121.62	SE slope Black Butte, 6 mi N and 3.5 mi W Sisters	OM689827	12
16	OR_Deschutes	Coastal	C. s. stelleri	MVZ:Bird:180267	United States	Oregon	Deschutes	44.3748	-121.62	SE slope Black Butte, 6 mi N and 3.5 mi W Sisters	OM689828	12
16	OR_Deschutes	Coastal	C. s. stelleri	MVZ:Bird:180268	United States	Oregon	Deschutes	44.3748	-121.62	SE slope Black Butte, 6 mi N and 3.5 mi W Sisters	OM689829	12
16	OR_Deschutes	Coastal	C. s. stelleri	MVZ:Bird:180269	United States	Oregon	Deschutes	44.3748	-121.62	SE slope Black Butte, 6 mi N and 3.5 mi W Sisters	OM689830	12
16	OR_Deschutes	Coastal	C. s. stelleri	MVZ:Bird:180270	United States	Oregon	Deschutes	44.3748	-121.62	SE slope Black Butte, 6 mi N and 3.5 mi W Sisters	OM689831	12
16	OR_Deschutes	Coastal	C. s. stelleri	MVZ:Bird:180271	United States	Oregon	Deschutes	44.3748	-121.62	SE slope Black Butte, 6 mi N and 3.5 mi W Sisters	OM689832	12
16	OR_Deschutes	Coastal	C. s. stelleri	MVZ:Bird:180272	United States	Oregon	Deschutes	44.3748	-121.62	SE slope Black Butte, 6 mi N and 3.5 mi W Sisters	OM689833	12
16	OR_Deschutes	Coastal	C. s. stelleri	MVZ:Bird:180273	United States	Oregon	Deschutes	44.3748	-121.62	SE slope Black Butte, 6 mi N and 3.5 mi W Sisters	OM689834	12
16	OR_Deschutes	Coastal	C. s. stelleri	MVZ:Bird:180274	United States	Oregon	Deschutes	44.3748	-121.62	SE slope Black Butte, 6 mi N and 3.5 mi W Sisters	OM689835	12
16	OR_Deschutes	Coastal	C. s. stelleri	MVZ:Bird:180275	United States	Oregon	Deschutes	44.3748	-121.62	SE slope Black Butte, 6 mi N and 3.5 mi W Sisters	OM689836	11
16	OR_Deschutes	Coastal	C. s. stelleri	MVZ:Bird:180276	United States	Oregon	Deschutes	44.3748	-121.62	SE slope Black Butte, 6 mi N and 3.5 mi W Sisters	OM689837	12
17	OR_Lowell	Coastal	C. s. stelleri or C. s. frontalis	MVZ:Bird:177942	United States	Oregon	Lane	43.9186	-122.782	U.S. Forest Service Rd. 509, 3.5 mi S Lowell	OM689841	12
17	OR_Lowell	Coastal	C. s. stelleri or C. s. frontalis	MVZ:Bird:177943	United States	Oregon	Lane	43.9186	-122.782	U.S. Forest Service Rd. 509, 3.5 mi S Lowell	OM689842	12
17	OR_Lowell	Coastal	C. s. stelleri or C. s. frontalis	MVZ:Bird:177944	United States	Oregon	Lane	43.8317	-122.752	U.S. Forest Service Rd. 509, 6 mi S and 1.5 mi E Lowell	OM689843	12
17	OR_Lowell	Coastal	C. s. stelleri or C. s. frontalis	MVZ:Bird:177945	United States	Oregon	Lane	43.8317	-122.752	U.S. Forest Service Rd. 509, 6 mi S and 1.5 mi E Lowell	OM689844	12
17	OR_Lowell	Coastal	C. s. stelleri or C. s. frontalis	MVZ:Bird:177946	United States	Oregon	Lane	43.8317	-122.722	U.S. Forest Service Rd. 5833, 6 mi S and 3 mi E Lowell	OM689845	12
17	OR_Lowell	Coastal	C. s. stelleri or C. s. frontalis	MVZ:Bird:177947	United States	Oregon	Lane	43.8317	-122.722	U.S. Forest Service Rd. 5833, 6 mi S and 3 mi E Lowell	OM689846	12
17	OR_Lowell	Coastal	C. s. stelleri or C. s. frontalis	MVZ:Bird:177948	United States	Oregon	Lane	43.8317	-122.722	U.S. Forest Service Rd. 5833, 6 mi S and 3 mi E Lowell	OM689847	12
17	OR_Lowell	Coastal	C. s. stelleri or C. s. frontalis	MVZ:Bird:177949	United States	Oregon	Lane	43.8172	-122.722	U.S. Forest Service Rd. 511 (June Mt. Rd.), 7 mi S and 3 mi E Lowell	OM689848	12
17	OR_Lowell	Coastal	C. s. stelleri or C. s. frontalis	MVZ:Bird:177950	United States	Oregon	Lane	43.8172	-122.722	U.S. Forest Service Rd. 511 (June Mt. Rd.), 7 mi S and 3 mi E Lowell	OM689849	12
17	OR_Lowell	Coastal	C. s. stelleri or C. s. frontalis	MVZ:Bird:177951	United States	Oregon	Lane	43.8027	-122.742	Lost Creek drainage, 8 mi S and 2 mi E Lowell	OM689850	12
17	OR_Lowell	Coastal	C. s. stelleri or C. s. frontalis	MVZ:Bird:177952	United States	Oregon	Lane	43.8027	-122.742	Lost Creek drainage, 8 mi S and 2 mi E Lowell	OM689851	12
17	OR_Lowell	Coastal	C. s. stelleri or C. s. frontalis	MVZ:Bird:177953	United States	Oregon	Lane	43.8027	-122.742	Lost Creek drainage, 8 mi S and 2 mi E Lowell	OM689852	12
17	OR_Lowell	Coastal	C. s. stelleri or C. s. frontalis	MVZ:Bird:177954	United States	Oregon	Lane	43.8027	-122.742	Lost Creek drainage, 8 mi S and 2 mi E Lowell	OM689853	12
17	OR_Lowell	Coastal	C. s. stelleri or C. s. frontalis	MVZ:Bird:177955	United States	Oregon	Lane	43.8027	-122.742	Lost Creek drainage, 8 mi S and 2 mi E Lowell	OM689854	12
17	OR_Lowell	Coastal	C. s. stelleri or C. s. frontalis	MVZ:Bird:177956	United States	Oregon	Lane	43.8027	-122.742	Lost Creek drainage, 8 mi S and 2 mi E Lowell	OM689855	12
18	OR_Douglas	Coastal	C. s. frontalis	MVZ:Bird:177602	United States	Oregon	Douglas	43.0163	-122.907	ridge 0.75 mi E Deadman Creek, 8 mi N Tiller	OM689856	12
18	OR_Douglas	Coastal	C. s. frontalis	MVZ:Bird:177603	United States	Oregon	Douglas	43.0163	-122.907	ridge 0.75 mi E Deadman Creek, 8 mi N Tiller	OM689857	12
18	OR_Douglas	Coastal	C. s. frontalis	MVZ:Bird:177604	United States	Oregon	Douglas	43.0163	-122.907	ridge 0.75 mi E Deadman Creek, 8 mi N Tiller	OM689858	12
18	OR_Douglas	Coastal	C. s. frontalis	MVZ:Bird:177605	United States	Oregon	Douglas	43.0163	-122.907	ridge 0.75 mi E Deadman Creek, 8 mi N Tiller	OM689859	12
18	OR_Douglas	Coastal	C. s. frontalis	MVZ:Bird:177606	United States	Oregon	Douglas	43.0228	-122.93	Deadman Creek, 6.5 mi N and 1 mi E Tiller	OM689860	12
18	OR_Douglas	Coastal	C. s. frontalis	MVZ:Bird:177607	United States	Oregon	Douglas	43.0228	-122.93	Deadman Creek, 6.5 mi N and 1 mi E Tiller	OM689861	12
18	OR_Douglas	Coastal	C. s. frontalis	MVZ:Bird:177663	United States	Oregon	Douglas	43.1745	-122.503	U.S. Forest Service Rd. 28, 1 mi N and 2 mi W Black Rock	OM689862	12
18	OR_Douglas	Coastal	C. s. frontalis	MVZ:Bird:177664	United States	Oregon	Douglas	43.1745	-122.503	U.S. Forest Service Rd. 28, 1 mi N and 2 mi W Black Rock	OM689863	12
18	OR_Douglas	Coastal	C. s. frontalis	MVZ:Bird:177665	United States	Oregon	Douglas	43.1745	-122.503	U.S. Forest Service Rd. 28, 1 mi N and 2 mi W Black Rock	OM689864	12
18	OR_Douglas	Coastal	C. s. frontalis	MVZ:Bird:177666	United States	Oregon	Douglas	43.1745	-122.503	U.S. Forest Service Rd. 28, 1 mi N and 2 mi W Black Rock	OM689865	12
18	OR_Douglas	Coastal	C. s. frontalis	MVZ:Bird:177667	United States	Oregon	Douglas	43.1745	-122.503	U.S. Forest Service Rd. 28, 1 mi N and 2 mi W Black Rock	OM689866	12
18	OR_Douglas	Coastal	C. s. frontalis	MVZ:Bird:177668	United States	Oregon	Douglas	43.1745	-122.503	U.S. Forest Service Rd. 28, 1 mi N and 2 mi W Black Rock	OM689867	12
18	OR_Douglas	Coastal	C. s. frontalis	MVZ:Bird:177669	United States	Oregon	Douglas	43.1745	-122.503	U.S. Forest Service Rd. 28, 1 mi N and 2 mi W Black Rock	OM689868	12
18	OR_Douglas	Coastal	C. s. frontalis	MVZ:Bird:177670	United States	Oregon	Douglas	43.1745	-122.503	U.S. Forest Service Rd. 28, 1 mi N and 2 mi W Black Rock	OM689869	12
18	OR_Douglas	Coastal	C. s. frontalis	MVZ:Bird:177671	United States	Oregon	Douglas	43.1745	-122.503	U.S. Forest Service Rd. 28, 1 mi N and 2 mi W Black Rock	OM689870	12
18	OR_Douglas	Coastal	C. s. frontalis	MVZ:Bird:177672	United States	Oregon	Douglas	43.1745	-122.503	U.S. Forest Service Rd. 28, 1 mi N and 2 mi W Black Rock	OM689871	12
18	OR_Douglas	Coastal	C. s. frontalis	MVZ:Bird:177673	United States	Oregon	Douglas	43.0228	-122.93	6.5 mi N and 1 mi E Tiller	OM689872	12
19	OR_Jackson	Coastal	C. s. frontalis	MVZ:Bird:183651	United States	Oregon	Jackson	42.9245	-122.391	Hwy. 62, 12 mi N and 5 mi E Prospect	OM689873	12
19	OR_Jackson	Coastal	C. s. frontalis	MVZ:Bird:183652	United States	Oregon	Jackson	42.9245	-122.391	Hwy. 62, 12 mi N and 5 mi E Prospect	OM689874	12
19	OR_Jackson	Coastal	C. s. frontalis	MVZ:Bird:183653	United States	Oregon	Jackson	42.9245	-122.391	Hwy. 62, 12 mi N and 5 mi E Prospect	OM689875	12
19	OR_Jackson	Coastal	C. s. frontalis	MVZ:Bird:183654	United States	Oregon	Jackson	42.9245	-122.391	Hwy. 62, 12 mi N and 5 mi E Prospect	OM689876	12
19	OR_Jackson	Coastal	C. s. frontalis	MVZ:Bird:183655	United States	Oregon	Jackson	42.9245	-122.391	Hwy. 62, 12 mi N and 5 mi E Prospect	OM689877	12
19	OR_Jackson	Coastal	C. s. frontalis	MVZ:Bird:183656	United States	Oregon	Jackson	42.9245	-122.391	Hwy. 62, 12 mi N and 5 mi E Prospect	OM689878	12
19	OR_Jackson	Coastal	C. s. frontalis	MVZ:Bird:183657	United States	Oregon	Jackson	42.9154	-122.337	Hwy. 62, 11 mi N and 8 mi E Prospect	OM689879	12
19	OR_Jackson	Coastal	C. s. frontalis	MVZ:Bird:183658	United States	Oregon	Jackson	42.876	-122.338	Huckleberry Mountain Campground, 8.75 mi N and 7.75 mi E Prospect	OM689880	12
19	OR_Jackson	Coastal	C. s. frontalis	MVZ:Bird:183659	United States	Oregon	Jackson	42.8057	-122.324	Cold Springs Trail, 3.75 mi N and 8.5 mi E Prospect	OM689881	12
19	OR_Jackson	Coastal	C. s. frontalis	MVZ:Bird:183660	United States	Oregon	Jackson	42.7557	-122.309	Bessie Creek, 9 mi E Prospect	OM689882	12
19	OR_Jackson	Coastal	C. s. frontalis	MVZ:Bird:183661	United States	Oregon	Jackson	42.7557	-122.309	Bessie Creek, 9 mi E Prospect	OM689883	12
19	OR_Jackson	Coastal	C. s. frontalis	MVZ:Bird:183662	United States	Oregon	Jackson	42.7557	-122.309	Bessie Creek, 9 mi E Prospect	OM689884	12
19	OR_Jackson	Coastal	C. s. frontalis	MVZ:Bird:183663	United States	Oregon	Jackson	42.7423	-122.363	Bessie Creek, 0.5 mi S and 6.5 mi E Prospect	OM689885	12
19	OR_Jackson	Coastal	C. s. frontalis	MVZ:Bird:183664	United States	Oregon	Jackson	42.7423	-122.363	Bessie Creek, 0.5 mi S and 6.5 mi E Prospect	OM689886	12
19	OR_Jackson	Coastal	C. s. frontalis	MVZ:Bird:183665	United States	Oregon	Jackson	42.7423	-122.363	Bessie Creek, 0.5 mi S and 6.5 mi E Prospect	OM689887	12
20	OR_Lake	Coastal	C. s. frontalis	MVZ:Bird:179434	United States	Oregon	Lake	43.0412	-121.005	6 mi S and 2 mi E town of Silver Lake	OM689888	12
20	OR_Lake	Coastal	C. s. frontalis	MVZ:Bird:179435	United States	Oregon	Lake	43.0412	-121.005	6 mi S and 2 mi E town of Silver Lake	OM689889	12
20	OR_Lake	Coastal	C. s. frontalis	MVZ:Bird:179436	United States	Oregon	Lake	43.0412	-121.005	6 mi S and 2 mi E town of Silver Lake	OM689890	12
20	OR_Lake	Coastal	C. s. frontalis	MVZ:Bird:179437	United States	Oregon	Lake	43.0412	-121.005	6 mi S and 2 mi E town of Silver Lake	OM689891	12
20	OR_Lake	Coastal	C. s. frontalis	MVZ:Bird:179438	United States	Oregon	Lake	43.0412	-121.005	6 mi S and 2 mi E town of Silver Lake	OM689892	12
20	OR_Lake	Coastal	C. s. frontalis	MVZ:Bird:179439	United States	Oregon	Lake	43.0412	-121.005	6 mi S and 2 mi E town of Silver Lake	OM689893	12
20	OR_Lake	Coastal	C. s. frontalis	MVZ:Bird:179440	United States	Oregon	Lake	43.0253	-121.074	main fork Silver Creek, 7 mi S and 1.5 mi W town of Silver Lake	OM689894	12
20	OR_Lake	Coastal	C. s. frontalis	MVZ:Bird:179441	United States	Oregon	Lake	43.0253	-121.074	main fork Silver Creek, 7 mi S and 1.5 mi W town of Silver Lake	OM689895	12
20	OR_Lake	Coastal	C. s. frontalis	MVZ:Bird:179442	United States	Oregon	Lake	43.0253	-121.074	main fork Silver Creek, 7 mi S and 1.5 mi W town of Silver Lake	OM689896	12
20	OR_Lake	Coastal	C. s. frontalis	MVZ:Bird:179443	United States	Oregon	Lake	43.0253	-121.074	main fork Silver Creek, 7 mi S and 1.5 mi W town of Silver Lake	OM689897	12
20	OR_Lake	Coastal	C. s. frontalis	MVZ:Bird:179444	United States	Oregon	Lake	43.0253	-121.074	main fork Silver Creek, 7 mi S and 1.5 mi W town of Silver Lake	OM689898	12
20	OR_Lake	Coastal	C. s. frontalis	MVZ:Bird:179445	United States	Oregon	Lake	43.0253	-121.104	W fork Silver Creek, 7 mi S and 3 mi W town of Silver Lake	OM689899	12
20	OR_Lake	Coastal	C. s. frontalis	MVZ:Bird:179446	United States	Oregon	Lake	43.0253	-121.104	W fork Silver Creek, 7 mi S and 3 mi W town of Silver Lake	OM689900	12
20	OR_Lake	Coastal	C. s. frontalis	MVZ:Bird:179447	United States	Oregon	Lake	43.0253	-121.104	W fork Silver Creek, 7 mi S and 3 mi W town of Silver Lake	OM689901	12
20	OR_Lake	Coastal	C. s. frontalis	MVZ:Bird:179448	United States	Oregon	Lake	43.0253	-121.104	W fork Silver Creek, 7 mi S and 3 mi W town of Silver Lake	OM689902	12
20	OR_Lake	Coastal	C. s. frontalis	MVZ:Bird:180277	United States	Oregon	Lake	43.0164	-121.059	W slope Hager Mt., 8 mi S town of Silver Lake	OM689903	12
20	OR_Lake	Coastal	C. s. frontalis	MVZ:Bird:180278	United States	Oregon	Lake	43.0164	-121.059	W slope Hager Mt., 8 mi S town of Silver Lake	OM689904	12
20	OR_Lake	Coastal	C. s. frontalis	MVZ:Bird:180279	United States	Oregon	Lake	43.0164	-121.059	W slope Hager Mt., 8 mi S town of Silver Lake	OM689905	12
20	OR_Lake	Coastal	C. s. frontalis	MVZ:Bird:180280	United States	Oregon	Lake	43.0164	-121.059	W slope Hager Mt., 8 mi S town of Silver Lake	OM689906	12
20	OR_Lake	Coastal	C. s. frontalis	MVZ:Bird:180281	United States	Oregon	Lake	43.0164	-121.059	W slope Hager Mt., 8 mi S town of Silver Lake	OM689907	12
20	OR_Lake	Coastal	C. s. frontalis	MVZ:Bird:180282	United States	Oregon	Lake	43.0164	-121.059	W slope Hager Mt., 8 mi S town of Silver Lake	OM689908	12
20	OR_Lake	Coastal	C. s. frontalis	MVZ:Bird:180283	United States	Oregon	Lake	43.0164	-121.059	W slope Hager Mt., 8 mi S town of Silver Lake	OM689909	12
20	OR_Lake	Coastal	C. s. frontalis	MVZ:Bird:180284	United States	Oregon	Lake	43.0164	-121.059	W slope Hager Mt., 8 mi S town of Silver Lake	OM689910	12
20	OR_Lake	Coastal	C. s. frontalis	MVZ:Bird:180285	United States	Oregon	Lake	43.0164	-121.059	W slope Hager Mt., 8 mi S town of Silver Lake	OM689911	12
20	OR_Lake	Coastal	C. s. frontalis	MVZ:Bird:180286	United States	Oregon	Lake	43.0164	-121.059	W slope Hager Mt., 8 mi S town of Silver Lake	OM689912	12
20	OR_Lake	Coastal	C. s. frontalis	MVZ:Bird:180287	United States	Oregon	Lake	42.9834	-121.064	Auger Creek, 10 mi S town of Silver Lake	OM689913	12
20	OR_Lake	Coastal	C. s. frontalis	MVZ:Bird:180288	United States	Oregon	Lake	42.9834	-121.064	Auger Creek, 10 mi S town of Silver Lake	OM689914	12
20	OR_Lake	Coastal	C. s. frontalis	MVZ:Bird:180289	United States	Oregon	Lake	42.9879	-121.039	S slope Hager Mt., 10 mi S and 1 mi E town of Silver Lake	OM689915	12
20	OR_Lake	Coastal	C. s. frontalis	MVZ:Bird:180290	United States	Oregon	Lake	42.9879	-121.039	S slope Hager Mt., 10 mi S and 1 mi E town of Silver Lake	OM689916	12
20	OR_Lake	Coastal	C. s. frontalis	MVZ:Bird:180291	United States	Oregon	Lake	42.9879	-121.039	S slope Hager Mt., 10 mi S and 1 mi E town of Silver Lake	OM689917	12
21	OR_Klamath	Coastal	C. s. frontalis	MVZ:Bird:177326	United States	Oregon	Klamath	42.2089	-122.092	Spencer Creek	OM689918	12
21	OR_Klamath	Coastal	C. s. frontalis	MVZ:Bird:177327	United States	Oregon	Klamath	42.0832	-122.046	Topsy Grade Rd., 3 mi S and 6 mi W Keno	OM689919	12
21	OR_Klamath	Coastal	C. s. frontalis	MVZ:Bird:177328	United States	Oregon	Klamath	42.0832	-122.046	Topsy Grade Rd., 3 mi S and 6 mi W Keno	AY030139, OM689920	12
21	OR_Klamath	Coastal	C. s. frontalis	MVZ:Bird:177329	United States	Oregon	Klamath	42.0832	-122.046	Topsy Grade Rd., 3 mi S and 6 mi W Keno	OM689921	12
21	OR_Klamath	Coastal	C. s. frontalis	MVZ:Bird:177330	United States	Oregon	Klamath	42.0832	-122.046	Topsy Grade Rd., 3 mi S and 6 mi W Keno	OM689922	12
21	OR_Klamath	Coastal	C. s. frontalis	MVZ:Bird:177957	United States	Oregon	Klamath	42.0542	-121.968	Slip Easy Rd., 5 mi S and 2 mi W Keno	OM689923	12
21	OR_Klamath	Coastal	C. s. frontalis	MVZ:Bird:177958	United States	Oregon	Klamath	42.0542	-121.968	Slip Easy Rd., 5 mi S and 2 mi W Keno	OM689924	12
22	CA_Siskiyou	Coastal	C. s. frontalis	MVZ:Bird:177959	United States	California	Siskiyou	41.7131	-121.968	Horsethief Canyon, 0.5 mi S and 2.5 mi W Mt.Hebron	OM689925	12
22	CA_Siskiyou	Coastal	C. s. frontalis	MVZ:Bird:177960	United States	California	Siskiyou	41.7131	-121.968	Horsethief Canyon, 0.5 mi S and 2.5 mi W Mt.Hebron	OM689926	12
22	CA_Siskiyou	Coastal	C. s. frontalis	MVZ:Bird:177961	United States	California	Siskiyou	41.7131	-121.968	Horsethief Canyon, 0.5 mi S and 2.5 mi W Mt.Hebron	OM689927	12
22	CA_Siskiyou	Coastal	C. s. frontalis	MVZ:Bird:177962	United States	California	Siskiyou	41.7131	-121.968	Horsethief Canyon, 0.5 mi S and 2.5 mi W Mt.Hebron	OM689928	12
22	CA_Siskiyou	Coastal	C. s. frontalis	MVZ:Bird:177963	United States	California	Siskiyou	41.7131	-121.968	Horsethief Canyon, 0.5 mi S and 2.5 mi W Mt.Hebron	OM689929	12
22	CA_Siskiyou	Coastal	C. s. frontalis	MVZ:Bird:177964	United States	California	Siskiyou	41.7131	-121.968	Horsethief Canyon, 0.5 mi S and 2.5 mi W Mt.Hebron	OM689930	12
22	CA_Siskiyou	Coastal	C. s. frontalis	MVZ:Bird:177965	United States	California	Siskiyou	41.7131	-121.968	Horsethief Canyon, 0.5 mi S and 2.5 mi W Mt.Hebron	OM689931	12
22	CA_Siskiyou	Coastal	C. s. frontalis	MVZ:Bird:177966	United States	California	Siskiyou	41.7131	-121.968	Horsethief Canyon, 0.5 mi S and 2.5 mi W Mt.Hebron	OM689932	12
22	CA_Siskiyou	Coastal	C. s. frontalis	MVZ:Bird:177967	United States	California	Siskiyou	41.7131	-121.968	Horsethief Canyon, 0.5 mi S and 2.5 mi W Mt.Hebron	OM689933	12
22	CA_Siskiyou	Coastal	C. s. frontalis	MVZ:Bird:177968	United States	California	Siskiyou	41.7131	-121.968	Horsethief Canyon, 0.5 mi S and 2.5 mi W Mt.Hebron	OM689934	12
22	CA_Siskiyou	Coastal	C. s. frontalis	MVZ:Bird:177969	United States	California	Siskiyou	41.7131	-121.968	Horsethief Canyon, 0.5 mi S and 2.5 mi W Mt.Hebron	OM689935	12
22	CA_Siskiyou	Coastal	C. s. frontalis	MVZ:Bird:180292	United States	California	Siskiyou	41.5707	-121.939	1 mi S and 1.5 mi W Tennant	OM689936	12
23	CA_ModocPlateau	Coastal	C. s. frontalis	MVZ:Bird:177255	United States	California	Modoc	41.5849	-121.098	Hackamore Rd., 9.5 mi N and 12 mi W Canby	OM689937	12
23	CA_ModocPlateau	Coastal	C. s. frontalis	MVZ:Bird:177256	United States	California	Modoc	41.5849	-121.098	Hackamore Rd., 9.5 mi N and 12 mi W Canby	OM689938	12
23	CA_ModocPlateau	Coastal	C. s. frontalis	MVZ:Bird:177257	United States	California	Modoc	41.5849	-121.098	Hackamore Rd., 9.5 mi N and 12 mi W Canby	OM689939	12
23	CA_ModocPlateau	Coastal	C. s. frontalis	MVZ:Bird:179181	United States	California	Modoc	41.5997	-121.098	Hackamore Rd., 10.5 mi N and 12 mi W Canby	OM689940	12
23	CA_ModocPlateau	Coastal	C. s. frontalis	MVZ:Bird:179182	United States	California	Modoc	41.5997	-121.098	Hackamore Rd., 10.5 mi N and 12 mi W Canby	OM689941	12
24	CA_WarnerMts	Coastal	C. s. frontalis	MVZ:Bird:177970	United States	California	Modoc	41.82	-120.21	Shinn Spring, 1.5 mi N Fandango Pass, Warner Mountains	OM689942	12
24	CA_WarnerMts	Coastal	C. s. frontalis	MVZ:Bird:177971	United States	California	Modoc	41.82	-120.21	Shinn Spring, 1.5 mi N Fandango Pass, Warner Mountains	OM689943	12
24	CA_WarnerMts	Coastal	C. s. frontalis	MVZ:Bird:177972	United States	California	Modoc	41.82	-120.21	Shinn Spring, 1.5 mi N Fandango Pass, Warner Mountains	OM689944	12
24	CA_WarnerMts	Coastal	C. s. frontalis	MVZ:Bird:177973	United States	California	Modoc	41.8165	-120.214	1 mi N and 0.5 mi W Fandango Pass, Warner Mountains	OM689945	12
24	CA_WarnerMts	Coastal	C. s. frontalis	MVZ:Bird:177974	United States	California	Modoc	41.8165	-120.214	1 mi N and 0.5 mi W Fandango Pass, Warner Mountains	OM689946	12
24	CA_WarnerMts	Coastal	C. s. frontalis	MVZ:Bird:177975	United States	California	Modoc	41.8165	-120.214	1 mi N and 0.5 mi W Fandango Pass, Warner Mountains	OM689947	12
24	CA_WarnerMts	Coastal	C. s. frontalis	MVZ:Bird:177976	United States	California	Modoc	41.8165	-120.214	1 mi N and 0.5 mi W Fandango Pass, Warner Mountains	OM689948	12
24	CA_WarnerMts	Coastal	C. s. frontalis	MVZ:Bird:177977	United States	California	Modoc	41.8165	-120.214	1 mi N and 0.5 mi W Fandango Pass, Warner Mountains	OM689949	12
24	CA_WarnerMts	Coastal	C. s. frontalis	MVZ:Bird:177978	United States	California	Modoc	41.8165	-120.214	1 mi N and 0.5 mi W Fandango Pass, Warner Mountains	OM689950	12
24	CA_WarnerMts	Coastal	C. s. frontalis	MVZ:Bird:179174	United States	California	Modoc	41.68	-120.324	3 mi S Plum Valley Campground, W slope Warner Mts.	OM689951	12
24	CA_WarnerMts	Coastal	C. s. frontalis	MVZ:Bird:179175	United States	California	Modoc	41.68	-120.324	3 mi S Plum Valley Campground, W slope Warner Mts.	OM689952	12
24	CA_WarnerMts	Coastal	C. s. frontalis	MVZ:Bird:179176	United States	California	Modoc	41.68	-120.324	3 mi S Plum Valley Campground, W slope Warner Mts.	OM689953	12
24	CA_WarnerMts	Coastal	C. s. frontalis	MVZ:Bird:179177	United States	California	Modoc	41.68	-120.324	3 mi S Plum Valley Campground, W slope Warner Mts.	OM689954	12
24	CA_WarnerMts	Coastal	C. s. frontalis	MVZ:Bird:179178	United States	California	Modoc	41.7183	-120.328	S Fork Davis Creek, W slope Warner Mts.	OM689955	12
24	CA_WarnerMts	Coastal	C. s. frontalis	MVZ:Bird:179179	United States	California	Modoc	41.7183	-120.328	S Fork Davis Creek, W slope Warner Mts.	OM689956	12
24	CA_WarnerMts	Coastal	C. s. frontalis	MVZ:Bird:179180	United States	California	Modoc	41.7183	-120.328	S Fork Davis Creek, W slope Warner Mts.	OM689957	12
25	CA_Lassen	Coastal	C. s. frontalis	MVZ:Bird:182214	United States	California	Lassen	40.6636	-120.793	Pine Creek, Eagle Lake	OM689958	12
25	CA_Lassen	Coastal	C. s. frontalis	MVZ:Bird:182215	United States	California	Lassen	40.5494	-120.808	Merrill Creek at Eagle Lake	OM689959	12
25	CA_Lassen	Coastal	C. s. frontalis	MVZ:Bird:182216	United States	California	Lassen	40.5485	-120.782	Eagle Campground at Eagle Lake	OM689960	12
25	CA_Lassen	Coastal	C. s. frontalis	MVZ:Bird:182217	United States	California	Lassen	40.7406	-120.723	0.5 mi N of North Eagle Lake Campground	OM689961	12
26	CA_Plumas	Coastal	C. s. frontalis	MVZ:Bird:179194	United States	California	Plumas	39.9826	-121.004	E end Snake Lake, 3.5 mi N and 3 mi E town of Meadow Valley	OM689962	12
26	CA_Plumas	Coastal	C. s. frontalis	MVZ:Bird:179195	United States	California	Plumas	39.9826	-121.004	E end Snake Lake, 3.5 mi N and 3 mi E town of Meadow Valley	OM689963	12
26	CA_Plumas	Coastal	C. s. frontalis	MVZ:Bird:179196	United States	California	Plumas	39.9826	-121.004	E end Snake Lake, 3.5 mi N and 3 mi E town of Meadow Valley	OM689964	12
26	CA_Plumas	Coastal	C. s. frontalis	MVZ:Bird:179197	United States	California	Plumas	39.9609	-121.051	U.S. Forest Service Rd. 25N17, 2 mi N and 0.5 mi E town of Meadow Valley	OM689965	12
26	CA_Plumas	Coastal	C. s. frontalis	MVZ:Bird:179198	United States	California	Plumas	39.9609	-121.051	U.S. Forest Service Rd. 25N17, 2 mi N and 0.5 mi E town of Meadow Valley	OM689966	12
26	CA_Plumas	Coastal	C. s. frontalis	MVZ:Bird:179199	United States	California	Plumas	39.9609	-121.051	U.S. Forest Service Rd. 25N17, 2 mi N and 0.5 mi E town of Meadow Valley	OM689967	12
26	CA_Plumas	Coastal	C. s. frontalis	MVZ:Bird:179200	United States	California	Plumas	39.9609	-121.051	U.S. Forest Service Rd. 25N17, 2 mi N and 0.5 mi E town of Meadow Valley	OM689968	12
26	CA_Plumas	Coastal	C. s. frontalis	MVZ:Bird:179201	United States	California	Plumas	39.9609	-121.051	U.S. Forest Service Rd. 25N17, 2 mi N and 0.5 mi E town of Meadow Valley	OM689969	12
26	CA_Plumas	Coastal	C. s. frontalis	MVZ:Bird:179202	United States	California	Plumas	39.943	-121.052	52 South Padre Lane, town of Meadow Valley	OM689970	12
26	CA_Plumas	Coastal	C. s. frontalis	MVZ:Bird:179203	United States	California	Plumas	39.9257	-121.06	junction of Meadow Valley Creek and Schneider Creek, 1 mi E town of Meadow Valley	OM689971	12
26	CA_Plumas	Coastal	C. s. frontalis	MVZ:Bird:179204	United States	California	Plumas	39.9174	-121.037	U.S. Forest Service Rd. from Lowell Bader Park to Deanes Valley Campground, 1.25 mi E and 1 mi S town of Meadow Valley	OM689972	12
26	CA_Plumas	Coastal	C. s. frontalis	MVZ:Bird:179783	United States	California	Plumas	39.943	-121.052	52 South Padre Lane, town of Meadow Valley	OM689973	12
26	CA_Plumas	Coastal	C. s. frontalis	MVZ:Bird:179784	United States	California	Plumas	39.943	-121.052	52 South Padre Lane, town of Meadow Valley	OM689974	12
26	CA_Plumas	Coastal	C. s. frontalis	MVZ:Bird:179785	United States	California	Plumas	39.925	-121.043	Deanes Valley Rd., 1 mi S and 1 mi E town of Meadow Valley	OM689975	12
26	CA_Plumas	Coastal	C. s. frontalis	MVZ:Bird:179786	United States	California	Plumas	39.925	-121.043	Deanes Valley Rd., 1 mi S and 1 mi E town of Meadow Valley	OM689976	12
27	CA_Sierra	Coastal	C. s. frontalis	MVZ:Bird:177839	United States	California	Sierra	39.5461	-120.291	Cottonwood Creek, 3 mi S and 4 mi E Sierraville	OM689977	12
27	CA_Sierra	Coastal	C. s. frontalis	MVZ:Bird:177840	United States	California	Sierra	39.5461	-120.291	Cottonwood Creek, 3 mi S and 4 mi E Sierraville	OM689978	12
27	CA_Sierra	Coastal	C. s. frontalis	MVZ:Bird:177841	United States	California	Sierra	39.5461	-120.291	Cottonwood Creek, 3 mi S and 4 mi E Sierraville	OM689979	12
27	CA_Sierra	Coastal	C. s. frontalis	MVZ:Bird:177842	United States	California	Sierra	39.5461	-120.291	Cottonwood Creek, 3 mi S and 4 mi E Sierraville	OM689980	12
27	CA_Sierra	Coastal	C. s. frontalis	MVZ:Bird:177843	United States	California	Sierra	39.5461	-120.291	Cottonwood Creek, 3 mi S and 4 mi E Sierraville	OM689981	12
27	CA_Sierra	Coastal	C. s. frontalis	MVZ:Bird:177844	United States	California	Sierra	39.5461	-120.291	Cottonwood Creek, 3 mi S and 4 mi E Sierraville	OM689982	12
27	CA_Sierra	Coastal	C. s. frontalis	MVZ:Bird:177845	United States	California	Sierra	39.5174	-120.31	Rice Canyon, 5 mi S and 1.5 mi E Sierraville	OM689983	12
27	CA_Sierra	Coastal	C. s. frontalis	MVZ:Bird:177846	United States	California	Sierra	39.5174	-120.31	Rice Canyon, 5 mi S and 1.5 mi E Sierraville	OM689984	12
27	CA_Sierra	Coastal	C. s. frontalis	MVZ:Bird:177847	United States	California	Sierra	39.5174	-120.31	Rice Canyon, 5 mi S and 3 mi E Sierraville	OM689985	12
27	CA_Sierra	Coastal	C. s. frontalis	MVZ:Bird:177848	United States	California	Sierra	39.5174	-120.31	Rice Canyon, 5 mi S and 3 mi E Sierraville	OM689986	12
27	CA_Sierra	Coastal	C. s. frontalis	MVZ:Bird:177849	United States	California	Sierra	39.5174	-120.31	Rice Canyon, 5 mi S and 3 mi E Sierraville	OM689987	12
27	CA_Sierra	Coastal	C. s. frontalis	MVZ:Bird:177850	United States	California	Sierra	39.5174	-120.31	Rice Canyon, 5 mi S and 3 mi E Sierraville	OM689988	12
27	CA_Sierra	Coastal	C. s. frontalis	MVZ:Bird:177851	United States	California	Sierra	39.5174	-120.31	Rice Canyon, 5 mi S and 3 mi E Sierraville	OM689989	12
27	CA_Sierra	Coastal	C. s. frontalis	MVZ:Bird:177852	United States	California	Sierra	39.5174	-120.31	Rice Canyon, 5 mi S and 3 mi E Sierraville	OM689990	12
27	CA_Sierra	Coastal	C. s. frontalis	MVZ:Bird:177853	United States	California	Sierra	39.5174	-120.31	Rice Canyon, 5 mi S and 3 mi E Sierraville	OM689991	12
27	CA_Sierra	Coastal	C. s. frontalis	MVZ:Bird:177854	United States	California	Sierra	39.5174	-120.31	Rice Canyon, 5 mi S and 3 mi E Sierraville	OM689992	12
28	CA_ElDorado	Coastal	C. s. frontalis	MVZ:Bird:180005	United States	California	El Dorado	38.7155	-120.478	Diamond Creek, 3 mi S and 4.5 mi E Pollock Pines at junction of Hwy. 50 and Sly Park Rd.	OM689993	12
28	CA_ElDorado	Coastal	C. s. frontalis	MVZ:Bird:180006	United States	California	El Dorado	38.7155	-120.478	Diamond Creek, 3 mi S and 4.5 mi E Pollock Pines at junction of Hwy. 50 and Sly Park Rd.	OM689994	12
28	CA_ElDorado	Coastal	C. s. frontalis	MVZ:Bird:180007	United States	California	El Dorado	38.7155	-120.478	Diamond Creek, 3 mi S and 4.5 mi E Pollock Pines at junction of Hwy. 50 and Sly Park Rd.	OM689995	12
28	CA_ElDorado	Coastal	C. s. frontalis	MVZ:Bird:180008	United States	California	El Dorado	38.7155	-120.478	Diamond Creek, 3 mi S and 4.5 mi E Pollock Pines at junction of Hwy. 50 and Sly Park Rd.	OM689996	12
28	CA_ElDorado	Coastal	C. s. frontalis	MVZ:Bird:180009	United States	California	El Dorado	38.7155	-120.478	Diamond Creek, 3 mi S and 4.5 mi E Pollock Pines at junction of Hwy. 50 and Sly Park Rd.	OM689997	12
28	CA_ElDorado	Coastal	C. s. frontalis	MVZ:Bird:180010	United States	California	El Dorado	38.7155	-120.478	Diamond Creek, 3 mi S and 4.5 mi E Pollock Pines at junction of Hwy. 50 and Sly Park Rd.	OM689998	12
28	CA_ElDorado	Coastal	C. s. frontalis	MVZ:Bird:180011	United States	California	El Dorado	38.7155	-120.478	Diamond Creek, 3 mi S and 4.5 mi E Pollock Pines at junction of Hwy. 50 and Sly Park Rd.	OM689999	12
28	CA_ElDorado	Coastal	C. s. frontalis	MVZ:Bird:180012	United States	California	El Dorado	38.7155	-120.478	Diamond Creek, 3 mi S and 4.5 mi E Pollock Pines at junction of Hwy. 50 and Sly Park Rd.	OM690000	12
28	CA_ElDorado	Coastal	C. s. frontalis	MVZ:Bird:180013	United States	California	El Dorado	38.6987	-120.456	Snow Creek, 4.5 mi S and 6.5 mi E Pollock Pines at junction of Hwy. 50 and Sly Park Rd.	OM690001	12
28	CA_ElDorado	Coastal	C. s. frontalis	MVZ:Bird:180014	United States	California	El Dorado	38.6987	-120.456	Snow Creek, 4.5 mi S and 6.5 mi E Pollock Pines at junction of Hwy. 50 and Sly Park Rd.	OM690002	12
28	CA_ElDorado	Coastal	C. s. frontalis	MVZ:Bird:180015	United States	California	El Dorado	38.6987	-120.456	Snow Creek, 4.5 mi S and 6.5 mi E Pollock Pines at junction of Hwy. 50 and Sly Park Rd.	OM690003	12
28	CA_ElDorado	Coastal	C. s. frontalis	MVZ:Bird:180016	United States	California	El Dorado	38.6987	-120.456	Snow Creek, 4.5 mi S and 6.5 mi E Pollock Pines at junction of Hwy. 50 and Sly Park Rd.	OM690004	12
28	CA_ElDorado	Coastal	C. s. frontalis	MVZ:Bird:180017	United States	California	El Dorado	38.6987	-120.456	Snow Creek, 4.5 mi S and 6.5 mi E Pollock Pines at junction of Hwy. 50 and Sly Park Rd.	OM690005	12
28	CA_ElDorado	Coastal	C. s. frontalis	MVZ:Bird:180018	United States	California	El Dorado	38.6987	-120.456	Snow Creek, 4.5 mi S and 6.5 mi E Pollock Pines at junction of Hwy. 50 and Sly Park Rd.	OM690006	12
28	CA_ElDorado	Coastal	C. s. frontalis	MVZ:Bird:180019	United States	California	El Dorado	38.6987	-120.456	Snow Creek, 4.5 mi S and 6.5 mi E Pollock Pines at junction of Hwy. 50 and Sly Park Rd.	OM690007	12
28	CA_ElDorado	Coastal	C. s. frontalis	MVZ:Bird:180020	United States	California	El Dorado	38.6987	-120.456	Snow Creek, 4.5 mi S and 6.5 mi E Pollock Pines at junction of Hwy. 50 and Sly Park Rd.	OM690008	12
28	CA_ElDorado	Coastal	C. s. frontalis	MVZ:Bird:180021	United States	California	El Dorado	38.6987	-120.456	Snow Creek, 4.5 mi S and 6.5 mi E Pollock Pines at junction of Hwy. 50 and Sly Park Rd.	OM690009	12
28	CA_ElDorado	Coastal	C. s. frontalis	MVZ:Bird:180022	United States	California	El Dorado	38.6987	-120.456	Snow Creek, 4.5 mi S and 6.5 mi E Pollock Pines at junction of Hwy. 50 and Sly Park Rd.	OM690010	12
28	CA_ElDorado	Coastal	C. s. frontalis	MVZ:Bird:180023	United States	California	El Dorado	38.6987	-120.456	Snow Creek, 4.5 mi S and 6.5 mi E Pollock Pines at junction of Hwy. 50 and Sly Park Rd.	OM690011	12
28	CA_ElDorado	Coastal	C. s. frontalis	MVZ:Bird:180024	United States	California	El Dorado	38.6987	-120.456	Snow Creek, 4.5 mi S and 6.5 mi E Pollock Pines at junction of Hwy. 50 and Sly Park Rd.	OM690012	12
29	CA_Tuolumne	Coastal	C. s. frontalis	MVZ:Bird:180293	United States	California	Tuolumne	37.833	-119.95	U.S. Forest Service Rd. 1S04, 1.5 mi N and 0.25 mi W Harden Flat (near Hwy. 120)	OM690013	12
29	CA_Tuolumne	Coastal	C. s. frontalis	MVZ:Bird:180294	United States	California	Tuolumne	37.833	-119.95	U.S. Forest Service Rd. 1S04, 1.5 mi N and 0.25 mi W Harden Flat (near Hwy. 120)	OM690014	12
29	CA_Tuolumne	Coastal	C. s. frontalis	MVZ:Bird:180295	United States	California	Tuolumne	37.833	-119.95	U.S. Forest Service Rd. 1S04, 1.5 mi N and 0.25 mi W Harden Flat (near Hwy. 120)	OM690015	12
29	CA_Tuolumne	Coastal	C. s. frontalis	MVZ:Bird:180296	United States	California	Tuolumne	37.833	-119.95	U.S. Forest Service Rd. 1S04, 1.5 mi N and 0.25 mi W Harden Flat (near Hwy. 120)	OM690016	12
29	CA_Tuolumne	Coastal	C. s. frontalis	MVZ:Bird:180297	United States	California	Tuolumne	37.833	-119.95	U.S. Forest Service Rd. 1S04, 1.5 mi N and 0.25 mi W Harden Flat (near Hwy. 120)	OM690017	12
29	CA_Tuolumne	Coastal	C. s. frontalis	MVZ:Bird:180298	United States	California	Tuolumne	37.833	-119.95	U.S. Forest Service Rd. 1S04, 1.5 mi N and 0.25 mi W Harden Flat (near Hwy. 120)	OM690018	12
29	CA_Tuolumne	Coastal	C. s. frontalis	MVZ:Bird:180299	United States	California	Tuolumne	37.833	-119.95	U.S. Forest Service Rd. 1S04, 1.5 mi N and 0.25 mi W Harden Flat (near Hwy. 120)	OM690019	12
29	CA_Tuolumne	Coastal	C. s. frontalis	MVZ:Bird:180300	United States	California	Tuolumne	37.8076	-119.973	U.S. Forest Service Rd. 1S13, 0.25 mi S and 1.5 mi W Harden Flat (near Hwy. 120)	OM690020	12
29	CA_Tuolumne	Coastal	C. s. frontalis	MVZ:Bird:180301	United States	California	Tuolumne	37.7786	-119.9	Big Creek, 2.25 mi S and 2.5 mi E Harden Flat (near Hwy. 120)	OM690021	12
29	CA_Tuolumne	Coastal	C. s. frontalis	MVZ:Bird:180302	United States	California	Tuolumne	37.7786	-119.9	Big Creek, 2.25 mi S and 2.5 mi E Harden Flat (near Hwy. 120)	OM690022	12
29	CA_Tuolumne	Coastal	C. s. frontalis	MVZ:Bird:180303	United States	California	Tuolumne	37.7786	-119.9	Big Creek, 2.25 mi S and 2.5 mi E Harden Flat (near Hwy. 120)	OM690023	12
29	CA_Tuolumne	Coastal	C. s. frontalis	MVZ:Bird:180304	United States	California	Tuolumne	37.7786	-119.886	Big Creek, 2.25 mi S and 3.25 mi E Harden Flat (near Hwy. 120)	OM690024	12
29	CA_Tuolumne	Coastal	C. s. frontalis	MVZ:Bird:180305	United States	California	Tuolumne	37.7786	-119.886	Big Creek, 2.25 mi S and 3.25 mi E Harden Flat (near Hwy. 120)	OM690025	12
29	CA_Tuolumne	Coastal	C. s. frontalis	MVZ:Bird:180306	United States	California	Tuolumne	37.7786	-119.886	Big Creek, 2.25 mi S and 3.25 mi E Harden Flat (near Hwy. 120)	OM690026	12
29	CA_Tuolumne	Coastal	C. s. frontalis	MVZ:Bird:180307	United States	California	Tuolumne	37.7786	-119.886	Big Creek, 2.25 mi S and 3.25 mi E Harden Flat (near Hwy. 120)	OM690027	12
29	CA_Tuolumne	Coastal	C. s. frontalis	MVZ:Bird:180308	United States	California	Tuolumne	37.7786	-119.886	Big Creek, 2.25 mi S and 3.25 mi E Harden Flat (near Hwy. 120)	OM690028	12
29	CA_Tuolumne	Coastal	C. s. frontalis	MVZ:Bird:180309	United States	California	Tuolumne	37.7786	-119.886	Big Creek, 2.25 mi S and 3.25 mi E Harden Flat (near Hwy. 120)	OM690029	12
30	CA_Fresno	Coastal	C. s. frontalis	MVZ:Bird:177674	United States	California	Fresno	36.9931	-119.215	Big Creek, 7.5 mi S and 5 mi E town of Shaver Lake	OM690030	12
30	CA_Fresno	Coastal	C. s. frontalis	MVZ:Bird:177675	United States	California	Fresno	36.9931	-119.215	Big Creek, 7.5 mi S and 5 mi E town of Shaver Lake	OM690031	12
30	CA_Fresno	Coastal	C. s. frontalis	MVZ:Bird:180240	United States	California	Fresno	37.0898	-119.263	S of Dinkey Creek Rd., 1 mi S and 3 mi E town of Shaver Lake	OM690032	12
30	CA_Fresno	Coastal	C. s. frontalis	MVZ:Bird:180241	United States	California	Fresno	37.0898	-119.263	S of Dinkey Creek Rd., 1 mi S and 3 mi E town of Shaver Lake	OM690033	12
30	CA_Fresno	Coastal	C. s. frontalis	MVZ:Bird:180242	United States	California	Fresno	37.0898	-119.263	S of Dinkey Creek Rd., 1 mi S and 3 mi E town of Shaver Lake	OM690034	12
30	CA_Fresno	Coastal	C. s. frontalis	MVZ:Bird:180243	United States	California	Fresno	37.0898	-119.263	S of Dinkey Creek Rd., 1 mi S and 3 mi E town of Shaver Lake	OM690035	12
30	CA_Fresno	Coastal	C. s. frontalis	MVZ:Bird:180244	United States	California	Fresno	37.0898	-119.263	S of Dinkey Creek Rd., 1 mi S and 3 mi E town of Shaver Lake	OM690036	12
30	CA_Fresno	Coastal	C. s. frontalis	MVZ:Bird:180245	United States	California	Fresno	37.0898	-119.263	S of Dinkey Creek Rd., 1 mi S and 3 mi E town of Shaver Lake	OM690037	12
30	CA_Fresno	Coastal	C. s. frontalis	MVZ:Bird:180246	United States	California	Fresno	37.0898	-119.263	S of Dinkey Creek Rd., 1 mi S and 3 mi E town of Shaver Lake	OM690038	12
30	CA_Fresno	Coastal	C. s. frontalis	MVZ:Bird:180247	United States	California	Fresno	37.0898	-119.263	S of Dinkey Creek Rd., 1 mi S and 3 mi E town of Shaver Lake	OM690039	12
30	CA_Fresno	Coastal	C. s. frontalis	MVZ:Bird:180248	United States	California	Fresno	37.0898	-119.263	S of Dinkey Creek Rd., 1 mi S and 3 mi E town of Shaver Lake	OM690040	12
30	CA_Fresno	Coastal	C. s. frontalis	MVZ:Bird:180249	United States	California	Fresno	37.0898	-119.263	S of Dinkey Creek Rd., 1 mi S and 3 mi E town of Shaver Lake	OM690041	12
30	CA_Fresno	Coastal	C. s. frontalis	MVZ:Bird:180250	United States	California	Fresno	37.0825	-119.209	S of Dinkey Creek Rd., 1.5 mi S and 6 mi E town of Shaver Lake	OM690042	12
30	CA_Fresno	Coastal	C. s. frontalis	MVZ:Bird:180251	United States	California	Fresno	37.0825	-119.209	S of Dinkey Creek Rd., 1.5 mi S and 6 mi E town of Shaver Lake	OM690043	12
30	CA_Fresno	Coastal	C. s. frontalis	MVZ:Bird:180252	United States	California	Fresno	37.0825	-119.209	S of Dinkey Creek Rd., 1.5 mi S and 6 mi E town of Shaver Lake	OM690044	12
30	CA_Fresno	Coastal	C. s. frontalis	MVZ:Bird:180253	United States	California	Fresno	37.0825	-119.209	S of Dinkey Creek Rd., 1.5 mi S and 6 mi E town of Shaver Lake	OM690045	12
30	CA_Fresno	Coastal	C. s. frontalis	MVZ:Bird:180254	United States	California	Fresno	37.0825	-119.209	S of Dinkey Creek Rd., 1.5 mi S and 6 mi E town of Shaver Lake	OM690046	12
30	CA_Fresno	Coastal	C. s. frontalis	MVZ:Bird:180255	United States	California	Fresno	37.0753	-119.173	N of Dinkey Creek Rd., 2 mi S and 8 mi E town of Shaver Lake	OM690047	12
30	CA_Fresno	Coastal	C. s. frontalis	MVZ:Bird:180256	United States	California	Fresno	37.0753	-119.173	N of Dinkey Creek Rd., 2 mi S and 8 mi E town of Shaver Lake	OM690048	12
30	CA_Fresno	Coastal	C. s. frontalis	MVZ:Bird:180257	United States	California	Fresno	37.0753	-119.173	N of Dinkey Creek Rd., 2 mi S and 8 mi E town of Shaver Lake	OM690049	12
30	CA_Fresno	Coastal	C. s. frontalis	MVZ:Bird:180258	United States	California	Fresno	37.0753	-119.173	N of Dinkey Creek Rd., 2 mi S and 8 mi E town of Shaver Lake	OM690050	12
30	CA_Fresno	Coastal	C. s. frontalis	MVZ:Bird:180259	United States	California	Fresno	37.0753	-119.173	N of Dinkey Creek Rd., 2 mi S and 8 mi E town of Shaver Lake	OM690051	12
31	CA_Tulare	Coastal	C. s. frontalis	MVZ:Bird:191165	United States	California	Tulare	35.8963	-118.338	Big Meadow, Sequoia National Forest	OM690052	12
31	CA_Tulare	Coastal	C. s. frontalis	MVZ:Bird:191166	United States	California	Tulare	35.8963	-118.338	Big Meadow, Sequoia National Forest	OM690053	12
31	CA_Tulare	Coastal	C. s. frontalis	MVZ:Bird:191167	United States	California	Tulare	35.8963	-118.338	Big Meadow, Sequoia National Forest	OM690054	12
31	CA_Tulare	Coastal	C. s. frontalis	MVZ:Bird:191168	United States	California	Tulare	35.8963	-118.338	Big Meadow, Sequoia National Forest	OM690055	12
31	CA_Tulare	Coastal	C. s. frontalis	MVZ:Bird:191169	United States	California	Tulare	35.8963	-118.338	Big Meadow, Sequoia National Forest	OM690056	12
31	CA_Tulare	Coastal	C. s. frontalis	MVZ:Bird:191170	United States	California	Tulare	35.8963	-118.338	Big Meadow, Sequoia National Forest	OM690057	12
31	CA_Tulare	Coastal	C. s. frontalis	MVZ:Bird:191171	United States	California	Tulare	35.8963	-118.338	Big Meadow, Sequoia National Forest	OM690058	12
31	CA_Tulare	Coastal	C. s. frontalis	MVZ:Bird:191172	United States	California	Tulare	35.8963	-118.338	Big Meadow, Sequoia National Forest	OM690059	12
31	CA_Tulare	Coastal	C. s. frontalis	MVZ:Bird:191173	United States	California	Tulare	35.8875	-118.342	Big Meadow, Sequoia National Forest	OM690060	12
31	CA_Tulare	Coastal	C. s. frontalis	MVZ:Bird:191174	United States	California	Tulare	35.8375	-118.37	N end Cannell Meadow, Sequoia National Forest	OM690061	12
31	CA_Tulare	Coastal	C. s. frontalis	MVZ:Bird:191175	United States	California	Tulare	35.8311	-118.298	Taylor Meadow, Sequoia National Forest	OM690062	12
31	CA_Tulare	Coastal	C. s. frontalis	MVZ:Bird:191176	United States	California	Tulare	35.8311	-118.298	Taylor Meadow, Sequoia National Forest	OM690063	12
31	CA_Tulare	Coastal	C. s. frontalis	MVZ:Bird:191177	United States	California	Tulare	35.8311	-118.298	Taylor Meadow, Sequoia National Forest	OM690064	12
32	NV_Carson	Coastal	C. s. frontalis	MVZ:Bird:177855	United States	Nevada	Carson City	39.1151	-119.895	Clear Creek Canyon, 1.5 mi N and 1 mi E Spooner Summit, E slope Carson Range	OM690065	12
32	NV_Carson	Coastal	C. s. frontalis	MVZ:Bird:177856	United States	Nevada	Carson City	39.1151	-119.895	Clear Creek Canyon, 1.5 mi N and 1 mi E Spooner Summit, E slope Carson Range	OM690066	12
32	NV_Carson	Coastal	C. s. frontalis	MVZ:Bird:177857	United States	Nevada	Carson City	39.1151	-119.895	Clear Creek Canyon, 1.5 mi N and 1 mi E Spooner Summit, E slope Carson Range	OM690067	12
32	NV_Carson	Coastal	C. s. frontalis	MVZ:Bird:177858	United States	Nevada	Carson City	39.1151	-119.895	Clear Creek Canyon, 1.5 mi N and 1 mi E Spooner Summit, E slope Carson Range	OM690068	12
32	NV_Carson	Coastal	C. s. frontalis	MVZ:Bird:177859	United States	Nevada	Carson City	39.1189	-119.878	Clear Creek Canyon, 1 mi N and 1 mi E Spooner summit, E slope Carson Range	OM690069	12
32	NV_Carson	Coastal	C. s. frontalis	MVZ:Bird:177860	United States	Nevada	Douglas	39.1044	-119.859	Clear Creek Canyon, 2 mi E Spooner summit, E slope Carson Range	OM690079	12
32	NV_Carson	Coastal	C. s. frontalis	MVZ:Bird:177861	United States	Nevada	Douglas	39.1044	-119.859	Clear Creek Canyon, 2 mi E Spooner summit, E slope Carson Range	OM690080	12
32	NV_Carson	Coastal	C. s. frontalis	MVZ:Bird:177862	United States	Nevada	Douglas	39.1044	-119.859	Clear Creek Canyon, 2 mi E Spooner summit, E slope Carson Range	OM690081	12
32	NV_Carson	Coastal	C. s. frontalis	MVZ:Bird:177863	United States	Nevada	Douglas	39.1044	-119.859	Clear Creek Canyon, 2 mi E Spooner summit, E slope Carson Range	OM690082	12
32	NV_Carson	Coastal	C. s. frontalis	MVZ:Bird:177864	United States	Nevada	Douglas	39.1044	-119.859	Clear Creek Canyon, 2 mi E Spooner summit, E slope Carson Range	OM690083	12
32	NV_Carson	Coastal	C. s. frontalis	MVZ:Bird:180031	United States	Nevada	Carson City	39.1151	-119.895	Clear Creek Canyon, 1.5 mi N and 1 mi E Spooner Summit, E slope Carson Range	OM690070	12
32	NV_Carson	Coastal	C. s. frontalis	MVZ:Bird:180032	United States	Nevada	Carson City	39.1151	-119.895	Clear Creek Canyon, 1.5 mi N and 1 mi E Spooner Summit, E slope Carson Range	OM690071	12
32	NV_Carson	Coastal	C. s. frontalis	MVZ:Bird:180033	United States	Nevada	Carson City	39.1151	-119.895	Clear Creek Canyon, 1.5 mi N and 1 mi E Spooner Summit, E slope Carson Range	OM690072	12
32	NV_Carson	Coastal	C. s. frontalis	MVZ:Bird:180034	United States	Nevada	Carson City	39.1151	-119.895	Clear Creek Canyon, 1.5 mi N and 1 mi E Spooner Summit, E slope Carson Range	OM690073	12
32	NV_Carson	Coastal	C. s. frontalis	MVZ:Bird:180035	United States	Nevada	Carson City	39.0928	-119.907	1 mi S and 0.5 mi W Spooner Summit, Carson Range	OM690074	12
32	NV_Carson	Coastal	C. s. frontalis	MVZ:Bird:180036	United States	Nevada	Carson City	39.0928	-119.907	1 mi S and 0.5 mi W Spooner Summit, Carson Range	OM690075	12
32	NV_Carson	Coastal	C. s. frontalis	MVZ:Bird:180037	United States	Nevada	Carson City	39.0928	-119.907	1 mi S and 0.5 mi W Spooner Summit, Carson Range	OM690076	12
32	NV_Carson	Coastal	C. s. frontalis	MVZ:Bird:180038	United States	Nevada	Carson City	39.0928	-119.907	1 mi S and 0.5 mi W Spooner Summit, Carson Range	OM690077	12
32	NV_Carson	Coastal	C. s. frontalis	MVZ:Bird:180039	United States	Nevada	Carson City	39.0928	-119.907	1 mi S and 0.5 mi W Spooner Summit, Carson Range	OM690078	12
33	CA_Alpine	Coastal	C. s. frontalis	MVZ:Bird:179121	United States	California	Alpine	38.7321	-119.781	2.5 mi N Markleeville	OM690084	12
33	CA_Alpine	Coastal	C. s. frontalis	MVZ:Bird:179122	United States	California	Alpine	38.7321	-119.781	2.5 mi N Markleeville	OM690085	12
33	CA_Alpine	Coastal	C. s. frontalis	MVZ:Bird:179123	United States	California	Alpine	38.7321	-119.781	2.5 mi N Markleeville	OM690086	12
33	CA_Alpine	Coastal	C. s. frontalis	MVZ:Bird:179124	United States	California	Alpine	38.7321	-119.781	2.5 mi N Markleeville	OM690087	12
33	CA_Alpine	Coastal	C. s. frontalis	MVZ:Bird:179125	United States	California	Alpine	38.7321	-119.781	2.5 mi N Markleeville	OM690088	12
33	CA_Alpine	Coastal	C. s. frontalis	MVZ:Bird:179126	United States	California	Alpine	38.7321	-119.781	2.5 mi N Markleeville	OM690089	12
33	CA_Alpine	Coastal	C. s. frontalis	MVZ:Bird:179127	United States	California	Alpine	38.7321	-119.781	2.5 mi N Markleeville	OM690090	12
33	CA_Alpine	Coastal	C. s. frontalis	MVZ:Bird:179128	United States	California	Alpine	38.7321	-119.781	2.5 mi N Markleeville	OM690091	12
33	CA_Alpine	Coastal	C. s. frontalis	MVZ:Bird:179129	United States	California	Alpine	38.7321	-119.781	2.5 mi N Markleeville	OM690092	12
33	CA_Alpine	Coastal	C. s. frontalis	MVZ:Bird:180025	United States	California	Alpine	38.7191	-119.788	2 mi N and 0.5 mi W Markleeville	OM690093	12
33	CA_Alpine	Coastal	C. s. frontalis	MVZ:Bird:180026	United States	California	Alpine	38.7191	-119.788	2 mi N and 0.5 mi W Markleeville	OM690094	12
33	CA_Alpine	Coastal	C. s. frontalis	MVZ:Bird:180027	United States	California	Alpine	38.7191	-119.788	2 mi N and 0.5 mi W Markleeville	OM690095	12
33	CA_Alpine	Coastal	C. s. frontalis	MVZ:Bird:180028	United States	California	Alpine	38.7191	-119.788	2 mi N and 0.5 mi W Markleeville	OM690096	12
33	CA_Alpine	Coastal	C. s. frontalis	MVZ:Bird:180029	United States	California	Alpine	38.7262	-119.777	2 mi N Markleeville	OM690097	12
33	CA_Alpine	Coastal	C. s. frontalis	MVZ:Bird:180030	United States	California	Alpine	38.7262	-119.777	2 mi N Markleeville	OM690098	12
34	CA_Mono	Coastal	C. s. frontalis	MVZ:Bird:180312	United States	California	Mono	37.7583	-119.019	Obsidian Dome, 1 mi S and 3 mi E town of June Lake	OM690099	12
34	CA_Mono	Coastal	C. s. frontalis	MVZ:Bird:180313	United States	California	Mono	37.7583	-119.019	Obsidian Dome, 1 mi S and 3 mi E town of June Lake	OM690100	12
34	CA_Mono	Coastal	C. s. frontalis	MVZ:Bird:180314	United States	California	Mono	37.7583	-119.019	Obsidian Dome, 1 mi S and 3 mi E town of June Lake	OM690101	12
34	CA_Mono	Coastal	C. s. frontalis	MVZ:Bird:180315	United States	California	Mono	37.7218	-119.012	Deadman Creek, 4 mi S and 3.5 mi E town of June Lake	OM690102	12
34	CA_Mono	Coastal	C. s. frontalis	MVZ:Bird:180316	United States	California	Mono	37.7218	-119.012	Deadman Creek, 4 mi S and 3.5 mi E town of June Lake	OM690103	12
34	CA_Mono	Coastal	C. s. frontalis	MVZ:Bird:180317	United States	California	Mono	37.7218	-119.012	Deadman Creek, 4 mi S and 3.5 mi E town of June Lake	OM690104	12
34	CA_Mono	Coastal	C. s. frontalis	MVZ:Bird:180318	United States	California	Mono	37.7218	-119.012	Deadman Creek, 4 mi S and 3.5 mi E town of June Lake	OM690105	12
34	CA_Mono	Coastal	C. s. frontalis	MVZ:Bird:180319	United States	California	Mono	37.7218	-119.012	Deadman Creek, 4 mi S and 3.5 mi E town of June Lake	OM690106	12
34	CA_Mono	Coastal	C. s. frontalis	MVZ:Bird:180320	United States	California	Mono	37.7218	-119.012	Deadman Creek, 4 mi S and 3.5 mi E town of June Lake	OM690107	12
34	CA_Mono	Coastal	C. s. frontalis	MVZ:Bird:180321	United States	California	Mono	37.7218	-119.012	Deadman Creek, 4 mi S and 3.5 mi E town of June Lake	OM690108	12
34	CA_Mono	Coastal	C. s. frontalis	MVZ:Bird:180322	United States	California	Mono	37.7218	-119.012	Deadman Creek, 4 mi S and 3.5 mi E town of June Lake	OM690109	12
34	CA_Mono	Coastal	C. s. frontalis	MVZ:Bird:180323	United States	California	Mono	37.7218	-119.012	Deadman Creek, 4 mi S and 3.5 mi E town of June Lake	OM690110	12
34	CA_Mono	Coastal	C. s. frontalis	MVZ:Bird:180324	United States	California	Mono	37.7218	-119.012	Deadman Creek, 4 mi S and 3.5 mi E town of June Lake	OM690111	12
34	CA_Mono	Coastal	C. s. frontalis	MVZ:Bird:180325	United States	California	Mono	37.7218	-119.012	Deadman Creek, 4 mi S and 3.5 mi E town of June Lake	OM690112	12
34	CA_Mono	Coastal	C. s. frontalis	MVZ:Bird:180326	United States	California	Mono	37.7218	-119.012	Deadman Creek, 4 mi S and 3.5 mi E town of June Lake	OM690113	12
34	CA_Mono	Coastal	C. s. frontalis	MVZ:Bird:180327	United States	California	Mono	37.7218	-119.012	Deadman Creek, 4 mi S and 3.5 mi E town of June Lake	OM690114	12
34	CA_Mono	Coastal	C. s. frontalis	MVZ:Bird:181952	United States	California	Mono	38.1998	-119.221	Hwy. 395, 0.25 mi N junction with Green Creek Rd., Bridgeport Valley	OM690115	12
34	CA_Mono	Coastal	C. s. frontalis	MVZ:Bird:182907	United States	California	Mono	37.6339	-118.978	Snow Creek Rd., Mammoth	OM690116	12
35	NV_PineNut	Coastal	C. s. frontalis	MVZ:Bird:177805	United States	Nevada	Douglas	38.9414	-119.707	Pine Nut Creek, 3.5 mi N and 2.5 mi W Bald Mt., Pine Nut Mountains	OM690117	12
35	NV_PineNut	Coastal	C. s. frontalis	MVZ:Bird:177806	United States	Nevada	Douglas	38.9414	-119.707	Pine Nut Creek, 3.5 mi N and 2.5 mi W Bald Mt., Pine Nut Mountains	OM690118	12
35	NV_PineNut	Coastal	C. s. frontalis	MVZ:Bird:177807	United States	Nevada	Douglas	38.9414	-119.707	Pine Nut Creek, 3.5 mi N and 2.5 mi W Bald Mt., Pine Nut Mountains	OM690119	12
35	NV_PineNut	Coastal	C. s. frontalis	MVZ:Bird:177808	United States	Nevada	Douglas	38.9414	-119.707	Pine Nut Creek, 3.5 mi N and 2.5 mi W Bald Mt., Pine Nut Mountains	OM690120	12
35	NV_PineNut	Coastal	C. s. frontalis	MVZ:Bird:177809	United States	Nevada	Douglas	38.9414	-119.707	Pine Nut Creek, 3.5 mi N and 2.5 mi W Bald Mt., Pine Nut Mountains	OM690121	12
35	NV_PineNut	Coastal	C. s. frontalis	MVZ:Bird:177810	United States	Nevada	Douglas	38.9414	-119.707	Pine Nut Creek, 3.5 mi N and 2.5 mi W Bald Mt., Pine Nut Mountains	OM690122	12
35	NV_PineNut	Coastal	C. s. frontalis	MVZ:Bird:177811	United States	Nevada	Douglas	38.9414	-119.707	Pine Nut Creek, 3.5 mi N and 2.5 mi W Bald Mt., Pine Nut Mountains	OM690123	12
35	NV_PineNut	Coastal	C. s. frontalis	MVZ:Bird:177812	United States	Nevada	Douglas	38.9414	-119.707	Pine Nut Creek, 3.5 mi N and 2.5 mi W Bald Mt., Pine Nut Mountains	OM690124	12
35	NV_PineNut	Coastal	C. s. frontalis	MVZ:Bird:177813	United States	Nevada	Douglas	38.9414	-119.707	Pine Nut Creek, 3.5 mi N and 2.5 mi W Bald Mt., Pine Nut Mountains	OM690125	12
35	NV_PineNut	Coastal	C. s. frontalis	MVZ:Bird:177814	United States	Nevada	Douglas	38.9414	-119.707	Pine Nut Creek, 3.5 mi N and 2.5 mi W Bald Mt., Pine Nut Mountains	OM690126	12
35	NV_PineNut	Coastal	C. s. frontalis	MVZ:Bird:177815	United States	Nevada	Douglas	38.9414	-119.707	Pine Nut Creek, 3.5 mi N and 2.5 mi W Bald Mt., Pine Nut Mountains	OM690127	12
35	NV_PineNut	Coastal	C. s. frontalis	MVZ:Bird:177816	United States	Nevada	Douglas	38.9414	-119.707	Pine Nut Creek, 3.5 mi N and 2.5 mi W Bald Mt., Pine Nut Mountains	OM690128	12
35	NV_PineNut	Coastal	C. s. frontalis	MVZ:Bird:177817	United States	Nevada	Douglas	38.9414	-119.707	Pine Nut Creek, 3.5 mi N and 2.5 mi W Bald Mt., Pine Nut Mountains	OM690129	12
35	NV_PineNut	Coastal	C. s. frontalis	MVZ:Bird:177818	United States	Nevada	Douglas	38.9414	-119.707	Pine Nut Creek, 3.5 mi N and 2.5 mi W Bald Mt., Pine Nut Mountains	OM690130	12
35	NV_PineNut	Coastal	C. s. frontalis	MVZ:Bird:177819	United States	Nevada	Douglas	38.9414	-119.707	Pine Nut Creek, 3.5 mi N and 2.5 mi W Bald Mt., Pine Nut Mountains	OM690131	12
35	NV_PineNut	Coastal	C. s. frontalis	MVZ:Bird:177820	United States	Nevada	Douglas	38.9414	-119.707	Pine Nut Creek, 3.5 mi N and 2.5 mi W Bald Mt., Pine Nut Mountains	OM690132	12
35	NV_PineNut	Coastal	C. s. frontalis	MVZ:Bird:177821	United States	Nevada	Douglas	38.9414	-119.707	Pine Nut Creek, 3.5 mi N and 2.5 mi W Bald Mt., Pine Nut Mountains	OM690133	12
35	NV_PineNut	Coastal	C. s. frontalis	MVZ:Bird:177822	United States	Nevada	Douglas	38.9414	-119.707	Pine Nut Creek, 3.5 mi N and 2.5 mi W Bald Mt., Pine Nut Mountains	OM690134	12
35	NV_PineNut	Coastal	C. s. frontalis	MVZ:Bird:177823	United States	Nevada	Douglas	38.9414	-119.707	Pine Nut Creek, 3.5 mi N and 2.5 mi W Bald Mt., Pine Nut Mountains	OM690135	12
35	NV_PineNut	Coastal	C. s. frontalis	MVZ:Bird:177824	United States	Nevada	Douglas	38.9414	-119.707	Pine Nut Creek, 3.5 mi N and 2.5 mi W Bald Mt., Pine Nut Mountains	OM690136	12
35	NV_PineNut	Coastal	C. s. frontalis	MVZ:Bird:178462	United States	Nevada	Douglas	38.9414	-119.707	Pine Nut Creek, W slope Pine Nut Mountains	OM690137	12
35	NV_PineNut	Coastal	C. s. frontalis	MVZ:Bird:178463	United States	Nevada	Douglas	38.9414	-119.707	Pine Nut Creek, W slope Pine Nut Mountains	OM690138	12
35	NV_PineNut	Coastal	C. s. frontalis	MVZ:Bird:178464	United States	Nevada	Douglas	38.9414	-119.707	Pine Nut Creek, W slope Pine Nut Mountains	OM690139	12
35	NV_PineNut	Coastal	C. s. frontalis	MVZ:Bird:178465	United States	Nevada	Douglas	38.9414	-119.707	Pine Nut Creek, W slope Pine Nut Mountains	OM690140	12
35	NV_PineNut	Coastal	C. s. frontalis	MVZ:Bird:178466	United States	Nevada	Douglas	38.9414	-119.707	Pine Nut Creek, W slope Pine Nut Mountains	OM690141	12
35	NV_PineNut	Coastal	C. s. frontalis	MVZ:Bird:178467	United States	Nevada	Douglas	38.9414	-119.707	Pine Nut Creek, W slope Pine Nut Mountains	OM690142	12
35	NV_PineNut	Coastal	C. s. frontalis	MVZ:Bird:178468	United States	Nevada	Douglas	38.9414	-119.707	Pine Nut Creek, W slope Pine Nut Mountains	OM690143	12
35	NV_PineNut	Coastal	C. s. frontalis	MVZ:Bird:178469	United States	Nevada	Douglas	38.9414	-119.707	Pine Nut Creek, W slope Pine Nut Mountains	OM690144	12
35	NV_PineNut	Coastal	C. s. frontalis	MVZ:Bird:178470	United States	Nevada	Douglas	38.9414	-119.707	Pine Nut Creek, W slope Pine Nut Mountains	OM690145	12
35	NV_PineNut	Coastal	C. s. frontalis	MVZ:Bird:178471	United States	Nevada	Douglas	38.9414	-119.707	Pine Nut Creek, W slope Pine Nut Mountains	OM690146	10
35	NV_PineNut	Coastal	C. s. frontalis	MVZ:Bird:178472	United States	Nevada	Douglas	38.9414	-119.707	Pine Nut Creek, W slope Pine Nut Mountains	OM690147	12
35	NV_PineNut	Coastal	C. s. frontalis	MVZ:Bird:178473	United States	Nevada	Douglas	38.9414	-119.707	Pine Nut Creek, W slope Pine Nut Mountains	OM690148	12
35	NV_PineNut	Coastal	C. s. frontalis	MVZ:Bird:178474	United States	Nevada	Douglas	38.9414	-119.707	Pine Nut Creek, W slope Pine Nut Mountains	OM690149	12
35	NV_PineNut	Coastal	C. s. frontalis	MVZ:Bird:178475	United States	Nevada	Douglas	38.9414	-119.707	Pine Nut Creek, W slope Pine Nut Mountains	OM690150	12
35	NV_PineNut	Coastal	C. s. frontalis	MVZ:Bird:178476	United States	Nevada	Douglas	38.9414	-119.707	Pine Nut Creek, W slope Pine Nut Mountains	OM690151	12
35	NV_PineNut	Coastal	C. s. frontalis	MVZ:Bird:178477	United States	Nevada	Douglas	38.9414	-119.707	Pine Nut Creek, W slope Pine Nut Mountains	OM690152	12
35	NV_PineNut	Coastal	C. s. frontalis	MVZ:Bird:178478	United States	Nevada	Douglas	38.9414	-119.707	Pine Nut Creek, W slope Pine Nut Mountains	OM690153	12
35	NV_PineNut	Coastal	C. s. frontalis	MVZ:Bird:178479	United States	Nevada	Douglas	38.9414	-119.707	Pine Nut Creek, W slope Pine Nut Mountains	OM690154	12
35	NV_PineNut	Coastal	C. s. frontalis	MVZ:Bird:178480	United States	Nevada	Douglas	38.9414	-119.707	Pine Nut Creek, W slope Pine Nut Mountains	OM690155	12
35	NV_PineNut	Coastal	C. s. frontalis	MVZ:Bird:178481	United States	Nevada	Douglas	38.9414	-119.707	Pine Nut Creek, W slope Pine Nut Mountains	OM690156	12
35	NV_PineNut	Coastal	C. s. frontalis	MVZ:Bird:178482	United States	Nevada	Douglas	38.9414	-119.707	Pine Nut Creek, W slope Pine Nut Mountains	OM690157	12
36	NV_Lyon	Coastal	C. s. frontalis	MVZ:Bird:177825	United States	Nevada	Lyon	38.6726	-119.162	2 mi N and 2 mi W Pine Grove summit, Pine Grove Hills	OM690158	12
36	NV_Lyon	Coastal	C. s. frontalis	MVZ:Bird:177826	United States	Nevada	Lyon	38.6219	-119.18	1.5 mi S and 3 mi W Pine Grove summit, Pine Grove Hills	OM690159	12
36	NV_Lyon	Coastal	C. s. frontalis	MVZ:Bird:177827	United States	Nevada	Lyon	38.6219	-119.18	1.5 mi S and 3 mi W Pine Grove summit, Pine Grove Hills	OM690160	12
36	NV_Lyon	Coastal	C. s. frontalis	MVZ:Bird:177828	United States	Nevada	Lyon	38.6219	-119.18	1.5 mi S and 3 mi W Pine Grove summit, Pine Grove Hills	OM690161	12
36	NV_Lyon	Coastal	C. s. frontalis	MVZ:Bird:177829	United States	Nevada	Lyon	38.6402	-119.184	0.75 mi S and 0.75 mi W Lobdel Peak, Pine Grove Hills	OM690162	12
36	NV_Lyon	Coastal	C. s. frontalis	MVZ:Bird:177830	United States	Nevada	Lyon	38.6511	-119.151	1 mi E Lobdel Peak, Pine Grove Hills	OM690163	12
36	NV_Lyon	Coastal	C. s. frontalis	MVZ:Bird:177831	United States	Nevada	Lyon	38.7333	-119.099	Scott's Canyon, Pine Grove Hills	OM690164	12
36	NV_Lyon	Coastal	C. s. frontalis	MVZ:Bird:177832	United States	Nevada	Lyon	38.7333	-119.099	Scott's Canyon, Pine Grove Hills	OM690165	12
36	NV_Lyon	Coastal	C. s. frontalis	MVZ:Bird:177833	United States	Nevada	Lyon	38.7333	-119.099	Scott's Canyon, Pine Grove Hills	OM690166	12
36	NV_Lyon	Coastal	C. s. frontalis	MVZ:Bird:177834	United States	Nevada	Lyon	38.7333	-119.099	Scott's Canyon, Pine Grove Hills	OM690167	12
36	NV_Lyon	Coastal	C. s. frontalis	MVZ:Bird:177835	United States	Nevada	Lyon	38.7333	-119.099	Scott's Canyon, Pine Grove Hills	OM690168	12
36	NV_Lyon	Coastal	C. s. frontalis	MVZ:Bird:178486	United States	Nevada	Lyon	38.5703	-119.208	Nye Canyon, Pine Grove Hills	OM690169	12
36	NV_Lyon	Coastal	C. s. frontalis	MVZ:Bird:178487	United States	Nevada	Lyon	38.5703	-119.208	Nye Canyon, Pine Grove Hills	OM690170	12
36	NV_Lyon	Coastal	C. s. frontalis	MVZ:Bird:178488	United States	Nevada	Lyon	38.5703	-119.208	Nye Canyon, Pine Grove Hills	OM690171	12
36	NV_Lyon	Coastal	C. s. frontalis	MVZ:Bird:178489	United States	Nevada	Lyon	38.5703	-119.208	Nye Canyon, Pine Grove Hills	OM690172	12
36	NV_Lyon	Coastal	C. s. frontalis	MVZ:Bird:178490	United States	Nevada	Lyon	38.5703	-119.208	Nye Canyon, Pine Grove Hills	OM690173	12
36	NV_Lyon	Coastal	C. s. frontalis	MVZ:Bird:178491	United States	Nevada	Lyon	38.5703	-119.208	Nye Canyon, Pine Grove Hills	OM690174	12
36	NV_Lyon	Coastal	C. s. frontalis	MVZ:Bird:178492	United States	Nevada	Lyon	38.5703	-119.208	Nye Canyon, Pine Grove Hills	OM690175	12
36	NV_Lyon	Coastal	C. s. frontalis	MVZ:Bird:178493	United States	Nevada	Lyon	38.5703	-119.208	Nye Canyon, Pine Grove Hills	OM690176	12
36	NV_Lyon	Coastal	C. s. frontalis	MVZ:Bird:178494	United States	Nevada	Lyon	38.5703	-119.208	Nye Canyon, Pine Grove Hills	OM690177	12
36	NV_Lyon	Coastal	C. s. frontalis	MVZ:Bird:178495	United States	Nevada	Lyon	38.5703	-119.208	Nye Canyon, Pine Grove Hills	OM690178	12
36	NV_Lyon	Coastal	C. s. frontalis	MVZ:Bird:179130	United States	Nevada	Lyon	38.5703	-119.208	Nye Canyon, Pine Grove Hills	OM690179	12
36	NV_Lyon	Coastal	C. s. frontalis	MVZ:Bird:179131	United States	Nevada	Lyon	38.5703	-119.208	Nye Canyon, Pine Grove Hills	OM690180	12
36	NV_Lyon	Coastal	C. s. frontalis	MVZ:Bird:179132	United States	Nevada	Lyon	38.5703	-119.208	Nye Canyon, Pine Grove Hills	OM690181	12
36	NV_Lyon	Coastal	C. s. frontalis	MVZ:Bird:179133	United States	Nevada	Lyon	38.5703	-119.208	Nye Canyon, Pine Grove Hills	OM690182	12
36	NV_Lyon	Coastal	C. s. frontalis	MVZ:Bird:179134	United States	Nevada	Lyon	38.5703	-119.208	Nye Canyon, Pine Grove Hills	OM690183	12
36	NV_Lyon	Coastal	C. s. frontalis	MVZ:Bird:179135	United States	Nevada	Lyon	38.5703	-119.208	Nye Canyon, Pine Grove Hills	OM690184	12
36	NV_Lyon	Coastal	C. s. frontalis	MVZ:Bird:179136	United States	Nevada	Lyon	38.5703	-119.208	Nye Canyon, Pine Grove Hills	OM690185	12
36	NV_Lyon	Coastal	C. s. frontalis	MVZ:Bird:179137	United States	Nevada	Lyon	38.5703	-119.208	Nye Canyon, Pine Grove Hills	OM690186	12
36	NV_Lyon	Coastal	C. s. frontalis	MVZ:Bird:179138	United States	Nevada	Lyon	38.5703	-119.208	Nye Canyon, Pine Grove Hills	OM690187	12
36	NV_Lyon	Coastal	C. s. frontalis	MVZ:Bird:179139	United States	Nevada	Lyon	38.5703	-119.208	Nye Canyon, Pine Grove Hills	OM690188	12
36	NV_Lyon	Coastal	C. s. frontalis	MVZ:Bird:179140	United States	Nevada	Lyon	38.5703	-119.208	Nye Canyon, Pine Grove Hills	OM690189	12
36	NV_Lyon	Coastal	C. s. frontalis	MVZ:Bird:179141	United States	Nevada	Lyon	38.5703	-119.208	Nye Canyon, Pine Grove Hills	OM690190	12
36	NV_Lyon	Coastal	C. s. frontalis	MVZ:Bird:179142	United States	Nevada	Lyon	38.5703	-119.208	Nye Canyon, Pine Grove Hills	OM690191	12
37	NV_Mineral	Coastal	C. s. frontalis	MVZ:Bird:177676	United States	Nevada	Mineral	38.4118	-118.679	S Fork Alum Creek, Wassuk Range	OM690192	12
37	NV_Mineral	Coastal	C. s. frontalis	MVZ:Bird:177677	United States	Nevada	Mineral	38.4758	-118.626	Alum Creek Canyon, Wassuk Range	OM690193	12
37	NV_Mineral	Coastal	C. s. frontalis	MVZ:Bird:177929	United States	Nevada	Mineral	38.4118	-118.679	N Fork Alum Creek, E slope Wassuk Range	OM690194	12
37	NV_Mineral	Coastal	C. s. frontalis	MVZ:Bird:177930	United States	Nevada	Mineral	38.4118	-118.679	N Fork Alum Creek, E slope Wassuk Range	OM690195	12
37	NV_Mineral	Coastal	C. s. frontalis	MVZ:Bird:177931	United States	Nevada	Mineral	38.4118	-118.679	N Fork Alum Creek, E slope Wassuk Range	OM690196	12
37	NV_Mineral	Coastal	C. s. frontalis	MVZ:Bird:177932	United States	Nevada	Mineral	38.4758	-118.626	Alum Creek, E slope Wassuk Range	OM690197	12
37	NV_Mineral	Coastal	C. s. frontalis	MVZ:Bird:177933	United States	Nevada	Mineral	38.4758	-118.626	Alum Creek, E slope Wassuk Range	OM690198	12
37	NV_Mineral	Coastal	C. s. frontalis	MVZ:Bird:177934	United States	Nevada	Mineral	38.4118	-118.679	S Fork Alum Creek, E slope Wassuk Range	OM690199	12
37	NV_Mineral	Coastal	C. s. frontalis	MVZ:Bird:177935	United States	Nevada	Mineral	38.4118	-118.679	S Fork Alum Creek, E slope Wassuk Range	OM690200	12
37	NV_Mineral	Coastal	C. s. frontalis	MVZ:Bird:177936	United States	Nevada	Mineral	38.4118	-118.679	S Fork Alum Creek, E slope Wassuk Range	OM690201	12
37	NV_Mineral	Coastal	C. s. frontalis	MVZ:Bird:177937	United States	Nevada	Mineral	38.4118	-118.679	S Fork Alum Creek, E slope Wassuk Range	OM690202	12
37	NV_Mineral	Coastal	C. s. frontalis	MVZ:Bird:177938	United States	Nevada	Mineral	38.4118	-118.679	S Fork Alum Creek, E slope Wassuk Range	OM690203	12
37	NV_Mineral	Coastal	C. s. frontalis	MVZ:Bird:179143	United States	Nevada	Mineral	38.4625	-118.647	North Canyon, E slope Wassuk Range	OM690204	12
37	NV_Mineral	Coastal	C. s. frontalis	MVZ:Bird:179144	United States	Nevada	Mineral	38.4625	-118.647	North Canyon, E slope Wassuk Range	OM690205	12
37	NV_Mineral	Coastal	C. s. frontalis	MVZ:Bird:179145	United States	Nevada	Mineral	38.4625	-118.647	North Canyon, E slope Wassuk Range	OM690206	12
37	NV_Mineral	Coastal	C. s. frontalis	MVZ:Bird:179146	United States	Nevada	Mineral	38.4625	-118.647	North Canyon, E slope Wassuk Range	OM690207	12
37	NV_Mineral	Coastal	C. s. frontalis	MVZ:Bird:179147	United States	Nevada	Mineral	38.4625	-118.647	North Canyon, E slope Wassuk Range	OM690223	12
37	NV_Mineral	Coastal	C. s. frontalis	MVZ:Bird:179148	United States	Nevada	Mineral	38.4118	-118.679	N Fork Alum Creek, E slope Wassuk Range	OM690208	12
37	NV_Mineral	Coastal	C. s. frontalis	MVZ:Bird:179149	United States	Nevada	Mineral	38.4758	-118.626	Alum Creek Canyon, E slope Wassuk Range	OM690209	12
37	NV_Mineral	Coastal	C. s. frontalis	MVZ:Bird:179150	United States	Nevada	Mineral	38.4758	-118.626	Alum Creek Canyon, E slope Wassuk Range	OM690210	12
37	NV_Mineral	Coastal	C. s. frontalis	MVZ:Bird:179151	United States	Nevada	Mineral	38.4758	-118.626	Alum Creek Canyon, E slope Wassuk Range	OM690211	12
37	NV_Mineral	Coastal	C. s. frontalis	MVZ:Bird:179152	United States	Nevada	Mineral	38.4118	-118.679	S Fork Alum Creek, E slope Wassuk Range	OM690212	12
37	NV_Mineral	Coastal	C. s. frontalis	MVZ:Bird:179153	United States	Nevada	Mineral	38.4118	-118.679	S Fork Alum Creek, E slope Wassuk Range	OM690213	--
37	NV_Mineral	Coastal	C. s. frontalis	MVZ:Bird:179154	United States	Nevada	Mineral	38.4118	-118.679	S Fork Alum Creek, E slope Wassuk Range	OM690214	12
37	NV_Mineral	Coastal	C. s. frontalis	MVZ:Bird:179155	United States	Nevada	Mineral	38.4118	-118.679	S Fork Alum Creek, E slope Wassuk Range	OM690215	12
37	NV_Mineral	Coastal	C. s. frontalis	MVZ:Bird:179156	United States	Nevada	Mineral	38.4075	-118.68	S Fork Alum Creek, E slope Wassuk Range	OM690216	12
37	NV_Mineral	Coastal	C. s. frontalis	MVZ:Bird:179157	United States	Nevada	Mineral	38.4075	-118.68	S Fork Alum Creek, E slope Wassuk Range	OM690217	12
37	NV_Mineral	Coastal	C. s. frontalis	MVZ:Bird:179158	United States	Nevada	Mineral	38.4118	-118.679	S Fork Alum Creek, E slope Wassuk Range	OM690218	12
37	NV_Mineral	Coastal	C. s. frontalis	MVZ:Bird:179159	United States	Nevada	Mineral	38.4118	-118.679	S Fork Alum Creek, E slope Wassuk Range	OM690219	12
37	NV_Mineral	Coastal	C. s. frontalis	MVZ:Bird:179160	United States	Nevada	Mineral	38.4004	-118.674	S Fork Alum Creek, E slope Wassuk Range	OM690220	12
37	NV_Mineral	Coastal	C. s. frontalis	MVZ:Bird:179161	United States	Nevada	Mineral	38.4118	-118.679	S Fork Alum Creek, E slope Wassuk Range	OM690221	11
37	NV_Mineral	Coastal	C. s. frontalis	MVZ:Bird:179162	United States	Nevada	Mineral	38.4118	-118.679	S Fork Alum Creek, E slope Wassuk Range	OM690222	12
38	NV_Esmeralda	Coastal	C. s. frontalis	MVZ:Bird:179706	United States	Nevada	Esmeralda	37.8767	-118.272	Trail Canyon, E slope White Mountains	OM690224	12
38	NV_Esmeralda	Coastal	C. s. frontalis	MVZ:Bird:179707	United States	Nevada	Esmeralda	37.8767	-118.272	Trail Canyon, E slope White Mountains	OM690225	12
38	NV_Esmeralda	Coastal	C. s. frontalis	MVZ:Bird:179708	United States	Nevada	Esmeralda	37.8767	-118.272	Trail Canyon, E slope White Mountains	OM690226	12
38	NV_Esmeralda	Coastal	C. s. frontalis	MVZ:Bird:179709	United States	Nevada	Esmeralda	37.8767	-118.272	Trail Canyon, E slope White Mountains	OM690227	12
38	NV_Esmeralda	Coastal	C. s. frontalis	MVZ:Bird:179710	United States	Nevada	Esmeralda	37.8767	-118.272	Trail Canyon, E slope White Mountains	OM690228	12
38	NV_Esmeralda	Coastal	C. s. frontalis	MVZ:Bird:179711	United States	Nevada	Esmeralda	37.8767	-118.272	Trail Canyon, E slope White Mountains	OM690229	12
38	NV_Esmeralda	Coastal	C. s. frontalis	MVZ:Bird:179712	United States	Nevada	Esmeralda	37.7667	-118.248	Indian Creek, E slope White Mountains	OM690230	12
38	NV_Esmeralda	Coastal	C. s. frontalis	MVZ:Bird:179713	United States	Nevada	Esmeralda	37.7667	-118.248	Indian Creek, E slope White Mountains	OM690231	12
38	NV_Esmeralda	Coastal	C. s. frontalis	MVZ:Bird:179714	United States	Nevada	Esmeralda	37.7667	-118.248	Indian Creek, E slope White Mountains	OM690232	12
38	NV_Esmeralda	Coastal	C. s. frontalis	MVZ:Bird:179715	United States	Nevada	Esmeralda	37.7667	-118.248	Indian Creek, E slope White Mountains	OM690233	12
38	NV_Esmeralda	Coastal	C. s. frontalis	MVZ:Bird:179716	United States	Nevada	Esmeralda	37.7667	-118.248	Indian Creek, E slope White Mountains	OM690234	12
38	NV_Esmeralda	Coastal	C. s. frontalis	MVZ:Bird:179717	United States	Nevada	Esmeralda	37.7667	-118.248	Indian Creek, E slope White Mountains	OM690235	12
38	NV_Esmeralda	Coastal	C. s. frontalis	MVZ:Bird:179718	United States	Nevada	Esmeralda	37.7617	-118.222	tributary of Indian Creek near Mollini Mine, E slope White Mountains	OM690236	12
38	NV_Esmeralda	Coastal	C. s. frontalis	MVZ:Bird:179719	United States	Nevada	Esmeralda	37.7617	-118.222	tributary of Indian Creek near Mollini Mine, E slope White Mountains	OM690237	12
38	NV_Esmeralda	Coastal	C. s. frontalis	MVZ:Bird:179720	United States	Nevada	Esmeralda	37.7617	-118.222	tributary of Indian Creek near Mollini Mine, E slope White Mountains	OM690238	12
38	NV_Esmeralda	Coastal	C. s. frontalis	MVZ:Bird:179721	United States	Nevada	Esmeralda	37.7617	-118.222	tributary of Indian Creek near Mollini Mine, E slope White Mountains	OM690239	12
39	WA_Okanogan	Interior	C. s. annectens	MVZ:Bird:182150	United States	Washington	Okanogan	48.6826	-119.863	U.S. Forest Service Rd. 3820, 8.5 mi N and 5.25 mi W Conconully	OM690240	12
39	WA_Okanogan	Interior	C. s. annectens	MVZ:Bird:182151	United States	Washington	Okanogan	48.6463	-119.756	U.S. Forest Service Rd. 3810, 6.5 mi N and 0.5 mi E Conconully	OM690241	12
39	WA_Okanogan	Interior	C. s. annectens	MVZ:Bird:182152	United States	Washington	Okanogan	48.6463	-119.756	U.S. Forest Service Rd. 3810, 6.5 mi N and 0.5 mi E Conconully	OM690242	12
39	WA_Okanogan	Interior	C. s. annectens	MVZ:Bird:182153	United States	Washington	Okanogan	48.6463	-119.756	U.S. Forest Service Rd. 3810, 6.5 mi N and 0.5 mi E Conconully	OM690243	12
39	WA_Okanogan	Interior	C. s. annectens	MVZ:Bird:182154	United States	Washington	Okanogan	48.6463	-119.756	U.S. Forest Service Rd. 3810, 6.5 mi N and 0.5 mi E Conconully	OM690244	12
39	WA_Okanogan	Interior	C. s. annectens	MVZ:Bird:182155	United States	Washington	Okanogan	48.6301	-119.741	U.S. Forest Service Rd. 3810, 5 mi N and 0.5 mi E Conconully	OM690245	12
39	WA_Okanogan	Interior	C. s. annectens	MVZ:Bird:182156	United States	Washington	Okanogan	48.6301	-119.741	U.S. Forest Service Rd. 3810, 5 mi N and 0.5 mi E Conconully	OM690246	12
39	WA_Okanogan	Interior	C. s. annectens	MVZ:Bird:182157	United States	Washington	Okanogan	48.628	-119.795	U.S. Forest Service Rd. 100, 4.5 mi N and 2 mi W Conconully	OM690247	12
39	WA_Okanogan	Interior	C. s. annectens	MVZ:Bird:182158	United States	Washington	Okanogan	48.628	-119.795	U.S. Forest Service Rd. 100, 4.5 mi N and 2 mi W Conconully	OM690248	12
39	WA_Okanogan	Interior	C. s. annectens	MVZ:Bird:182159	United States	Washington	Okanogan	48.6227	-119.749	U.S. Forest Service Rd. 3810, 4.5 mi N and 0.25 mi E Conconully	OM690249	12
39	WA_Okanogan	Interior	C. s. annectens	MVZ:Bird:182160	United States	Washington	Okanogan	48.6227	-119.749	U.S. Forest Service Rd. 3810, 4.5 mi N and 0.25 mi E Conconully	OM690250	12
39	WA_Okanogan	Interior	C. s. annectens	MVZ:Bird:182161	United States	Washington	Okanogan	48.5921	-119.787	U.S. Forest Service Rd. 25, 2.5 mi N and 1.5 mi W Conconully	OM690251	12
39	WA_Okanogan	Interior	C. s. annectens	MVZ:Bird:182162	United States	Washington	Okanogan	48.5284	-119.801	U.S. Forest Service Rd. 100, 2 mi S and 2.25 mi W Conconully	OM690252	12
39	WA_Okanogan	Interior	C. s. annectens	MVZ:Bird:182163	United States	Washington	Okanogan	48.5082	-119.804	U.S. Forest Service Rd. 42, 3.5 mi S and 2.25 mi W Conconully	OM690253	12
39	WA_Okanogan	Interior	C. s. annectens	MVZ:Bird:182164	United States	Washington	Okanogan	48.382	-119.769	Loup Creek drainage, 12 mi S and 1 mi W Conconully	OM690254	12
40	WA_Colville	Interior	C. s. annectens	MVZ:Bird:180618	United States	Washington	Ferry	48.6086	-118.151	Sherman Creek Wildlife Area, 7.5 mi S and 0.5 mi W Boyds	OM690255	12
40	WA_Colville	Interior	C. s. annectens	MVZ:Bird:180619	United States	Washington	Ferry	48.6086	-118.151	Sherman Creek Wildlife Area, 7.5 mi S and 0.5 mi W Boyds	OM690256	12
40	WA_Colville	Interior	C. s. annectens	MVZ:Bird:180620	United States	Washington	Ferry	48.5974	-118.149	Sherman Creek Wildlife Area, 8 mi S and 0.5 mi W Boyds	OM690257	12
40	WA_Colville	Interior	C. s. annectens	MVZ:Bird:180621	United States	Washington	Ferry	48.5974	-118.149	Sherman Creek Wildlife Area, 8 mi S and 0.5 mi W Boyds	OM690258	12
40	WA_Colville	Interior	C. s. annectens	MVZ:Bird:180622	United States	Washington	Ferry	48.5974	-118.149	Sherman Creek Wildlife Area, 8 mi S and 0.5 mi W Boyds	OM690259	12
40	WA_Colville	Interior	C. s. annectens	MVZ:Bird:180623	United States	Washington	Ferry	48.5891	-118.197	Sherman Creek Wildlife Area, 8.5 mi S and 2.5 mi W Boyds	OM690260	12
40	WA_Colville	Interior	C. s. annectens	MVZ:Bird:180624	United States	Washington	Ferry	48.5891	-118.197	Sherman Creek Wildlife Area, 8.5 mi S and 2.5 mi W Boyds	OM690261	12
40	WA_Colville	Interior	C. s. annectens	MVZ:Bird:180625	United States	Washington	Ferry	48.5939	-118.151	Sherman Creek Wildlife Area, 8.5 mi S and 0.5 mi W Boyds	OM690262	12
40	WA_Colville	Interior	C. s. annectens	MVZ:Bird:180626	United States	Washington	Ferry	48.5939	-118.151	Sherman Creek Wildlife Area, 8.5 mi S and 0.5 mi W Boyds	OM690263	12
40	WA_Colville	Interior	C. s. annectens	MVZ:Bird:180627	United States	Washington	Stevens	48.6537	-117.99	Rigley Lake, 3 mi N and 3 mi E Kettle Falls	OM690264	12
40	WA_Colville	Interior	C. s. annectens	MVZ:Bird:180628	United States	Washington	Stevens	48.6446	-117.975	Pingston Creek Rd., 2 mi N and 4 mi E Kettle Falls	OM690265	12
40	WA_Colville	Interior	C. s. annectens	MVZ:Bird:180629	United States	Washington	Stevens	48.622	-117.894	Mill Creek, 7 mi E Kettle Falls	OM690266	12
41	ID_Bonner	Interior	C. s. annectens	MVZ:Bird:180595	United States	Idaho	Bonner	48.374	-116.215	U.S. Forest Service Rd. 1091 to Lookout Tower at Lunch Peak, 6.75 mi N and 15 mi E Sandpoint	OM690267	12
41	ID_Bonner	Interior	C. s. annectens	MVZ:Bird:180596	United States	Idaho	Bonner	48.369	-116.222	U.S. Forest Service Rd. 1091 to Lookout Tower at Lunch Peak, 6.5 mi N and 14.75 mi E Sandpoint	OM690268	12
41	ID_Bonner	Interior	C. s. annectens	MVZ:Bird:180597	United States	Idaho	Bonner	48.3608	-116.214	U.S. Forest Service Rd. 1091 to Lookout Tower at Lunch Peak, 5.75 mi N and 15 mi E Sandpoint	OM690269	12
41	ID_Bonner	Interior	C. s. annectens	MVZ:Bird:180598	United States	Idaho	Bonner	48.3608	-116.214	U.S. Forest Service Rd. 1091 to Lookout Tower at Lunch Peak, 5.75 mi N and 15 mi E Sandpoint	OM690270	12
41	ID_Bonner	Interior	C. s. annectens	MVZ:Bird:180599	United States	Idaho	Bonner	48.3579	-116.216	Trestle Creek Rd. (junction of U.S. Forest Service Rd. 275 and Rd. 1091), 5.5 mi N and 15 mi E Sandpoint	OM690271	12
41	ID_Bonner	Interior	C. s. annectens	MVZ:Bird:180600	United States	Idaho	Bonner	48.3531	-116.22	U.S. Forest Service Rd. 275 at headwaters of Quartz Creek, 5 mi N and 15 mi E Sandpoint	OM690272	12
41	ID_Bonner	Interior	C. s. annectens	MVZ:Bird:180601	United States	Idaho	Bonner	48.3464	-116.231	Trestle Creek Rd. [=U.S. Forest Service Rd. 275], 4.5 mi N and 14.5 mi E Sandpoint	OM690273	12
41	ID_Bonner	Interior	C. s. annectens	MVZ:Bird:180602	United States	Idaho	Bonner	48.3464	-116.231	Trestle Creek Rd. [=U.S. Forest Service Rd. 275], 4.5 mi N and 14.5 mi E Sandpoint	OM690274	12
41	ID_Bonner	Interior	C. s. annectens	MVZ:Bird:180603	United States	Idaho	Bonner	48.3464	-116.231	Trestle Creek Rd. [=U.S. Forest Service Rd. 275], 4.5 mi N and 14.5 mi E Sandpoint	OM690275	12
41	ID_Bonner	Interior	C. s. annectens	MVZ:Bird:180604	United States	Idaho	Bonner	48.3093	-116.259	Trestle Creek Rd. [=U.S. Forest Service Rd. 275], 2.5 mi N and 13.5 mi E Sandpoint	OM690276	12
42	ID_Clearwater	Interior	C. s. annectens	MVZ:Bird:180605	United States	Idaho	Clearwater	46.4557	-115.737	U.S. Forest Service Rd. 542, 2 mi S and 2.5 mi E Pierce	OM690277	12
42	ID_Clearwater	Interior	C. s. annectens	MVZ:Bird:180606	United States	Idaho	Clearwater	46.647	-115.795	N Fork Reeds Creek, 1.5 mi N and 1 mi E Headquarters	OM690278	12
42	ID_Clearwater	Interior	C. s. annectens	MVZ:Bird:180607	United States	Idaho	Clearwater	46.647	-115.795	N Fork Reeds Creek, 1.5 mi N and 1 mi E Headquarters	OM690279	12
42	ID_Clearwater	Interior	C. s. annectens	MVZ:Bird:180608	United States	Idaho	Clearwater	46.6448	-115.773	U.S. Forest Rd. 246, 1 mi N and 1 mi E Headquarters	OM690280	12
42	ID_Clearwater	Interior	C. s. annectens	MVZ:Bird:180609	United States	Idaho	Clearwater	46.599	-115.821	Calhoun Creek, 2 mi S Headquarters	OM690281	12
42	ID_Clearwater	Interior	C. s. annectens	MVZ:Bird:180610	United States	Idaho	Clearwater	46.599	-115.821	Calhoun Creek, 2 mi S Headquarters	OM690282	12
42	ID_Clearwater	Interior	C. s. annectens	MVZ:Bird:180611	United States	Idaho	Clearwater	46.599	-115.821	Calhoun Creek, 2 mi S Headquarters	OM690283	12
42	ID_Clearwater	Interior	C. s. annectens	MVZ:Bird:180612	United States	Idaho	Clearwater	46.5919	-115.782	Trail Creek, 3 mi S and 2 mi E Headquarters	OM690284	12
42	ID_Clearwater	Interior	C. s. annectens	MVZ:Bird:180613	United States	Idaho	Clearwater	46.5919	-115.782	Trail Creek, 3 mi S and 2 mi E Headquarters	OM690285	12
42	ID_Clearwater	Interior	C. s. annectens	MVZ:Bird:180614	United States	Idaho	Clearwater	46.5877	-115.739	divide between Trail Creek and Breakfast Creek, 3 mi S and 3.5 mi E Headquarters	OM690286	12
42	ID_Clearwater	Interior	C. s. annectens	MVZ:Bird:180615	United States	Idaho	Clearwater	46.5784	-115.833	1 mi N and 2 mi E Bald Mountain Ski Area	OM690287	12
42	ID_Clearwater	Interior	C. s. annectens	MVZ:Bird:180616	United States	Idaho	Clearwater	46.5493	-115.85	Hwy. 7, 0.75 mi W of the junction with Hwy. 11	OM690288	12
42	ID_Clearwater	Interior	C. s. annectens	MVZ:Bird:180617	United States	Idaho	Clearwater	46.5493	-115.85	Hwy. 7, 0.75 mi W of the junction with Hwy. 11	OM690289	12
43	MT_Missoula	Interior	C. s. annectens	MVZ:Bird:177880	United States	Montana	Missoula	46.6726	-114.574	4.5 km NNE Lolo Pass along Hwy. 12	OM690290	12
43	MT_Missoula	Interior	C. s. annectens	MVZ:Bird:177881	United States	Montana	Missoula	46.6726	-114.574	4.5 km NNE Lolo Pass along Hwy. 12	OM690291	12
43	MT_Missoula	Interior	C. s. annectens	MVZ:Bird:177882	United States	Montana	Missoula	46.6758	-114.569	4-6 km NNE Lolo Pass along Hwy. 12	OM690292	12
43	MT_Missoula	Interior	C. s. annectens	MVZ:Bird:177883	United States	Montana	Missoula	46.6758	-114.569	4-6 km NNE Lolo Pass along Hwy. 12	OM690293	12
43	MT_Missoula	Interior	C. s. annectens	MVZ:Bird:177884	United States	Montana	Missoula	46.6758	-114.569	4-6 km NNE Lolo Pass along Hwy. 12	OM690294	12
43	MT_Missoula	Interior	C. s. annectens	MVZ:Bird:191137	United States	Montana	Mineral	46.76	-114.566	U.S. Forest Service Rd. 4237, ca. 2 mi N and 1.5 mi W Lolo Hot Springs	OM690295	12
43	MT_Missoula	Interior	C. s. annectens	MVZ:Bird:191138	United States	Montana	Mineral	46.76	-114.566	U.S. Forest Service Rd. 4237, ca. 2 mi N and 1.5 mi W Lolo Hot Springs	OM690296	12
43	MT_Missoula	Interior	C. s. annectens	MVZ:Bird:191139	United States	Montana	Missoula	46.7646	-114.546	U.S. Forest Service Rd. 4237, ca. 2.5 mi N and 0.75 mi W Lolo Hot Springs	OM690297	12
44	OR_Crook	Interior	C. s. annectens	MVZ:Bird:177642	United States	Oregon	Crook	44.4424	-120.488	1 mi N and 3 mi E Wildcat Mt., Ochoco Mountains	OM690298	12
44	OR_Crook	Interior	C. s. annectens	MVZ:Bird:177643	United States	Oregon	Crook	44.4424	-120.488	1 mi N and 3 mi E Wildcat Mt., Ochoco Mountains	OM690299	12
44	OR_Crook	Interior	C. s. annectens	MVZ:Bird:177644	United States	Oregon	Crook	44.4424	-120.488	1 mi N and 3 mi E Wildcat Mt., Ochoco Mountains	OM690300	12
44	OR_Crook	Interior	C. s. annectens	MVZ:Bird:177645	United States	Oregon	Crook	44.4424	-120.488	1 mi N and 3 mi E Wildcat Mt., Ochoco Mountains	OM690301	12
44	OR_Crook	Interior	C. s. annectens	MVZ:Bird:177646	United States	Oregon	Crook	44.4424	-120.488	1 mi N and 3 mi E Wildcat Mt., Ochoco Mountains	OM690302	12
44	OR_Crook	Interior	C. s. annectens	MVZ:Bird:177647	United States	Oregon	Crook	44.4424	-120.488	1 mi N and 3 mi E Wildcat Mt., Ochoco Mountains	OM690303	12
44	OR_Crook	Interior	C. s. annectens	MVZ:Bird:177648	United States	Oregon	Crook	44.4424	-120.488	1 mi N and 3 mi E Wildcat Mt., Ochoco Mountains	OM690304	12
44	OR_Crook	Interior	C. s. annectens	MVZ:Bird:177649	United States	Oregon	Crook	44.4424	-120.488	1 mi N and 3 mi E Wildcat Mt., Ochoco Mountains	OM690305	12
44	OR_Crook	Interior	C. s. annectens	MVZ:Bird:177650	United States	Oregon	Crook	44.4424	-120.488	1 mi N and 3 mi E Wildcat Mt., Ochoco Mountains	OM690306	12
44	OR_Crook	Interior	C. s. annectens	MVZ:Bird:177651	United States	Oregon	Crook	44.4424	-120.488	1 mi N and 3 mi E Wildcat Mt., Ochoco Mountains	OM690307	12
44	OR_Crook	Interior	C. s. annectens	MVZ:Bird:177652	United States	Oregon	Crook	44.4424	-120.488	1 mi N and 3 mi E Wildcat Mt., Ochoco Mountains	OM690308	12
44	OR_Crook	Interior	C. s. annectens	MVZ:Bird:177653	United States	Oregon	Crook	44.4424	-120.488	1 mi N and 3 mi E Wildcat Mt., Ochoco Mountains	OM690309	12
44	OR_Crook	Interior	C. s. annectens	MVZ:Bird:177654	United States	Oregon	Crook	44.4424	-120.488	1 mi N and 3 mi E Wildcat Mt., Ochoco Mountains	OM690310	12
44	OR_Crook	Interior	C. s. annectens	MVZ:Bird:177655	United States	Oregon	Crook	44.3887	-120.543	Peterson Creek, S slope Wildcat Mt., Ochoco Mountains	OM690311	12
44	OR_Crook	Interior	C. s. annectens	MVZ:Bird:177656	United States	Oregon	Crook	44.423	-120.541	SE slope Wildcat Mt., 7.5 mi N and 15.5 mi E Prineville, Ochoco Mountains	OM690312	12
44	OR_Crook	Interior	C. s. annectens	MVZ:Bird:177657	United States	Oregon	Crook	44.423	-120.541	SE slope Wildcat Mt., 7.5 mi N and 15.5 mi E Prineville, Ochoco Mountains	OM690313	12
44	OR_Crook	Interior	C. s. annectens	MVZ:Bird:177658	United States	Oregon	Crook	44.423	-120.541	SE slope Wildcat Mt., 7.5 mi N and 15.5 mi E Prineville, Ochoco Mountains	OM690314	12
44	OR_Crook	Interior	C. s. annectens	MVZ:Bird:177659	United States	Oregon	Crook	44.423	-120.541	SE slope Wildcat Mt., 7.5 mi N and 15.5 mi E Prineville, Ochoco Mountains	OM690315	12
44	OR_Crook	Interior	C. s. annectens	MVZ:Bird:177660	United States	Oregon	Crook	44.423	-120.541	SE slope Wildcat Mt., 7.5 mi N and 15.5 mi E Prineville, Ochoco Mountains	OM690316	12
44	OR_Crook	Interior	C. s. annectens	MVZ:Bird:177661	United States	Oregon	Crook	44.423	-120.541	SE slope Wildcat Mt., 7.5 mi N and 15.5 mi E Prineville, Ochoco Mountains	OM690317	12
44	OR_Crook	Interior	C. s. annectens	MVZ:Bird:177662	United States	Oregon	Crook	44.423	-120.541	SE slope Wildcat Mt., 7.5 mi N and 15.5 mi E Prineville, Ochoco Mountains	OM690318	12
44	OR_Crook	Interior	C. s. annectens	MVZ:Bird:179908	United States	Oregon	Crook	44.4756	-120.671	McKay Creek, 3.25 mi N and 6.5 mi W Wildcat Mt., Ochoco Mountains	OM690319	12
44	OR_Crook	Interior	C. s. annectens	MVZ:Bird:179909	United States	Oregon	Crook	44.4756	-120.671	McKay Creek, 3.25 mi N and 6.5 mi W Wildcat Mt., Ochoco Mountains	OM690320	12
44	OR_Crook	Interior	C. s. annectens	MVZ:Bird:179910	United States	Oregon	Crook	44.4735	-120.643	McKay Creek, 3.25 mi N and 4.5 mi W Wildcat Mt., Ochoco Mountains	OM690321	12
44	OR_Crook	Interior	C. s. annectens	MVZ:Bird:179911	United States	Oregon	Crook	44.4733	-120.62	U.S. Forest Service Rd. 3320 near Harvey Gap, 3 mi N and 3.5 mi W Wildcat Mt., Ochoco Mountains	OM690322	12
44	OR_Crook	Interior	C. s. annectens	MVZ:Bird:179912	United States	Oregon	Crook	44.4678	-120.704	McKay Creek, 3 mi N and 7.5 mi W Wildcat Mt., Ochoco Mountains	OM690323	12
44	OR_Crook	Interior	C. s. annectens	MVZ:Bird:179913	United States	Oregon	Crook	44.4678	-120.704	McKay Creek, 3 mi N and 7.5 mi W Wildcat Mt., Ochoco Mountains	OM690324	12
44	OR_Crook	Interior	C. s. annectens	MVZ:Bird:179914	United States	Oregon	Crook	44.4558	-120.596	W fork Mill Creek, 2 mi N and 2.25 mi W Wildcat Mt., Ochoco Mountains	OM690325	12
44	OR_Crook	Interior	C. s. annectens	MVZ:Bird:179915	United States	Oregon	Crook	44.4558	-120.596	W fork Mill Creek, 2 mi N and 2.25 mi W Wildcat Mt., Ochoco Mountains	OM690326	12
44	OR_Crook	Interior	C. s. annectens	MVZ:Bird:179916	United States	Oregon	Crook	44.4522	-120.446	Deadman Creek, 1 mi N and 5.25 mi E Wildcat Mt., Ochoco Mountains	OM690327	12
44	OR_Crook	Interior	C. s. annectens	MVZ:Bird:179917	United States	Oregon	Crook	44.4522	-120.446	Deadman Creek, 1 mi N and 5.25 mi E Wildcat Mt., Ochoco Mountains	OM690328	12
44	OR_Crook	Interior	C. s. annectens	MVZ:Bird:179918	United States	Oregon	Crook	44.4422	-120.428	Rush Creek, 1 mi N and 6 mi E Wildcat Mt., Ochoco Mountains	OM690329	12
44	OR_Crook	Interior	C. s. annectens	MVZ:Bird:179919	United States	Oregon	Crook	44.4393	-120.579	Wildcat Campground, E Fork Mill Creek, Ochoco Mountains	OM690330	12
44	OR_Crook	Interior	C. s. annectens	MVZ:Bird:179920	United States	Oregon	Crook	44.4374	-120.633	Lemon Creek Canyon, 1 mi N and 4 mi W Wildcat Mt., Ochoco Mountains	OM690331	12
44	OR_Crook	Interior	C. s. annectens	MVZ:Bird:179921	United States	Oregon	Crook	44.426	-120.439	Little Hay Creek, 0.5 mi S and 5.5 mi E Wildcat Mt., Ochoco Mountains	OM690332	12
44	OR_Crook	Interior	C. s. annectens	MVZ:Bird:179922	United States	Oregon	Crook	44.426	-120.439	Little Hay Creek, 0.5 mi S and 5.5 mi E Wildcat Mt., Ochoco Mountains	OM690333	12
44	OR_Crook	Interior	C. s. annectens	MVZ:Bird:179923	United States	Oregon	Crook	44.4174	-120.458	Little Hay Creek, 1 mi S and 4.25 mi E Wildcat Mt., Ochoco Mountains	OM690334	12
44	OR_Crook	Interior	C. s. annectens	MVZ:Bird:179924	United States	Oregon	Crook	44.4174	-120.458	Little Hay Creek, 1 mi S and 4.25 mi E Wildcat Mt., Ochoco Mountains	OM690335	12
44	OR_Crook	Interior	C. s. annectens	MVZ:Bird:179925	United States	Oregon	Crook	44.4125	-120.468	Little Hay Creek, 1.25 mi S and 3.25 mi E Wildcat Mt., Ochoco Mountains	OM690336	12
44	OR_Crook	Interior	C. s. annectens	MVZ:Bird:179926	United States	Oregon	Crook	44.4121	-120.667	Dry Creek, 1 mi S and 6 mi W Wildcat Mt., Ochoco Mountains	OM690337	12
44	OR_Crook	Interior	C. s. annectens	MVZ:Bird:179927	United States	Oregon	Crook	44.4121	-120.667	Dry Creek, 1 mi S and 6 mi W Wildcat Mt., Ochoco Mountains	OM690338	12
45	OR_Ukiah	Interior	C. s. annectens	MVZ:Bird:179489	United States	Oregon	Morrow	45.0883	-119.218	Potamus Creek, 3 mi S and 14 mi W Ukiah	OM690339	12
45	OR_Ukiah	Interior	C. s. annectens	MVZ:Bird:179490	United States	Oregon	Morrow	45.0883	-119.283	Little Potamus Creek, 3.5 mi S and 17 mi W Ukiah	OM690340	12
45	OR_Ukiah	Interior	C. s. annectens	MVZ:Bird:179491	United States	Oregon	Morrow	45.0883	-119.283	Little Potamus Creek, 3.5 mi S and 17 mi W Ukiah	OM690341	12
45	OR_Ukiah	Interior	C. s. annectens	MVZ:Bird:179492	United States	Oregon	Morrow	45.0883	-119.283	Little Potamus Creek, 3.5 mi S and 17 mi W Ukiah	OM690342	12
45	OR_Ukiah	Interior	C. s. annectens	MVZ:Bird:179493	United States	Oregon	Morrow	45.0611	-119.219	Potamus Creek, 5 mi S and 14 mi W Ukiah	OM690343	12
45	OR_Ukiah	Interior	C. s. annectens	MVZ:Bird:179494	United States	Oregon	Morrow	45.0611	-119.219	Potamus Creek, 5 mi S and 14 mi W Ukiah	OM690344	12
45	OR_Ukiah	Interior	C. s. annectens	MVZ:Bird:179495	United States	Oregon	Morrow	45.0611	-119.219	Potamus Creek, 5 mi S and 14 mi W Ukiah	OM690345	12
45	OR_Ukiah	Interior	C. s. annectens	MVZ:Bird:179496	United States	Oregon	Morrow	45.0611	-119.219	Potamus Creek, 5 mi S and 14 mi W Ukiah	OM690346	12
45	OR_Ukiah	Interior	C. s. annectens	MVZ:Bird:179497	United States	Oregon	Umatilla	45.1317	-119.12	Fivemile Creek, 9 mi W Ukiah	OM690347	12
45	OR_Ukiah	Interior	C. s. annectens	MVZ:Bird:179498	United States	Oregon	Umatilla	45.1317	-119.12	Fivemile Creek, 9 mi W Ukiah	OM690348	12
45	OR_Ukiah	Interior	C. s. annectens	MVZ:Bird:179499	United States	Oregon	Umatilla	45.1317	-119.12	Fivemile Creek, 9 mi W Ukiah	OM690349	12
45	OR_Ukiah	Interior	C. s. annectens	MVZ:Bird:179500	United States	Oregon	Umatilla	45.1317	-119.11	Fivemile Creek, 8.5 mi W Ukiah	OM690350	12
45	OR_Ukiah	Interior	C. s. annectens	MVZ:Bird:179501	United States	Oregon	Umatilla	45.1317	-119.11	Fivemile Creek, 8.5 mi W Ukiah	OM690351	12
45	OR_Ukiah	Interior	C. s. annectens	MVZ:Bird:179502	United States	Oregon	Umatilla	45.1317	-119.11	Fivemile Creek, 8.5 mi W Ukiah	OM690352	12
45	OR_Ukiah	Interior	C. s. annectens	MVZ:Bird:179503	United States	Oregon	Umatilla	45.1317	-119.11	Fivemile Creek, 8.5 mi W Ukiah	OM690353	12
45	OR_Ukiah	Interior	C. s. annectens	MVZ:Bird:179504	United States	Oregon	Umatilla	45.0883	-119.15	U.S. Forest Service Rd. 5320, 2.5 mi S and 10 mi W Ukiah	OM690354	12
45	OR_Ukiah	Interior	C. s. annectens	MVZ:Bird:179505	United States	Oregon	Umatilla	45.0883	-119.15	U.S. Forest Service Rd. 5320, 2.5 mi S and 10 mi W Ukiah	OM690355	12
45	OR_Ukiah	Interior	C. s. annectens	MVZ:Bird:179506	United States	Oregon	Umatilla	45.0883	-119.15	U.S. Forest Service Rd. 5320, 2.5 mi S and 10 mi W Ukiah	OM690356	12
46	OR_Malheur	Interior	C. s. annectens	MVZ:Bird:177627	United States	Oregon	Grant	44.2086	-118.422	Little Crane Creek, 2 mi W of N Fork Malheur Campground	OM690362	12
46	OR_Malheur	Interior	C. s. annectens	MVZ:Bird:177628	United States	Oregon	Grant	44.2086	-118.422	Little Crane Creek, 2 mi W of N Fork Malheur Campground	OM690363	12
46	OR_Malheur	Interior	C. s. annectens	MVZ:Bird:177629	United States	Oregon	Grant	44.2086	-118.422	Little Crane Creek, 2 mi W of N Fork Malheur Campground	OM690364	12
46	OR_Malheur	Interior	C. s. annectens	MVZ:Bird:177630	United States	Oregon	Grant	44.2086	-118.422	Little Crane Creek, 2 mi W of N Fork Malheur Campground	OM690365	12
46	OR_Malheur	Interior	C. s. annectens	MVZ:Bird:177631	United States	Oregon	Grant	44.2086	-118.422	Little Crane Creek, 2 mi W of N Fork Malheur Campground	OM690366	12
46	OR_Malheur	Interior	C. s. annectens	MVZ:Bird:177632	United States	Oregon	Grant	44.2086	-118.311	Bear Creek, 3.5 mi E of N Fork Malheur Campground	OM690367	12
46	OR_Malheur	Interior	C. s. annectens	MVZ:Bird:177633	United States	Oregon	Grant	44.2086	-118.311	Bear Creek, 3.5 mi E of N Fork Malheur Campground	OM690368	12
46	OR_Malheur	Interior	C. s. annectens	MVZ:Bird:177634	United States	Oregon	Grant	44.2086	-118.311	Bear Creek, 3.5 mi E of N Fork Malheur Campground	OM690369	12
46	OR_Malheur	Interior	C. s. annectens	MVZ:Bird:177635	United States	Oregon	Grant	44.2086	-118.381	E side Crane Prairie, 3 mi S and 4 mi W of N Fork Malheur Campground	OM690370	12
46	OR_Malheur	Interior	C. s. annectens	MVZ:Bird:177636	United States	Oregon	Grant	44.2086	-118.381	E side Crane Prairie, 3 mi S and 4 mi W of N Fork Malheur Campground	OM690371	12
46	OR_Malheur	Interior	C. s. annectens	MVZ:Bird:177637	United States	Oregon	Baker	44.2696	-118.347	Fopian Creek, 3 mi S and 3 mi W Monument Rock	OM690357	12
46	OR_Malheur	Interior	C. s. annectens	MVZ:Bird:177638	United States	Oregon	Baker	44.2624	-118.387	North Fork Malheur River, 3.5 mi S and 5 mi W Monument Rock	OM690358	12
46	OR_Malheur	Interior	C. s. annectens	MVZ:Bird:177639	United States	Oregon	Baker	44.2624	-118.387	North Fork Malheur River, 3.5 mi S and 5 mi W Monument Rock	OM690359	12
46	OR_Malheur	Interior	C. s. annectens	MVZ:Bird:177640	United States	Oregon	Baker	44.2624	-118.387	North Fork Malheur River, 3.5 mi S and 5 mi W Monument Rock	OM690360	12
46	OR_Malheur	Interior	C. s. annectens	MVZ:Bird:177641	United States	Oregon	Baker	44.2624	-118.387	North Fork Malheur River, 3.5 mi S and 5 mi W Monument Rock	OM690361	12
47	OR_Union	Interior	C. s. annectens	MVZ:Bird:178945	United States	Oregon	Union	45.1982	-117.648	Little Catharine Creek drainage, 12.5 mi N and 1 mi W Medical Springs, SW slope Wallowa Mountains	OM690372	12
47	OR_Union	Interior	C. s. annectens	MVZ:Bird:178946	United States	Oregon	Union	45.1982	-117.648	Little Catharine Creek drainage, 12.5 mi N and 1 mi W Medical Springs, SW slope Wallowa Mountains	OM690373	12
47	OR_Union	Interior	C. s. annectens	MVZ:Bird:178947	United States	Oregon	Union	45.1982	-117.648	Little Catharine Creek drainage, 12.5 mi N and 1 mi W Medical Springs, SW slope Wallowa Mountains	OM690374	12
47	OR_Union	Interior	C. s. annectens	MVZ:Bird:178948	United States	Oregon	Union	45.1982	-117.648	Little Catharine Creek drainage, 12.5 mi N and 1 mi W Medical Springs, SW slope Wallowa Mountains	OM690375	12
47	OR_Union	Interior	C. s. annectens	MVZ:Bird:178949	United States	Oregon	Union	45.1838	-117.689	Little Catharine Creek drainage, 11.5 mi N and 3 mi W Medical Springs, SW slope Wallowa Mountains	OM690376	12
47	OR_Union	Interior	C. s. annectens	MVZ:Bird:178950	United States	Oregon	Union	45.1838	-117.678	Little Catharine Creek drainage, 11.5 mi N and 2.5 mi W Medical Springs, SW slope Wallowa Mountains	OM690377	12
47	OR_Union	Interior	C. s. annectens	MVZ:Bird:178951	United States	Oregon	Union	45.1838	-117.668	U.S. Forest Service Rd. 2036, 11.5 mi N and 2 mi W Medical Springs, SW slope Wallowa Mountains	OM690378	12
47	OR_Union	Interior	C. s. annectens	MVZ:Bird:178952	United States	Oregon	Union	45.1838	-117.668	U.S. Forest Service Rd. 2036, 11.5 mi N and 2 mi W Medical Springs, SW slope Wallowa Mountains	OM690379	12
47	OR_Union	Interior	C. s. annectens	MVZ:Bird:178953	United States	Oregon	Union	45.1476	-117.689	U.S. Forest Service Rd. 2036, 9 mi N and 3 mi W Medical Springs, SW slope Wallowa Mountains	OM690380	12
47	OR_Union	Interior	C. s. annectens	MVZ:Bird:178954	United States	Oregon	Union	45.1476	-117.689	U.S. Forest Service Rd. 2036, 9 mi N and 3 mi W Medical Springs, SW slope Wallowa Mountains	OM690381	12
47	OR_Union	Interior	C. s. annectens	MVZ:Bird:178955	United States	Oregon	Union	45.1476	-117.689	U.S. Forest Service Rd. 2036, 9 mi N and 3 mi W Medical Springs, SW slope Wallowa Mountains	OM690382	12
47	OR_Union	Interior	C. s. annectens	MVZ:Bird:178956	United States	Oregon	Union	45.1476	-117.689	U.S. Forest Service Rd. 2036, 9 mi N and 3 mi W Medical Springs, SW slope Wallowa Mountains	OM690383	12
47	OR_Union	Interior	C. s. annectens	MVZ:Bird:178957	United States	Oregon	Union	45.1476	-117.689	U.S. Forest Service Rd. 2036, 9 mi N and 3 mi W Medical Springs, SW slope Wallowa Mountains	OM690384	12
47	OR_Union	Interior	C. s. annectens	MVZ:Bird:178958	United States	Oregon	Union	45.1403	-117.597	Buck Creek, 8.5 mi N and 1.5 mi E Medical Springs, SW slope Wallowa Mountains	OM690385	12
48	ID_Valley	Interior	C. s. annectens	MVZ:Bird:184718	United States	Idaho	Valley	44.9387	-115.942	Lick Creek Rd., 6.75 mi S and 0.5 mi W Lick Creek Summit	OM690388	12
48	ID_Valley	Interior	C. s. annectens	MVZ:Bird:184719	United States	Idaho	Valley	44.9387	-115.942	Lick Creek Rd., 6.75 mi S and 0.5 mi W Lick Creek Summit	OM690389	12
48	ID_Valley	Interior	C. s. annectens	MVZ:Bird:184720	United States	Idaho	Valley	44.935	-115.943	Lick Creek Rd., 7 mi S and 0.5 mi W Lick Creek Summit	OM690390	12
48	ID_Valley	Interior	C. s. annectens	MVZ:Bird:184721	United States	Idaho	Valley	44.935	-115.943	Lick Creek Rd., 7 mi S and 0.5 mi W Lick Creek Summit	OM690391	12
48	ID_Valley	Interior	C. s. annectens	MVZ:Bird:184722	United States	Idaho	Valley	44.9758	-115.956	Fall Creek Trail, 4. 5 mi S and 1 mi W Lick Creek Summit	OM690392	12
48	ID_Valley	Interior	C. s. annectens	MVZ:Bird:184723	United States	Idaho	Valley	44.9758	-115.956	Fall Creek Trail, 4. 5 mi S and 1 mi W Lick Creek Summit	OM690393	12
48	ID_Valley	Interior	C. s. annectens	MVZ:Bird:184725	United States	Idaho	Adams	45.0714	-116.166	E shore Goose Lake, 3.5 mi N and 2 mi W Brundage Mtn.	OM690386	12
48	ID_Valley	Interior	C. s. annectens	MVZ:Bird:184726	United States	Idaho	Adams	45.0714	-116.166	E shore Goose Lake, 3.5 mi N and 2 mi W Brundage Mtn.	OM690387	12
48	ID_Valley	Interior	C. s. annectens	MVZ:Bird:184727	United States	Idaho	Valley	45.023	-115.928	Lick Creek Rd., 1 mi S Lick Creek Summit	OM690394	12
48	ID_Valley	Interior	C. s. annectens	MVZ:Bird:184728	United States	Idaho	Valley	45.0181	-115.945	Lick Creek Rd., 1.25 mi S and 0.5 mi W Lick Creek Summit	OM690395	12
48	ID_Valley	Interior	C. s. annectens	MVZ:Bird:184729	United States	Idaho	Valley	45.0105	-115.947	Lick Creek Rd., 1.5 mi S and 0.5 mi W Lick Creek Summit	OM690396	12
48	ID_Valley	Interior	C. s. annectens	MVZ:Bird:184730	United States	Idaho	Valley	45.0061	-115.946	Lick Creek Rd., 2 mi S and 0.5 mi W Lick Creek Summit	OM690397	12
48	ID_Valley	Interior	C. s. annectens	MVZ:Bird:184731	United States	Idaho	Valley	44.967	-115.952	Lick Creek Rd., 4.5 mi S and 1 mi W Lick Creek Summit	OM690398	12
48	ID_Valley	Interior	C. s. annectens	MVZ:Bird:184732	United States	Idaho	Valley	44.967	-115.952	Lick Creek Rd., 4.5 mi S and 1 mi W Lick Creek Summit	OM690399	12
48	ID_Valley	Interior	C. s. annectens	MVZ:Bird:184733	United States	Idaho	Valley	44.9478	-115.944	Lick Creek Rd., 6 mi S and 0.5 mi W Lick Creek Summit	OM690400	12
49	ID_Lemhi	Interior	C. s. annectens	MVZ:Bird:191140	United States	Idaho	Lemhi	45.5573	-113.895	Dahlonega Creek Rd., ca. 1.5 mi E Gibbonsville	OM690401	12
49	ID_Lemhi	Interior	C. s. annectens	MVZ:Bird:191141	United States	Idaho	Lemhi	45.5569	-113.882	Dahlonega Creek Rd., ca. 2 mi E Gibbonsville	OM690402	12
49	ID_Lemhi	Interior	C. s. annectens	MVZ:Bird:191142	United States	Idaho	Lemhi	45.5624	-113.861	Dahlonega Creek Rd., ca. 3 mi E and 0.5 mi N Gibbonsville	OM690403	12
49	ID_Lemhi	Interior	C. s. annectens	MVZ:Bird:191143	United States	Idaho	Lemhi	45.5393	-113.944	Votler Creek along Granite Mountain Rd., ca. 1 mi S and 1 mi W Gibbonsville	OM690404	12
49	ID_Lemhi	Interior	C. s. annectens	MVZ:Bird:191144	United States	Idaho	Lemhi	45.4994	-113.925	Sheep Creek, ca. 3.75 mi S Gibbonsville	OM690405	12
50	WY_Teton	Contact Zone	C. s. annectens	MVZ:Bird:177878	United States	Wyoming	Teton	43.537	-110.874	Phillips Canyon, 2.5 mi N Wilson	OM690410	12
50	WY_Teton	Contact Zone	C. s. annectens	MVZ:Bird:177879	United States	Wyoming	Teton	43.7114	-110.584	Shadow Mt., E side Jackson Hole	OM690411	12
50	WY_Teton	Contact Zone	C. s. annectens	MVZ:Bird:187894	United States	Wyoming	Teton	43.765	-110.541	USFS Road 30310, 1.5 mi E "Triangle X" Ranch, E side Jackson Hole	OM690412	12
50	WY_Teton	Contact Zone	C. s. annectens	MVZ:Bird:187895	United States	Wyoming	Teton	43.4876	-110.911	Trail Creek, 1 mi S and 2 mi W Wilson	OM690413	12
50	WY_Teton	Contact Zone	C. s. annectens	MVZ:Bird:187896	United States	Wyoming	Teton	43.4876	-110.911	Trail Creek, 1 mi S and 2 mi W Wilson	OM690414	12
50	WY_Teton	Contact Zone	C. s. annectens	MVZ:Bird:187897	United States	Wyoming	Teton	43.4876	-110.911	Trail Creek, 1 mi S and 2 mi W Wilson	OM690415	12
50	WY_Teton	Contact Zone	C. s. annectens	MVZ:Bird:191145	United States	Idaho	Fremont	43.9825	-111.111	Cart Hollow, ca. 1 mi N and 5.25 mi E Lamont	OM690407	11
50	WY_Teton	Contact Zone	C. s. annectens	MVZ:Bird:191146	United States	Idaho	Teton	43.5548	-111.213	Tie Canyon, Snake River Range	OM690408	12
50	WY_Teton	Contact Zone	C. s. annectens	MVZ:Bird:191147	United States	Idaho	Teton	43.545	-111.208	Tie Canyon, Snake River Range	OM690409	12
50	WY_Teton	Contact Zone	C. s. annectens	MVZ:Bird:191148	United States	Idaho	Bonneville	43.5367	-111.198	Tie Canyon, Snake River Range	OM690406	12
50	WY_Teton	Contact Zone	C. s. annectens	MVZ:Bird:191149	United States	Wyoming	Teton	43.5094	-110.66	Curtis Canyon, ca. 0.5 mi N and 1 mi E Twin Creek Ranch	OM690416	12
50	WY_Teton	Contact Zone	C. s. annectens	MVZ:Bird:191150	United States	Wyoming	Teton	43.5094	-110.66	Curtis Canyon, ca. 0.5 mi N and 1 mi E Twin Creek Ranch	OM690417	12
51	ID_BearLake	Contact Zone	C. s. annectens/C. s. macrolopha	MVZ:Bird:186068	United States	Idaho	Bear Lake	42.3769	-111.552	Emigration Creek drainage, Bear River Range	OM690418	12
51	ID_BearLake	Contact Zone	C. s. annectens/C. s. macrolopha	MVZ:Bird:186069	United States	Idaho	Bear Lake	42.3769	-111.552	Emigration Creek drainage, Bear River Range	OM690419	12
51	ID_BearLake	Contact Zone	C. s. annectens/C. s. macrolopha	MVZ:Bird:186070	United States	Idaho	Bear Lake	42.363	-111.552	Emigration Creek drainage, Bear River Range	OM690420	12
51	ID_BearLake	Contact Zone	C. s. annectens/C. s. macrolopha	MVZ:Bird:186071	United States	Idaho	Bear Lake	42.3621	-111.545	Emigration Creek drainage, Bear River Range	OM690421	12
51	ID_BearLake	Contact Zone	C. s. annectens/C. s. macrolopha	MVZ:Bird:186072	United States	Idaho	Bear Lake	42.3621	-111.545	Emigration Creek drainage, Bear River Range	OM690422	12
51	ID_BearLake	Contact Zone	C. s. annectens/C. s. macrolopha	MVZ:Bird:186073	United States	Idaho	Bear Lake	42.3621	-111.545	Emigration Creek drainage, Bear River Range	OM690423	12
51	ID_BearLake	Contact Zone	C. s. annectens/C. s. macrolopha	MVZ:Bird:187890	United States	Idaho	Bear Lake	42.3634	-111.551	Emigration Creek drainage, Bear River Range	OM690424	12
51	ID_BearLake	Contact Zone	C. s. annectens/C. s. macrolopha	MVZ:Bird:187891	United States	Idaho	Bear Lake	42.3634	-111.551	Emigration Creek drainage, Bear River Range	OM690425	12
51	ID_BearLake	Contact Zone	C. s. annectens/C. s. macrolopha	MVZ:Bird:187892	United States	Idaho	Bear Lake	42.3634	-111.551	Emigration Creek drainage, Bear River Range	OM690426	12
51	ID_BearLake	Contact Zone	C. s. annectens/C. s. macrolopha	MVZ:Bird:187893	United States	Idaho	Bear Lake	42.3634	-111.551	Emigration Creek drainage, Bear River Range	OM690427	12
52	UT_Cache	Contact Zone	C. s. annectens/C. s. macrolopha	MVZ:Bird:183946	United States	Utah	Cache	41.8909	-111.642	S end Tony Grove Lake, Bear River Range	OM690428	12
52	UT_Cache	Contact Zone	C. s. annectens/C. s. macrolopha	MVZ:Bird:183947	United States	Utah	Cache	41.8909	-111.642	S end Tony Grove Lake, Bear River Range	OM690429	12
52	UT_Cache	Contact Zone	C. s. annectens/C. s. macrolopha	MVZ:Bird:183948	United States	Utah	Cache	41.8909	-111.642	S end Tony Grove Lake, Bear River Range	OM690430	12
52	UT_Cache	Contact Zone	C. s. annectens/C. s. macrolopha	MVZ:Bird:184780	United States	Utah	Cache	41.8885	-111.632	Tony Grove Creek, Bear River Range	OM690431	12
52	UT_Cache	Contact Zone	C. s. annectens/C. s. macrolopha	MVZ:Bird:186077	United States	Utah	Cache	41.8884	-111.632	Tony Grove Creek, Bear River Range	OM690432	12
52	UT_Cache	Contact Zone	C. s. annectens/C. s. macrolopha	MVZ:Bird:187898	United States	Utah	Cache	41.8877	-111.627	Tony Grove Creek, Bear River Range	OM690433	12
53	UT_Weber	Contact Zone	C. s. annectens/C. s. macrolopha	MVZ:Bird:184781	United States	Utah	Weber	41.2242	-111.854	Snow Basin, Wasatch Range	OM690434	12
53	UT_Weber	Contact Zone	C. s. annectens/C. s. macrolopha	MVZ:Bird:184782	United States	Utah	Weber	41.2242	-111.854	Snow Basin, Wasatch Range	OM690435	12
53	UT_Weber	Contact Zone	C. s. annectens/C. s. macrolopha	MVZ:Bird:184783	United States	Utah	Weber	41.2242	-111.854	Snow Basin, Wasatch Range	OM690436	12
53	UT_Weber	Contact Zone	C. s. annectens/C. s. macrolopha	MVZ:Bird:186074	United States	Utah	Weber	41.2209	-111.852	Snow Basin, Wasatch Range	OM690437	12
53	UT_Weber	Contact Zone	C. s. annectens/C. s. macrolopha	MVZ:Bird:186075	United States	Utah	Weber	41.2152	-111.862	Snow Basin, Wasatch Range	OM690438	12
53	UT_Weber	Contact Zone	C. s. annectens/C. s. macrolopha	MVZ:Bird:186076	United States	Utah	Weber	41.2152	-111.862	Snow Basin, Wasatch Range	OM690439	12
53	UT_Weber	Contact Zone	C. s. annectens/C. s. macrolopha	MVZ:Bird:187899	United States	Utah	Weber	41.223	-111.853	Snow Basin, Wasatch Range	OM690440	12
53	UT_Weber	Contact Zone	C. s. annectens/C. s. macrolopha	MVZ:Bird:187900	United States	Utah	Weber	41.223	-111.853	Snow Basin, Wasatch Range	OM690441	12
53	UT_Weber	Contact Zone	C. s. annectens/C. s. macrolopha	MVZ:Bird:187901	United States	Utah	Weber	41.223	-111.853	Snow Basin, Wasatch Range	OM690442	12
54	UT_Wasatch	Contact Zone	C. s. macrolopha	MVZ:Bird:183949	United States	Utah	Utah	40.4992	-111.653	Silver Lake Rd., W slope Wasatch Range	OM690443	12
54	UT_Wasatch	Contact Zone	C. s. macrolopha	MVZ:Bird:183950	United States	Utah	Utah	40.4992	-111.653	Silver Lake Rd., W slope Wasatch Range	OM690444	12
54	UT_Wasatch	Contact Zone	C. s. macrolopha	MVZ:Bird:183957	United States	Utah	Wasatch	40.4484	-111.608	Cascade Scenic Drive, Wasatch Range	OM690446	12
54	UT_Wasatch	Contact Zone	C. s. macrolopha	MVZ:Bird:183958	United States	Utah	Wasatch	40.4453	-111.608	Cascade Scenic Drive, Wasatch Range	OM690447	12
54	UT_Wasatch	Contact Zone	C. s. macrolopha	MVZ:Bird:184784	United States	Utah	Utah	40.4335	-111.635	Hwy. 92 at junction with Timpooneke Rd., Wasatch Range	OM690445	12
54	UT_Wasatch	Contact Zone	C. s. macrolopha	MVZ:Bird:184785	United States	Utah	Wasatch	40.4459	-111.612	Cascade Scenic Drive, Wasatch Range	OM690448	12
54	UT_Wasatch	Contact Zone	C. s. macrolopha	MVZ:Bird:184786	United States	Utah	Wasatch	40.4459	-111.607	Cascade Scenic Drive, Wasatch Range	OM690449	12
54	UT_Wasatch	Contact Zone	C. s. macrolopha	MVZ:Bird:184787	United States	Utah	Wasatch	40.4459	-111.607	Cascade Scenic Drive, Wasatch Range	OM690450	12
54	UT_Wasatch	Contact Zone	C. s. macrolopha	MVZ:Bird:184788	United States	Utah	Wasatch	40.4459	-111.607	Cascade Scenic Drive, Wasatch Range	OM690451	12
54	UT_Wasatch	Contact Zone	C. s. macrolopha	MVZ:Bird:184789	United States	Utah	Wasatch	40.4459	-111.607	Cascade Scenic Drive, Wasatch Range	OM690452	12
55	UT_Utah	Contact Zone	C. s. macrolopha	MVZ:Bird:183951	United States	Utah	Utah	39.9442	-111.641	Loafer Mountain Trail, W slope Wasatch Range	OM690453	12
55	UT_Utah	Contact Zone	C. s. macrolopha	MVZ:Bird:183952	United States	Utah	Utah	39.9406	-111.688	Winward Reservoir Rd., W slope Wasatch Range	OM690454	12
55	UT_Utah	Contact Zone	C. s. macrolopha	MVZ:Bird:183953	United States	Utah	Utah	39.9388	-111.677	Shram Creek Trail at Winward Reservoir Rd., W slope Wasatch Range	OM690455	12
55	UT_Utah	Contact Zone	C. s. macrolopha	MVZ:Bird:183954	United States	Utah	Utah	39.9366	-111.682	Winward Reservoir Rd., W slope Wasatch Range	OM690456	12
55	UT_Utah	Contact Zone	C. s. macrolopha	MVZ:Bird:183955	United States	Utah	Utah	39.9356	-111.68	Winward Reservoir Rd., W slope Wasatch Range	OM690457	12
55	UT_Utah	Contact Zone	C. s. macrolopha	MVZ:Bird:183956	United States	Utah	Utah	39.9339	-111.679	Winward Reservoir Rd., W slope Wasatch Range	OM690458	12
55	UT_Utah	Contact Zone	C. s. macrolopha	MVZ:Bird:184790	United States	Utah	Utah	39.9432	-111.691	Winward Reservoir Rd., W slope Wasatch Range	OM690459	12
55	UT_Utah	Contact Zone	C. s. macrolopha	MVZ:Bird:184791	United States	Utah	Utah	39.9406	-111.688	Winward Reservoir Rd., W slope Wasatch Range	OM690460	12
55	UT_Utah	Contact Zone	C. s. macrolopha	MVZ:Bird:184792	United States	Utah	Utah	39.9417	-111.676	Winward Reservoir Rd., W slope Wasatch Range	OM690461	12
55	UT_Utah	Contact Zone	C. s. macrolopha	MVZ:Bird:184793	United States	Utah	Utah	39.9417	-111.676	Winward Reservoir Rd., W slope Wasatch Range	OM690462	12
55	UT_Utah	Contact Zone	C. s. macrolopha	MVZ:Bird:184794	United States	Utah	Utah	39.9351	-111.678	Winward Reservoir Rd., W slope Wasatch Range	OM690463	12
55	UT_Utah	Contact Zone	C. s. macrolopha	MVZ:Bird:184795	United States	Utah	Utah	39.9351	-111.678	Winward Reservoir Rd., W slope Wasatch Range	OM690464	12
55	UT_Utah	Contact Zone	C. s. macrolopha	MVZ:Bird:184796	United States	Utah	Utah	39.9351	-111.678	Winward Reservoir Rd., W slope Wasatch Range	OM690465	12
55	UT_Utah	Contact Zone	C. s. macrolopha	MVZ:Bird:184797	United States	Utah	Utah	39.9351	-111.678	Winward Reservoir Rd., W slope Wasatch Range	OM690466	12
56	NV_Schell	Rocky	C. s. macrolopha	MVZ:Bird:169368	United States	Nevada	Lincoln	38.6728	-114.726	Schell Creek Range E slope Southern, Mill Creek	OM690467	12
56	NV_Schell	Rocky	C. s. macrolopha	MVZ:Bird:180070	United States	Nevada	White Pine	39.5576	-114.626	Kalamazoo Creek, E slope Schell Creek Range	OM690468	12
56	NV_Schell	Rocky	C. s. macrolopha	MVZ:Bird:180071	United States	Nevada	White Pine	39.5576	-114.626	Kalamazoo Creek, E slope Schell Creek Range	OM690469	12
56	NV_Schell	Rocky	C. s. macrolopha	MVZ:Bird:180072	United States	Nevada	White Pine	39.5576	-114.626	Kalamazoo Creek, E slope Schell Creek Range	OM690470	12
56	NV_Schell	Rocky	C. s. macrolopha	MVZ:Bird:180073	United States	Nevada	White Pine	39.254	-114.68	0.25 mi N Success Summit, W slope Schell Creek Range	OM690471	12
56	NV_Schell	Rocky	C. s. macrolopha	MVZ:Bird:180076	United States	Nevada	White Pine	39.2367	-114.623	Kolcheck Basin, Cleve Creek Drainage, E slope Schell Creek Range	OM690472	12
56	NV_Schell	Rocky	C. s. macrolopha	MVZ:Bird:180077	United States	Nevada	White Pine	39.2367	-114.623	Kolcheck Basin, Cleve Creek Drainage, E slope Schell Creek Range	OM690473	12
56	NV_Schell	Rocky	C. s. macrolopha	MVZ:Bird:180078	United States	Nevada	White Pine	39.1418	-114.908	N Fork Sawmill Canyon, E slope Egan Range	OM690474	12
56	NV_Schell	Rocky	C. s. macrolopha	MVZ:Bird:180079	United States	Nevada	White Pine	39.1429	-114.903	N Fork Sawmill Canyon, E slope Egan Range	OM690475	12
57	NV_Snake	Rocky	C. s. macrolopha	MVZ:Bird:179507	United States	Nevada	White Pine	39.246	-114.108	Hampton Creek, E slope Mt. Moriah, Snake Range	OM690476	12
57	NV_Snake	Rocky	C. s. macrolopha	MVZ:Bird:179508	United States	Nevada	White Pine	39.2936	-114.121	Horse Canyon, E slope Mt. Moriah, Snake Range	OM690477	12
57	NV_Snake	Rocky	C. s. macrolopha	MVZ:Bird:179509	United States	Nevada	White Pine	39.2476	-114.128	Hampton Creek, E slope Mt. Moriah, Snake Range	OM690478	12
57	NV_Snake	Rocky	C. s. macrolopha	MVZ:Bird:179510	United States	Nevada	White Pine	39.2515	-114.133	Hampton Creek, E slope Mt. Moriah, Snake Range	OM690479	12
57	NV_Snake	Rocky	C. s. macrolopha	MVZ:Bird:179511	United States	Nevada	White Pine	39.2879	-114.134	Horse Canyon, E slope Mt. Moriah, Snake Range	OM690480	12
57	NV_Snake	Rocky	C. s. macrolopha	MVZ:Bird:179512	United States	Nevada	White Pine	39.2873	-114.135	Horse Canyon, E slope Mt. Moriah, Snake Range	OM690481	12
57	NV_Snake	Rocky	C. s. macrolopha	MVZ:Bird:180074	United States	Nevada	White Pine	39.2534	-114.135	Hampton Creek, E slope of Northern Snake Range	OM690482	12
57	NV_Snake	Rocky	C. s. macrolopha	MVZ:Bird:180075	United States	Nevada	White Pine	39.2534	-114.135	Hampton Creek, E slope of Northern Snake Range	OM690483	12
58	NV_Nye	Rocky	C. s. macrolopha	MVZ:Bird:177979	United States	Nevada	Nye	38.1486	-115.613	Little Cherry Creek at Cherry Creek Campground, E slope Quinn Canyon Range	OM690484	12
58	NV_Nye	Rocky	C. s. macrolopha	MVZ:Bird:177980	United States	Nevada	Nye	38.1486	-115.613	Little Cherry Creek at Cherry Creek Campground, E slope Quinn Canyon Range	OM690485	12
58	NV_Nye	Rocky	C. s. macrolopha	MVZ:Bird:177981	United States	Nevada	Nye	38.1263	-115.676	Pine Creek, E slope Quinn Canyon Range	OM690486	12
58	NV_Nye	Rocky	C. s. macrolopha	MVZ:Bird:177982	United States	Nevada	Nye	38.1263	-115.676	Pine Creek, E slope Quinn Canyon Range	OM690487	12
58	NV_Nye	Rocky	C. s. macrolopha	MVZ:Bird:180080	United States	Nevada	Nye	38.1532	-115.629	Sawmill Canyon, E slope Quinn Canyon Range	OM690488	12
59	NV_Lincoln	Rocky	C. s. macrolopha	MVZ:Bird:177678	United States	Nevada	Lincoln	37.4592	-114.449	1 mi S Ella Mt., Clover Mountains	OM690489	12
59	NV_Lincoln	Rocky	C. s. macrolopha	MVZ:Bird:177679	United States	Nevada	Lincoln	37.4592	-114.449	1 mi S Ella Mt., Clover Mountains	OM690490	12
59	NV_Lincoln	Rocky	C. s. macrolopha	UWBM:Bird:112151	United States	Nevada	Lincoln	37.9167	-114.55	Water Canyon, Highland Range	OM817573	--
60	UT_Sanpete	Rocky	C. s. macrolopha	MVZ:Bird:184798	United States	Utah	Sanpete	39.3263	-111.495	Ephraim Canyon, Wasatch Plateau	OM690491	12
60	UT_Sanpete	Rocky	C. s. macrolopha	MVZ:Bird:184799	United States	Utah	Sanpete	39.3263	-111.495	Ephraim Canyon, Wasatch Plateau	OM690492	12
60	UT_Sanpete	Rocky	C. s. macrolopha	MVZ:Bird:184800	United States	Utah	Sanpete	39.3263	-111.495	Ephraim Canyon, Wasatch Plateau	OM690493	12
60	UT_Sanpete	Rocky	C. s. macrolopha	MVZ:Bird:184801	United States	Utah	Sanpete	39.3263	-111.495	Ephraim Canyon, Wasatch Plateau	OM690494	12
60	UT_Sanpete	Rocky	C. s. macrolopha	MVZ:Bird:184802	United States	Utah	Sanpete	39.3263	-111.495	Ephraim Canyon, Wasatch Plateau	OM690495	12
60	UT_Sanpete	Rocky	C. s. macrolopha	MVZ:Bird:184803	United States	Utah	Sanpete	39.3263	-111.495	Ephraim Canyon, Wasatch Plateau	OM690496	12
60	UT_Sanpete	Rocky	C. s. macrolopha	MVZ:Bird:184804	United States	Utah	Sanpete	39.3263	-111.495	Ephraim Canyon, Wasatch Plateau	OM690497	12
60	UT_Sanpete	Rocky	C. s. macrolopha	MVZ:Bird:184805	United States	Utah	Sanpete	39.3263	-111.495	Ephraim Canyon, Wasatch Plateau	OM690498	12
60	UT_Sanpete	Rocky	C. s. macrolopha	MVZ:Bird:184806	United States	Utah	Sanpete	39.3263	-111.495	Ephraim Canyon, Wasatch Plateau	OM690499	12
60	UT_Sanpete	Rocky	C. s. macrolopha	MVZ:Bird:184807	United States	Utah	Sanpete	39.3263	-111.495	Ephraim Canyon, Wasatch Plateau	OM690500	12
60	UT_Sanpete	Rocky	C. s. macrolopha	MVZ:Bird:184808	United States	Utah	Sanpete	39.3263	-111.495	Ephraim Canyon, Wasatch Plateau	OM690501	12
60	UT_Sanpete	Rocky	C. s. macrolopha	MVZ:Bird:184809	United States	Utah	Sanpete	39.324	-111.489	Ephraim Canyon, Wasatch Plateau	OM690502	12
60	UT_Sanpete	Rocky	C. s. macrolopha	MVZ:Bird:184810	United States	Utah	Sanpete	39.3191	-111.493	Ephraim Canyon, Wasatch Plateau	OM690503	12
60	UT_Sanpete	Rocky	C. s. macrolopha	MVZ:Bird:184811	United States	Utah	Sanpete	39.3191	-111.493	Ephraim Canyon, Wasatch Plateau	OM690504	12
60	UT_Sanpete	Rocky	C. s. macrolopha	MVZ:Bird:184812	United States	Utah	Sanpete	39.3191	-111.493	Ephraim Canyon, Wasatch Plateau	OM690505	12
61	UT_BoulderMtn	Rocky	C. s. macrolopha	MVZ:Bird:188005	United States	Utah	Wayne	38.1715	-111.339	U.S. Forest Service Rd. 172 (Happy Valley Rd.), Boulder Mountain	OM690510	12
61	UT_BoulderMtn	Rocky	C. s. macrolopha	MVZ:Bird:188006	United States	Utah	Wayne	38.1715	-111.339	U.S. Forest Service Rd. 172 (Happy Valley Rd.), Boulder Mountain	OM690511	12
61	UT_BoulderMtn	Rocky	C. s. macrolopha	MVZ:Bird:188007	United States	Utah	Wayne	38.1669	-111.33	U.S. Forest Service Rd. 172 (Happy Valley Rd.), Boulder Mountain	OM690512	12
61	UT_BoulderMtn	Rocky	C. s. macrolopha	MVZ:Bird:188008	United States	Utah	Wayne	38.1669	-111.33	U.S. Forest Service Rd. 172 (Happy Valley Rd.), Boulder Mountain	OM690513	12
61	UT_BoulderMtn	Rocky	C. s. macrolopha	MVZ:Bird:188009	United States	Utah	Wayne	38.1669	-111.33	U.S. Forest Service Rd. 172 (Happy Valley Rd.), Boulder Mountain	OM690514	12
61	UT_BoulderMtn	Rocky	C. s. macrolopha	MVZ:Bird:188010	United States	Utah	Wayne	38.1669	-111.33	U.S. Forest Service Rd. 172 (Happy Valley Rd.), Boulder Mountain	OM690515	12
61	UT_BoulderMtn	Rocky	C. s. macrolopha	MVZ:Bird:188011	United States	Utah	Wayne	38.1668	-111.321	U.S. Forest Service Rd. 172 (Happy Valley Rd.), Boulder Mountain	OM690516	12
61	UT_BoulderMtn	Rocky	C. s. macrolopha	MVZ:Bird:188012	United States	Utah	Wayne	38.1668	-111.321	U.S. Forest Service Rd. 172 (Happy Valley Rd.), Boulder Mountain	OM690517	12
61	UT_BoulderMtn	Rocky	C. s. macrolopha	MVZ:Bird:188013	United States	Utah	Wayne	38.1661	-111.339	Singletree Creek, Boulder Mountain	OM690518	12
61	UT_BoulderMtn	Rocky	C. s. macrolopha	MVZ:Bird:188014	United States	Utah	Wayne	38.1661	-111.339	Singletree Creek, Boulder Mountain	OM690519	12
61	UT_BoulderMtn	Rocky	C. s. macrolopha	MVZ:Bird:188015	United States	Utah	Wayne	38.16	-111.343	Singletree Creek, Boulder Mountain	OM690520	12
61	UT_BoulderMtn	Rocky	C. s. macrolopha	MVZ:Bird:188016	United States	Utah	Garfield	38.1149	-111.337	Wildcat Pasture, Boulder Mountain	OM690506	12
61	UT_BoulderMtn	Rocky	C. s. macrolopha	MVZ:Bird:188017	United States	Utah	Garfield	38.1149	-111.337	Wildcat Pasture, Boulder Mountain	OM690507	12
61	UT_BoulderMtn	Rocky	C. s. macrolopha	MVZ:Bird:188018	United States	Utah	Garfield	38.0988	-111.335	Parks Pasture along Pleasant Creek, Boulder Mountain	OM690508	12
61	UT_BoulderMtn	Rocky	C. s. macrolopha	MVZ:Bird:188019	United States	Utah	Garfield	38.0976	-111.327	U.S. Forest Service Rd. 186 to Lower Bowns Reservoir, Boulder Mountain	OM690509	12
62	CO_LaPlata	Rocky	C. s. macrolopha	MVZ:Bird:187966	United States	Colorado	La Plata	37.6311	-107.836	Durango Mountain Ski Area, San Juan Mountains	OM690521	12
62	CO_LaPlata	Rocky	C. s. macrolopha	MVZ:Bird:187967	United States	Colorado	La Plata	37.6311	-107.836	Durango Mountain Ski Area, San Juan Mountains	OM690522	12
62	CO_LaPlata	Rocky	C. s. macrolopha	MVZ:Bird:187968	United States	Colorado	La Plata	37.3513	-107.909	Junction Creek, San Juan Mountains	OM690523	12
62	CO_LaPlata	Rocky	C. s. macrolopha	MVZ:Bird:187969	United States	Colorado	La Plata	37.3513	-107.909	Junction Creek, San Juan Mountains	OM690524	12
62	CO_LaPlata	Rocky	C. s. macrolopha	MVZ:Bird:187970	United States	Colorado	La Plata	37.3513	-107.909	Junction Creek, San Juan Mountains	OM690525	12
62	CO_LaPlata	Rocky	C. s. macrolopha	MVZ:Bird:187971	United States	Colorado	La Plata	37.3513	-107.909	Junction Creek, San Juan Mountains	OM690526	12
62	CO_LaPlata	Rocky	C. s. macrolopha	MVZ:Bird:187972	United States	Colorado	La Plata	37.3513	-107.909	Junction Creek, San Juan Mountains	OM690527	12
62	CO_LaPlata	Rocky	C. s. macrolopha	MVZ:Bird:187973	United States	Colorado	La Plata	37.3513	-107.909	Junction Creek, San Juan Mountains	OM690528	12
62	CO_LaPlata	Rocky	C. s. macrolopha	MVZ:Bird:187974	United States	Colorado	La Plata	37.3513	-107.909	Junction Creek, San Juan Mountains	OM690529	12
62	CO_LaPlata	Rocky	C. s. macrolopha	MVZ:Bird:187975	United States	Colorado	La Plata	37.3513	-107.909	Junction Creek, San Juan Mountains	OM690530	12
62	CO_LaPlata	Rocky	C. s. macrolopha	MVZ:Bird:187976	United States	Colorado	La Plata	37.3436	-107.917	Junction Creek, San Juan Mountains	OM690531	12
62	CO_LaPlata	Rocky	C. s. macrolopha	MVZ:Bird:187977	United States	Colorado	La Plata	37.3436	-107.917	Junction Creek, San Juan Mountains	OM690532	12
62	CO_LaPlata	Rocky	C. s. macrolopha	MVZ:Bird:187978	United States	Colorado	La Plata	37.3436	-107.917	Junction Creek, San Juan Mountains	OM690533	12
62	CO_LaPlata	Rocky	C. s. macrolopha	MVZ:Bird:187979	United States	Colorado	La Plata	37.3436	-107.917	Junction Creek, San Juan Mountains	OM690534	12
62	CO_LaPlata	Rocky	C. s. macrolopha	MVZ:Bird:187980	United States	Colorado	La Plata	37.3436	-107.917	Junction Creek, San Juan Mountains	OM690535	12
62	CO_LaPlata	Rocky	C. s. macrolopha	MVZ:Bird:187981	United States	Colorado	La Plata	37.3399	-107.908	Junction Creek, San Juan Mountains	OM690536	12
62	CO_LaPlata	Rocky	C. s. macrolopha	MVZ:Bird:187982	United States	Colorado	La Plata	37.3399	-107.908	Junction Creek, San Juan Mountains	OM690537	12
62	CO_LaPlata	Rocky	C. s. macrolopha	MVZ:Bird:187983	United States	Colorado	La Plata	37.3399	-107.908	Junction Creek, San Juan Mountains	OM690538	12
63	CO_Chaffee	Rocky	C. s. macrolopha	MVZ:Bird:187984	United States	Colorado	Chaffee	38.8642	-106.238	North Cottonwood Creek, Sawatch Range	OM690539	12
63	CO_Chaffee	Rocky	C. s. macrolopha	MVZ:Bird:187985	United States	Colorado	Chaffee	38.8556	-106.03	McGee Gulch, W slope Limestone Ridge	OM690540	12
63	CO_Chaffee	Rocky	C. s. macrolopha	MVZ:Bird:187986	United States	Colorado	Chaffee	38.8556	-106.03	McGee Gulch, W slope Limestone Ridge	OM690541	12
63	CO_Chaffee	Rocky	C. s. macrolopha	MVZ:Bird:187987	United States	Colorado	Chaffee	38.8556	-106.03	McGee Gulch, W slope Limestone Ridge	OM690542	12
63	CO_Chaffee	Rocky	C. s. macrolopha	MVZ:Bird:187988	United States	Colorado	Chaffee	38.8556	-106.03	McGee Gulch, W slope Limestone Ridge	OM690543	12
63	CO_Chaffee	Rocky	C. s. macrolopha	MVZ:Bird:187989	United States	Colorado	Chaffee	38.8556	-106.03	McGee Gulch, W slope Limestone Ridge	OM690544	12
63	CO_Chaffee	Rocky	C. s. macrolopha	MVZ:Bird:187990	United States	Colorado	Chaffee	38.8556	-106.03	McGee Gulch, W slope Limestone Ridge	OM690545	12
63	CO_Chaffee	Rocky	C. s. macrolopha	MVZ:Bird:187991	United States	Colorado	Chaffee	38.8556	-106.03	McGee Gulch, W slope Limestone Ridge	OM690546	12
63	CO_Chaffee	Rocky	C. s. macrolopha	MVZ:Bird:187992	United States	Colorado	Chaffee	38.8531	-105.969	Mushroom Gulch, W slope Kaufman Ridge	OM690547	12
63	CO_Chaffee	Rocky	C. s. macrolopha	MVZ:Bird:187993	United States	Colorado	Chaffee	38.854	-105.968	Mushroom Gulch, W slope Kaufman Ridge	OM690548	12
63	CO_Chaffee	Rocky	C. s. macrolopha	MVZ:Bird:187994	United States	Colorado	Chaffee	38.854	-105.968	Mushroom Gulch, W slope Kaufman Ridge	OM690549	12
63	CO_Chaffee	Rocky	C. s. macrolopha	MVZ:Bird:187995	United States	Colorado	Chaffee	38.854	-105.968	Mushroom Gulch, W slope Kaufman Ridge	OM690550	12
63	CO_Chaffee	Rocky	C. s. macrolopha	MVZ:Bird:187996	United States	Colorado	Chaffee	38.854	-105.968	Mushroom Gulch, W slope Kaufman Ridge	OM690551	12
63	CO_Chaffee	Rocky	C. s. macrolopha	MVZ:Bird:187997	United States	Colorado	Chaffee	38.857	-105.958	Mushroom Gulch, W slope Kaufman Ridge	OM690552	12
63	CO_Chaffee	Rocky	C. s. macrolopha	MVZ:Bird:187998	United States	Colorado	Chaffee	38.857	-105.958	Mushroom Gulch, W slope Kaufman Ridge	OM690553	12
63	CO_Chaffee	Rocky	C. s. macrolopha	MVZ:Bird:187999	United States	Colorado	Chaffee	38.857	-105.958	Mushroom Gulch, W slope Kaufman Ridge	OM690554	12
63	CO_Chaffee	Rocky	C. s. macrolopha	MVZ:Bird:188000	United States	Colorado	Chaffee	38.857	-105.958	Mushroom Gulch, W slope Kaufman Ridge	OM690555	12
63	CO_Chaffee	Rocky	C. s. macrolopha	MVZ:Bird:188001	United States	Colorado	Chaffee	38.857	-105.958	Mushroom Gulch, W slope Kaufman Ridge	OM690556	12
63	CO_Chaffee	Rocky	C. s. macrolopha	MVZ:Bird:188002	United States	Colorado	Chaffee	38.857	-105.958	Mushroom Gulch, W slope Kaufman Ridge	OM690557	12
64	AZ_Coconino	Rocky	C. s. macrolopha	MVZ:Bird:188020	United States	Arizona	Coconino	35.2221	-112.083	NW side McDougal Flat	OM690558	12
64	AZ_Coconino	Rocky	C. s. macrolopha	MVZ:Bird:188021	United States	Arizona	Coconino	35.2221	-112.083	NW side McDougal Flat	OM690559	11
64	AZ_Coconino	Rocky	C. s. macrolopha	MVZ:Bird:188022	United States	Arizona	Coconino	35.186	-112.181	SE slope Bill Williams Mtn.	OM690560	12
64	AZ_Coconino	Rocky	C. s. macrolopha	MVZ:Bird:188023	United States	Arizona	Coconino	35.186	-112.181	SE slope Bill Williams Mtn.	OM690561	12
64	AZ_Coconino	Rocky	C. s. macrolopha	MVZ:Bird:188024	United States	Arizona	Coconino	35.1682	-112.217	U.S. Forest Service Rd. 122 (Twin Springs Rd.)	OM690562	12
64	AZ_Coconino	Rocky	C. s. macrolopha	MVZ:Bird:188025	United States	Arizona	Coconino	35.1682	-112.217	U.S. Forest Service Rd. 122 (Twin Springs Rd.)	OM690563	12
64	AZ_Coconino	Rocky	C. s. macrolopha	MVZ:Bird:188026	United States	Arizona	Coconino	35.1661	-112.12	junction of U.S. Forest Service roads 139 and 48	OM690564	12
64	AZ_Coconino	Rocky	C. s. macrolopha	MVZ:Bird:188027	United States	Arizona	Coconino	35.1609	-112.158	W side Barney Flat near Bill Williams Loop Rd.	OM690565	12
64	AZ_Coconino	Rocky	C. s. macrolopha	MVZ:Bird:188028	United States	Arizona	Coconino	35.1589	-112.368	Hell Canyon near Bill Williams Loop Rd.	OM690566	12
64	AZ_Coconino	Rocky	C. s. macrolopha	MVZ:Bird:188029	United States	Arizona	Coconino	35.1589	-112.368	Hell Canyon near Bill Williams Loop Rd.	OM690567	12
64	AZ_Coconino	Rocky	C. s. macrolopha	MVZ:Bird:188030	United States	Arizona	Coconino	35.1387	-112.177	MC Canyon near Bill Williams Loop Rd.	OM690568	12
64	AZ_Coconino	Rocky	C. s. macrolopha	MVZ:Bird:188031	United States	Arizona	Coconino	35.1387	-112.177	MC Canyon near Bill Williams Loop Rd.	OM690569	12
64	AZ_Coconino	Rocky	C. s. macrolopha	MVZ:Bird:188032	United States	Arizona	Coconino	35.1258	-112.254	between Dutch Kid Knoll and Jackass Knoll near Bill Williams Loop Rd.	OM690570	12
64	AZ_Coconino	Rocky	C. s. macrolopha	MVZ:Bird:188033	United States	Arizona	Coconino	35.1258	-112.254	between Dutch Kid Knoll and Jackass Knoll near Bill Williams Loop Rd.	OM690571	12
64	AZ_Coconino	Rocky	C. s. macrolopha	MVZ:Bird:188034	United States	Arizona	Coconino	35.1256	-112.021	E side Sunflower Flat at U.S. Forest Service Rd. 109	OM690572	12
64	AZ_Coconino	Rocky	C. s. macrolopha	MVZ:Bird:188035	United States	Arizona	Coconino	35.1256	-112.021	E side Sunflower Flat at U.S. Forest Service Rd. 109	OM690573	12
64	AZ_Coconino	Rocky	C. s. macrolopha	MVZ:Bird:188036	United States	Arizona	Coconino	35.121	-112.208	MC Canyon near Bill Williams Loop Rd.	OM690574	12
64	AZ_Coconino	Rocky	C. s. macrolopha	MVZ:Bird:188037	United States	Arizona	Coconino	35.121	-112.208	MC Canyon near Bill Williams Loop Rd.	OM690575	12
65	AZ_Mogollon	Rocky	C. s. macrolopha	MVZ:Bird:188038	United States	Arizona	Coconino	34.4315	-110.771	Wildcat Rd., Mogollon Plateau	OM690576	12
65	AZ_Mogollon	Rocky	C. s. macrolopha	MVZ:Bird:188039	United States	Arizona	Coconino	34.4044	-110.785	Wildcat Rd., Mogollon Plateau	OM690577	12
65	AZ_Mogollon	Rocky	C. s. macrolopha	MVZ:Bird:188040	United States	Arizona	Coconino	34.4044	-110.785	Wildcat Rd., Mogollon Plateau	OM690578	12
65	AZ_Mogollon	Rocky	C. s. macrolopha	MVZ:Bird:188041	United States	Arizona	Coconino	34.3771	-110.803	Wildcat Rd., Mogollon Plateau	OM690579	12
65	AZ_Mogollon	Rocky	C. s. macrolopha	MVZ:Bird:188042	United States	Arizona	Coconino	34.3771	-110.803	Wildcat Rd., Mogollon Plateau	OM690580	12
65	AZ_Mogollon	Rocky	C. s. macrolopha	MVZ:Bird:188043	United States	Arizona	Coconino	34.3491	-110.801	Wildcat Rd., Mogollon Plateau	OM690581	12
65	AZ_Mogollon	Rocky	C. s. macrolopha	MVZ:Bird:188044	United States	Arizona	Coconino	34.352	-110.778	St. Joe Ridge, Mogollon Plateau	OM690582	12
65	AZ_Mogollon	Rocky	C. s. macrolopha	MVZ:Bird:188045	United States	Arizona	Navajo	34.4818	-110.697	Wildcat Rd., Mogollon Plateau	OM690583	12
65	AZ_Mogollon	Rocky	C. s. macrolopha	MVZ:Bird:188046	United States	Arizona	Navajo	34.4818	-110.697	Wildcat Rd., Mogollon Plateau	OM690584	12
65	AZ_Mogollon	Rocky	C. s. macrolopha	MVZ:Bird:188047	United States	Arizona	Navajo	34.4729	-110.644	Brookbank Canyon, Mogollon Plateau	OM690585	12
65	AZ_Mogollon	Rocky	C. s. macrolopha	MVZ:Bird:188048	United States	Arizona	Navajo	34.4729	-110.644	Brookbank Canyon, Mogollon Plateau	OM690586	12
65	AZ_Mogollon	Rocky	C. s. macrolopha	MVZ:Bird:188049	United States	Arizona	Navajo	34.4535	-110.705	Wildcat Rd., Mogollon Plateau	OM690587	12
65	AZ_Mogollon	Rocky	C. s. macrolopha	MVZ:Bird:188050	United States	Arizona	Navajo	34.4535	-110.705	Wildcat Rd., Mogollon Plateau	OM690588	12
65	AZ_Mogollon	Rocky	C. s. macrolopha	MVZ:Bird:188051	United States	Arizona	Navajo	34.4469	-110.74	Wildcat Rd., Mogollon Plateau	OM690589	12
65	AZ_Mogollon	Rocky	C. s. macrolopha	MVZ:Bird:188052	United States	Arizona	Navajo	34.4469	-110.74	Wildcat Rd., Mogollon Plateau	OM690590	12
66	AZ_Cochise	Rocky	C. s. macrolopha	UWBM:Bird:101710	United States	Arizona	Cochise	31.8498	-109.326	Rustler Rd. at summit, Chiricahua Mountains	OM817579	12
66	AZ_Cochise	Rocky	C. s. macrolopha	UWBM:Bird:101714	United States	Arizona	Cochise	31.914	-109.267	Rustler Rd. at summit, Chiricahua Mountains	OM817583	12
66	AZ_Cochise	Rocky	C. s. macrolopha	UWBM:Bird:109179	United States	Arizona	Cochise	31.5968	-109.26	Rustler Rd. at summit, Chiricahua Mountains	OM817578	12
66	AZ_Cochise	Rocky	C. s. macrolopha	UWBM:Bird:109197	United States	Arizona	Cochise	31.5968	-109.26	Rustler Rd. at summit, Chiricahua Mountains	OM817582	12
66	AZ_Cochise	Rocky	C. s. macrolopha	UWBM:Bird:111643	United States	Arizona	Cochise	31.914	-109.267	Rustler Rd. at summit, Chiricahua Mountains	OM817576	12
66	AZ_Cochise	Rocky	C. s. macrolopha	UWBM:Bird:111658	United States	Arizona	Cochise	31.914	-109.267	Rustler Rd. at summit, Chiricahua Mountains	OM817575	12
66	AZ_Cochise	Rocky	C. s. macrolopha	UWBM:Bird:111669	United States	Arizona	Cochise	31.914	-109.267	Rustler Rd. at summit, Chiricahua Mountains	OM817574	12
66	AZ_Cochise	Rocky	C. s. macrolopha	UWBM:Bird:111922	United States	Arizona	Cochise	31.914	-109.267	Rustler Rd. at summit, Chiricahua Mountains	OM817581	12
66	AZ_Cochise	Rocky	C. s. macrolopha	UWBM:Bird:111927	United States	Arizona	Cochise	31.914	-109.267	Rustler Rd. at summit, Chiricahua Mountains	OM817580	12
66	AZ_Cochise	Rocky	C. s. macrolopha	UWBM:Bird:115511	United States	Arizona	Cochise	31.914	-109.267	Rustler Rd. at summit, Chiricahua Mountains	OM817577	12
67	NM_Cibola	Rocky	C. s. macrolopha	MSB:Bird:24500	United States	New Mexico	Cibola	35.2242	-108.033	Prop Canyon, Zuni Mountains	OM817584	12
67	NM_Cibola	Rocky	C. s. macrolopha	MSB:Bird:26299	United States	New Mexico	Cibola	35.1502	-108.212	Oso Ridge, Zuni Mountains	OM817585	12
67	NM_Cibola	Rocky	C. s. macrolopha	MSB:Bird:26300	United States	New Mexico	Cibola	35.1502	-108.212	Oso Ridge, Zuni Mountains	OM817586	12
67	NM_Cibola	Rocky	C. s. macrolopha	MSB:Bird:26301	United States	New Mexico	Cibola	35.1502	-108.212	Oso Ridge, Zuni Mountains	OM817587	12
67	NM_Cibola	Rocky	C. s. macrolopha	MSB:Bird:26335	United States	New Mexico	Cibola	35.1502	-108.212	Oso Ridge, Zuni Mountains	OM817588	12
67	NM_Cibola	Rocky	C. s. macrolopha	MSB:Bird:26336	United States	New Mexico	Cibola	35.1502	-108.212	Oso Ridge, Zuni Mountains	OM817589	12
67	NM_Cibola	Rocky	C. s. macrolopha	MSB:Bird:26337	United States	New Mexico	Cibola	35.1502	-108.212	Oso Ridge, Zuni Mountains	OM817590	12
67	NM_Cibola	Rocky	C. s. macrolopha	MSB:Bird:26338	United States	New Mexico	Cibola	35.1487	-108.148	Zuni Mountains	OM817591	12
67	NM_Cibola	Rocky	C. s. macrolopha	MSB:Bird:26344	United States	New Mexico	Cibola	35.1502	-108.212	Oso Ridge, Zuni Mountains	OM817592	12
67	NM_Cibola	Rocky	C. s. macrolopha	MSB:Bird:26345	United States	New Mexico	Cibola	35.1502	-108.212	Oso Ridge, Zuni Mountains	OM817593	12
67	NM_Cibola	Rocky	C. s. macrolopha	MSB:Bird:26346	United States	New Mexico	Cibola	35.1502	-108.212	Oso Ridge, Zuni Mountains	OM817594	12
68	NM_Otero	Rocky	C. s. macrolopha	MVZ:Bird:179364	United States	New Mexico	Otero	33.003	-105.747	La Luz Canyon, 3 mi N Cloudcroft, Sacramento Mountains	OM690591	12
68	NM_Otero	Rocky	C. s. macrolopha	MVZ:Bird:179365	United States	New Mexico	Otero	33.003	-105.747	La Luz Canyon, 3 mi N Cloudcroft, Sacramento Mountains	OM690592	12
68	NM_Otero	Rocky	C. s. macrolopha	MVZ:Bird:179366	United States	New Mexico	Otero	33.003	-105.747	La Luz Canyon, 3 mi N Cloudcroft, Sacramento Mountains	OM690593	12
68	NM_Otero	Rocky	C. s. macrolopha	MVZ:Bird:179367	United States	New Mexico	Otero	33.003	-105.747	La Luz Canyon, 3 mi N Cloudcroft, Sacramento Mountains	OM690594	12
68	NM_Otero	Rocky	C. s. macrolopha	MVZ:Bird:179368	United States	New Mexico	Otero	33.003	-105.747	La Luz Canyon, 3 mi N Cloudcroft, Sacramento Mountains	OM690595	12
68	NM_Otero	Rocky	C. s. macrolopha	MVZ:Bird:179369	United States	New Mexico	Otero	33.0108	-105.749	Bailey Canyon, 2 mi N Cloudcroft, Sacramento Mountains	OM690596	12
68	NM_Otero	Rocky	C. s. macrolopha	MVZ:Bird:179370	United States	New Mexico	Otero	33.0108	-105.749	Bailey Canyon, 2 mi N Cloudcroft, Sacramento Mountains	OM690597	12
68	NM_Otero	Rocky	C. s. macrolopha	MVZ:Bird:179371	United States	New Mexico	Otero	32.9901	-105.76	Bailey Canyon Rd., 2 mi N and 1 mi W Cloudcroft, Sacramento Mountains	OM690598	12
68	NM_Otero	Rocky	C. s. macrolopha	MVZ:Bird:179372	United States	New Mexico	Otero	32.9901	-105.76	Bailey Canyon Rd., 2 mi N and 1 mi W Cloudcroft, Sacramento Mountains	OM690599	12
68	NM_Otero	Rocky	C. s. macrolopha	MVZ:Bird:179373	United States	New Mexico	Otero	32.9901	-105.76	Bailey Canyon Rd., 2 mi N and 1 mi W Cloudcroft, Sacramento Mountains	OM690600	12
68	NM_Otero	Rocky	C. s. macrolopha	MVZ:Bird:179374	United States	New Mexico	Otero	32.9901	-105.76	Bailey Canyon Rd., 2 mi N and 1 mi W Cloudcroft, Sacramento Mountains	OM690601	12
68	NM_Otero	Rocky	C. s. macrolopha	MVZ:Bird:179375	United States	New Mexico	Otero	32.9901	-105.76	Bailey Canyon Rd., 2 mi N and 1 mi W Cloudcroft, Sacramento Mountains	OM690602	12
68	NM_Otero	Rocky	C. s. macrolopha	MVZ:Bird:179376	United States	New Mexico	Otero	32.9901	-105.76	Bailey Canyon Rd., 2 mi N and 1 mi W Cloudcroft, Sacramento Mountains	OM690603	12
68	NM_Otero	Rocky	C. s. macrolopha	MVZ:Bird:179377	United States	New Mexico	Otero	32.9901	-105.76	Bailey Canyon Rd., 2 mi N and 1 mi W Cloudcroft, Sacramento Mountains	OM690604	12
68	NM_Otero	Rocky	C. s. macrolopha	MVZ:Bird:179378	United States	New Mexico	Otero	32.9901	-105.76	Bailey Canyon Rd., 2 mi N and 1 mi W Cloudcroft, Sacramento Mountains	OM690605	12
68	NM_Otero	Rocky	C. s. macrolopha	MVZ:Bird:179379	United States	New Mexico	Otero	32.9901	-105.76	Bailey Canyon Rd., 2 mi N and 1 mi W Cloudcroft, Sacramento Mountains	OM690606	12
68	NM_Otero	Rocky	C. s. macrolopha	MVZ:Bird:179380	United States	New Mexico	Otero	32.9901	-105.76	Bailey Canyon Rd., 2 mi N and 1 mi W Cloudcroft, Sacramento Mountains	OM690607	12
68	NM_Otero	Rocky	C. s. macrolopha	MVZ:Bird:179381	United States	New Mexico	Otero	32.9901	-105.76	Bailey Canyon Rd., 2 mi N and 1 mi W Cloudcroft, Sacramento Mountains	OM690608	12
68	NM_Otero	Rocky	C. s. macrolopha	MVZ:Bird:179382	United States	New Mexico	Otero	32.9901	-105.76	Bailey Canyon Rd., 2 mi N and 1 mi W Cloudcroft, Sacramento Mountains	OM690609	12
68	NM_Otero	Rocky	C. s. macrolopha	MVZ:Bird:179383	United States	New Mexico	Otero	32.9901	-105.76	Bailey Canyon Rd., 2 mi N and 1 mi W Cloudcroft, Sacramento Mountains	OM690610	12
--	unassigned	Coastal	C. s. frontalis	MVZ:Bird:170182	United States	California	San Benito	36.3771	-120.635	E Fork San Carlos Creek, 0.75 mi NE San Benito Mt.	OM690611	12
--	unassigned	Interior	C. s. annectens	MVZ:Bird:184724	United States	Idaho	Blaine	43.8135	-114.612	Prairie Creek, Sawtooth National Recreation Area	OM690612	12
--	unassigned	Rocky	C. s. macrolopha	UWBM:Bird:103323	United States	Nevada	Clark	36.3462	-115.684	Macks Canyon, Spring Mountains	OM817595	--
--	unassigned	Rocky	C. s. macrolopha	UWBM:Bird:103324	United States	Nevada	Clark	36.3462	-115.684	Macks Canyon, Spring Mountains	OM817596	--
--	unassigned	Rocky	C. s. macrolopha	UWBM:Bird:103325	United States	Nevada	Clark	36.3462	-115.684	Macks Canyon, Spring Mountains	OM817597	--
Outgroup	unassigned	Central American	C. s. ridgwayi	MVZ:Bird:188144	Mexico	Chiapas		15.426	-92.3415	Summit of Cerro Mozotal, Municipio Motozintla	OM689560	--
Outgroup	unassigned	Central American	C. s. ridgwayi	MVZ:Bird:189266	Guatemala	Huehuetenango		15.4843	-91.9325	San Francisco El Retiro, Mountains Cuilco, Municipio Cuilco	OM689561	--
Outgroup	unassigned	Central American	C. s. ridgwayi	MVZ:Bird:189267	Guatemala	Huehuetenango		15.4843	-91.9325	San Francisco El Retiro, Mountains Cuilco, Muncipio Cuilco	OM689562	--
Outgroup	unassigned	Central American	C. s. coronata	UWBM:Bird:106814	Mexico	Puebla		19.8303	-97.5715	Instituto Technologico Superior, Puebla, Municipio Zacapoaxtla	OM817598	--
Outgroup	unassigned	N/A	Cyanocitta cristata	KU:Bird:129499 (tissue KU 4390)	United States	Kansas	Douglas	no data	no data	Lawrence	DQ912604	--
Outgroup	unassigned	N/A	Cyanocitta cristata	UWBM:Bird:105413	United States	Florida	Indian River	27.5965	-80.4215	Vero Beach	OM817599	--
Outgroup	unassigned	N/A	Cyanocitta cristata	UWBM:Bird:105430	United States	Florida	Indian River	27.5965	-80.4215	Vero Beach	OM817600	--
Outgroup	unassigned	N/A	Gymnorhinus cyanocephalus	FMNH:Bird:334283	United States	Nevada	Clark	36.2312	-115.569	Willow Canyon, 4 mi ESE Mt. Charleston	DQ912615	--
Outgroup	unassigned	N/A	Gymnorhinus cyanocephalus	MVZ:Bird:166795	United States	California	Inyo	37.4269	-118.066	Wyman Creek, 4 mi S Iron Mountain	AY030141	--
Outgroup	unassigned	N/A	Aphelocoma californica	MVZ:Bird:166923	United States	Nevada	Mineral	38.2792	-118.484	Summit Spring, Excelsior Mountains	AY030142	--
Outgroup	unassigned	N/A	Aphelocoma coerulescens	FMNH:Bird:396259	United States	Florida	Pinellas	27.8704	-82.855	Indian Shores	DQ912601	--
