# Supplementary material for: Deep ecomorphological and genetic divergence in Steller's Jays (Cyanocitta stelleri, Aves: Corvidae)
Source: Ecol Evol. 2022 Nov 30;12(12):e9517. doi: 10.1002/ece3.9517 (PMC9712489; doi:10.1002/ece3.9517)
Supplement: Supplementary file 2 — Table S2 [file ECE3-12-e9517-s001.xlsx]

## Sheet: Morph Data Set
TABLE S2: Morphological measurements and frontal streak coloration of individual Steller's Jays. All linear measurements are in millimeters (mm). Empty cells indicate missing (not measurable) data. See Table S1 for geographic localities and coordinates of specimens.
Population #	Voucher number	State/Province	County	Sex	Age	Streaks	Wing length	Tail length	Tarsus length	Toe length	Bill length	Bill depth	Bill width	Crest length	Eye line length	Eye line width	Mass (g)
1	MVZ:Bird:177865	British Columbia		male	adult	blue	146.5	145.5	43.68	24.92	21.96	8.93	9.01	41	0	0	139
1	MVZ:Bird:177866	British Columbia		male	adult	blue	149	155.5	44.37	25.07	22.25	9.76	10.12	42.5	0	0	148
1	MVZ:Bird:177867	British Columbia		male	adult	blue	148	153.5	45.33	26.93	23.62	9.71	9.59	46	0	0	149
1	MVZ:Bird:177868	British Columbia		male	adult	blue	149	148.5	45.62	24.07	23.59	9.64	9.82	41	0	0	140
1	MVZ:Bird:177869	British Columbia		female	adult	blue	144	137.5	43.68	23.97	21.52	9.02	9.03	41	0	0	130
1	MVZ:Bird:177870	British Columbia		male	adult	blue	151	155.5	47.84	23.53	22.5	10.23	9.95	43	0	0	144
1	MVZ:Bird:177871	British Columbia		male	adult	blue	149	154.5	45.6	24.96	22.33	9.64	9.77	42.5	0	0	141
1	UWBM:Bird:105144	British Columbia		male	adult	blue	140	138	43.75	25.28	21.68	10.12	9.32	38	0	0	144.6
1	UWBM:Bird:105145	British Columbia		male	adult	blue	147	151	46.27	25.99	21.2	10.05	9.46	47	0	0	145.7
1	UWBM:Bird:105148	British Columbia		male	adult	blue	151	151	41.77	23.61	20.61	8.7	8.9	39.5	0	0	122.4
1	UWBM:Bird:105149	British Columbia		male	adult	blue	150	154	44.22		20.68	9.73	8.96	43.5	0	0	132.3
2	MVZ:Bird:181877	Washington	Clallam	male	adult	blue	149	151	44.67	27.4	22.55	9.8	9.59	46	0	0	130
2	MVZ:Bird:181878	Washington	Clallam	male	adult	blue	152	153	44.43	26.07	20.86	9.41	9.83	46	0	0	123
2	MVZ:Bird:181879	Washington	Clallam	female	adult	blue	140	141	42.53	26.57	22.27		8.85	47	0	0	124
2	MVZ:Bird:181880	Washington	Clallam	male	adult	blue	141	155	42.07	25.11	21.79	9.48	9.75	47	0	0	133
2	MVZ:Bird:181881	Washington	Clallam	female	adult	blue	145	148	45.78	28.27	22.68	9.45	9.37	43	0	0	130
2	MVZ:Bird:181882	Washington	Clallam	male	adult	blue	150	150.5	44.54	24.35	24.08	10.26	10.16	45.5	0	0	143
2	MVZ:Bird:181883	Washington	Clallam	female	adult	blue	137	139.5	40	26.3	22.63	9.39	9.67	44.5	0	0	124
2	MVZ:Bird:181884	Washington	Clallam	male	adult	blue	146	149.5	43.33	26.85	22.77	10.09	9.65	44.5	0	0	134
2	MVZ:Bird:181885	Washington	Clallam	male	adult	blue	145	145.5	42.67		21.09	9.72	9.17	45	0	0	131
2	MVZ:Bird:181886	Washington	Clallam	male	adult	blue	145	147	43.25	25.9	23.41	10.46	10.02	45	0	0	132
2	MVZ:Bird:181887	Washington	Clallam	female	adult	blue	139.5	150	41.86	26.37	21.53	9.11	9.49	46	0	0	134
2	MVZ:Bird:181888	Washington	Clallam	male	adult	blue	141	155	41.73	26.17	22.9	9.94	8.82	46	0	0	131
2	MVZ:Bird:181889	Washington	Clallam	male	adult	blue	145	144.5	43.42	29.23	22.17	10.22	9.74	42	0	0	127
2	MVZ:Bird:181890	Washington	Clallam	male	adult	blue	146	145.5	44.08	25.56	22.39	10.19	9.97	43	0	0	141
2	MVZ:Bird:181891	Washington	Clallam	male	adult	blue	148	158.5	44.33	28.01	23.05	9.74	10.18	48.5	0	0	135
2	MVZ:Bird:181892	Washington	Clallam	male	adult	blue	145	148.5	46.03	25.05	22.37	9.94	10.03	46.5	0	0	136
3	MVZ:Bird:178930	Oregon	Tillamook	male	adult	blue	144.5	145.5	47.44	26.19	24.34	9.7	9.65	47	0	0	135
3	MVZ:Bird:178931	Oregon	Tillamook	female	adult	blue	135	141	44.22	25.43	20.86	9.7	9.65	43	0	0	131
3	MVZ:Bird:178932	Oregon	Tillamook	female	adult	blue	137		43.73	25.59	21.74	9.12	9.52	43.5	0	0	126
3	MVZ:Bird:178934	Oregon	Tillamook	male	adult	blue	139	142.5	41.76	24.69	19.96	10.34	8.99	43	0	0	116
3	MVZ:Bird:178935	Oregon	Tillamook	male	adult	blue	146	149.5	45.47	25.61	20.63	10.09	10.29	39	0	0	137
3	MVZ:Bird:178936	Oregon	Tillamook	male	adult	blue	141	142	44.33	26.26	22.54	10.7	10.78	43	0	0	126
3	MVZ:Bird:178937	Oregon	Tillamook	female	adult	blue	136		43.05	24.13	20.77	9.64	9.26	43	0	0	121
3	MVZ:Bird:178938	Oregon	Tillamook	male	adult	blue	139	139.5	39.25	25.12	21.63	9.55	9.23	43	0	0	130
3	MVZ:Bird:178939	Oregon	Tillamook	male	adult	blue	141	145.5	43.17	26.04	20.63	9.53	9.03	44	0	0	143
3	MVZ:Bird:178940	Oregon	Tillamook	male	adult	blue	142	143.5	43.36	24.81	21.66	10.03	10.01	40	0	0	136
3	MVZ:Bird:178941	Oregon	Tillamook	female	adult	blue	139	143	43.96	26.12	20.71	9.54	9.57	45	0	0	128
3	MVZ:Bird:178942	Oregon	Tillamook	male	adult	blue	141	139	44.91	25.08	21.42	9.99	9.88	40	0	0	126
3	MVZ:Bird:178943	Oregon	Tillamook	male	adult	blue	146	146	45.46	26.06	21.33	9.58	9.93	43.5	0	0	138
3	MVZ:Bird:178944	Oregon	Tillamook	male	adult	blue	138	145	41.7	26.38	20.74	10.4	9.68	44	0	0	129
3	MVZ:Bird:179756	Oregon	Tillamook	male	adult	blue	146.5	157	42.84	25.03	22.06	9.45	9.17	45	0	0	131
3	MVZ:Bird:179757	Oregon	Tillamook	male	adult	blue	144	150	42.12	23.68	22.5	9.75	9.51	46	0	0	126
3	MVZ:Bird:179758	Oregon	Tillamook	female	adult	blue	138	139	42	25.68	21.82	9.14	8.93	38.5	0	0	119
3	MVZ:Bird:179759	Oregon	Tillamook	male	adult	blue	139	143	42.98	25.63	22.25	9.67	9.25	42	0	0	127
3	MVZ:Bird:179760	Oregon	Tillamook	female	adult	blue	136	137	42.82	23.26	20.46	8.97	9.45	40	0	0	116
3	MVZ:Bird:179761	Oregon	Tillamook	female	adult	blue	143.5	143.5	42.32	21.86	20.98	9.88	9.52	43.5	0	0	125
3	MVZ:Bird:179762	Oregon	Tillamook	male	adult	blue	141	143.5	43.05	26.33	22.18	10.51	9.75	42	0	0	138
3	MVZ:Bird:179763	Oregon	Tillamook	male	adult	blue	144.5	151.5	42.77	24.32	20.93	9.64	9.51	46	0	0	122
3	MVZ:Bird:179764	Oregon	Tillamook	male	adult	blue	142	142	44.16	23.72	21.68	9.55	10.16	46	0	0	126
3	MVZ:Bird:179765	Oregon	Tillamook	female	adult	blue	136	139	43.34	23.94	21.26	9.38	9.29	41.5	0	0	116
4	MVZ:Bird:177939	Oregon	Lane	male	adult	blue	144	147.5	45.1	24.9	20.75	9.67	9.61	41.5	0	0	131
4	MVZ:Bird:177940	Oregon	Lane	male	adult	blue	147	151	41.78	24.79	21.61	9.71	9.32	43	0	0	124
4	MVZ:Bird:177941	Oregon	Lane	female	adult	blue	144.5	146	42.04	26.03	20.25	9.56	9.11	43	0	0	126
4	MVZ:Bird:178959	Oregon	Lane	male	adult	blue	141.5	147	44.65	26.39	21.44	10.25		42	0	0	136
4	MVZ:Bird:178960	Oregon	Lane	male	adult	blue	143	143.5	43.55	24.67	21.15	9.28	9.77	39	0	0	125
4	MVZ:Bird:178961	Oregon	Lane	male	adult	blue	144	150	41.94	25.22	20.99	9.97	9.38	45.5	0	0	121
4	MVZ:Bird:178962	Oregon	Lane	male	adult	blue	146	147	43.97	25.66	23.9	10.05	10.15	41	0	0	137
4	MVZ:Bird:178963	Oregon	Lane	male	adult	blue	143	140.5	44.68	23.68		10.05	9.64	42	0	0	134
4	MVZ:Bird:178964	Oregon	Lane	male	adult	blue	149	147	41.96	26.78	21.07	9.96	9.58	46	0	0	126
4	MVZ:Bird:178965	Oregon	Lane	male	adult	blue	145	153	43.39	26.26	22.74	9.74	9.99	43	0	0	124
4	MVZ:Bird:178966	Oregon	Lane	male	adult	blue	145	150	45.8	25.08	22.77	9.81	9.98	41	0	0	135
4	MVZ:Bird:178967	Oregon	Lane	male	adult	blue	142	149	40.27	26.39	21.6	9.78	9.92	41.5	0	0	130
4	MVZ:Bird:178968	Oregon	Lane	male	adult	blue	142	147	42.67	23.61	21.67	10.4	9.91	41.5	0	0	123
4	MVZ:Bird:178969	Oregon	Lane	male	adult	blue	145	151	42.49	23.84	22.16	9.79	10.26	45.5	0	0	124
4	MVZ:Bird:178970	Oregon	Lane	female	adult	blue	141	147	42.22	25.98	21.01	9.83	9.78	43.5	0	0	138
4	MVZ:Bird:179888	Oregon	Lane	female	adult	blue	139	143.5	42.03	24.21	22.2	9.11	9.5	40	0	0	135
4	MVZ:Bird:179889	Oregon	Lane	male	adult	blue	143	151.5	43.29	23.85	23.25	10.26	10	43	0	0	140
4	MVZ:Bird:179890	Oregon	Lane	female	adult	blue	139	140.5	43.71	23.34	23.17	9.29	9.27	44	0	0	119
4	MVZ:Bird:179891	Oregon	Lane	female	adult	blue	137	133	42.56	24.86	21.15	10.13	9.23	42.5	0	0	119
4	MVZ:Bird:179892	Oregon	Lane	male	adult	blue	145	146.5	42.6	23.59	21.12	8.82	9.09	45	0	0	125
4	MVZ:Bird:179893	Oregon	Lane	male	adult	blue	143	151	40.96	24.06	22.87	9.95	9.59	45	0	0	125
4	MVZ:Bird:179894	Oregon	Lane	male	adult	blue	144	146.5	42.28	23.12	21.63	9.52	9.2	42.5	0	0	134.5
4	MVZ:Bird:179895	Oregon	Lane	male	adult	blue	151	154	46.56	23.82	23.33	10.31	10.14	43	0	0	130.5
4	MVZ:Bird:179896	Oregon	Lane	male	adult	blue	147	151.5	44.07	23.68	23.85	10.2	9.9	48.8	0	0	136
4	MVZ:Bird:179897	Oregon	Lane	female	adult	blue	136	143.5	37.56	22.22	20.21	9.58	8.67	45.5	0	0	114
4	MVZ:Bird:179898	Oregon	Lane	female	adult	blue	141	144	38.56	24.24	20.63			43.5	0	0	116
4	MVZ:Bird:179899	Oregon	Lane	female	adult	blue	135	138.5	42.57	23.91	22.9	9.25	9.12	38.5	0	0	120
4	MVZ:Bird:179900	Oregon	Lane	female	adult	blue	138	144	44.04	23.49	22.59	9.99	10.22	41	0	0	120.5
4	MVZ:Bird:179901	Oregon	Lane	male	adult	blue	145	145.5	43.51	27.12	22.92	9.99	10.02	43.5	0	0	148
4	MVZ:Bird:179902	Oregon	Lane	female	adult	blue	144	146	43.03	24.02	22.5	10.19	10.35	45.5	0	0	135
4	MVZ:Bird:179903	Oregon	Lane	male	adult	blue	145	145	44.37	26.38	23.23		9.86	43.5	0	0	134
5	MVZ:Bird:178971	Oregon	Curry	male	adult	blue	146	147.5	44.47	28.58	21.66	10.26	9.97	42.5	0	0	124
5	MVZ:Bird:178972	Oregon	Curry	male	adult	blue	143	146.5	42.05	26.22	21.85	9.5	9.54	40	0	0	127
5	MVZ:Bird:178973	Oregon	Curry	female	adult	blue	138	135.5	40.45	19.4	19.38	8.72	8.62	42	0	0	112
5	MVZ:Bird:178974	Oregon	Curry	male	adult	blue	142	140.5	44.13	25.48	23.09	9.96	9.62	42	0	0	125
5	MVZ:Bird:178975	Oregon	Curry	male	adult	blue	143	144.5	42.9	25.82	22.09	9.51	9.74	46	0	0	117
5	MVZ:Bird:178976	Oregon	Curry	male	adult	blue	142	141	42.81	25.4	20.75	9.49	9.7	41	0	0	126
5	MVZ:Bird:178977	Oregon	Curry	male	adult	blue	143	139.5	43.92	25.34	21.46	9.38	10.05	43	0	0	127
5	MVZ:Bird:178978	Oregon	Curry	male	adult	blue	141	143.5	43.2	24.27	22.57	9.69		42	0	0	113
5	MVZ:Bird:178979	Oregon	Curry	male	adult	blue	144	142.5	43.37	26.28	20.34	10.11	9.72	42	0	0	122
5	MVZ:Bird:178980	Oregon	Curry	female	adult	blue	141	139.5	42.82	25.93	20.76	9.61	9.88	44	0	0	126
5	MVZ:Bird:178981	Oregon	Curry	female	adult	blue	140	141.5	41.95	26.37	21.4	9.5	9.25	41	0	0	115
5	MVZ:Bird:178982	Oregon	Curry	male	adult	blue	144	152	42.24	23.71	20.38	9.81	9.97	45.5	0	0	109
5	MVZ:Bird:178983	Oregon	Curry	male	adult	blue	144	143	41.86	27.26	20.94	9.6	8.93	44	0	0	111
5	MVZ:Bird:178984	Oregon	Curry	female	adult	blue	145	150	43.51	25.66	21.14	9.8		41	0	0	121
5	MVZ:Bird:178985	Oregon	Curry	female	adult	blue	145	141.5	42.89	24.54	22.92	8.38		43.5	0	0	114
5	MVZ:Bird:178986	Oregon	Curry	female	adult	blue	137	138	41.22	24.57	19.97	9.21	9.43	41	0	0	111
5	MVZ:Bird:178987	Oregon	Curry	male	adult	blue	144	146.5	43.9	25.31	22.44	10.18	9.36	42	0	0	116
5	MVZ:Bird:178988	Oregon	Curry	male	adult	blue	147	149.5	41.6	27.31	21.53	9.47	9.32	43.5	0	0	127
5	MVZ:Bird:178989	Oregon	Curry	male	adult	blue	149	159.5	41.4	25.34	21.25	9.33	9.29	48.5	0	0	106
6	MVZ:Bird:178501	Oregon	Curry	female	1st year	blue	131	128.5	41.21	22.59	20	9.41	8.82	38	0	0	104
6	MVZ:Bird:178502	Oregon	Curry	male	adult	blue	146	150.5	42.53	26.05	22.77	9.38	9.45	38.5	0	0	120
6	MVZ:Bird:178503	Oregon	Curry	male	1st year	blue	143	144.5	43.19	25.04	21.59	9.65	9.55	38	0	0	122
6	MVZ:Bird:178504	Oregon	Curry	male	adult	blue	141.5	141.5	43.81	23.93	22.16	9.76	9.68	42	0	0	122
6	MVZ:Bird:178505	Oregon	Curry	male	1st year	blue	147	146.5	44	25	21.3	9.7	9.19	39	0	0	128
6	MVZ:Bird:178506	Oregon	Curry	female	1st year	blue	134	139	41.29	24.17	20.6	8.89	9.27	41	0	0	111
6	MVZ:Bird:178507	Oregon	Curry	female	adult	blue	137	137	42.11	24.45	20.5	9.4	9.38	38.5	0	0	115
6	MVZ:Bird:178508	Oregon	Curry	female	adult	blue	140	134.5	40.74	25.23	21.44	9.26	8.89	35.5	0	0	114
6	MVZ:Bird:178509	Oregon	Curry	male	1st year	blue	147	148.5	43.24	25.37	21.19	9.78	9.41	45	0	0
6	MVZ:Bird:178510	Oregon	Curry	male	1st year	blue	143.5	141	41.72	24.61	22.35	9.73	9.2	40	0	0	116
6	MVZ:Bird:178511	Oregon	Curry	male	1st year	blue	140	135.5	42.05	24.96	22.61	9.38	9.42	40	0	0	114
6	MVZ:Bird:178512	Oregon	Curry	female	adult	blue	136	137.5	42.21	25.45	21.09	9.48	9.15	40.5	0	0	116
6	MVZ:Bird:178513	Oregon	Curry	male	adult	blue	145	147	41.94	24.24	21.21	9.6	9.4	40.5	0	0	122
6	MVZ:Bird:178514	Oregon	Curry	male	1st year	blue	136	132	41.25	23.12	22.47	9.85	9.27	37	0	0	116
6	MVZ:Bird:178515	Oregon	Curry	female	1st year	blue	137	140.5	40.16	24.15	20.74	9.12	8.72	39	0	0
6	MVZ:Bird:178516	Oregon	Curry	female	1st year	blue	131	131.5	40.85	23.82	20.4	8.47	8.63	36	0	0	107
6	MVZ:Bird:178517	Oregon	Curry	male	adult	blue	145	149.5	42.16	25.73	21.84	9.91	9.82	46	0	0	122
6	MVZ:Bird:178518	Oregon	Curry	male	adult	blue	145	148.5	45.26	23.95	23.21	9.62	10.05	42	0	0	127
6	MVZ:Bird:178519	Oregon	Curry	male	adult	blue	143.5	145	42.51	24.41	22.99	9.75	9.31	43	0	0	128
6	MVZ:Bird:178520	Oregon	Curry	male	1st year	blue	143	139	41.85	26.46	22.82	9.28	10.83	38	0	0	130
6	MVZ:Bird:178521	Oregon	Curry	female	adult	blue	140	140.5	42.99	24.52	21.3	9.38	9.1	44.5	0	0	116
6	MVZ:Bird:178522	Oregon	Curry	male	adult	blue	138	137.5	42.42	25.95	21.01	10.19	9.42	46.5	0	0	118
6	MVZ:Bird:178523	Oregon	Curry	male	1st year	blue	141	140	45.4	26.11	21.98	9.33	8.59	38	0	0	122
6	MVZ:Bird:178524	California	Del Norte	male	adult	blue	145	145.5	41.68	26.5	23.68	9.9	10.57	40	0	0	119
6	MVZ:Bird:178525	California	Del Norte	female	adult	blue	137	141	41.33	24.13	21.17	9.5	9.6	40	0	0	116
6	MVZ:Bird:178526	California	Del Norte	male	adult	blue	140	144	42.33	23.6	21.62	9.87	9.83	39	0	0	117
6	MVZ:Bird:178527	California	Del Norte	female	adult	blue	137	142	40.92	22.53	20.4	8.98	8.92	41	0	0	110
7	MVZ:Bird:178990	California	Trinity	male	adult	blue	142	147	41.22	26.33	21.29	8.79	8.5	43	0	0	123
7	MVZ:Bird:178991	California	Trinity	male	adult	blue	142	138	41.39	23.02	20.61	8.95	9.36	40	0	0	124
7	MVZ:Bird:178992	California	Trinity	male	adult	blue	140	143	43.43	24.7	21.41	9.75	9.36	37	0	0	119
7	MVZ:Bird:178993	California	Trinity	male	adult	blue	145	147	43.08	25.56	20.46	9.57	9.2	41	0	0	109
7	MVZ:Bird:178994	California	Trinity	male	adult	blue	144	149	42.04	25.01	21.15	9.09	8.69	39	0	0	107
7	MVZ:Bird:178995	California	Trinity	male	adult	blue	143	148	42.41	24.88	20.95	9.61	8.96	39.5	0	0	108
8	MVZ:Bird:180537	California	Mendocino	male	adult	blue	143	152	41.19	25.88	21.84	9.41	8.93	43	0	0	113
8	MVZ:Bird:180538	California	Mendocino	male	adult	blue	137	143	43.43	23.99	22.46	9.85	9.38	40	0	0	111
8	MVZ:Bird:180539	California	Mendocino	female	adult	blue	135.5	135.5	41.07	24.03	20.14	8.26	8.22	42	0	0	108
8	MVZ:Bird:180540	California	Mendocino	female	adult	blue	136.5	136.5	40.42	24.44	21.65	9.08	9.02	39.5	0	0	111
8	MVZ:Bird:180541	California	Mendocino	male	adult	blue	143	145.5	43.03	24.53	21.14	9.17	9.54	41.5	0	0	117
8	MVZ:Bird:180542	California	Mendocino	male	adult	blue	146	148.5	43.23	24.59	21.22	9.09	9.23	47.5	0	0	131
8	MVZ:Bird:180543	California	Mendocino	male	adult	blue	138	141.5	39.2	22.05	20.81	8.9	9.04	40	0	0	110
8	MVZ:Bird:180544	California	Mendocino	female	adult	blue	139	141	41.4	24.27	20.56	8.8	9.64	36	0	0	110
8	MVZ:Bird:180545	California	Mendocino	male	adult	blue	139	147.5	41.22	21.43	22.38	9.2	9.44	41	0	0	108
9	MVZ:Bird:178996	California	Colusa	male	adult	blue	141	140	40.75	23.09	19.96	9.07	8.72	47	0	0	112
9	MVZ:Bird:178997	California	Colusa	male	adult	blue	142	146	43.98	24.53	21.51	9.36	9.51	45	0	0	120
9	MVZ:Bird:178998	California	Colusa	male	adult	blue	145	146	44.85	24.33	22.22	9.42	8.97	43	0	0	123
9	MVZ:Bird:178999	California	Colusa	male	adult	blue	141	144.5	41.25	23.06	20.38	9.1	9.82	47	0	0	119
9	MVZ:Bird:179000	California	Colusa	male	adult	blue	146.5	146	41.31	25.42	21.86	8.82	8.67	43.5	0	0	115
9	MVZ:Bird:179001	California	Colusa	male	adult	blue	141	146	42.72	25	20.76	9.2	9.4	41.5	0	0	124
9	MVZ:Bird:179002	California	Colusa	male	adult	blue	139	139.5	44.34	24.74	20.46	9.07	9.13	42.5	0	0	121
10	MVZ:Bird:177786	California	Contra Costa	male	adult	blue	142	149	41.77	24.67	21	9.7	9.01	43.5	0	0	128
10	MVZ:Bird:177787	California	Contra Costa	male	adult	blue	145.5	149.5	44.56	25.73	21.25	9.4	9.25	47	0	0	134
10	MVZ:Bird:177788	California	Contra Costa	male	adult	blue	144	152.5	40.9	24.53	21.36	9.44	9.19	43	0	0	116.5
10	MVZ:Bird:177789	California	Contra Costa	male	adult	blue	142	147	41.1	24.29	20.65	9.38	9.84	42.5	0	0	116
10	MVZ:Bird:177790	California	Contra Costa	male	adult	blue	142	150.5	42.16	25.63	20.59	9.83	9.05	45	0	0	116.5
10	MVZ:Bird:177791	California	Contra Costa	male	adult	blue	134	133.5	43.16	24.3	20.44	9.58	9.55	45	0	0	121.5
10	MVZ:Bird:177792	California	Contra Costa	female	adult	blue	143	147.5	42.83	23.03	20.77	9.15	9.17	44.5	0	0	115
10	MVZ:Bird:177793	California	Contra Costa	female	adult	blue	136	139.5	42.56	24.89	20.25	9.31	9.61	45	0	0	113
10	MVZ:Bird:177794	California	Contra Costa	male	adult	blue	145	150.5	43.87	24.44	21.87	9.94	9.81	46	0	0	122.2
10	MVZ:Bird:177795	California	Contra Costa	male	adult	blue	143	147	42.14	25.23	23.09	9.48	9.19	42	0	0	114
10	MVZ:Bird:177796	California	Contra Costa	male	adult	blue	145	151.5	43.49	25.91	22.17	9.41	9.56	50	0	0	138
10	MVZ:Bird:177797	California	Contra Costa	male	adult	blue	138.5	149.5	38.87	25.11	22.66	9.23	9.22	43	0	0	111
10	MVZ:Bird:177798	California	Contra Costa	male	adult	blue	146	154.5	41.99	23.71	21.95	9.79	9.85	47.5	0	0	122
10	MVZ:Bird:177799	California	Contra Costa	female	adult	blue	141	141.5	42.68	24.85	20.56	9.12	9.31	44.5	0	0	116
10	MVZ:Bird:177800	California	Contra Costa	female	adult	blue	141	142	42.61	25.04	20.56	9.24	9.27	46	0	0	118
10	MVZ:Bird:178450	California	Contra Costa	male	adult	blue	151	157	44.26	26.63	21.41	9.45	9.75	46	0	0	121
10	MVZ:Bird:178451	California	Contra Costa	male	1st year	blue	142	144	40.07	24.16	20.93	8.9	9.55	46.5	0	0	122
11	MVZ:Bird:177585	California	Monterey	male	adult	blue	147	154.5	41.63	24.82	21.61	9.37	10.05	40	0	0
11	MVZ:Bird:177586	California	Monterey	male	adult	blue	140	138	41.6	28.03	20.55	9.18	8.8	44	0	0
11	MVZ:Bird:177914	California	Monterey	female	adult	blue	134	142.5	40.09	24.65	19.92	8.65	8.77	41	0	0	108
11	MVZ:Bird:177915	California	Monterey	male	adult	blue	140	146.5	43.78	25.45		9.6	9.71	41	0	0	125
11	MVZ:Bird:177916	California	Monterey	male	adult	blue	141	143.5	41.74	27.02	20.4	9.45	9.23	45	0	0	112
11	MVZ:Bird:177917	California	Monterey	male	adult	blue	140	144	42.91	25.81	21.26	9.4	9.17	41.5	0	0	119
11	MVZ:Bird:177918	California	Monterey	female	1st year	blue	134	137	41.18	22.54	19.59	8.65	8.81	40.5	0	0	103
11	MVZ:Bird:177919	California	Monterey	female	adult	blue	141	141	42.12	25.68	19.91	8.78	8.98	41	0	0	110
11	MVZ:Bird:179346	California	Monterey	male	adult	blue	142	142	42.85	25.49	23.53	9.16	9.28	37	0	0	123
11	MVZ:Bird:179347	California	Monterey	female	adult	blue	135	138	41.02	23.27	21.69	8.64	8.85	45	0	0	105
11	MVZ:Bird:179348	California	Monterey	female	1st year	blue	131	136.5	42.57	22.83	19.59	8.55	8.56	36	0	0	103
11	MVZ:Bird:179349	California	Monterey	male	adult	blue	145	146.5	42.45	23.99	23.02	9.4	9.66	40	0	0	113
11	MVZ:Bird:179350	California	Monterey	male	adult	blue	148	149.5	44.13	24.11	23.04	8.98	9.2	43	0	0	125
11	MVZ:Bird:179351	California	Monterey	female	1st year	blue	136	141.5	41.43	24.73	22.31	9.42	8.72	40	0	0	114
11	MVZ:Bird:179352	California	Monterey	male	1st year	blue	142	142.5	41.21	24.67	21.99	9.37	8.86	42	0	0	119
11	MVZ:Bird:179353	California	Monterey	male	adult	blue	145	142.5	42.23	25.91	23.96	9.82	9.44	43	0	0	119
11	MVZ:Bird:179354	California	Monterey	female	adult	blue	142.5	140	43.41	24.5	24.47	9.44	9.58	39	0	0	113
11	MVZ:Bird:179355	California	Monterey	male	1st year	blue	144	141.5	44.03	25.28	21.82	9.02	9.34	39	0	0	120
11	MVZ:Bird:179356	California	Monterey	male	1st year	blue	142	145	42.94	23.99	22.74		9.53	38	0	0	119
11	MVZ:Bird:179357	California	Monterey	female	1st year	blue	133	134.5	37.81	23.87	19.42	8.78	8.68	39.5	0	0	102
11	MVZ:Bird:179358	California	Monterey	female	1st year	blue	135	135.5	39.68	24.56	21.79	8.4	8.86		0	0	111
11	MVZ:Bird:179359	California	Monterey	female	adult	blue	139	139.5	42.53	24.88	20.98	8.52	8.39	41	0	0	115
11	MVZ:Bird:179360	California	Monterey	female	1st year	blue	132.5	137.5	40.71	23.91	21.73	8.66	8.96	41	0	0	113
11	MVZ:Bird:179361	California	Monterey	male	1st year	blue	140	149	39.93	24.66	20.08	8.37	8.95	46	0	0	113
12	MVZ:Bird:177885	California	San Diego	male	adult	blue	148	146	41.08	25.55	21.61	9.04	8.52	42.5	0	0	115
12	MVZ:Bird:177886	California	San Diego	male	adult	blue	143	144	40.51	24.84	20.17	8.63	8.29	42	0	0	108
12	MVZ:Bird:177887	California	San Diego	male	adult	blue	140	139.5	42.44	25.01	20.93	8.37	8.48	43.5	0	0	112
12	MVZ:Bird:177888	California	San Diego	female	adult	blue	136	130	41.47	25.68		8.98	8.65	37.5	0	0	109
12	MVZ:Bird:177889	California	San Diego	male	adult	blue	140	136	40.92	25.03	20.8	8.9		40	0	0	105
12	MVZ:Bird:177890	California	San Diego	female	adult	blue	135	135.5	40.36	26.27	19.58	8.65	9.37	38	0	0	108
12	MVZ:Bird:177891	California	San Diego	male	adult	blue	139	134	42.12	25.66	21.07	8.58	9.13	44	0	0	119
12	MVZ:Bird:177892	California	San Diego	male	adult	blue	145	146.5	42.6	26.72	21.44	9.14	9.23	44	0	0	113
12	MVZ:Bird:177893	California	San Diego	female	adult	blue	135	134	40.24	23.89		8.6	9.1	41.5	0	0	111
12	MVZ:Bird:177894	California	San Diego	female	adult	blue	139	137	43.29	24.61	20.31	8.62	8.97	40.5	0	0	114
12	MVZ:Bird:177895	California	San Diego	male	adult	blue	146.5	137.5	42.37	25.95	20.17		8.52	43	0	0	112
12	MVZ:Bird:177896	California	San Diego	female	adult	blue	139	139	43.29	22.15	19.9	8.86	8.99	46	0	0	115
12	MVZ:Bird:177897	California	San Diego	male	adult	blue	138	139.5	41.22	23.74	21.23	9.08	9.12	41.5	0	0	118
12	MVZ:Bird:183635	California	San Diego	male	adult	blue	143	144	39.75	23.33	23.97	8.96	8.86	45.5	0	0	109
12	MVZ:Bird:183636	California	San Diego	female	adult	blue	138	140.5	42.02	22.19	21.9	8.93	8.69	39	0	0	110
12	MVZ:Bird:183637	California	San Diego	male	adult	blue	146	144.5	43.19	25.39	22.48	8.88	8.99	46.5	0	0	122
12	MVZ:Bird:183638	California	San Diego	female	adult	blue	140	136	38.96	24.43	21	8.46	9.15	37	0	0	104
12	MVZ:Bird:183639	California	San Diego	female	adult	blue	146	140.5	42.68	25.55	21.14	8.52	8.16	47	0	0	116
12	MVZ:Bird:183640	California	San Diego	male	adult	blue	142	140.5	44.65	25.34	23.59	8.99	9.43	44	0	0	130
12	MVZ:Bird:183641	California	San Diego	male	adult	blue	146	136.5	41.97	23.53	21.18	8.85	8.09	45	0	0	115
12	MVZ:Bird:183642	California	San Diego	male	adult	blue	145	140.5	40.53	23.9	19.67	8.35	8.4	44	0	0	104
13	MVZ:Bird:182139	Washington	Whatcom	female	adult	blue	145	152.5	44.65	22.78	21.98	9.02	9.73	46	0	0	128
13	MVZ:Bird:182140	Washington	Whatcom	male	adult	blue	148	153	44.28	25.87	20.12	9.41	9.03	47.5	0	0	139
13	MVZ:Bird:182141	Washington	Whatcom	male	adult	blue	146	147.5	42.68	26.21	23.59	9.24	9.83	42	0	0	132
13	MVZ:Bird:182142	Washington	Whatcom	female	adult	blue	143	145	43.54	25.51	21.47	9.37		41	0	0	121
13	MVZ:Bird:182143	Washington	Whatcom	female	adult	blue	141	141.5	42.53	22.62	20.86	8.53	8.81	42	0	0	126
13	MVZ:Bird:182144	Washington	Whatcom	male	adult	blue	149.5	151.5	44.24	26.1	22.98	8.88	9.19	45.5	0	0	136
13	MVZ:Bird:182145	Washington	Whatcom	male	adult	blue	144.5	147	44.79		22.23	9.73	9.53	47.5	0	0	129
13	MVZ:Bird:182146	Washington	Whatcom	male	adult	blue	152	161.5	43.8	28.12	22.31	9.44	10.39	46.5	0	0	145
13	MVZ:Bird:182147	Washington	Whatcom	male	adult	blue	144	140.5	42.01	27.29	22.69	10.33	9.16	43	0	0	136
13	MVZ:Bird:182148	Washington	Whatcom	male	adult	blue	149	144.5	45.81	26.7	21.51	9.62	9.58	45.5	0	0	135
13	MVZ:Bird:182149	Washington	Skagit	male	adult	blue	143.5	150.5	43.63	27.06	19.92	9.53	9.57	42	0	0	129
14	MVZ:Bird:181893	Washington	Pierce	female	adult	blue	146	151.5	39.63	25.83	23.48	9.64	9.07	47	0	0	118
14	MVZ:Bird:181894	Washington	Pierce	male	adult	blue	145	151	39.37	23.98	21.98	9.31	9.84	44	0	0	126
14	MVZ:Bird:181895	Washington	Pierce	male	adult	blue	146	152	45.6	25.15	22.71	10.38	9.53	41.5	0	0	138
14	MVZ:Bird:181896	Washington	Pierce	female	adult	blue	146	152.5	43.86	24.9	21.88	8.84	8.94	47	0	0	127
14	MVZ:Bird:181897	Washington	Pierce	male	adult	blue	158	162.5	45.26	25.53	23.24	10.06	9.91	49	0	0	133
14	MVZ:Bird:181898	Washington	Pierce	male	adult	blue	152	154	43.94	25.27	22.51	9.94	9.71	46	0	0	125
14	MVZ:Bird:181899	Washington	Pierce	male	adult	blue	149	152.5	44.09	27.18	22.19	9.68	9.34	44.5	0	0	131
14	MVZ:Bird:181900	Washington	Pierce	male	adult	blue	148	152	43.92	23.03	22.16	9.63	9.81	43	0	0	125
14	MVZ:Bird:181901	Washington	Pierce	female	adult	blue	143	150	43.27	22.95	20.85	9.14	9.48	42	0	0	116
14	MVZ:Bird:181902	Washington	Pierce	female	adult	blue	145	146.5	42.79	25.06	20.47	8.96	9.22	45	0	0	123
14	MVZ:Bird:181903	Washington	Pierce	male	adult	blue	152.5	157.5	44.91	25.66	22.92	10.34	9.92	46.5	0	0	143
14	MVZ:Bird:181904	Washington	Pierce	male	adult	blue	152	150.5	44.78	25.83	24.06	10.42	9.89	47	0	0	131
14	MVZ:Bird:181905	Washington	Pierce	female	adult	blue	151	154.5	42	25.89	23.16	9.78	9.78	44	0	0	120
14	MVZ:Bird:181906	Washington	Pierce	male	adult	blue	146.5	153	43.95	24.97	22.62	9.88	9.76	44	0	0	134
15	MVZ:Bird:179766	Oregon	Clackamas	male	adult	blue	143	146	44.97	25.93	22.47	10.43	10.03	42	0	0	137
15	MVZ:Bird:179767	Oregon	Clackamas	female	adult	blue	132	134	42.03	25.17	21.95	10.15	9.2	41	0	0	123
15	MVZ:Bird:179768	Oregon	Clackamas	male	adult	blue	148	146.5	42.63	23.56	23.06	9.93	9.89	40.5	0	0	138
15	MVZ:Bird:179769	Oregon	Clackamas	male	adult	blue	148.5	144	43.67	23.61	22.73	9.85	9.63	42	0	0	130
15	MVZ:Bird:179770	Oregon	Clackamas	female	adult	blue	149	145	44.56	24.89	22.88	9.29	9.45	41	0	0	122
15	MVZ:Bird:179771	Oregon	Clackamas	male	adult	blue	151	155.5	44.41	24.89	22.46	9.65	9.34	41	0	0	125
15	MVZ:Bird:179772	Oregon	Clackamas	male	adult	blue	145	146	42.97	24.49	22.14	9.92	9.62	37	0	0	129
15	MVZ:Bird:179773	Oregon	Clackamas	female	adult	blue	145	145.5	44.11	25.03	21.17	9.93	9.42	42.5	10.52	2.43	120
15	MVZ:Bird:179774	Oregon	Clackamas	male	adult	blue	147	142.5	44.84	25.04	21.99	9.41	9.23	43	0	0	126
15	MVZ:Bird:179775	Oregon	Clackamas	male	adult	blue	146	151	43.16	25.6	22.41	9.99	9.99	41	0	0	130
15	MVZ:Bird:179776	Oregon	Clackamas	female	adult	blue	143.5	144	43.4	23.45	21.16	9.28	9.14	46	0	0	119
15	MVZ:Bird:179777	Oregon	Clackamas	male	adult	blue	142	146	43.91	24.69	22.31	9.66	10.02	40	0	0	137
15	MVZ:Bird:179778	Oregon	Clackamas	male	adult	blue	150	160	44.09	25.37	23.38	9.9	10.07	45.5	0	0	132
15	MVZ:Bird:179779	Oregon	Clackamas	male	adult	blue	149	155.5	44.69	25.73	22.31	9.83	9.31	45.5	0	0	130
15	MVZ:Bird:179780	Oregon	Clackamas	female	adult	blue	140	144.5	43.13	23.46	20.66	9.3	9.24	44	0	0	119
15	MVZ:Bird:179781	Oregon	Clackamas	male	adult	blue	143	145.5	43.49	23.87	22.84	9.39	9.33	44	0	0	127
15	MVZ:Bird:179782	Oregon	Clackamas	male	adult	blue	145	149	44.99	24.45	23.73	9.63	9.9	39.5	0	0	136
16	MVZ:Bird:179885	Oregon	Jefferson	male	adult	blue	148	150	46.98	24.26	22.9	9.1	8.82	45	0	0	124
16	MVZ:Bird:179886	Oregon	Jefferson	male	adult	blue	150	154.5	44.67	24.8	22.83	9.52	8.95	42	0	0	136
16	MVZ:Bird:179887	Oregon	Jefferson	male	adult	blue	150	151.5	44.29	23.98	21.75	9.44	8.87	46	0	0	126
16	MVZ:Bird:179904	Oregon	Deschutes	male	adult	blue	149	155.5	43.7	23.12	23.15	9.53	8.57	45	0	0	116
16	MVZ:Bird:179905	Oregon	Deschutes	female	adult	blue	143	151.5	42.73	23.98	21.04	8.91	9.43	44	0	0	119
16	MVZ:Bird:179906	Oregon	Deschutes	male	1st year	blue	147	141.5	43.41	25.2	20.31	9.36	9.57		0	0	120
16	MVZ:Bird:179907	Oregon	Deschutes	female	adult	blue	143	146.5	42.49	21.57	21.4	9.41	9.13	41	0	0	118
16	MVZ:Bird:180262	Oregon	Deschutes	male	adult	blue	149	144	44.49	23.33	22.56	9.87	9.65	42.5	0	0	125
16	MVZ:Bird:180263	Oregon	Deschutes	female	1st year	blue	139	140	42.74	23.53	18.83	9.12	8.76		0	0	110
16	MVZ:Bird:180264	Oregon	Deschutes	male	1st year	blue	151	150.5	45.01	26.69	22.55	9.76	9.6	43	0	0	139
16	MVZ:Bird:180265	Oregon	Deschutes	female	adult	blue	142	142.5	42.39	24.2	20.04	9.45	8.3	44	0	0	121
16	MVZ:Bird:180266	Oregon	Deschutes	female	1st year	blue	141	149	42.53	25.23	21.29	9.4	8.91		0	0	120
16	MVZ:Bird:180267	Oregon	Deschutes	male	1st year	blue	146	148.5	42.74	24.79	20.72	9.05	9.31	41.5	0	0	128
16	MVZ:Bird:180268	Oregon	Deschutes	male	1st year	blue	147	146.5	45.37	24.78	20	9.9		38	0	0	121
16	MVZ:Bird:180269	Oregon	Deschutes	female	adult	blue	141	137.5	42.76	25.92	19.14	9.31	9.14	42	0	0	122
16	MVZ:Bird:180270	Oregon	Deschutes	male	1st year	blue	151	154.5	44.76	23.79	22.44	9.45	9.12	43	0	0	120
16	MVZ:Bird:180271	Oregon	Deschutes	male	1st year	blue	143	141	42.79	24.08				43	0	0	126
16	MVZ:Bird:180272	Oregon	Deschutes	male	1st year	blue	150	147	44.38	25.05	21.61	9.23	8.95	43	0	0	121
16	MVZ:Bird:180273	Oregon	Deschutes	female	1st year	blue	142		42.21	23.5	19.25	9.4	9.32	42	0	0	119
16	MVZ:Bird:180274	Oregon	Deschutes	male	1st year	blue	138		42.15	23.22	20.6	9.48	9.23		0	0	123
16	MVZ:Bird:180275	Oregon	Deschutes	female	1st year	blue	141	144.5	43.37	24.65	21.14	8.97	8.95		0	0	119
16	MVZ:Bird:180276	Oregon	Deschutes	male	1st year	blue	145	141.5	43.36	24.83	21.25	9.76	9.22	43	0	0	123
17	MVZ:Bird:177942	Oregon	Lane	male	adult	blue	145	147	44.27	26.98	21.44	9.78	9.53	44	0	0	119
17	MVZ:Bird:177943	Oregon	Lane	male	adult	blue	144	149	43.8	24.3	21.59	9.91	10	42	0	0	124
17	MVZ:Bird:177944	Oregon	Lane	female	adult	blue	139	143.5	43.91	23.57	21.02	9.55	9.39		0	0	116
17	MVZ:Bird:177945	Oregon	Lane	female	adult	blue	139	141.5	41.06	25.47	20.08	10.03	9.83	40	0	0	109
17	MVZ:Bird:177946	Oregon	Lane	male	adult	blue	142	150	43.89	24.94	23.5	10.12	10.1	38.5	0	0	127
17	MVZ:Bird:177947	Oregon	Lane	male	adult	blue	143	145.5	44.33	24.95	21.72	9.1	9.4	44	0	0	131
17	MVZ:Bird:177948	Oregon	Lane	female	adult	blue	134	134.5	43.29	25.32	20.77	9.06	9.79	40	0	0	107
17	MVZ:Bird:177949	Oregon	Lane	female	adult	blue	148	148	42.55	24.26	21.38	9.52	9.46	43.5	0	0	132
17	MVZ:Bird:177950	Oregon	Lane	male	adult	blue	147	146.5	41.3	24.49	22.35	9.44	9.11	43.5	0	0	123
17	MVZ:Bird:177951	Oregon	Lane	female	adult	blue	142	143	42.73	25.23	21.58	8.77	9.49	46	0	0	116
17	MVZ:Bird:177952	Oregon	Lane	male	adult	blue	144	149.5	44.4	24.85	23.65	9.59	9.4	43	0	0	118
17	MVZ:Bird:177953	Oregon	Lane	male	adult	blue	144	147.5	45.97	25.44	21.37	9.94	10.22	43.5	0	0	125
17	MVZ:Bird:177954	Oregon	Lane	male	adult	blue	149	155.5	43.43	24.39	23.29	9.12	9.29	43.5	0	0	125
17	MVZ:Bird:177955	Oregon	Lane	male	adult	blue	148	151.5	45.14	23.62	22.51	9.97	9.78	45.5	0	0	124
17	MVZ:Bird:177956	Oregon	Lane	male	adult	blue	143	146.5	42.69	23.61	22.26	9.7	9.79	43	0	0	124
18	MVZ:Bird:177602	Oregon	Douglas	male	adult	blue	143	149	44.71	25.55	22.51	9.58	10.26	48.5	0	0	129
18	MVZ:Bird:177603	Oregon	Douglas	female	adult	blue	144	147	43.85	26.13	21.15	9.34	10.02	42.5	0	0	141
18	MVZ:Bird:177604	Oregon	Douglas	male	adult	blue	140	137.5	45.07	25.91	21.28	9.32	9.2	37.5	0	0	121
18	MVZ:Bird:177605	Oregon	Douglas	male	adult	blue	147	141.5	39.26	27.15	20.47	9.39	9.79	43	0	0	120
18	MVZ:Bird:177606	Oregon	Douglas	male	adult	blue	142	148.5	43.85	24.25	22.03	9.96	9.86	43	0	0	125
18	MVZ:Bird:177607	Oregon	Douglas	male	adult	blue	142	142.5	42.46	23.31	22.3	9.6	9.01	42	0	0	124
18	MVZ:Bird:177663	Oregon	Douglas	male	adult	blue	142	141.5	45.68	25.04	22.3	9.5	9.78	43	0	0	127
18	MVZ:Bird:177664	Oregon	Douglas	male	adult	blue	147	153	44.12	25.2	21.18	9.7	9.29	47	0	0	125
18	MVZ:Bird:177665	Oregon	Douglas	male	adult	blue	147	151	43.92	25.24	22.05	9.33	9.45	45	0	0	114
18	MVZ:Bird:177666	Oregon	Douglas	female	adult	blue	139.5	142.5	42.39	23.78	19.53	9.06	8.32	45	0	0	111
18	MVZ:Bird:177667	Oregon	Douglas	male	adult	blue	145	147.5	45.39	24.59		9.84	9.38	44	0	0	131
18	MVZ:Bird:177668	Oregon	Douglas	male	adult	blue	148	152	44.1	22.55	22.03	9.39	9.41	49.5	0	0	121
18	MVZ:Bird:177669	Oregon	Douglas	male	adult	blue	147	150	43.05	22.64	21.44	9.72	9.81	46	6.8	2.2	118.5
18	MVZ:Bird:177670	Oregon	Douglas	male	adult	blue	138	144.5	43.38	24.88	20.83	9.67	9.64	41.5	0	0	119.5
18	MVZ:Bird:177671	Oregon	Douglas	male	adult	blue	146	156.5	45.44	25.94	22.21	9.57	9.76	42.5	0	0	132
18	MVZ:Bird:177672	Oregon	Douglas	female	adult	blue	138	141.5	42.32	25.03	20.51	8.84		41	0	0	116
19	MVZ:Bird:183651	Oregon	Jackson	female	adult	blue	143	149	44.36	25.1	21.51	9.3	9.62	42	0	0	122
19	MVZ:Bird:183652	Oregon	Jackson	female	adult	blue	140	142.5	43.12	24.4	21.43	9.61	10.15	46.5	0	0	121
19	MVZ:Bird:183653	Oregon	Jackson	male	adult	blue	144	143.5	43.29	25.38	22.75	9.54	9.23		0	0	125
19	MVZ:Bird:183654	Oregon	Jackson	male	adult	blue	149	151.5	44.62	25.34	22.74	9.86	9.63	42.5	0	0	129
19	MVZ:Bird:183655	Oregon	Jackson	female	adult	blue	138	145.5	42.21	24.2	22.76	9.17	9.49	40.5	0	0	111
19	MVZ:Bird:183656	Oregon	Jackson	female	adult	blue	143	143.5	42.89	25.71	22.53	9.51	9.59		0	0	117
19	MVZ:Bird:183657	Oregon	Jackson	male	adult	blue	144	148.5	41.78	26.52	23.05	9.13	8.7	42	0	0	123
19	MVZ:Bird:183658	Oregon	Jackson	male	adult	blue	144.5	151	43.97	25.27	23.59	9.97	9.68	38	0	0	127
19	MVZ:Bird:183659	Oregon	Jackson	male	adult	blue	151	157.5	43.66	25.41	24.06	9.77	10.09	41.5	0	0	130
19	MVZ:Bird:183660	Oregon	Jackson	female	1st year	blue	140	143	40.86	19.83	20.35	8.79	9.14		0	0	116
19	MVZ:Bird:183661	Oregon	Jackson	male	adult	blue	141	139	42.81	24.19			9.73	42	0	0	136
19	MVZ:Bird:183663	Oregon	Jackson	female	adult	blue	141	145.5	42.1	23.81	21.06	8.59	8.82	40.5	0	0	114
19	MVZ:Bird:183665	Oregon	Jackson	male	1st year	blue	143	144	44.57	25.6	21.77	9.76	9.82		0	0	134
20	MVZ:Bird:179434	Oregon	Lake	male	adult	blue	141	143	40.2	23.52		9.38	9.01	48	0	0	113
20	MVZ:Bird:179435	Oregon	Lake	female	adult	blue	139	141.5	40.16	24.28	19.33	8.91	9.58	43	0	0	108
20	MVZ:Bird:179436	Oregon	Lake	male	adult	blue	142	147	43.15	25.78	19.58	9.02	9.02	50	0	0	119
20	MVZ:Bird:179437	Oregon	Lake	male	adult	blue	147	149	42.44	25.89	20.98	9.18	9.31	48	0	0	120
20	MVZ:Bird:179438	Oregon	Lake	male	adult	blue	141	137.5	41.66	23.85	21.22	9.5	9.4	42.5	0	0	116
20	MVZ:Bird:179439	Oregon	Lake	female	adult	blue	141	140.5	41.81	24.42	20.55	9.08	9.3	44	0	0	132
20	MVZ:Bird:179440	Oregon	Lake	male	adult	blue	151	142	43.39	23.32	20.98	9.85	8.68	42.5	0	0	118
20	MVZ:Bird:179441	Oregon	Lake	male	adult	blue	143	144	42.62	25.01	21.64	9.15	9.57	45	0	0	118
20	MVZ:Bird:179442	Oregon	Lake	female	adult	blue	144	147	41.41	24.89	19.85	8.73	8.75	42	0	0	115
20	MVZ:Bird:179443	Oregon	Lake	female	adult	blue	137	134.5	40.25	25.35	20.09	8.94	8.82	37.5	0	0	104
20	MVZ:Bird:179444	Oregon	Lake	female	adult	blue	138	137.5	41.46	23.69	19.54	9.04	9.13	39	0	0	107
20	MVZ:Bird:179445	Oregon	Lake	male	adult	blue	144	146.5	43.45	23.98	19.78	8.84	8.99	40	0	0	114
20	MVZ:Bird:179446	Oregon	Lake	female	adult	blue	144	143.5	42.32	26.92	20.01	8.95	8.5	42.5	0	0	116
20	MVZ:Bird:179447	Oregon	Lake	male	adult	blue	141	136.5	41.27	22.54	20.4	9.06	9.53	40	0	0	118
20	MVZ:Bird:179448	Oregon	Lake	male	adult	blue	144	141.5	43.74	25.41	20.93	9.27	8.7	45	0	0	118
20	MVZ:Bird:180277	Oregon	Lake	male	adult	blue	149	155	43.03	25.53	23.18	9.96	9.45	46	0	0	123
20	MVZ:Bird:180278	Oregon	Lake	female	adult	blue	142	141.5	40.46	23.25	20.16	8.49	8.58	43.5	0	0	115
20	MVZ:Bird:180279	Oregon	Lake	female	adult	blue	140	140	42.02	24.57	20.66	8.58	9.16	40	0	0	106
20	MVZ:Bird:180280	Oregon	Lake	male	adult	blue	151	155.5	42.93	26.1	22.23	8.98	9.54	46	0	0	118
20	MVZ:Bird:180281	Oregon	Lake	male	adult	blue	151	153	45.17	24.23	21.73	9.87	8.76	44	0	0	130
20	MVZ:Bird:180282	Oregon	Lake	male	adult	blue	144	146	42.52	24.27	22.57	9.75	9.55	44	0	0	114
20	MVZ:Bird:180283	Oregon	Lake	female	adult	blue	140	144.5	40.88	23.72	20.5	8.7	8.69	44	0	0	101
20	MVZ:Bird:180284	Oregon	Lake	male	adult	blue	149	150.5	41.9	24.04	20.15	8.99	8.39	45.5	0	0	151
20	MVZ:Bird:180285	Oregon	Lake	female	1st year	blue	137	135.5	41.86	23.2	20.85	9.38	8.98	41	0	0	110
20	MVZ:Bird:180286	Oregon	Lake	male	adult	blue	150.5	150	42.35	24.84	21.65	8.96	9.2	47	0	0	114
20	MVZ:Bird:180287	Oregon	Lake	male	adult	blue	149.5	150.5	42.68	25.21	23.56	9.65	9.74	48	0	0	116
20	MVZ:Bird:180288	Oregon	Lake	male	adult	blue	152	148.5	44.63	26.37	22.46	10.07	9.47	48	0	0	132
20	MVZ:Bird:180289	Oregon	Lake	male	adult	blue	146	143	42.25	22.77	20.63		9.09	42.5	0	0	119
20	MVZ:Bird:180290	Oregon	Lake	male	adult	blue	151	155.5	42.94	23.56	21.75	9.17	9.04	43	0	0	118
20	MVZ:Bird:180291	Oregon	Lake	male	adult	blue	151	151	41.72	24.96	21.59	9.92	9.37	47	0	0	121
21	MVZ:Bird:177326	Oregon	Klamath	female	adult	blue	141	143.5	43.22	23.8	20.79	9.16	9.54	40	0	0	117
21	MVZ:Bird:177327	Oregon	Klamath	female	adult		139	139.5	41.26	21.59	19.95	9.02	8.62	40	0	0	106
21	MVZ:Bird:177328	Oregon	Klamath	female	adult	blue	138	143	41.2	23.11	20.35	8.77	8.78	42	0	0	99.5
21	MVZ:Bird:177329	Oregon	Klamath	male	adult	blue	148	157	42.2	24.07	20.93	9.49	9.33	47	0	0	115
21	MVZ:Bird:177330	Oregon	Klamath	male	adult	blue	144	149	43.63	24.51	21.43	9.33	9.01	42	0	0	116
21	MVZ:Bird:177957	Oregon	Klamath	male	adult	blue	142	146.5	41.52	22.53	20.96	9.72	9.05	43	0	0	125
21	MVZ:Bird:177958	Oregon	Klamath	male	adult	blue	150	154.5	43.87	26.8	21.4	9.61	9.34	47	0	0	120
22	MVZ:Bird:177959	California	Siskiyou	male	adult	blue	145	151	44.17	26.16	20.9	9.46	9.28	46	0	0	114
22	MVZ:Bird:177960	California	Siskiyou	female	adult	blue	136	137	40.73	23.61	18.71	8.94	8.77	43	0	0	109
22	MVZ:Bird:177961	California	Siskiyou	female	adult	blue	148	146	40.27	22.6	20.45	8.94	8.75	43	0	0	115
22	MVZ:Bird:177962	California	Siskiyou	male	adult	blue	143	148	41.74	23.22	20.97	8.94	9.41	38	0	0	116
22	MVZ:Bird:177963	California	Siskiyou	male	adult	blue	141	138	43.69	26.17	20.51	9.4	8.77	46	0	0	120
22	MVZ:Bird:177964	California	Siskiyou	male	adult	blue	143	144	41.44	24.44	21.25	9.78	9.93	43	0	0	121
22	MVZ:Bird:177965	California	Siskiyou	female	adult	blue	136	135	43.07	24.08	18.82	8.67	8.99	40	0	0	110
22	MVZ:Bird:177966	California	Siskiyou	male	adult	blue	142	152	42.76	26.44	21.38	9.54	9.51	45	0	0	117
22	MVZ:Bird:177967	California	Siskiyou	male	adult	blue	135	146	41.88	24.63	20.26	9.37	9.12	45	0	0	122
22	MVZ:Bird:177968	California	Siskiyou	female	adult	blue	134	134	43.41	25.84	19.81	8.99	9.18	42	0	0	108
22	MVZ:Bird:177969	California	Siskiyou	female	adult	blue	139	140	41.4	25.25	20.95	8.75	9.48	42	0	0	109
22	MVZ:Bird:180292	California	Siskiyou	male	adult	blue	141	138	42.78	24.68	22.6	9.39	9.47	45	0	0	122
23	MVZ:Bird:177255	California	Modoc	female	adult	blue	142	142	40.47	23.66	21.51	8.66	9.4	44	0	0	109
23	MVZ:Bird:177256	California	Modoc	male	adult	blue	141	144	45.59	24.83	21.85	9.29	9.32	43	0	0
23	MVZ:Bird:177257	California	Modoc	male	adult	blue	147	148	42.91	26.83	22.03	9.87	9.62	46	0	0	121
23	MVZ:Bird:179181	California	Modoc	female	1st year	blue	141	139	40.75	25.11	21.21	8.92	9.31		0	0	118
23	MVZ:Bird:179182	California	Modoc	male	adult	blue	145	151	40.79	26.28	22.14	9.12	9.55	43	0	0	110
24	MVZ:Bird:177970	California	Modoc	male	adult	blue	147	150	41.95	24.85	21.79	9.36	9.09	46	0	0	119
24	MVZ:Bird:177971	California	Modoc	male	adult	blue	148	150	43.21	25.87	19.38	9.38	8.97	44	0	0	123
24	MVZ:Bird:177972	California	Modoc	male	adult	blue	143	145	41.14	25.88	19.05	9.47	8.91	42	0	0	112
24	MVZ:Bird:177973	California	Modoc	female	adult	blue	139	138	40.32	22.79	18.36	8.75	8.14	49	0	0	107
24	MVZ:Bird:177974	California	Modoc	male	adult	blue	136	150	41.63	23.95	19.81	9.26	9.55	46	0	0	120
24	MVZ:Bird:177975	California	Modoc	male	adult	blue	145	147	42.42	26.9	20.5	9	9.03	42	0	0	123
24	MVZ:Bird:177976	California	Modoc	male	adult	blue	145	149.5	41.89	24.98	19.67	8.96	8.91	42	0	0	115
24	MVZ:Bird:177977	California	Modoc	male	adult	blue	142	143	41.19	24.04	20.48	8.86	8.72	41	0	0	120
24	MVZ:Bird:177978	California	Modoc	female	adult	blue	141	142	38.24	22.01	17.38	8.84	8.58	41	0	0	102
24	MVZ:Bird:179174	California	Modoc	female	1st year	blue	140	137	40.39	24.02	19	8.74	9.05		0	0	117
24	MVZ:Bird:179175	California	Modoc	female	1st year	blue	137	135	38.99	24.65	19.09	9.09	8.56	39	0	0	99
24	MVZ:Bird:179177	California	Modoc	male	adult	blue	145	147	43.15	24.7	21.77	9.06	8.81	42	0	0	123
24	MVZ:Bird:179179	California	Modoc	female	adult	blue	142	144	37.64	23.21	21.27	8.22	8.9	38	0	0	114
24	MVZ:Bird:179180	California	Modoc	female	1st year	blue	141	142	42.67	26.31	21.53	8.88	8.65		0	0	123
25	MVZ:Bird:182214	California	Lassen	male	adult	blue	138.5	133	43.5	25.8	20.5	9.6	8.7	44	0	0	108
25	MVZ:Bird:182215	California	Lassen	male	adult	blue	144	144	38.9	29.5	21.1	9.7	9.4	47	0	0	109
25	MVZ:Bird:182216	California	Lassen	male	adult	blue	142.5		41.6	26.6	20.4	8.5	8.8	45	0	0	109
25	MVZ:Bird:182217	California	Lassen	male	adult	blue	146	143	40.9	25.6	20.1	9.7	9.5	47.5	0	0	115.7
26	MVZ:Bird:179194	California	Plumas	female	1st year	blue	138	137	39.03	23.8	20.88	8.84	9.42	43	0	0	108
26	MVZ:Bird:179195	California	Plumas	male	adult	blue	150.5	137	41.71	23.09	23.35	9.38	9.23	42	0	0	118
26	MVZ:Bird:179196	California	Plumas	male	adult	blue	148	147	41.84	23.87	24.63	9.16	9.18	42.5	0	0	125
26	MVZ:Bird:179197	California	Plumas	female	adult	blue	139	137	39.32	22.62	21.57	8.9	9.08	41	0	0	108
26	MVZ:Bird:179198	California	Plumas	male	adult	blue	148	143	41.55	23.91	23.97	9.84	9.41	42	0	0	122
26	MVZ:Bird:179199	California	Plumas	female	adult	blue	141	139	40.29	23.14	20.04	9.26	8.7	41	0	0	112
26	MVZ:Bird:179200	California	Plumas	male	adult	blue	139	144	42.01	23.98	22.89	9.44	8.94	41	0	0	120
26	MVZ:Bird:179201	California	Plumas	male	adult	blue	144	142	42.26	24.91	22.49	9.58	8.9	41	0	0	112
26	MVZ:Bird:179202	California	Plumas	male	adult	blue	146	146	42.24	23.4	21.67	9.77	9.14	45	0	0	117
26	MVZ:Bird:179203	California	Plumas	female	adult	blue	140	142	41.43	23.94	20.7	9.18	9.25	42	0	0	120
26	MVZ:Bird:179204	California	Plumas	female	adult	blue	141	138	41.33	23.83	21.34	8.68	9.35	40	0	0	105
26	MVZ:Bird:179783	California	Plumas	female	adult	blue	144	144	38.44	21.7	20.6	8.88	8.91	43	0	0	106
26	MVZ:Bird:179784	California	Plumas	male	adult	blue	151	150	41.32	23.11	21.84	9.52	9.15	43	0	0	115
26	MVZ:Bird:179785	California	Plumas	male	adult	blue	143	147	42.3	22.46	20.66	9.51	9.25	45	0	0	121
26	MVZ:Bird:179786	California	Plumas	male	adult	blue	147	142	41.32	22.79	23.13	9.22	9.4	50	0	0	128
27	MVZ:Bird:177839	California	Sierra	male	1st year	blue	138	133	41.46	25.33	19.33	9.14	9.19	39.5	0	0	117
27	MVZ:Bird:177840	California	Sierra	male	1st year	blue	142	142	40.33	23.91	20.68	8.81	8.79	45.5	0	0	114
27	MVZ:Bird:177841	California	Sierra	male	adult	blue	141	136.5	39.77	23.09	20.55	9.06	9.15	41.5	0	0	108
27	MVZ:Bird:177842	California	Sierra	female	1st year	blue	135.5	127.5	41.4	23.95	20.06	8.22	9.57	40	0	0	110
27	MVZ:Bird:177843	California	Sierra	female	1st year	blue	137	134	41.2	24.76	19.79		8.68	35	0	0	113
27	MVZ:Bird:177844	California	Sierra	female	1st year	blue	137.5	126	40.33	22.99	20.69	8.64	9.35	40.5	0	0	108
27	MVZ:Bird:177845	California	Sierra	male	adult	blue	142	143.5	40.77	24.54	20.44	9.12	9.17	37.5	0	0	117
27	MVZ:Bird:177846	California	Sierra	female	adult	blue	142.5	138.5	40.81	23.02	20.64	8.66	9.1	36.5	0	0	106
27	MVZ:Bird:177847	California	Sierra	male	1st year	blue	137.5	138.5	41.59	24.82	20.62	9.02	8.66	38	0	0	110
27	MVZ:Bird:177848	California	Sierra	female	1st year	blue	138	138	39.98	23.54	20.39	8.56	9.34	43.5	0	0	106
27	MVZ:Bird:177849	California	Sierra	male	adult	blue	145	142.5	40.41	22.78	21.15	8.91	9.24	40.5	0	0	110
27	MVZ:Bird:177850	California	Sierra	male	adult	blue	143.5	142.5	40.02	23.93	21.86	9.04	8.88	36	0	0	120
27	MVZ:Bird:177851	California	Sierra	female	1st year	blue	133	130	40.26	23.21	19.82	8.49	8.71		0	0	111
27	MVZ:Bird:177852	California	Sierra	female	1st year	blue	133.5	128	40.24	26.77	19.63	8.38	8.01		0	0	103
27	MVZ:Bird:177853	California	Sierra	female	1st year	blue	137	134.5	40.3	23.54	19.39	8.4	9.04	37	0	0	104
27	MVZ:Bird:177854	California	Sierra	female	adult	blue	145.5	140	38.52	23.39	19.89	8.89	9.07	43	0	0	108
28	MVZ:Bird:180005	California	El Dorado	female	adult	blue	132.5	131	38.39	23.79	21.44	8.38	8.66	39.5	0	0	92
28	MVZ:Bird:180006	California	El Dorado	male	adult	blue	140	138	39.14	23.85	21.15	8.31	9.28	40	0	0	103
28	MVZ:Bird:180007	California	El Dorado	female	adult	blue	133	133.5	39.6	23.84	20.74	8.16	8.68	40	0	0	106
28	MVZ:Bird:180008	California	El Dorado	male	1st year	blue	141.5	138.5	41.83	25.69	22.94	8.71	9.64	42.5	0	0	120
28	MVZ:Bird:180009	California	El Dorado	female	adult	blue	129	132	36.16	23.51	20.29	7.88	8.09	40	0	0	103
28	MVZ:Bird:180010	California	El Dorado	male	adult	blue	138.5	133	40.26	22.73	23.41	8.89	9.16	41.5	0	0	114
28	MVZ:Bird:180011	California	El Dorado	female	1st year	blue	135.5	132.5	40.61	26.59	20.18	8.35	8.47	35	0	0	110
28	MVZ:Bird:180012	California	El Dorado	male	adult	blue	143	137.5	39.85	25.79	21.92	8.76	9.36	40	0	0	108
28	MVZ:Bird:180013	California	El Dorado	male	1st year	blue	142		39.88	24.52	20.76	8.93	8.72	39	0	0	116
28	MVZ:Bird:180014	California	El Dorado	male	adult	blue	140	138	40.36	22.97	22.04	8.74	9.59	44	0	0	113
28	MVZ:Bird:180015	California	El Dorado	male	adult	blue	143.5	140	38.75	24.04	21.8	8.64	10.36	39.5	0	0	112
28	MVZ:Bird:180016	California	El Dorado	male	adult	blue	143	135	39.47	24.19	21.52	8.44	9.2	42.5	0	0	120
28	MVZ:Bird:180017	California	El Dorado	male	adult	blue	147.5	144	40.63	26.55	23.57	9.13	9.76	42	0	0	125
28	MVZ:Bird:180018	California	El Dorado	female	adult	blue	136	140	40.41	23.57	20.37	8.46	9.29	40	0	0	107
28	MVZ:Bird:180019	California	El Dorado	female	1st year	blue	136	134	39.17	23.33	20.05	8.26	9.38	36	0	0	104
28	MVZ:Bird:180020	California	El Dorado	male	adult	blue	142	136.5	40.04	25.99	22.52	8.58	9.19	45.5	0	0	117
28	MVZ:Bird:180021	California	El Dorado	male	1st year	blue	138.5	132.5	40.83	26.2	20.75	8.93	9.44	42	0	0	115
28	MVZ:Bird:180022	California	El Dorado	male	adult	blue	141	134.5	39.74	23.99	22.25	8.95	9.01	40.5	0	0	117
28	MVZ:Bird:180023	California	El Dorado	female	adult	blue	135	132	40.29	23.05	20.72	8.71	9.4	40	0	0	102
28	MVZ:Bird:180024	California	El Dorado	female	1st year	blue	134.5	132.5	40.43	23.06	20.64	8.35	9.14	39	0	0	105
29	MVZ:Bird:180293	California	Tuolumne	male	adult	blue	145	144.5	40.71	25.94	21.9	8.68	9.34	43.5	0	0	114
29	MVZ:Bird:180294	California	Tuolumne	male	adult	blue	140	143.5	39.88	23.54	23.03	9.06	9.33	40	0	0	112
29	MVZ:Bird:180295	California	Tuolumne	male	adult	blue	142.5	142.5	40.24	23.02	22.38	8.78	9.27	47	0	0	108
29	MVZ:Bird:180296	California	Tuolumne	male	adult	blue	141	138.5	40.77	25.49	21.66	9.02	9.62	45	0	0	114
29	MVZ:Bird:180297	California	Tuolumne	female	1st year	blue	135	135	41.66	23.04	20.72	8.35	8.72	38.5	0	0	108
29	MVZ:Bird:180298	California	Tuolumne	male	adult	blue	140.5	132	40.63	23.41	19.83	8.3	8.96	38	0	0	114
29	MVZ:Bird:180299	California	Tuolumne	male	adult	blue	144.5	142	41.41	23.79	24.52	9.64	9.15	45.5	0	0	115
29	MVZ:Bird:180300	California	Tuolumne	male	1st year	blue	138	135	40.52	24.17	21.84	8.09	9.27	40.5	0	0	113
29	MVZ:Bird:180301	California	Tuolumne	male	adult	blue	141	145	40.76	24.72	22.62	9.2	9.32	46	0	0	121
29	MVZ:Bird:180302	California	Tuolumne	female	adult	blue	134.5	134	40.07	23.11	21.1	8.81	9.16	40.5	0	0	108
29	MVZ:Bird:180303	California	Tuolumne	male	adult	blue	141	144	40.06	24.3	23.39	9.2	9.03	44.5	0	0	114
29	MVZ:Bird:180304	California	Tuolumne	female	adult	blue	133.5	139.5	38.34	21.1	21.83	8.68	8.82	38	0	0	108
29	MVZ:Bird:180305	California	Tuolumne	male	adult	blue	139.5	140.5	39.43	21.59	22.31	8.64	9.29	41.5	0	0	109
29	MVZ:Bird:180306	California	Tuolumne	male	adult	blue	144.5	150	41.43	23.68	23.62	8.94	9.76	44	0	0	120
29	MVZ:Bird:180307	California	Tuolumne	female	adult	blue	142	135	39.23	23.29	21.82	8.62	9.4	41	0	0	100
29	MVZ:Bird:180308	California	Tuolumne	male	1st year	blue	137.5	135	41.29	23.88	21.35	8.53	9.3	44.5	0	0	103
29	MVZ:Bird:180309	California	Tuolumne	male	adult	blue	140.5	133	40.45	25.05	22.41	8.72	9.35	40	0	0	115
30	MVZ:Bird:177674	California	Fresno	female	adult	blue	132	132.5	40.48	22.49	18.84	7.92	8.98	37	0	0	98.9
30	MVZ:Bird:177675	California	Fresno	male	adult	blue	144	148	42.22	25.24	21.92	8.96	8.59	45.5	0	0	114.5
30	MVZ:Bird:180240	California	Fresno	female	1st year	blue	138	133	39.13	23.86		8.05	8.79	42	0	0	104
30	MVZ:Bird:180241	California	Fresno	male	1st year	blue	144	147.5	40.98	22.08	22.08	8.61	9.45	42	0	0	114
30	MVZ:Bird:180242	California	Fresno	male	adult	blue	142	142	42.18	24.39	21.95	8.73	9.34	42.5	0	0	115
30	MVZ:Bird:180243	California	Fresno	male	1st year	blue	140.5	139	40.53	23.33	21.19	8.31	9.23	41	0	0	102
30	MVZ:Bird:180244	California	Fresno	male	1st year	blue	138	137	41.35	24.54	21.29	8.05	9.16		0	0	113
30	MVZ:Bird:180245	California	Fresno	female	adult	blue	138.5	137.5	39.04	22.22	22.1	8.75	9.37	37	0	0	106
30	MVZ:Bird:180246	California	Fresno	female	adult	blue	138	137	39.86	22.33	19.73	8.29	8.99	41	0	0	99
30	MVZ:Bird:180247	California	Fresno	female	adult	blue	137	138	36.58	22.81	20.35	7.65	8.85	37.5	0	0	96
30	MVZ:Bird:180248	California	Fresno	male	adult	blue	145	140.5	41.26	24.79	22.65	8.68	9.44	42	0	0	116
30	MVZ:Bird:180249	California	Fresno	male	1st year	blue	144	140	40.4	23.98	21.3	8.54	9.46	41.5	0	0	118
30	MVZ:Bird:180250	California	Fresno	male	adult	blue	142	141	40.92	25.95	22.34	9.04	9.02	44	0	0	113
30	MVZ:Bird:180251	California	Fresno	female	adult	blue	136.5	137	39.14	23.96	21.16	8.6	9.28	38	0	0	95
30	MVZ:Bird:180252	California	Fresno	female	adult	blue	136	139	39.78	22.88	21.75	8.62	9.46	41	0	0	109
30	MVZ:Bird:180253	California	Fresno	female	adult	blue	134	136	39.03	22.73	19.78	8.65	9.46	41	0	0	94
30	MVZ:Bird:180254	California	Fresno	male	1st year	blue	141	138	40.2	23.94	22.26	9.29	9.12	43.5	0	0	125
30	MVZ:Bird:180255	California	Fresno	male	adult	blue	141	148	40.52	23.35	20.51	9.29	9.24	41.5	0	0	110
30	MVZ:Bird:180256	California	Fresno	male	1st year	blue	135.5	132	40.47	21.63	21.61	8.25	9.37		0	0	106
30	MVZ:Bird:180257	California	Fresno	male	adult	blue	144.5	142	41.02	24.59	23.19	8.75	9.37	42.5	0	0	111
30	MVZ:Bird:180258	California	Fresno	male	adult	blue	140.5	135	40.68	22.12	21.72	8.87	9.02	37.5	0	0	115
30	MVZ:Bird:180259	California	Fresno	female	adult	blue	136	137	38.93	23.34	20.81	8.67	9.72	38.5	0	0	100
31	MVZ:Bird:191167	California	Tulare	male	adult	blue	141.5	137	42.29	23.91	22.1	8.8	10	41	0	0	107
31	MVZ:Bird:191168	California	Tulare	male	adult	blue	138	138	40.12	23.72	20.52	8.56	8.72	37.5	0	0	108
31	MVZ:Bird:191169	California	Tulare	female	adult	blue	141	141.5	41.82	23.47		8.8	9.32	40	0	0	108
31	MVZ:Bird:191172	California	Tulare	female	adult	blue	137	136.5	40.04	21.98	21.41	8.19	9.09	37	0	0	101
31	MVZ:Bird:191173	California	Tulare	female	adult	blue	134	137.5	41.6	23.99	20.22	8.04	9.35	39.5	0	0	95.5
32	MVZ:Bird:177855	Nevada	Carson City	male	1st year	blue	143	141.5	41.23	23.95	20.02	8.53	9.41	37.5	0	0	107
32	MVZ:Bird:177856	Nevada	Carson City	male	adult	blue	145.5	144	38.64	25	21.62	8.82	9.08	41.5	0	0	111
32	MVZ:Bird:177857	Nevada	Carson City	female	adult	blue	138	134.5	40.83	25.2	18.45	8.7	9.22	39	0	0	110
32	MVZ:Bird:177858	Nevada	Carson City	female	adult	blue	139	137.5	40.17	22.44	18.72	8.74	8.4	41.5	0	0	98
32	MVZ:Bird:177859	Nevada	Carson City	male	adult	blue	145	145	41.27	23.51	19.68	8.88	9.28	42	0	0	116
32	MVZ:Bird:180031	Nevada	Carson City	female	adult	blue	138.5	144	40.44	22.37	19.82	7.95	8.21	47.5	0	0	94
32	MVZ:Bird:180032	Nevada	Carson City	male	adult	blue	140.5	144.5	38.63	22.92	21	8.83	9.64	41	0	0	104
32	MVZ:Bird:180033	Nevada	Carson City	male	adult	blue	148	139	39.54	22.73	20.76	8.69	9.11	41.5	0	0	110
32	MVZ:Bird:180034	Nevada	Carson City	female	adult	blue	134.5	133	40.24	22.43	18.57	8.6	8.69	43	0	0	100
32	MVZ:Bird:180035	Nevada	Carson City	male	adult	blue	143	142.5	42.33	23.62	22.25	8.92	8.9	44	0	0	114
32	MVZ:Bird:180036	Nevada	Carson City	female	adult	blue	141	137.5	40.18	22.46	20.64	8.29	8.83	44	0	0	101
32	MVZ:Bird:180037	Nevada	Carson City	male	adult	blue	141.5	146	41.81	23.6	21.21	9.24	8.86	46.5	0	0	109
32	MVZ:Bird:180038	Nevada	Carson City	male	adult	blue	136.5	135	40.42	22.21	19.89	8.15	8.72	41.5	0	0	107
32	MVZ:Bird:180039	Nevada	Carson City	female	adult	blue	138	139	39.46	22.39	19.76	8.5	9.15	41.5	0	0	103
33	MVZ:Bird:179121	California	Alpine	female	adult	blue	135	127	38.41	22.21	17.94	8.6	8.61	38	0	0	89.5
33	MVZ:Bird:179122	California	Alpine	male	adult	blue	145	141	39.94	26.55	23.2	9.41	9.22	39	0	0	105
33	MVZ:Bird:179123	California	Alpine	male	adult	blue	150	144.5	40.7	26.4	22.46	9.26	9.13	41.5	0	0	116
33	MVZ:Bird:179124	California	Alpine	male	adult	blue	139.5	135.5	39.77	24.71	21.83	9.06	8.97	41	0	0	110
33	MVZ:Bird:179125	California	Alpine	male	adult	blue	139	138.5	39.87	24.23	20.69	8.84	9.3	41	0	0	110.5
33	MVZ:Bird:179126	California	Alpine	female	adult	blue	141.5	136	39.05	26.45	19.14	8.43	8.91	40	0	0	94.5
33	MVZ:Bird:179127	California	Alpine	male	adult	blue	141.5	137.5	39.74	23.48	20.22	9.34	9.35	38	0	0	102.5
33	MVZ:Bird:179128	California	Alpine	female	adult	blue	144.5	135.5	38.32	25.77	21.87	8.39	9	40	0	0	101.5
33	MVZ:Bird:179129	California	Alpine	male	adult	blue	144	136.5	40.99	27.31	21.35	9.4	9.52	39.5	0	0	117
33	MVZ:Bird:180025	California	Alpine	female	adult	blue	140.5	140.5	40.09	24.72	21.92	8.45	8.66	40	0	0	109
33	MVZ:Bird:180026	California	Alpine	male	adult	blue	141.5	140	41.23	23.82	22.81	8.95	9.55	41	0	0	111
33	MVZ:Bird:180027	California	Alpine	female	adult	blue	133.5	127.5	36.69	22.66	21.06	8.24	8.96	35.5	0	0	88
33	MVZ:Bird:180028	California	Alpine	female	adult	blue	134	130.5	40.51	23.31	21.33	8.43	9.39	40	0	0	102
33	MVZ:Bird:180029	California	Alpine	male	adult	blue	144	140.5	41.04	23.8	20.94	8.69	8.85	40	0	0	101
33	MVZ:Bird:180030	California	Alpine	male	adult	blue	139	140	37.55	23.3	20.15	8.44	8.08	46	0	0	96
34	MVZ:Bird:180312	California	Mono	male	adult	blue	142.5	138.5	39.52	23.15	19.61	8.39	9.13	40.5	0	0	90
34	MVZ:Bird:180313	California	Mono	male	adult	blue	145.5	147	40.2	23.67	20.79	8.88	8.39	46	0	0	106
34	MVZ:Bird:180314	California	Mono	male	adult	blue	145.5	148.5	40.89	22.8	21.2	8.32	8.7		0	0	107
34	MVZ:Bird:180315	California	Mono	female	adult	blue	135	132.5	40.16	22.77	18.74	8.14	8.38	37.5	0	0	95.5
34	MVZ:Bird:180316	California	Mono	female	adult	blue	140.5	138.5	39.41	22.88	20.48	7.83	8.72	40	0	0	98
34	MVZ:Bird:180317	California	Mono	male	adult	blue	148	149.5	40.62	23.4	22.81	9.61	8.91	46	0	0	105
34	MVZ:Bird:180318	California	Mono	male	adult	blue	144		40.98	23.47	21.12	8.98	8.9	46	0	0	116
34	MVZ:Bird:180319	California	Mono	male	adult	blue	141.5	150.5	39.44	21.9	21.97	8.78	9.45	45	0	0	106
34	MVZ:Bird:180320	California	Mono	male	adult	blue	144	146.5	38.89	23.62	19.84	8.57	8.66	44	0	0	97
34	MVZ:Bird:180321	California	Mono	male	adult	blue	140	138	41.32	23.59	21.27	9.32	9.51	42.5	0	0	113
34	MVZ:Bird:180322	California	Mono	female	adult	blue	132.5	130	38.14	23.99	19.69	8.23	8.73	40	0	0	102
34	MVZ:Bird:180323	California	Mono	female	adult	blue	140	137	40.39	22.67	20.72	8.31	9.47	37.5	0	0	101
34	MVZ:Bird:180324	California	Mono	male	adult	blue	140.5	139	40.33	22.83		9.18	9.44	39	0	0	107
34	MVZ:Bird:180325	California	Mono	male	adult	blue	143	141	39.99	24.8	19.01	8.81	9.75	42	0	0	107
34	MVZ:Bird:180327	California	Mono	male	adult	blue	145.5	139.5	40.72	21.19	21.01	8.41	8.83	43	0	0	107
35	MVZ:Bird:177805	Nevada	Douglas	female	adult	blue	143	141	38.43	24.52	20.78	9.02	10	36	0	0	116
35	MVZ:Bird:177809	Nevada	Douglas	male	adult	blue	145	149	41.81	26.35	19.22	8.47	9.21	47	0	0	116
35	MVZ:Bird:177810	Nevada	Douglas	female	adult	blue	132	134	39.48	24.97	19.19	8.06	8.58	38.5	0	0	106
35	MVZ:Bird:177814	Nevada	Douglas	male	adult	blue	144.5	145	39.78	23.52	20.65	8.68	8.72	40	0	0	111
35	MVZ:Bird:177815	Nevada	Douglas	female	adult	blue	141	140	38.94	21.89	20.11	7.88	8.63	41.5	0	0	109
35	MVZ:Bird:177816	Nevada	Douglas	female	adult	blue	135		39.25	23.97	19.39	8.03	8.41		0	0	107
35	MVZ:Bird:177817	Nevada	Douglas	female	adult	blue	132.5		38.27	23.82	19.25	8.3	8.23		0	0	107
35	MVZ:Bird:177821	Nevada	Douglas	male	adult	blue	141	140.5	39.87	23.29	22.44	9.4	9.17	44	0	0	115
35	MVZ:Bird:177822	Nevada	Douglas	female	adult	blue	133	137.5	38.66	22.74	20.32	8.3	8.57	38	0	0	98
35	MVZ:Bird:177823	Nevada	Douglas	male	adult	blue	145	145	39	24.37	21.75	9.02	9.26		0	0	115
35	MVZ:Bird:177824	Nevada	Douglas	male	adult	blue	141	143.5	39.58	24.2	21.25	8.96	9.22	38	0	0	116
35	MVZ:Bird:177860	Nevada	Douglas	male	adult	blue	146.5	148.5	41.08	24.88	20.01	9.32	10.16	45.5	0	0	111
35	MVZ:Bird:177861	Nevada	Douglas	male	adult	blue	146.5	155	42.72	24.26	21.98	9.26	10.04	46	0	0	122
35	MVZ:Bird:177862	Nevada	Douglas	female	adult	blue	133	131	40.76	24.36	19.44	8.81	9.54	36.5	0	0	105
35	MVZ:Bird:177863	Nevada	Douglas	male	adult	blue	148	151.5	43.77	25.53	23.65	9.72	9.43	45.5	0	0	125
35	MVZ:Bird:177864	Nevada	Douglas	female	adult	blue	133.5	132	39.2	23.03	19.79	8.3	8.96	36.5	0	0	106
35	MVZ:Bird:178462	Nevada	Douglas	male	adult	blue	144.5	140.5	40.76	24.01	21.27	9.09	9.2	43	0	0	119
35	MVZ:Bird:178463	Nevada	Douglas	male	adult	blue	144.5	141	40.05	25.25	20.57	8.57	9	42.5	0	0	116
35	MVZ:Bird:178464	Nevada	Douglas	female	adult	blue	136.5	134	38.55	22.28	19.24	8.1	8.71	38.5	0	0	94
35	MVZ:Bird:178465	Nevada	Douglas	male	adult	blue	141	136.5	38.91	21.9	20.88	8.91	9.88	42	0	0	120
35	MVZ:Bird:178466	Nevada	Douglas	female	1st year	blue	140	143.5	40.18	22.45	19.31	8.49	9.01	40.5	0	0	96.2
35	MVZ:Bird:178467	Nevada	Douglas	female	1st year	blue	136	136	40.6	21.15	20.1	8.16	8.86	41	0	0	101
35	MVZ:Bird:178468	Nevada	Douglas	female	adult	blue	142.5	143.5	40.61	23.52	21.38	8.15	8.37	43	0	0	102
35	MVZ:Bird:178469	Nevada	Douglas	female	1st year	blue	133	134.5	39.58	23.65	19.04	8.25	8.52	44	0	0	110
35	MVZ:Bird:178470	Nevada	Douglas	male	adult	blue	137.5	140	40.14	22.51	20.56	8.41	8.98	43.5	0	0	104
35	MVZ:Bird:178471	Nevada	Douglas	male	1st year	blue	143.5	141	41.63	26.48	21.88	8.54	8.96		0	0	114
35	MVZ:Bird:178472	Nevada	Douglas	female	adult	blue	137	135.5	39.08	23.3	20.66	8.18	9.24	44.5	0	0	106
35	MVZ:Bird:178473	Nevada	Douglas	male	adult	blue	145	140	39.72	25.26	22.11	8.7	9.36	46.5	0	0	106
35	MVZ:Bird:178474	Nevada	Douglas	male	adult	blue	145	138	40.1	26.47	20.21	8.54	9.61	46.5	0	0	123
35	MVZ:Bird:178475	Nevada	Douglas	male	1st year	blue	143	143	40.88	24.89	20.41	8.09	9.29	40	0	0	118
35	MVZ:Bird:178476	Nevada	Douglas	male	adult	blue	140	140	40.85	24.28	20.51	9.06	9.33	44	0	0	117
35	MVZ:Bird:178477	Nevada	Douglas	female	1st year	blue	137.5	140	37.87	22.74	18.53	8.06	8.5	38	0	0	100
35	MVZ:Bird:178478	Nevada	Douglas	male	adult	blue	141.5	141	41.51	24.48	21.8	8.67	8.95	46	0	0	115
35	MVZ:Bird:178479	Nevada	Douglas	female	1st year	blue	136.5	130.5	39.19	23.42	19.81	8.32	9.28	35.5	0	0	108
35	MVZ:Bird:178480	Nevada	Douglas	female	adult	blue	140.5	140.5	40.57	21	19.63	8.79	9.09	44	0	0	114
35	MVZ:Bird:178481	Nevada	Douglas	male	adult	blue	138.5	138	40.72	21.53	21.36	8.75	9.44	43.5	0	0	113
35	MVZ:Bird:178482	Nevada	Douglas	male	1st year	blue	146	143.5	41.91	24.71	21.93	8.43	9.02	43	0	0	114
36	MVZ:Bird:177825	Nevada	Lyon	male	adult	blue	141	143	42.68	26.87	20.23	8.57	9.01	43	0	0	111
36	MVZ:Bird:177826	Nevada	Lyon	male	adult	blue	136.5	140	39.98	24.8	20.27	8.78	9.53	42	0	0	113
36	MVZ:Bird:177827	Nevada	Lyon	male	adult	blue	139	137	42.44	23.57	20.06	8.67	9.22	38.5	0	0	111
36	MVZ:Bird:177828	Nevada	Lyon	female	adult	blue	133	130	41.64	24.4	21.14	8.33	8.47	37.5	0	0	108
36	MVZ:Bird:177829	Nevada	Lyon	male	adult	blue	145	144	42.12	24.47	20.37	8.59	9.18	42	0	0	110
36	MVZ:Bird:177830	Nevada	Lyon	female	adult	blue	140	140.5	39.32	23.7	21.33	8.03	8.68	45	0	0	100
36	MVZ:Bird:177831	Nevada	Lyon	male	adult	blue	147	145	41.66	24.98	20.77	8.11	9.23	45.5	0	0	101
36	MVZ:Bird:177832	Nevada	Lyon	male	adult	blue	140	139	41.66	25.28	20.57	7.98	9.51		0	0	115
36	MVZ:Bird:177833	Nevada	Lyon	male	adult	blue	140	144.5	39.11	22.91	19.96	8.69	8.88	42	0	0	99
36	MVZ:Bird:177834	Nevada	Lyon	male	adult	blue	146	147	39.75	23.03	20.14	8.41	8.95	45.5	0	0	109
36	MVZ:Bird:177835	Nevada	Lyon	female	adult	blue	136	138	38.89	22.87	19.03	8.25	8.56	42	0	0	96
36	MVZ:Bird:178486	Nevada	Lyon	female	1st year	blue	137	136	38.45	22.99	19.11	8.1	8.1	40	0	0	91.5
36	MVZ:Bird:178487	Nevada	Lyon	female	1st year	blue	131	125	38.57	22.66	19.42	7.94	8.8	37	0	0	99.5
36	MVZ:Bird:178488	Nevada	Lyon	female	1st year	blue	137	132	43.94	24.91	18.19	7.86	8.75	45.5	0	0	107
36	MVZ:Bird:178489	Nevada	Lyon	female	1st year	blue	133	133.5	41.22	23.19	18.36	8.46	8.51	37	0	0	110.5
36	MVZ:Bird:178490	Nevada	Lyon	female	adult	blue	141.5	140	41.92	24.98	19.59	8.46	8.9	43	0	0	102.5
36	MVZ:Bird:178491	Nevada	Lyon	male	1st year	blue	145	141	41.3	22.77	21.86	8.47	9.14	42	0	0	110.5
36	MVZ:Bird:178492	Nevada	Lyon	male	adult	blue	145	141	39.12	24.66	21.15	8.98	9.78	45	0	0	111.5
36	MVZ:Bird:178493	Nevada	Lyon	male	1st year	blue	138	139	40.82	24.75	20.88	8.84	9	44.5	0	0	106
36	MVZ:Bird:178494	Nevada	Lyon	male	1st year	blue	142	135	41.24	24.91	19.3	8.56	8.74	40.5	0	0	108
36	MVZ:Bird:178495	Nevada	Lyon	female	1st year	blue	138	137	39.55	22.07	19.08	8.39	8.46	43	0	0	96
36	MVZ:Bird:179130	Nevada	Lyon	male	adult	blue	143	137	40.69	22.92	20.93	8.43	8.77	41	0	0	112
36	MVZ:Bird:179131	Nevada	Lyon	male	adult	blue	142	140.5	38.38	21.9	19.68	8.47	9.11	47	0	0	106
36	MVZ:Bird:179132	Nevada	Lyon	female	adult	blue	136	135.5	39.19	21.36	19.74	8.21	9.18	44.5	0	0	98
36	MVZ:Bird:179133	Nevada	Lyon	female	adult	blue	137.5	139	39.22	23.27	18.44	8.47	8.91	41	0	0	96
36	MVZ:Bird:179134	Nevada	Lyon	female	1st year	blue	133	126	39.11	21.7	19.17	8.06	8.73	42	0	0	98
36	MVZ:Bird:179135	Nevada	Lyon	female	1st year	blue	137	141	38.59	23.12	19.25	7.96	9.26	44	0	0	99.5
36	MVZ:Bird:179136	Nevada	Lyon	female	adult	blue	137	141	39.77	21.99	19.74	8.43	8.73	40.5	0	0	104
36	MVZ:Bird:179137	Nevada	Lyon	male	1st year	blue	138.5	133.5	39.61	22.18	20.79	9.13	9.56	42.5	0	0	107
36	MVZ:Bird:179138	Nevada	Lyon	male	1st year	blue	141	139	43.19	23.11	19.48	8.85	9.14	41	0	0	114
36	MVZ:Bird:179139	Nevada	Lyon	female	1st year	blue	141	143	39.83	20.99	21.29	8.14	8.67	40.5	0	0	97
36	MVZ:Bird:179140	Nevada	Lyon	female	1st year	blue	127	132	36.35	22.23	18.44	8.24	8.84	43.5	0	0	92
36	MVZ:Bird:179141	Nevada	Lyon	female	adult	blue	135.5	128	39.58	23.63	18.52	8.17	8.84	39.5	0	0	100
36	MVZ:Bird:179142	Nevada	Lyon	male	adult	blue	141.5	141.5	41.39	22.02	20.63	8.63	8.95	38	0	0	112
37	MVZ:Bird:177676	Nevada	Mineral	male	adult	blue	138.5	136.5	41.54	24.74	20.46	8.11	8.98		0	0	110
37	MVZ:Bird:177677	Nevada	Mineral	male	adult	blue	133	133.5	41.25	20.97	20.18	8.52	9.14	47	0	0	103
37	MVZ:Bird:177929	Nevada	Mineral	female	adult	blue	136.5	137	39.55	24.07	20.32	8.62	9.16	39.5	0	0	108
37	MVZ:Bird:177930	Nevada	Mineral	female	adult	blue	133	132	40.57	21.5	18.93	8.23	8.5	41	0	0	97
37	MVZ:Bird:177931	Nevada	Mineral	female	adult	blue	134	130.5	41.27	24.16	19.5	8.37	8.97	36	0	0	100
37	MVZ:Bird:177932	Nevada	Mineral	male	adult	blue	142	142	42.14	24.82	19.62	8.93	9.14	45	0	0	109
37	MVZ:Bird:177933	Nevada	Mineral	male	adult	blue	137.5	136.5	41.33	23.75	18.98	8.9	9.35	42	0	0	110
37	MVZ:Bird:177934	Nevada	Mineral	male	adult	blue	131.5	135.5	43.38	24.78	20.17	8.98	9.3	42	0	0	116
37	MVZ:Bird:177936	Nevada	Mineral	male	adult	blue	139	140	41.7	23.17	19.49	8.61	9.35	37	0	0	115
37	MVZ:Bird:177937	Nevada	Mineral	female	adult	blue	133	134.5	39.26	22.47	19.05	8.37	8.59	38	0	0	102
37	MVZ:Bird:177938	Nevada	Mineral	male	adult	blue	134.5	134	41.74	23.79	19.3	8.78	9.53	40	0	0	107
37	MVZ:Bird:179143	Nevada	Mineral	male	adult	blue	147	150	43.11	23.48	21.28	8.92	9.26	46	0	0	116
37	MVZ:Bird:179144	Nevada	Mineral	male	adult	blue	143	145	40.41	23.48	20.05	8.61	8.73	45	0	0	105
37	MVZ:Bird:179145	Nevada	Mineral	male	1st year	blue	139.5	140	41.43	22.56	20.76	8.29	9.19	38.5	0	0	115
37	MVZ:Bird:179146	Nevada	Mineral	female	1st year	blue	134	128	39.54	21.5	19.91	7.52	7.72	40	0	0	97
37	MVZ:Bird:179147	Nevada	Mineral	male	1st year	blue	132.5	135.5	38.91	23.14	20.53	8.81	9.5	40	0	0	106
37	MVZ:Bird:179148	Nevada	Mineral	male	adult	blue	146.5	144.5	40.98	24.71	20.93	8.4	8.86	44	0	0	103
37	MVZ:Bird:179149	Nevada	Mineral	female	adult	blue	137	135	39.47	22.23	18.7	8.76	9.06	39.5	0	0	96
37	MVZ:Bird:179150	Nevada	Mineral	male	adult	blue	150	147	42.11	22.9	20.3	9.25	9.11	49	0	0	120
37	MVZ:Bird:179151	Nevada	Mineral	female	adult	blue	137.5	140	40.79	23.1	17.86	8.76	8.38	45	0	0	98.5
37	MVZ:Bird:179153	Nevada	Mineral	female	adult	blue	139	135.5	41.7	23.32	19.97	8.72	9.19	44	0	0	104
37	MVZ:Bird:179154	Nevada	Mineral	male	1st year	blue	138	138	42.28	24.21	20.5	8.68	9.75	39	0	0	108
37	MVZ:Bird:179155	Nevada	Mineral	female	adult	blue	138	140.5	41.08	22.21	19.72	8.2	8.9	42	0	0	101
37	MVZ:Bird:179156	Nevada	Mineral	female	adult	blue	138	134.5	40.52	20.78	19.79	8.28	9.43	46.5	0	0	100
37	MVZ:Bird:179157	Nevada	Mineral	male	1st year	blue	138	135	38.95	21.55	19.69	8.17	9.42	44	0	0	107
37	MVZ:Bird:179158	Nevada	Mineral	female	adult	blue	142	136	39.65	24.6	20.5	8.46	8.83	40.5	0	0	100
37	MVZ:Bird:179159	Nevada	Mineral	male	adult	blue	136	134	39.57	22.3	20.45	8.84	9.02	42.5	0	0	109
37	MVZ:Bird:179160	Nevada	Mineral	male	adult	blue	141.5	142.5	38.97	22.44	20.38	8.18	9.09	43	0	0	103
37	MVZ:Bird:179161	Nevada	Mineral	female	adult	blue	136	138.5	42.1	22.39	19.35	8.78	8.89	42.5	0	0	100
37	MVZ:Bird:179162	Nevada	Mineral	female	adult	blue	144	144	39.07	22.05	20.14	8.36	8.91	42.5	0	0	96
38	MVZ:Bird:179706	Nevada	Esmeralda	male	adult	blue	142.5	132	40.02	25.8	19.11	8.88	9.6	39.5	0	0	106
38	MVZ:Bird:179707	Nevada	Esmeralda	male	adult	blue	142.5	136	40.92	24.46	20.36	8.9	9.81	44	0	0	105
38	MVZ:Bird:179708	Nevada	Esmeralda	female	adult	blue	140	143	41.5	23.14	22.47	8.06	9.89	42	0	0	104
38	MVZ:Bird:179709	Nevada	Esmeralda	female	adult	blue	137	136.5	38.2	22.6	19.71	8.59	8.67	39	0	0	93
38	MVZ:Bird:179710	Nevada	Esmeralda	female	adult	blue	141	133.5	41.32	21.97	19.39	8.19	8.82	37	0	0	97
38	MVZ:Bird:179711	Nevada	Esmeralda	male	adult	blue	143.5	143	41.57	20.53	19.28	8.48	9.16	50.5	0	0	99
38	MVZ:Bird:179712	Nevada	Esmeralda	female	adult	blue	139	134	40.03	23.83	18.41	8.76	9.42	39	0	0	101
38	MVZ:Bird:179713	Nevada	Esmeralda	male	adult	blue	144	146	42.41	24.54	21.25	9.03	9.55	46	0	0	107
38	MVZ:Bird:179714	Nevada	Esmeralda	female	adult	blue	141.5	135.5	40.8	21.04	18.07	8.29	8.97	48.5	0	0	96
38	MVZ:Bird:179715	Nevada	Esmeralda	female	adult	blue	137.5	136	39.38	25.03	19.12	8.23	9.66	46	0	0	101
38	MVZ:Bird:179716	Nevada	Esmeralda	male	adult	blue	145	147	40.56	24.74	20.35	9.04	8.45	47.5	0	0	109
38	MVZ:Bird:179717	Nevada	Esmeralda	male	adult	blue	146	146	40.03	24.42	19.36	8.69	9.73	48.5	0	0	107
38	MVZ:Bird:179718	Nevada	Esmeralda	male	adult	blue	143	139	37.99	24.24	19.45	8.5	9.28	47	0	0	99
38	MVZ:Bird:179719	Nevada	Esmeralda	male	adult	blue	145	143.5	40.76	22.9	20.36	8.99	9.74	48.5	0	0	108
38	MVZ:Bird:179720	Nevada	Esmeralda	female	adult	blue	138	140	39.14	22.59	19.61	7.95	8.8	45	0	0	93
38	MVZ:Bird:179721	Nevada	Esmeralda	male	adult	blue	147	139.5	41.81	24.24	20.58	8.77	9.96	50	0	0	111
39	MVZ:Bird:182150	Washington	Okanogan	male	adult	blue	155	156.5	46.43	23.47	22.24	9.43	9.68	47	8.45	2.51	136
39	MVZ:Bird:182151	Washington	Okanogan	female	adult	blue	146	151	41.12	24.13	19.36	8.8	8.28	43.5	6.4	2.3	121
39	MVZ:Bird:182152	Washington	Okanogan	male	adult	blue	152	157.5		22.06	20.12	9.32	8.37	47.5	6.6	2.4	124
39	MVZ:Bird:182153	Washington	Okanogan	male	1st year	blue	152.5	159	43.31	25.05	20.79	8.96	8.82	47	0	0	134
39	MVZ:Bird:182154	Washington	Okanogan	female	adult	blue	153	147	40.91	26.8				44	0	0	121
39	MVZ:Bird:182155	Washington	Okanogan	male	adult	blue	152.5	160	44.34	23.35	22.16	9.9	9.47	48	0	0	140
39	MVZ:Bird:182156	Washington	Okanogan	female	adult	blue	143	148	42.12	25.91	20.18	9.02	8.61	41	0	0	110
39	MVZ:Bird:182157	Washington	Okanogan	female	adult	blue	148.5	152	41.68	24.75	22.09	8.54	9.01	42.5	0	0	117
39	MVZ:Bird:182158	Washington	Okanogan	male	1st year	blue	151	153	42.64	26.7	22.74	9.36	9.79	46	0	0	129
39	MVZ:Bird:182159	Washington	Okanogan	female	1st year	blue	146	153	41.27	26.81	20.92			43	0	0	117
39	MVZ:Bird:182160	Washington	Okanogan	male	1st year	blue	153	155	44.49	25.55	21.85	9.49	8.33	43	0	0	127
39	MVZ:Bird:182161	Washington	Okanogan	female	adult	blue	148	161.5	39.98	24.1	20.97	8.98	8.7	42	8.84	2.76	110
39	MVZ:Bird:182162	Washington	Okanogan	female	1st year	blue	142		42.69	25.23	20.97	9.03	9.16	42	0	0	122
39	MVZ:Bird:182163	Washington	Okanogan	female	adult	blue	147	146.5	42.01	25.02	20.72	8.87	8.82	43.5	0	0	116
39	MVZ:Bird:182164	Washington	Okanogan	male	1st year	blue	146	145.5	45.1	26.79	21.95	9.77	10.08	38	0	0	128
40	MVZ:Bird:180618	Washington	Ferry	female	1st year	blue	141.5	144.5	41.66	25.16	19.88	8.49	8.23	41.5	0	0	112
40	MVZ:Bird:180619	Washington	Ferry	male	1st year	blue	149	152.5	43.33	23.93	20.87	8.94	9.2	43	0	0	126
40	MVZ:Bird:180620	Washington	Ferry	male	1st year	blue	146.5	151	39.17	24.56	21.07	9.25	7.79	40.5	6.41	3.31	122
40	MVZ:Bird:180621	Washington	Ferry	male	1st year	blue	152	154	41.57	24.77	19.91	9.06	8.76	46	10.26	3.13	118
40	MVZ:Bird:180622	Washington	Ferry	female	1st year	blue	145	146	40.2	22.96	20.29	8.91	8.39	46	7.71	2.41	119
40	MVZ:Bird:180623	Washington	Ferry	female	1st year	blue	141	143	43.65	23.7	19.71	8.48	8.34	44	6.5	2.2	113
40	MVZ:Bird:180624	Washington	Ferry	male	1st year	blue	152.5	156	42.05	25.35	21.68	9.15	9.25	44	7.91	2.48	140
40	MVZ:Bird:180625	Washington	Ferry	male	1st year	blue	148	159.5	41.42	24.47	20.51	9.31	9.05	47.5	9.46	2.92	125
40	MVZ:Bird:180626	Washington	Ferry	female	1st year	blue	143	153	43.52	25.04	20.14	9.28	8.72	39	8.5	1.83	114
40	MVZ:Bird:180627	Washington	Stevens	female	adult	blue	144	152	44.63	26.2	21.51	9.18	9.05	36.5	0	0	122
40	MVZ:Bird:180628	Washington	Stevens	male	adult	blue	155.5	165.5	40.47	24.82				47	12.44	4.08	134
41	MVZ:Bird:180595	Idaho	Bonner	male	adult	blue	153	160.5	41.59	26.34	21.43	9.4	9.26	45.5	10.15	4.57	124
41	MVZ:Bird:180596	Idaho	Bonner	male	adult	blue	148.5	165.5	41.72	26.08	21.2	9.2	9.12	43	11.67	5.01	127
41	MVZ:Bird:180597	Idaho	Bonner	male	adult	blue	154	166.5	42.84	23.55	20.6	9.51	9.16	45.5	15.45	4.82	128
41	MVZ:Bird:180598	Idaho	Bonner	female	adult	blue	152	155	40.9	25.64	19.08	9	8.95	44	8.86	4.09	113
41	MVZ:Bird:180599	Idaho	Bonner	female	1st year	blue	143.5	151	43.47	22.49	19.79	8.79	8.43	42	0	0	119
41	MVZ:Bird:180600	Idaho	Bonner	male	adult	blue	145	158.5	44.06	24.85	21.25	9.42	8.94	44.5	6.05	1.44	122
41	MVZ:Bird:180601	Idaho	Bonner	female	adult	blue	146	161	41.5	23.85		8.59	8.3	38.5	10.05	2.44	110
41	MVZ:Bird:180602	Idaho	Bonner	male	adult	blue	153	155.5	44.69	24.19	20.41	8.91	8.97	45.5	12.47	2.8	118
41	MVZ:Bird:180604	Idaho	Bonner	male	adult	blue	157	163	42.84	25.8	22.01	9.31	8.87	47	12.67	6.77	130
42	MVZ:Bird:180605	Idaho	Clearwater	male	adult	blue	156	169.5	43.62	25.15	20.85	9	8.95	45	8.11	4.23	130
42	MVZ:Bird:180606	Idaho	Clearwater	female	adult	blue	152	155.5	42.42	23.66	21	9.42	8.87		6.4	1.7	113
42	MVZ:Bird:180607	Idaho	Clearwater	male	adult	blue	151	161.5	45.58	23.59	21.7	8.89	9.31	46	12.75	5.19	127
42	MVZ:Bird:180608	Idaho	Clearwater	male	adult	blue	156	164	43.38	25.69	20.1			42	12.14	6.63	134
42	MVZ:Bird:180609	Idaho	Clearwater	female	adult	blue	152	160	43.01	25.13	21.65	8.74	8.47	44	9.4	3.35	122
42	MVZ:Bird:180610	Idaho	Clearwater	female	adult	blue	145	156	42.77	24.15	21.25		8.83	48	10.57	3.42	115
42	MVZ:Bird:180611	Idaho	Clearwater	male	1st year	blue	152	159.5	40.28	23.38	19.31	8.56	8.36	39	0	0	127.5
42	MVZ:Bird:180612	Idaho	Clearwater	male	adult	blue	149	158.5	43.33	23.9	20.76		8.41	48	8.22	2.69	120
42	MVZ:Bird:180613	Idaho	Clearwater	male	adult	blue	151	164	42.53	23.32				47	8.42	2.23	120
42	MVZ:Bird:180614	Idaho	Clearwater	female	adult	blue	150.5	159.5	41.42	23.9	20.37	8.49	8.28	45	10.42	3.8	115
42	MVZ:Bird:180615	Idaho	Clearwater	male	adult	blue	154	159	42.35	23.91	20.75	8.62	8.71	49	0	0	129
42	MVZ:Bird:180616	Idaho	Clearwater	female	adult	blue	142	148	40.81	22.83	19.14	8.58	8.34	46	10.95	3.66	109
42	MVZ:Bird:180617	Idaho	Clearwater	male	adult	blue	152	158.5	43.39	25.38	21.94		9.01	49	0	0	135
43	MVZ:Bird:177880	Montana	Missoula	male	adult	blue	149	155.5	41.36	25.18	20.38	8.69	8.8	46	12.53	3.44	122
43	MVZ:Bird:177881	Montana	Missoula	male	adult	blue	151	160	42.82	23.93	19.58	8.99	9.14	47.5	11.38	4.47	132
43	MVZ:Bird:177882	Montana	Missoula	male	adult	blue	156	165.5	42.85	24.03	20.81	9.24	9.53	46	15.22	4.78	119
43	MVZ:Bird:177883	Montana	Missoula	male	adult	blue	151		43.09	24.59	20.4	9.36	9.1	44	11.11	4.53	129
43	MVZ:Bird:177884	Montana	Missoula	male	adult	blue	153	162.5	40.84	23.72	20.84	8.91	9.15	47.5	13.41	5.59	117
43	MVZ:Bird:191137	Montana	Missoula	male	adult	blue	155	159	37.2	29.5	21.5	8.6	9.2	50	9.7	2.9	118
43	MVZ:Bird:191138	Montana	Missoula	male	adult	blue	154	153	40	28.4	21.6	8.8	9.2	46	6.7	2.3	120
43	MVZ:Bird:191139	Montana	Missoula	female	adult	blue	147	143	37.4	26.6	19.8	8.5	8.7		8.1	2.2	109
44	MVZ:Bird:177642	Oregon	Crook	male	adult	blue	151	152.5	43.98	25.09	21.48	8.82	8.24	43	0	0	119
44	MVZ:Bird:177643	Oregon	Crook	female	adult	blue	152	155	40.75	25.24	21.39	8.93	8.29	42	0	0	106
44	MVZ:Bird:177644	Oregon	Crook	male	adult	blue	152	158	40.15	23.74	20.11	9.31	9.23	46	0	0	125
44	MVZ:Bird:177645	Oregon	Crook	female	adult	blue	144	152	39.45	22.27	19.49		8.01	44	0	0	100
44	MVZ:Bird:177646	Oregon	Crook	male	adult	blue	152	153.5	42.15	25.02	21.03	8.95	8.79	45	0	0	117
44	MVZ:Bird:177647	Oregon	Crook	female	adult	blue	144	157.5	41.91	24.18	19.69	8.31	8.73	45	0	0	112
44	MVZ:Bird:177648	Oregon	Crook	male	adult	blue	148	148	43.78	24.88	19.7	8.38	8.81	43	0	0	111
44	MVZ:Bird:177649	Oregon	Crook	male	adult	blue	151	159.5	43.03	24.81	21.69	9.3	8.97	48.5	0	0	128
44	MVZ:Bird:177650	Oregon	Crook	male	adult	blue	157	171.5	45.22	25.2	24.59	10.07	9.26	47	8.63	2.76	133
44	MVZ:Bird:177651	Oregon	Crook	female	adult	blue	144	156.5	41.06	23.08	20.22	8.71	8.92	45	7.34	2.01	108
44	MVZ:Bird:177652	Oregon	Crook	female	adult	blue	150	160	43.04	22.55	21.65	8.85	8.46	46	0	0	117
44	MVZ:Bird:177653	Oregon	Crook	male	adult	blue	149	156	41.74	25.18	20.66	8.81	8.52	43	0	0	111
44	MVZ:Bird:177654	Oregon	Crook	male	adult	blue	141	157.5	43.11	24.14	20.25	8.8	9.17	47	0	0	125
44	MVZ:Bird:177655	Oregon	Crook	male	adult		156	162	42.68	24.69	22.19	9.42	8.99	46	0	0	115
44	MVZ:Bird:177656	Oregon	Crook	female	adult	blue	148	156	39.73	23.86	20.05	8.55	8.55	45.5	0	0	112
44	MVZ:Bird:177657	Oregon	Crook	female	adult	blue	138	152.5	38.8	21.43	18.98	8.46	7.68	43	0	0	107
44	MVZ:Bird:177658	Oregon	Crook	male	adult	blue	143	151	43.24	25.27	21.83	9.14	9.16	42.5	0	0	127
44	MVZ:Bird:177659	Oregon	Crook	female	adult		141	152	42.08	23.93	23.76	9.31	8.85	41.5	0	0	124
44	MVZ:Bird:177660	Oregon	Crook	male	adult	blue	152	164	44.07	25.89	20.33	9.07	9.53	49.5	0	0	127
44	MVZ:Bird:177661	Oregon	Crook	male	adult	blue	152.5	165	42.26	25.14	20.77	8.64	8.51	47.5	0	0	115
44	MVZ:Bird:177662	Oregon	Crook	male	adult	blue	142	149.5	43.15	25.16	21.05	9.27	9.02	43	0	0	119
44	MVZ:Bird:179908	Oregon	Crook	male	adult	blue	163	166	44.51	24.58	22.02	9.87	9.31	49	0	0	122
44	MVZ:Bird:179909	Oregon	Crook	female	adult	blue	146	156.5	44.67	25.99	21.69	9.98	9.48	51	0	0	121
44	MVZ:Bird:179910	Oregon	Crook	male	adult	blue	147	155.5	41.32	24.43	21.58	8.51	8.32	40	0	0	110
44	MVZ:Bird:179911	Oregon	Crook	male	adult	blue	152	160.5	43.32	24.35	20.67	9.3	9.43	44.5	0	0	122
44	MVZ:Bird:179912	Oregon	Crook	male	adult	blue	154	160	41.06	23.96	21.15	9.32	8.89	45	0	0	121
44	MVZ:Bird:179913	Oregon	Crook	male	adult	blue	157	163.5	44.12	26.58	21.86	9.04	8.5	46	0	0	129
44	MVZ:Bird:179914	Oregon	Crook	female	adult	blue	145	150	41.62	21.97	18.48	8.25	9.07	41.5	0	0	111
44	MVZ:Bird:179915	Oregon	Crook	male	adult	blue	156	161.5	42.97	23.24	19.28	9.3	9.5	47.5	0	0	127.5
44	MVZ:Bird:179916	Oregon	Crook	female	adult	blue	147	151	41.49	22.32				45	9.41	2.62	111
44	MVZ:Bird:179917	Oregon	Crook	male	1st year	blue	149	146.5	44.59	24.11	19.88	8.63	8.49	42	0	0	125
44	MVZ:Bird:179918	Oregon	Crook	male	1st year	blue	142	152	42.21	27.87	21.18	9.38	8.84	42.5	0	0	132
44	MVZ:Bird:179919	Oregon	Crook	female	adult	blue	144.5	149	42.59	24.65	19.71	8.81	8.22	45	0	0	111
44	MVZ:Bird:179920	Oregon	Crook	male	1st year	blue	140	145	39.67	23					0	0	123
44	MVZ:Bird:179921	Oregon	Crook	male	1st year	blue	145	149	40.19	22.15	21.87	9.29	8.94	41	0	0	129
44	MVZ:Bird:179922	Oregon	Crook	female	1st year	blue	147	153	41.23	24.65	19.74	8.65	8.3	42	0	0	124
44	MVZ:Bird:179923	Oregon	Crook	male	1st year	blue	148	150	41.55	26.27	21.59	9.16	8.14	41	0	0	126
44	MVZ:Bird:179924	Oregon	Crook	male	1st year	blue	147	147	44.41	25.3	21.22	9.26	9.07	40	0	0	130
44	MVZ:Bird:179925	Oregon	Crook	male	adult	blue	153	159	43.57	24.62	22.67	9.26	8.95	46.5	10.16	1.89	125
44	MVZ:Bird:179926	Oregon	Crook	male	adult	blue	153	155	42.82	23.92	21.32	9.47	9.04	43	9.97	1.32	124
44	MVZ:Bird:179927	Oregon	Crook	male	adult	blue	153	157.5	43.23	24.7	22.1	9	9.1	52	0	0	127
45	MVZ:Bird:179490	Oregon	Morrow	male	adult	blue	154	163	43.18	25.72	22.28	9.07	9.21	48	8.89	2.23	121
45	MVZ:Bird:179491	Oregon	Morrow	male	adult	blue	145	151.5	40.77	24.52	22.06	9.56	9.15	44.5	0	0	121
45	MVZ:Bird:179492	Oregon	Morrow	male	adult	blue	152	159.5		23.39	21.24	9.29	8.53	42.5	6.6	2.3	117
45	MVZ:Bird:179493	Oregon	Morrow	male	adult	blue	153	162	43.9	25.88	20.98	10.06		47	0	0	129
45	MVZ:Bird:179494	Oregon	Morrow	female	adult		145	150	41.73	21.42	18.98	8.68	8.67	45	0	0	117
45	MVZ:Bird:179496	Oregon	Morrow	female	adult	blue	147	154	42.82	23.87	18.64	8.74	8.15	44	0	0	113
45	MVZ:Bird:179497	Oregon	Umatilla	male	adult	blue	153	168.5	44.67	24.29	20.86	9.03	8.1	47	0	0	133
45	MVZ:Bird:179498	Oregon	Umatilla	female	adult	blue	142		43.12	25.88	19.14	8.04	8.49	42	0	0	121
45	MVZ:Bird:179499	Oregon	Umatilla	male	adult	blue	157.5	162	43.92	23.78	21.82	9.43	9.17	47	0	0	135
45	MVZ:Bird:179500	Oregon	Umatilla	male	adult	blue	144	146.5	42.33	23.42	19.26	8.99	8.56	46.5	0	0	119
45	MVZ:Bird:179501	Oregon	Umatilla	male	adult	blue	153	161.5	40.23	25.53	21.43	9.22	8.24	45.5	0	0	119
45	MVZ:Bird:179502	Oregon	Umatilla	male	adult	blue	150	160.5	40.51	26.53	21.99	9.24	8.89	45.5	8.72	2.01	111
45	MVZ:Bird:179503	Oregon	Umatilla	female	adult	blue	145	152.5	40.99	24.81	19.62	8.31	7.87	40	7.27	2.35	117
45	MVZ:Bird:179504	Oregon	Umatilla	male	adult	blue	150	152.5	43.37	23.88	21.85	9.57	8.67	48	0	0	132
45	MVZ:Bird:179505	Oregon	Umatilla	male	adult	blue	144	150.5	42.28	24.47	20.14	9.27	8.7	43.5	0	0	123
45	MVZ:Bird:179506	Oregon	Umatilla	female	adult	blue	137	140.5	41.42	22.85	19.48	8.71	8.59	46	8.73	3.21	117
46	MVZ:Bird:177627	Oregon	Grant	male	adult	blue	147	155.5	43.53	24.16	21.84	9.51	9.03	45	0	0	122
46	MVZ:Bird:177628	Oregon	Grant	male	adult	blue	149	154	43.49	22.97	21.08	9.08	8.82	47.7	0	0	108
46	MVZ:Bird:177629	Oregon	Grant	female	adult	blue	151	160	43.26	25.24	19.81	8.77	8.35	45	0	0	113
46	MVZ:Bird:177630	Oregon	Grant	male	adult	blue	147	156.5	42.52	23.44	23.19	9.52	9.12	47.5	0	0	116
46	MVZ:Bird:177631	Oregon	Grant	female	adult		140		43.97	24.07	21.66	9.03	8.69	46	0	0	110
46	MVZ:Bird:177632	Oregon	Grant	male	adult	blue	151	157	41.88	24.12	20.31	9.07	8.78	50.5	0	0	127
46	MVZ:Bird:177633	Oregon	Grant	male	adult	blue	153	162	43.5	25.84	20.68	9.36	9.27	43	0	0	112
46	MVZ:Bird:177634	Oregon	Grant	male	adult	blue	153	160	43.64	26.72	21.7	9.4	9.53	45	0	0	124
46	MVZ:Bird:177635	Oregon	Grant	female	adult	blue	147	148	41.42	25.44	20.18	7.91	8.16	46	0	0	107
46	MVZ:Bird:177636	Oregon	Grant	male	adult	blue	147.5	156	43.94	24.4	19.9	8.76	8.93	47	7.27	2.87	116
46	MVZ:Bird:177637	Oregon	Baker	male	adult	blue	147	158.5	41.84	23.85		9.2	8.53	43	0	0	117
46	MVZ:Bird:177638	Oregon	Baker	male	adult	blue	153	164.5	44.05	25.14	22	9.31	8.83	50.5	8.19	3.21	125
46	MVZ:Bird:177639	Oregon	Baker	female	adult	blue	143	148	41.54	25.74	19.37	8.46	8.33	43.5	0	0	106
46	MVZ:Bird:177640	Oregon	Baker	female	adult	blue	141	151.5	42.21	24.22	20.72	9.11	8.27	43.5	0	0	110
46	MVZ:Bird:177641	Oregon	Baker	male	adult	blue	154.5	162.5	44.53	25.82	21.75		8.83	46	0	0	131
47	MVZ:Bird:178945	Oregon	Union	male	adult	blue	154.5	170	44.29	26.36	22.5	9.29	8.43	47	0	0	130
47	MVZ:Bird:178946	Oregon	Union	male	adult	blue	156	166.5	42.34	23.29	21.44	9.23	8.91	53.5	8	2.8	120
47	MVZ:Bird:178947	Oregon	Union	female	adult	blue	146	155.5	41.26	25.11	19.69	9.03	8.91	41	8.48	2.86	121
47	MVZ:Bird:178948	Oregon	Union	male	adult	blue	151.5	155.5	45.1	26.79	22.61	9.21	9.15	42	0	0	122
47	MVZ:Bird:178949	Oregon	Union	male	adult	blue	151	159	44.95	21.49	21.62	9.3	8.83	43.5	7.79	2.28	126
47	MVZ:Bird:178950	Oregon	Union	male	adult	blue	150	159.5	44.49	25.12	21.57	8.97	8.72	46	9.61	1.99	127
47	MVZ:Bird:178951	Oregon	Union	male	adult	blue	154	158.5	44.84	25.08	22.48	9.11	9.16	45.5	0	0	133
47	MVZ:Bird:178952	Oregon	Union	female	adult	blue	140	151	41.25	24.27	20.66	8.37	8.06	44	0	0	110
47	MVZ:Bird:178953	Oregon	Union	male	adult	blue	146	161	42.41	23.18	20.16	9.11	8.69	46	8.1	2.02	124
47	MVZ:Bird:178954	Oregon	Union	male	adult	blue	151.5	158.5	42.73	25.69	20.61	9.29	9.36	44.5	10.52	2.28	130
47	MVZ:Bird:178955	Oregon	Union	female	adult	blue	149	159	39.83	24.4	20.04	8.71	8.21	46	12.36	3.04	130
47	MVZ:Bird:178956	Oregon	Union	male	adult	blue	150	156.5	41.88	24.46	20.28	8.92	8.17	47	0	0	113
47	MVZ:Bird:178957	Oregon	Union	male	adult	blue	152	161	44.84	24.6	21.51	9.22	8.89	45	0	0	121
47	MVZ:Bird:178958	Oregon	Union	male	adult	blue	152	163	41.31	24.26	22.25	9.16	8.51	48.5	0	0	117
48	MVZ:Bird:184718	Idaho	Valley	female	adult	blue	149	157	43.28	25.59	20.53	9.08	9.28		11.05	1.03	129
48	MVZ:Bird:184719	Idaho	Valley	female	adult	blue	148	162	41.88	24.64	20.28	8.52	8.41	44	9.26	2.04	120
48	MVZ:Bird:184720	Idaho	Valley	male	adult	blue	151	161.5	42.81	24.81	22.2	9.23	8.37	47	9	1.21	123
48	MVZ:Bird:184721	Idaho	Valley	female	adult	blue	146	160	42.94	24.01	21.11	8.87	8.91	43	9.16	1.27	118
48	MVZ:Bird:184722	Idaho	Valley	female	adult	blue	150	156	43	24.06	19.8	9.18	8.19	45	8.05	2.97	111
48	MVZ:Bird:184723	Idaho	Valley	male	adult	blue	155.5	163	43.24	24.81	20.69	9.23	8.77	43	8.98	2.26	126
48	MVZ:Bird:184725	Idaho	Adams	male	adult	blue	151	160	42.28	24.05	20.61	8.93	9.02	45	10.36	2.08	122
48	MVZ:Bird:184726	Idaho	Adams	male	adult	blue	154.5	161	43.33	25.69	22.23	9.29	9.32	44	8.4	3	122
48	MVZ:Bird:184727	Idaho	Valley	male	adult	blue	154	162.5	40.89	24.63	21.46	8.61	9.43	45	9.03	1.83	127
48	MVZ:Bird:184728	Idaho	Valley	male	adult	blue	157	162	43.46	25.44	21.12	8.8	8.49	41	0	0	127
48	MVZ:Bird:184729	Idaho	Valley	female	adult	blue	150	160.5	41.38	22.68	21.59	9.16	8.72	42.5	11.36	2.46	126
48	MVZ:Bird:184730	Idaho	Valley	female	adult	blue	150	155	41.97	23.87	20.08	9.4	8.93	44	6.9	1.9	113
48	MVZ:Bird:184731	Idaho	Valley	female	adult	blue	150.5	163.5	42.56	24.43	20.58	7.86	8.45	43	8.71	1.2	109
48	MVZ:Bird:184732	Idaho	Valley	male	adult	blue	154	164.5	45.22	24	23.07	9.17	9.45	42.5	0	0	129
48	MVZ:Bird:184733	Idaho	Valley	male	adult	blue	155.5	166	44.55	24.78	21.19	9.36	9.05	49	8.77	2.86	131
49	MVZ:Bird:191140	Idaho	Lemhi	male	adult	blue	150.5	151	40.4	27.7	21.6	8.9	9.2	49	9.4	2.4	135
49	MVZ:Bird:191141	Idaho	Lemhi	male	adult	blue	153	152	41.4	28.2	21.1	8.5	8.6	50	8.7	3.3	128
49	MVZ:Bird:191142	Idaho	Lemhi	female	adult	blue	149	157	37.9	27.4	20	8.4	8.8	50	11.5	3.5	126
49	MVZ:Bird:191143	Idaho	Lemhi	female	adult	blue	150	153	40.1	26.9	21	8.8	8.8	51	0	0	118
49	MVZ:Bird:191144	Idaho	Lemhi	male	adult	blue	163	162	39.2	27.5	21.3	9.1	9	53	11	4.2	127
50	MVZ:Bird:177878	Wyoming	Teton	male	adult	blue	156	172	41.68	23.7	18.95	8.79	7.95	42.5	12.26	2.57	126
50	MVZ:Bird:177879	Wyoming	Teton	male	adult	blue	155	169.5	43.52	25.21	20	9.29	8.87		13.54	5.28	128
50	MVZ:Bird:187894	Wyoming	Teton	male	1st year	blue	152.5	156.5	38.07	24.04	19.09	8.87	8.7	43	12.67	4.03	119
50	MVZ:Bird:187895	Wyoming	Teton	female	adult	blue	150	156	40.99	21.64	19.98	8.92	8.95	46.5	10.52	2.75	130
50	MVZ:Bird:187896	Wyoming	Teton	female	adult		158	168.5	42.37	24.43	21.41	8.59	9.12	48	13.01	1.67	125
50	MVZ:Bird:187897	Wyoming	Teton	male	adult		159.5	170.5	43.94	26.22	21.13	9.49	8.91	48.5	7.23	3.57	130
50	MVZ:Bird:191145	Idaho	Fremont	female	1st year	blue	149	145	39	26.8	19.9	8.5	9	44	9.9	1.9	117
50	MVZ:Bird:191146	Idaho	Teton	female	1st year	blue	158	149	40.9	25.8	20.6	8.1	8.3	46	11.7	2.7	125
50	MVZ:Bird:191147	Idaho	Teton	female	adult	blue	155	157	40.5	27.9	20.2	8.5	8.6	47	12.6	4.4	120
50	MVZ:Bird:191148	Idaho	Bonneville	male	1st year	white	150	156	39.1	28.3	20.6	8.7	8.7	45	10.1	1.6	131
50	MVZ:Bird:191149	Wyoming	Teton	male	adult	blue	157	161	39	27.8	20.4	8.4	8.6	53	14.6	4.3	125
50	MVZ:Bird:191150	Wyoming	Teton	female	1st year	blue	151	147	38.6	26	19	8	8.4		13	2.2	119
51	MVZ:Bird:186068	Idaho	Bear Lake	male	adult	white	150	152.5	44.49	24.15	21.92	9.34	8.85	40	11.34	3.48	128
51	MVZ:Bird:186069	Idaho	Bear Lake	female	adult		152	158	41.31	22.43	19.91	8.02	9.6	38	13.16	1.67	120
51	MVZ:Bird:186070	Idaho	Bear Lake	male	adult	white	157	170	44.29	26.21			8.91		8.65	1.77	130
51	MVZ:Bird:186071	Idaho	Bear Lake	male	1st year	white	154	157.5	42.78	24.83	21.38	8.51	7.57		9.95	2.58	122
51	MVZ:Bird:186072	Idaho	Bear Lake	male	adult	blue	153	164.5	42.07	23.88	19.26	9	8.19	43	11.48	2.79	122
51	MVZ:Bird:186073	Idaho	Bear Lake	female	adult	blue	154	157.5	42.39	23.6	22.26	9.4	9.08		12.78	4.16	128
51	MVZ:Bird:187890	Idaho	Bear Lake	male	adult	white	155	155.5	43.24	24.03	21.43	9.43	8.6	43.5	12.21	2.84	120
51	MVZ:Bird:187891	Idaho	Bear Lake	male	adult	white	155	156.5	43.64	26.16	22.59	8.85	9.4	52.5	13.51	2.93	129
51	MVZ:Bird:187892	Idaho	Bear Lake	female	adult	blue	147.5	152	44.7	23.41	20.46	9.07	8.61	43.5	10.63	2.28	125
51	MVZ:Bird:187893	Idaho	Bear Lake	female	1st year	white	148.5	153	41.19	21.66	21.04	8.1	9.4	41.5	10.59	1.3	107
52	MVZ:Bird:183946	Utah	Cache	female	1st year	white	148.5	155	43.36	24.66	20.56	8.19	8.59		9.12	1.57	118
52	MVZ:Bird:183947	Utah	Cache	male	1st year	blue	148.5	147	42.86	23.88	20.83	8.72	8.25	37	10.47	4.2	122
52	MVZ:Bird:183948	Utah	Cache	female	adult	blue	149	154.5	45.19	22.84	20.34	9.07	8.39	46	10.91	3.42	119
52	MVZ:Bird:184780	Utah	Cache	female	adult	blue	146		40.55	25.15	23.39	8.86	9.48	44	12.95	2.34	121
52	MVZ:Bird:186077	Utah	Cache	male	adult	white	149	152.5	43.46	19.98	22.12	8.98	8.86	38.5	11.69	2.03	122
52	MVZ:Bird:187898	Utah	Cache	male	adult	white	152	157.5	43.28	23.96	20.99	8.92	8.8	46.5	13.29	2.03	114
53	MVZ:Bird:184781	Utah	Weber	male	adult	white	152.5	159.5	42.19	23.96	22.3	8.88	8.66	49	9.86	1.79	117
53	MVZ:Bird:184782	Utah	Weber	female	adult	white	153	150.5	43.44	23.54	23.77	9.07	8.89	48	14.18	1.76	127
53	MVZ:Bird:184783	Utah	Weber	female	1st year	white	144	145.5	42.88	23.59	20.19	8.14	8.92		9.24	1.84	113
53	MVZ:Bird:186074	Utah	Weber	male	adult	white	150	160.5	44.88	25.69	21.32	9.01	8.48		10.97	1.59	116
53	MVZ:Bird:186075	Utah	Weber	male	adult	white	151	154.5	42.8	25.24	21.32	9.06	8.56	46.5	10.83	1.92	125
53	MVZ:Bird:186076	Utah	Weber	female	1st year	blue	147		43.31	22.6	20.67	8.76	8.95		11.16	2.9	110
53	MVZ:Bird:187899	Utah	Weber	male	1st year	white	152	152	44.07	22.04	21.12	8.63	8.28	44	14.23	2.28	112
53	MVZ:Bird:187900	Utah	Weber	male	adult	white	154	153.5	43.06	25.11	22.06	9.54	8.69	43.5	11.14	1.31	122
53	MVZ:Bird:187901	Utah	Weber	female	1st year	white	146	146.5	41.82	23.13	21.68	8.34	8.16	45.5	10.88	1.59	110
54	MVZ:Bird:183949	Utah	Utah	male	adult	white	153	153.5	41.45	22.32	21.58	9.38	8.17	51	9.7	2.4	114
54	MVZ:Bird:183950	Utah	Utah	male	adult	white	155.5	159.5	43.98	24.29	22.93	8.9	8.55	52.5	13.63	4.12	127
54	MVZ:Bird:183957	Utah	Wasatch	female	1st year	white	139	142.5	39.91	21.35	19.64	8.28	8.05		8.51	1.04	106
54	MVZ:Bird:183958	Utah	Wasatch	male	adult	white	160	155	42.13	23					11.41	1.95	121
54	MVZ:Bird:184784	Utah	Utah	male	adult	white	151	163	43.93	27.22	21.58	9.32	8.98	50	12.12	2.22	129
54	MVZ:Bird:184785	Utah	Wasatch	male	adult	white	152	151.5	41.79	23.94	22.67	9.18	8.54	50	12.59	2.31	122
54	MVZ:Bird:184786	Utah	Wasatch	male	1st year	white	148	148	44.46	24.2	20.89	9	8.7	45.5	12.11	1.75	121
54	MVZ:Bird:184787	Utah	Wasatch	male	adult	white	154	151.5	42.41	24.4	22.85	8.99	9.06	46.5	10.71	1.93	115
54	MVZ:Bird:184788	Utah	Wasatch	male	adult	white	150	150	43.39	23.35	21.11	8.85	8.89	48	13.46	1.65	117
54	MVZ:Bird:184789	Utah	Wasatch	male	adult	white	152	160	43.85	24.71	21.16	8.74	8.75	53	11.21	1.64	124
55	MVZ:Bird:183951	Utah	Utah	male	adult	white	151	156	41.69	24.46	21.08	8.94	8.6	55	8.19	2.69	124
55	MVZ:Bird:183952	Utah	Utah	male	1st year	white	146.5	145.5	43.62	23.3	20.1	8.65	8.23		11.73	2.06	113
55	MVZ:Bird:183953	Utah	Utah	female	1st year	white	149	148.5	42.26	23.9	21.38	8.41	7.98		10.66	2.48	113
55	MVZ:Bird:183954	Utah	Utah	female	1st year	white	146.5	147.5	43.8	23.65	20.93	8.4	8.69		11.4	1.71	117
55	MVZ:Bird:183955	Utah	Utah	male	adult	white	152	160	43.66	24.19	22.02	8.8	9.11	50	11.65	1.7	111
55	MVZ:Bird:183956	Utah	Utah	male	1st year	white	145.5	146.5	42.69	22.33	21.45	8.18	8.21		10.03	2.15	112
55	MVZ:Bird:184790	Utah	Utah	male	1st year	white	146	142	39.97	22.11	19.25	8.16	8.73		10.1	2.6	111
55	MVZ:Bird:184791	Utah	Utah	male	adult	white	155	158	41.5	23.74	22.37	9.49	8.95	46.5	12.86	1.66	118
55	MVZ:Bird:184792	Utah	Utah	female	adult	white	151	149	42.2	23.79	22.95	8.9	9.38	47.5	9.81	1.43	110
55	MVZ:Bird:184793	Utah	Utah	female	adult	white	152	157	41.43	21.31	21.27			44	11.36	2.4	107
55	MVZ:Bird:184794	Utah	Utah	female	adult	white	144	148	40.49	22.41	22.35	9.62	9.75	45.5	11.33	2.27	106
55	MVZ:Bird:184795	Utah	Utah	male	adult	white	155	159.5	43.17	23.64	22.22	9.14	8.57	46.5	10.16	2.94	130
55	MVZ:Bird:184796	Utah	Utah	female	adult	white	149.5	146	43.52	24.63	22.1	9.74	8.94	52	10.5	1.91	114
55	MVZ:Bird:184797	Utah	Utah	male	adult	white	153	150	43.34	24.97	22.76	8.85	8.29	52.5	13.02	2.65	113
56	MVZ:Bird:169368	Nevada	Lincoln	female	adult	white	143	138.5	41.93	25.28	19.7	8.28	8.16	46	11.01	1.29	100
56	MVZ:Bird:180070	Nevada	White Pine	male	adult	white	141	139.5	43.18	25.03	21.64	9.61	8.57	48.5	9.45	1.52	110
56	MVZ:Bird:180071	Nevada	White Pine	male	adult	white	152	151.5	43.56	24.07	22.42	9.64	9.22	54	10.78	1.37	122
56	MVZ:Bird:180072	Nevada	White Pine	male	adult	white	152	151	44.42	24.38	23.14	9.24	8.95	52	11.65	1.58	118
56	MVZ:Bird:180073	Nevada	White Pine	male	adult	white	149.5	150	42.86	20.74	22.53	8.65	8.27	48	9.95	1.82	106
56	MVZ:Bird:180076	Nevada	White Pine	male	adult	white	155	157.5	42.6	21.42	22.59	8.54	9.6	53	11.45	1.48	116
56	MVZ:Bird:180077	Nevada	White Pine	male	adult	white	153	154.5	43.16	23.5	20.82	9.68	9.11	46	13.72	1.32	110
56	MVZ:Bird:180078	Nevada	White Pine	female	adult	white	144	143	42.47	22.93	21.06	8.86	7.81	48	7.93	2.43	101
56	MVZ:Bird:180079	Nevada	White Pine	female	adult	white	149.5	148.5		24.92	21.31	8.76	8.92	54	11.5	1.46	101
57	MVZ:Bird:179507	Nevada	White Pine	female	adult	white	149.5	144.5	42.22	24.23	22.54	8.65	8.71	50.5	9.47	1.48	114
57	MVZ:Bird:179508	Nevada	White Pine	female	adult	white	147	147.5	43.06	24.24	22.03	8.76	8.3	51	11.65	1.59	110
57	MVZ:Bird:179509	Nevada	White Pine	male	adult	white	155	154	44.15	24.7	21.96	9.08	9.24	51	11.12	1.23	116
57	MVZ:Bird:179510	Nevada	White Pine	female	adult	white	148.5	148.5	43.83	23.36	23.21	9.34	9.25	47	10.69	1.33	124
57	MVZ:Bird:179511	Nevada	White Pine	male	adult	white	155	152	41.88	24.84	21.82		8.74	49.5	9.19	1.69	111
57	MVZ:Bird:179512	Nevada	White Pine	male	adult	white	149	152.5	41.21	24.94	22.81	9.03	9.52	50	10.57	2.1	111
57	MVZ:Bird:180074	Nevada	White Pine	male	adult	white	147.5	156	44.14	23.73	23.09	8.78	8.47	55.5	10.84	1.74	110
57	MVZ:Bird:180075	Nevada	White Pine	male	adult	white	155	151	44.41	24.25	19.26	9.17	8.53	53	10.12	1.11	124
58	MVZ:Bird:177979	Nevada	Nye	female	adult	white	137	139	37.95	22.02	19.83	8.69	7.94	46	10.23	0.98	105
58	MVZ:Bird:177980	Nevada	Nye	male	adult	white	145	147.5	44.33	26.06	19.27	8.74	8.47	49	9.29	1.03	114
58	MVZ:Bird:177981	Nevada	Nye	male	adult	white	159.5	163.5	43.79	24.9	21.94	9.13	9.43	50	10.82	2.15	114
58	MVZ:Bird:177982	Nevada	Nye	female	adult	white	147	148.5	42.27	24.65	20.71	8.99	8.76	49.5	10.3	1.41	106
58	MVZ:Bird:180080	Nevada	Nye	male	adult	white	149	152	44.32	25.09	21.14	9.06	8.73	49.5	10.38	1.55	112
59	MVZ:Bird:150424	Nevada	Lincoln	female	adult	white	144		43.85	24.16	23.14	8.81	8.49	45	8.38	1.7	118
59	MVZ:Bird:150425	Nevada	Lincoln	male	adult	white	148		42.86	21.28	20.59	8.99	9.05	49	11.95	1.56	116.5
59	MVZ:Bird:177678	Nevada	Lincoln	male	adult	white	152	151			20.12	9.1	8.64	52	11.84	1.57	119.5
59	MVZ:Bird:177679	Nevada	Lincoln	female	adult	white	144	144	40.66	21.86	20.82	8.84	8.12	46.5	11.01	1.77	110
60	MVZ:Bird:184798	Utah	Sanpete	male	adult	white	153	149.5	41.73	24.75	21.94	8.82	8.68		11.19	2.06	115
60	MVZ:Bird:184799	Utah	Sanpete	female	adult	white	151	152	41.7	22.83	21.34	8.57	8.41	45	10.58	1.16	112
60	MVZ:Bird:184800	Utah	Sanpete	male	adult	white	154	157.5	41.61	21.9	21.34		8.24	54	10.97	2.14	120
60	MVZ:Bird:184801	Utah	Sanpete	female	adult	white	151	148	41.18	23.66	21.73	8.88	8.74	42	12.45	1.82	119
60	MVZ:Bird:184802	Utah	Sanpete	male	adult	white	154.5	151.5	42.38	24.35	22.21	9.09	8.94	48.5	10.81	1.72	114
60	MVZ:Bird:184803	Utah	Sanpete	male	adult	white	151	155	41.31	22.78	22.48	9.77	8.84	49.5	11.9	1.95	117
60	MVZ:Bird:184804	Utah	Sanpete	female	adult	white	146	142.5	39.86	22.89	20.68	8.37	8.4	47.5	11.77	1.92	102
60	MVZ:Bird:184805	Utah	Sanpete	male	adult	white	155	151.5	41.31	25.26	22.46	8.97	8.87		11.64	1.72	127
60	MVZ:Bird:184806	Utah	Sanpete	female	adult	white	152	147.5	42.71	23.61	20.95	8.57	8.51	46	11.4	2.98	121
60	MVZ:Bird:184807	Utah	Sanpete	male	adult	white	156	161	43.06	24.97	25.65	8.6	9.1	44	12.21	1.69	123
60	MVZ:Bird:184808	Utah	Sanpete	female	adult	white	148	141.5	37.13	22.43	20.24	8.17	8.08	50	10.64	2.02	98
60	MVZ:Bird:184809	Utah	Sanpete	male	adult	white	155	153.5	42.11	23.04	21.89	9.17	9.65	56	10.46	1.97	122
60	MVZ:Bird:184810	Utah	Sanpete	female	adult	white	142	144.5	40.13	22.13	20.74	8.97	8.32	44	10.05	2.21	109
60	MVZ:Bird:184811	Utah	Sanpete	male	adult	white	151	151	42.36	22.81	23.54	9.18	8.87		10.25	1.5	112
60	MVZ:Bird:184812	Utah	Sanpete	female	adult	white	149	154	40.61	22.97	19.81	8.97	8.62	48	12.29	2.48	113
61	MVZ:Bird:188005	Utah	Wayne	female	1st year	white	133	139	38.7	25.1	21.1	8	8.5		10.6	2.4	101
61	MVZ:Bird:188006	Utah	Wayne	female	adult	white	147	140	38.3	25.5	21	8.5	8.5	54	11.4	2.4	102
61	MVZ:Bird:188007	Utah	Wayne	male	adult	white	150	143	37.2	26.7	22.8	9.4		55	11.5	1.9	112
61	MVZ:Bird:188008	Utah	Wayne	female	adult	white	147	140	34.9	25.1	20.2	8	8.5	56	11.3	2.1	98.5
61	MVZ:Bird:188009	Utah	Wayne	male	adult	white	152	147	38.8	26.9	21.4	8.9	8.8	56	10.5	2.5	115
61	MVZ:Bird:188011	Utah	Wayne	male	adult	white	149	140	38.9	27.5	21.9	8.3	9.6		9.8	1.4	118
61	MVZ:Bird:188012	Utah	Wayne	female	1st year	white	145	142	38.1	27.4	21.7	8.6	8.8		10.1	2.3	105
61	MVZ:Bird:188013	Utah	Wayne	female	1st year	white	147	138	39.6	25.9	20.7	8.4	8.9	55	11.3	2.9	104
61	MVZ:Bird:188014	Utah	Wayne	male	adult	white	155	152	40.9	28.4	22.4	8.4	8.5	57	12.3	2.1	110
61	MVZ:Bird:188015	Utah	Wayne	female	adult	white	148	146	37.8	28.4	21.4	8.3	8.8	48	11.1	2.7	107
61	MVZ:Bird:188016	Utah	Garfield	female	adult	white	142	135	42.9	21.25	22.61	8.34	8.99	46	9.83	1.65	99.5
61	MVZ:Bird:188017	Utah	Garfield	male	adult	white	151	145.5	42.85	23.42	21.98	8.95	9.23	48	10.61	1.53	115
61	MVZ:Bird:188018	Utah	Garfield	male	adult	white	152.5	149	42.67	24.9	22.6	8.73	9.12	52	11.18	1.87	117
61	MVZ:Bird:188019	Utah	Garfield	male	adult	white	147	146	43.36	24.35	21.33	8.72	8.94	48	10.92	1.33	114
62	MVZ:Bird:187966	Colorado	La Plata	female	1st year	white	143	139	39	26.8	20.1	7.9	8.1		9.9	1.8	104
62	MVZ:Bird:187968	Colorado	La Plata	male	adult	white	152	148	36.8	26.8	21.3	8.5	8.8	54	12.4	1.8	102
62	MVZ:Bird:187969	Colorado	La Plata	male	1st year	white	141	136	39.1	24.7	19.8	8.4	8		10.3	3	105
62	MVZ:Bird:187970	Colorado	La Plata	female	1st year	white	149	148	37.7	24.3	20.3	7.8	8.9		10.9	2.7	108
62	MVZ:Bird:187971	Colorado	La Plata	female	adult	white	144	139	38	24.8	19.5	8.3	8.8	49	12.4	1.7	97.5
62	MVZ:Bird:187972	Colorado	La Plata	male	adult	white	144	143	37.1	28.8	21.4	8.9	8.6	51	11.7	4.3	110
62	MVZ:Bird:187973	Colorado	La Plata	female	adult	white	146	141	36.4	26.5	22.2	8.7	8.2	55	9.6	3.3	105
62	MVZ:Bird:187974	Colorado	La Plata	male	adult	white	150	146	38.5	27.8	22	8.3	8	52	13.2	2.9	115
62	MVZ:Bird:187975	Colorado	La Plata	female	adult	white	146	141	38.7	26.5	21	8.4	8	52	10.8	2.5	106
62	MVZ:Bird:187976	Colorado	La Plata	male	adult	white	146	139	37.3	25.8	20.8	8.9	8.3		13.9	1.9	111
62	MVZ:Bird:187977	Colorado	La Plata	female	1st year	white	148	139	38.3	26.5	20.1	8.3	8.3		11.8	2.3	110
62	MVZ:Bird:187978	Colorado	La Plata	male	adult	white	149	142	38.9	27.9	21.4	8.7	8.5	53	11.4	2	112
62	MVZ:Bird:187979	Colorado	La Plata	female	adult	white	141	137	36.3	25.9	19.3	8.3	8.8		8.1	2	100
62	MVZ:Bird:187980	Colorado	La Plata	male	adult	white	145	143	37.6	27.4	21.3	8.8	10	50	12.6	2.3	113
62	MVZ:Bird:187981	Colorado	La Plata	female	adult	white	147	138	38.5	29	20.7	8.2	8.3	51	10.4	1.7	110
62	MVZ:Bird:187982	Colorado	La Plata	female	adult	white	143	135	38.2	26.1	21.3	8.8	8.8		10.1	2.1	110
62	MVZ:Bird:187983	Colorado	La Plata	male	adult	white	154	147	36.6	26.1	19.4	8.3	8.2	53	12.2	2.3	104
63	MVZ:Bird:187984	Colorado	Chaffee	male	adult	white	149	138	38.9	27.3	22.4	9	9.1	52	11.4	2.7	117
63	MVZ:Bird:187985	Colorado	Chaffee	female	1st year	white	143	138	39.5	26.2	18	8.2	7.5		9.1	2.4	103
63	MVZ:Bird:187986	Colorado	Chaffee	female	adult	white	140	133	37.6	25.3	22.4	8.2	8.2	50	12.1	2.5	98
63	MVZ:Bird:187987	Colorado	Chaffee	male	adult	white	148	144	38.3	28.3	23.5	8.5	8.5		12	2.6	110
63	MVZ:Bird:187988	Colorado	Chaffee	female	adult	white	145	141	36.5	27.1	20.1	8.7	8.9	49	11.9	1.7	106
63	MVZ:Bird:187989	Colorado	Chaffee	female	adult	white	142	131	38.6	26.5	20.5	8.3	8.6	54	10.2	2.5	107
63	MVZ:Bird:187990	Colorado	Chaffee	male	adult	white	148	146	37.5	27.2	22.5	8.7	8.6	53	12.2	3.6	103
63	MVZ:Bird:187991	Colorado	Chaffee	male	adult	white	147	145	36	26.4	20.4	8.5	8.6	57			107
63	MVZ:Bird:187993	Colorado	Chaffee	male	1st year	white	142	139	38	26.3	21.5	8.3	8.5		12.1	2.7	119
63	MVZ:Bird:187994	Colorado	Chaffee	male	adult	white	149	150	36.7	26.8	23.5	9.2	8.5	53	9.7	1.9	116
63	MVZ:Bird:187995	Colorado	Chaffee	male	adult	white	149	141	38.7	26.8	20.7	8.6	8.5	50	11.4	3.9	100
63	MVZ:Bird:187996	Colorado	Chaffee	male	1st year	white	148	139	35.7	26.5	20.3	7.5	7.7		8.4	1.8	102
63	MVZ:Bird:187997	Colorado	Chaffee	male	adult	white	147	145	38.1	26.1	22	8.3	8.2	47	12.9	3	104
63	MVZ:Bird:187998	Colorado	Chaffee	male	adult	white	149	138	37.4	28.1	23.3	9.3	9.3	52			111
63	MVZ:Bird:187999	Colorado	Chaffee	male	adult	white	147	144	35.9	26	21.2	8.7	8.9	51	11.3	2.4	108
63	MVZ:Bird:188000	Colorado	Chaffee	male	adult	white	143	147	38.2	27.3	21.1	8.7	8.3	47	11.7	2.4	105
63	MVZ:Bird:188001	Colorado	Chaffee	male	adult	white	149	143	38.7	27.4	20.7	8.3	8.4	49	11.2	1.8	109
63	MVZ:Bird:188002	Colorado	Chaffee	female	adult		144	141	37.4	28.2	21.6	8.1	9		11.9	2.4	101
64	MVZ:Bird:188020	Arizona	Coconino	female	adult	white	142	141.5	41.19	23.96	21.15	8.35	8.6		11.46	2.09	112
64	MVZ:Bird:188021	Arizona	Coconino	male	adult	white	148	150	44.06	24.47	20.6	8.9	8.76	44.5	12.83	1.85	115
64	MVZ:Bird:188022	Arizona	Coconino	male	adult	white	149	150	42.77	24.45	21.7	8.78	9.32	48.5	14.24	3.36	116
64	MVZ:Bird:188023	Arizona	Coconino	female	adult	white	143	138	39.03	22.89	21.36	8.6	8.31	42	14.05	1.46	100
64	MVZ:Bird:188024	Arizona	Coconino	male	adult	white	150	140.5	43.08	22.77	23.39	8.85	9.15	44	12.52	1.93	110
64	MVZ:Bird:188025	Arizona	Coconino	male	adult	white	150	151.5	43.26	24.11	22.53	9.34	8.43	48.5	13.97	1.62	114
64	MVZ:Bird:188026	Arizona	Coconino	female	adult	white	142	135	41.02	22.78	20.12	8.33	8.24	47	11.88	1.45	106
64	MVZ:Bird:188027	Arizona	Coconino	male	1st year	white	142	138.5	43.22	21.99	20.02	9.01	8.49	51	14.52	3.86	119
64	MVZ:Bird:188028	Arizona	Coconino	female	1st year	white	142	142	43.35	20.3	20.16	8.47	8.34	44	10.12	1.84	103
64	MVZ:Bird:188029	Arizona	Coconino	male	adult	white	147	145	42.59	21.02	21.19	8.93	9.42	52	12.55	3.17	119
64	MVZ:Bird:188030	Arizona	Coconino	male	adult	white	153	146	39.21	21.57	21.46	9.76	8.68	46	15.41	1.95	115
64	MVZ:Bird:188031	Arizona	Coconino	female	adult	white	142	138	43.13	23.23	20.08	8.45	9.19		10.9	1.82	108
64	MVZ:Bird:188032	Arizona	Coconino	female	1st year	white	139	136.5	38.6	19.44	21.2	8.81	8.17	41	8.56	2.04	97.5
64	MVZ:Bird:188033	Arizona	Coconino	male	adult	white	146	142.5	44.07	23.1		8.26	8.73	51.5	12.02	2.23	115
64	MVZ:Bird:188034	Arizona	Coconino	female	adult	white	143	136	41.5	23.86	20.57	9.37	8.55	48	12.79	2.14	106
64	MVZ:Bird:188035	Arizona	Coconino	male	adult	white	154	144.5	43.57	22.37	22.32	9.02	8.75	47	9.89	2.1	117
64	MVZ:Bird:188036	Arizona	Coconino	male	adult	white	149	155.5	42.6	24.63		8.48	8.31	48	12.03	2.72	112
64	MVZ:Bird:188037	Arizona	Coconino	male	adult	white	145	148	42.9	25.15	22.88	8.84	8.88		11.03	1.97	108
65	MVZ:Bird:188038	Arizona	Coconino	female	adult	white	137	137.5	38.76	20.9	19.64	8.22	8.41	42	11.76	2.91	103
65	MVZ:Bird:188039	Arizona	Coconino	male	adult	white	148	151.5	41.22	24.1	21.27	8.59	8.52	51.5	13.38	2.66	116
65	MVZ:Bird:188040	Arizona	Coconino	male	adult	white	157	149.5	43.76	23.58	22.25	8.93	8.43	47	11.89	2.32	114
65	MVZ:Bird:188041	Arizona	Coconino	female	adult	white	141.5	133.5	40.38	22.67	20.93	8.4	8.49	42	10	1.58	103
65	MVZ:Bird:188042	Arizona	Coconino	male	adult	white	145	147.5	42.26	22.58	21.04	9.23	8.5	47	10.93	2.14	115
65	MVZ:Bird:188043	Arizona	Coconino	male	adult	white	143	139	42.76	23.39	23.77	9.1	8.51		10.01	1.99	119
65	MVZ:Bird:188044	Arizona	Coconino	female	adult	white	147	143.5	41.77	22.96	21.91	8.34	9.05		15.53	3.81	106
65	MVZ:Bird:188045	Arizona	Navajo	male	1st year	white	138.5	132	42.81	22.96	19.47	8.54	8.5		8.25	1.51	107
65	MVZ:Bird:188046	Arizona	Navajo	female	1st year	white	148	139	41.94	24.99	19.84	8.61	8.53		11.74	1.86	108
65	MVZ:Bird:188047	Arizona	Navajo	male	1st year	white	148.5	144.5	41.98	22.89	20.21	8.55	8.76		11.36	2.64	104
65	MVZ:Bird:188048	Arizona	Navajo	female	1st year	white	142	132.5	40.36	22.45	19.93	8.41	8.38		9.63	1.88	103
65	MVZ:Bird:188049	Arizona	Navajo	male	adult	white	145	143	43.39	23.42	21.28	8.71	8.23	41.5	10.66	2.77	106
65	MVZ:Bird:188050	Arizona	Navajo	male	adult	white	142	136	40.23	21.12	21.2	8.52	8.1	49.5	12.22	2.75	104
65	MVZ:Bird:188051	Arizona	Navajo	male	adult	white	154	149	43.12	24.58	21.92	9.17	8.89	52	10.92	2.7	113
65	MVZ:Bird:188052	Arizona	Navajo	male	adult	white	150	149	41.44	22.55	21.23		8.93	47.5	11.59	1.22	96.5
66	UWBM:Bird:101710	Arizona	Cochise	male	adult	white	141	141.5	40.71		18.96	8.87	8.77	46	9.62	1.58	105
66	UWBM:Bird:101714	Arizona	Cochise	male	adult	white	157	146	41.23	21.3	20.69	9.1	9.19	50	10.07	1.82	106.8
66	UWBM:Bird:109179	Arizona	Cochise	male	adult	white	144.5	142	43.95	23.9	21.15	9.28	8.89	47.5	10.65	2.35	108.8
66	UWBM:Bird:109197	Arizona	Cochise	male	adult	white	143	134	41.24	23.06	21.24	8.5	8.43	46	8.66	2.08	95.5
66	UWBM:Bird:111643	Arizona	Cochise	male	adult	white	146	140.5	41.9		21.1	8.8	9.2	45	10.01	2.17	110.5
66	UWBM:Bird:111658	Arizona	Cochise	male	adult	white	140	145	42.06	22.8	22.45	8.88	9.37	50	12.25	1.27	111.1
66	UWBM:Bird:111669	Arizona	Cochise	male	adult	white	139	137	41.33	23.2	20.84	8.9		46	13.95	2.53	107.6
66	UWBM:Bird:111922	Arizona	Cochise	male	adult	white	141	145.5	42.1	24.14	20.1	9.1	9	45.5	10.03	1.21	102
66	UWBM:Bird:111927	Arizona	Cochise	male	adult	white	157	144.5	42.38	24.5	20.26	8.53	8.4	46	10.91	1.07	107.8
66	UWBM:Bird:115511	Arizona	Cochise	male	adult	white	132	135.5	42.01	22.92	19.83	8.57		48	11.45	2	107.6
67	MSB:Bird:24500	New Mexico	Cibola	female	adult	white	146	143.5	41.26		19.08	9.07	8.7	45.5	9.3	1.15	81.7
67	MSB:Bird:26299	New Mexico	Cibola	male	adult	white	144	149	41.74	22.16	20.95	8.7	8.28	52	10.56	2.2
67	MSB:Bird:26300	New Mexico	Cibola	female	1st year	white	147	139	40.38	21.24		8.43	8.21	45	11.73	1.91	107.5
67	MSB:Bird:26301	New Mexico	Cibola	male	adult	white	148	149	41.67		22.28	9.36	8.29	46.5	13.55	1.56
67	MSB:Bird:26335	New Mexico	Cibola	female	1st year	white	139	134	40.55	21.14	20.38	8.32	8.3	45.5	9.86	1.85	105.7
67	MSB:Bird:26336	New Mexico	Cibola	male	1st year	white	151	142	43.56	22.97	22.78	9.05	9.09	45	12.23	1.24	115.4
67	MSB:Bird:26337	New Mexico	Cibola	male	adult	white	151	157	43.35	23.96	21.46	9.46	9.18	46	10.76	1.94
67	MSB:Bird:26338	New Mexico	Cibola	female	adult	white	141	142.5	41.86	20.41	21.98	8.35	8.25	43.5	9.81	1.65
67	MSB:Bird:26344	New Mexico	Cibola	male	1st year	white	145	139	41.99	22.99	22.58	8.93	8.42	52	12.19	3.53	110.5
67	MSB:Bird:26345	New Mexico	Cibola	male	1st year	white	144	139.5	42.16			8.51	8.45	45	12.33	1.78
67	MSB:Bird:26346	New Mexico	Cibola	female	1st year	white	141	134.5	39.78	21.58	18.89	8.3	8.51	40	9.99	3.05	111.1
68	MVZ:Bird:179364	New Mexico	Otero	female	adult	white	141	143	39.26	19.87	20.65	8.05	8.22	44	9.58	1.88	96
68	MVZ:Bird:179365	New Mexico	Otero	male	adult	white	152	151.5	42.45	21.64	23.51	8.93	8.6	50.5	15.51	1.91	107
68	MVZ:Bird:179366	New Mexico	Otero	male	adult	white	146	143.5	42.73	23.85	22.27	9.32	9.08	50.5	11.82	1.63	105
68	MVZ:Bird:179367	New Mexico	Otero	female	adult	white	139	135.5	38.69	22.04	21.53	8.33	8.14	45	11.2	1.24	100
68	MVZ:Bird:179368	New Mexico	Otero	male	adult	white	145	143	44.12	22.65	21.67	8.81	8.47	51	10.71	1.6	109
68	MVZ:Bird:179369	New Mexico	Otero	male	adult	white	149	146.5	42.39	23.82	21.79	9.07	8.64	48	10.84	2.08	98
68	MVZ:Bird:179370	New Mexico	Otero	male	adult	white	144	148.5	42.46	22.92	23.3	9.41	9.57	48	11.9	1.84	105
68	MVZ:Bird:179371	New Mexico	Otero	male	adult	white	149	146.5	41.68	20.62	21.93	9.41	8.63	50	10.99	1.42	104
68	MVZ:Bird:179372	New Mexico	Otero	female	adult	white	142.5	137.5	42.83	22.54	20.19	8.49	7.87	42.5	11.52	2.61	106
68	MVZ:Bird:179373	New Mexico	Otero	male	adult	white	153	151.5	43.89	22.92	20.65	8.97	8.85	53	14.04	2.09	109
68	MVZ:Bird:179374	New Mexico	Otero	male	adult	white	149.5	148	42.53	21.91	21.15	8.97	8.73	50.5	10.35	1.41	107
68	MVZ:Bird:179375	New Mexico	Otero	female	adult	white	142	138.5	42.88	23.12	20.91	8.7	8.56	46	12.65	2.27	100
68	MVZ:Bird:179376	New Mexico	Otero	male	adult	white	150	149	40.01	21.37	21.13	9.25	10.13	52	11.44	1.83	96
68	MVZ:Bird:179377	New Mexico	Otero	female	adult	white	146	145.5	41.12	22.06	19.82	9.11	8.68	48	13.21	1.86	98
68	MVZ:Bird:179378	New Mexico	Otero	female	adult	white	141	139			20.84	8.45	8.17	44	11.31	1.99	96
68	MVZ:Bird:179379	New Mexico	Otero	male	adult	white	149	147	43.95	24.51	22.16	9.25	9.14	47.5	9.87	2.42	119
68	MVZ:Bird:179380	New Mexico	Otero	female	adult	white	137	137	40.37	22.11	19.73	8.29	8.18	47	9.63	1.97	100
68	MVZ:Bird:179381	New Mexico	Otero	male	adult	white	143	143	42.62	24.6	22.45	8.72	9.19	47.5	10.8	1.8	104
68	MVZ:Bird:179382	New Mexico	Otero	male	adult	white	144	141.5	42.88	22.98	20.65	9.25	8.3	50	10.49	2.25	120
68	MVZ:Bird:179383	New Mexico	Otero	female	adult	white	145	140.5	42.4	22.81	20.41	8.24	8.17	47.5	10.98	1.7	103
