# Supplementary material for: Deep ecomorphological and genetic divergence in Steller's Jays (Cyanocitta stelleri, Aves: Corvidae)
Source: Ecol Evol. 2022 Nov 30;12(12):e9517. doi: 10.1002/ece3.9517 (PMC9712489; doi:10.1002/ece3.9517)
Supplement: Supplementary file 3 — Table S3 [file ECE3-12-e9517-s003.nex]

[Table S3. Nexus file for input of ND2 haplotypes to PopART.]

#NEXUS

BEGIN TAXA;
DIMENSIONS NTAX=270;
TAXLABELS
haplotype_1
haplotype_2
haplotype_3
haplotype_4
haplotype_5
haplotype_6
haplotype_7
haplotype_8
haplotype_9
haplotype_10
haplotype_11
haplotype_12
haplotype_13
haplotype_14
haplotype_15
haplotype_16
haplotype_17
haplotype_18
haplotype_19
haplotype_20
haplotype_21
haplotype_22
haplotype_23
haplotype_24
haplotype_25
haplotype_26
haplotype_27
haplotype_28
haplotype_29
haplotype_30
haplotype_31
haplotype_32
haplotype_33
haplotype_34
haplotype_35
haplotype_36
haplotype_37
haplotype_38
haplotype_39
haplotype_40
haplotype_41
haplotype_42
haplotype_43
haplotype_44
haplotype_45
haplotype_46
haplotype_47
haplotype_48
haplotype_49
haplotype_50
haplotype_51
haplotype_52
haplotype_53
haplotype_54
haplotype_55
haplotype_56
haplotype_57
haplotype_58
haplotype_59
haplotype_60
haplotype_61
haplotype_62
haplotype_63
haplotype_64
haplotype_65
haplotype_66
haplotype_67
haplotype_68
haplotype_69
haplotype_70
haplotype_71
haplotype_72
haplotype_73
haplotype_74
haplotype_75
haplotype_76
haplotype_77
haplotype_78
haplotype_79
haplotype_80
haplotype_81
haplotype_82
haplotype_83
haplotype_84
haplotype_85
haplotype_86
haplotype_87
haplotype_88
haplotype_89
haplotype_90
haplotype_91
haplotype_92
haplotype_93
haplotype_94
haplotype_95
haplotype_96
haplotype_97
haplotype_98
haplotype_99
haplotype_100
haplotype_101
haplotype_102
haplotype_103
haplotype_104
haplotype_105
haplotype_106
haplotype_107
haplotype_108
haplotype_109
haplotype_110
haplotype_111
haplotype_112
haplotype_113
haplotype_114
haplotype_115
haplotype_116
haplotype_117
haplotype_118
haplotype_119
haplotype_120
haplotype_121
haplotype_122
haplotype_123
haplotype_124
haplotype_125
haplotype_126
haplotype_127
haplotype_128
haplotype_129
haplotype_130
haplotype_131
haplotype_132
haplotype_133
haplotype_134
haplotype_135
haplotype_136
haplotype_137
haplotype_138
haplotype_139
haplotype_140
haplotype_141
haplotype_142
haplotype_143
haplotype_144
haplotype_145
haplotype_146
haplotype_147
haplotype_148
haplotype_149
haplotype_150
haplotype_151
haplotype_152
haplotype_153
haplotype_154
haplotype_155
haplotype_156
haplotype_157
haplotype_158
haplotype_159
haplotype_160
haplotype_161
haplotype_162
haplotype_163
haplotype_164
haplotype_165
haplotype_166
haplotype_167
haplotype_168
haplotype_169
haplotype_170
haplotype_171
haplotype_172
haplotype_173
haplotype_174
haplotype_175
haplotype_176
haplotype_177
haplotype_178
haplotype_179
haplotype_180
haplotype_181
haplotype_182
haplotype_183
haplotype_184
haplotype_185
haplotype_186
haplotype_187
haplotype_188
haplotype_189
haplotype_190
haplotype_191
haplotype_192
haplotype_193
haplotype_194
haplotype_195
haplotype_196
haplotype_197
haplotype_198
haplotype_199
haplotype_200
haplotype_201
haplotype_202
haplotype_203
haplotype_204
haplotype_205
haplotype_206
haplotype_207
haplotype_208
haplotype_209
haplotype_210
haplotype_211
haplotype_212
haplotype_213
haplotype_214
haplotype_215
haplotype_216
haplotype_217
haplotype_218
haplotype_219
haplotype_220
haplotype_221
haplotype_222
haplotype_223
haplotype_224
haplotype_225
haplotype_226
haplotype_227
haplotype_228
haplotype_229
haplotype_230
haplotype_231
haplotype_232
haplotype_233
haplotype_234
haplotype_235
haplotype_236
haplotype_237
haplotype_238
haplotype_239
haplotype_240
haplotype_241
haplotype_242
haplotype_243
haplotype_244
haplotype_245
haplotype_246
haplotype_247
haplotype_248
haplotype_249
haplotype_250
haplotype_251
haplotype_252
haplotype_253
haplotype_254
haplotype_255
haplotype_256
haplotype_257
haplotype_258
haplotype_259
haplotype_260
haplotype_261
haplotype_262
haplotype_263
haplotype_264
haplotype_265
haplotype_266
haplotype_267
haplotype_268
haplotype_269
haplotype_270
;
END;

BEGIN CHARACTERS;
DIMENSIONS NCHAR=1041;
FORMAT DATATYPE=DNA MISSING=? GAP=- ;
MATRIX

haplotype_1 ATGAATCCCCAAGCAAAACTAATCTTCATCATTAGCCTACTCCTAGGAACAACCATCACAATCTCTAGCAACCATTGAGTAATGGCCTGAACTGGCCTTGAAATTAATACACTCGCTATCTTACCCTTAATCTCAAAGTCTCACCACCCCCGAGCCATTGAAGCAGCAACTAAATACTTCCTAGTACAAGCAGCTGCTTCAACTCTAGTTCTATTCTCCAGCATAACCAATGCTTGATCCACCGGACAATGAGACATTACTCAAATAACCCACCCAACATCTTCTCTAATCCTAACCGCAGCTATTTCAATAAAACTAGGATTGGCTCCATTTCATTTCTGATTCCCAGAAGT?CTACAAGGCTCCCCTCTAATAACTGGCCTTCTTCTTTCCACAGTCATAAAATTCCCACCAATCACCCTACTCTATATAACCTCACAATCACTCAACCCTACGCTACTAACCACTCTGGCCATCCTCTCCGTAGCTTTAGGAGGATGAATAGGACTAAATCAGACACAAACTCGAAAAATCATAGCCTTCTCCTCCATCGCCCACCTAGGATGAATAGCCATCATTCTCATTTACTACCCAAAACTCACCTTACTCAACTTCTACCTGTACGCCATAATAACTGCTGCTGTATTCCTGACCCTAAATTCAATAAAAGTCCTAAAGTTATCGACACTGATGACTGCATGAGCAAAAGCACCTTCACTTAGCACAATCCTCCTACTAACACTCCTATCTTTAGCCGGCCTGCCCCCTCTGACCGGTTTCCTCCCAAAATGACT?AT?ATCCAAGAACTAAC?AAACAAGACATAGCCCCAGCAGCAATCATCATCTCGCTTCTATCACTACTAGGACTATTCTTCTACCTACGCCTTGCATACTGCGCAACGATCACTTTACCTCCTCATACTACAAATCATATGAAACAATGACATATTAACAAACCCATTAACCCCTCAATTGCTGTCCTAACTACCCTATCCATCATGCTCCTCCCAATTTCTCCTATACTCGCCACCATCATCTAA
haplotype_2 ATGAATCCCCAAGCAAAACTAATCTTCATCATTAGCCTACTCCTAGGAACAACCATCACAATCTCTAGCAACCATTGAGTAATGGCCTGAACTGGCCTTGAAATTAATACACTCGCTATCTTACCCTTAATCTCAAAGTCTCACCACCCCCGAGCCATTGAAGCAGCAACTAAATACTTCCTAGTACAAGCAGCTGCTTCAACTCTAGTTCTATTCTCCAGCATAACCAATGCTTGATCCACCGGACAATGAGACATTACTCAAATAACCCACCCAACATCTTCTCTAATCCTGACCGCAGCTATTTCAATAAAACTAGGATTGGCTCCATTTCATTTCTGATTCCCAGAAGT?CTACAAGGCTCCCCTCTAATAACTGGCCTTCTTCTTTCCACAGTCATAAAATTCCCACCAATCACCCTACTCTATATAACCTCACAATCACTCAACCCTACACTACTAACCACTCTGGCCATCCTCTCCGTAGCTTTAGGAGGATGAATAGGACTAAATCAGACACAAACTCGAAAAATCATAGCCTTCTCCTCCATCGCCCACCTAGGATGAATAGCCATCATTCTCATTTACTACCCAAAACTCACCTTACTCAACTTCTACCTGTACGCCATAATAACTGCTGCTGTATTCCTGACCCTAAATTCAATAAAAGTCCTAAAGTTATCGACACTGATGACTGCATGAGCAAAAGCACCTTCACTTAGCACAATCCTCCTACTAACACTCCTATCTTTAGCCGGCCTGCCCCCTCTGACCGGTTTCCTCCCAAAATGACT?AT?ATCCAAGAACTAAC?AAACAAGACATAGCCCCAGCAGCAATCATCATCTCGCTTCTATCACTGCTAGGACTATTCTTCTACCTACGCCTTGCATACTGCGCAACGATCACTTTACCTCCTCATACTACAAATCATATGAAACAATGACATATTAACAAACCCATTAACCCCTCAATTGCTGTCCTAACTACCCTATCCATCATGCTCCTCCCAATTTCTCCTATACTCGCCACCATCATCTAA
haplotype_3 ATGAATCCCCAAGCAAAACTAATCTTCATCATTAGCCTACTCCTAGGAACAACCATCACAATCTCTAGCAACCATTGAGTAATGGCCTGAACTGGCCTTGAAATTAATACACTCGCTATCTTACCCTTAATCTCAAAGTCTCACCACCCCCGAGCCATTGAAGCAGCAACTAAATACTTCCTAGTACAAGCAGCTGCTTCAACTCTAGTTCTATTCTCCAGCATAACCAATGCTTGATCCACCGGACAATGAGACATTACTCAAATAACCCACCCAACATCTTCTCTAATCCTAACCGCAGCTATTTCAATAAAACTAGGATTGGCTCCATTTCATTTCTGATTCCCAGAAGTCCTACAAGGCTCCCCTCTAATAACTGGCCTTCTTCTTTCCACAGTCATAAAATTCCCACCAATCACCCTACTCTATATAACCTCACAATCACTCAACCCTACGCTACTAACCACTCTGGCCATCCTCTCCGTAGCTTTAGGAGGATGAATAGGACTAAATCAGACACAAACTCGAAAAATCATAGCCTTCTCCTCCATCGCCCACCTAGGATGAATAGCCATCATTCTCATTTACTACCCAAAACTCACCTTACTCAACTTCTACCTGTACGCCATAATAACTGCTGCTGTATTCCTGACCCTAAATTCAATAAAAGTCCTAAAGTTATCGACACTGATGACTGCATGAGCAAAAGCACCTTCACTTAGCACAATCCTCCTACTAACACTCCTATCTTTAGCCGGCCTGCCCCCTCTGACCGGTTTCCTCCCAAAATGACTTATCATCCAAGAACTAACTAAACAAGACATAGCCCCAGCAGCAATCATCATCTCGCTTCTATCACTACTAGGACTATTCTTCTACCTACGCCTTGCATACTGCGCAACGATCACTTTACCTCCTCATACTACAAATCATATGAAACAATGACATATTAACAAACCCATTAACCCCTCAATTGCTGTCCTAACTACCCTATCCATCATGCTCCTCCCAATTTCTCCTATACTCGCCACCATCATCTAA
haplotype_4 ATGAATCCCCAAGCAAAACTAATCTTCATCATTAGCCTACTCCTAGGAACAACCATCACAATCTCTAGCAACCATTGAGTAATGGCCTGAACTGGCCTTGAAATTAATACACTCGCTATCTTACCCTTAATCTCAAAGTCTCACCACCCCCGAGCCATTGAAGCAGCAACTAAATACTTCCTAGTACAAGCAGCTGCTTCAACTCTAGTTCTATTCTCCAGCATAACCAATGCTTGATCCACCGGACAATGAGACATTACTCAAATAACCCACCCAACATCTTCTCTAATCCTGACCGCAGCTATTTCAATAAAACTAGGATTGGCTCCATTTCATTTCTGATTCCCAGAAGTCCTACAAGGCTCCCCTCTAATAACTGGCCTTCTTCTTTCCACAGTCATAAAATTCCCACCAATCACCCTACTCTATATAACCTCACAATCACTCAACCCTACGCTACTAACCACTCTGGCCATCCTCTCCGTAGCTTTAGGAGGATGAATAGGACTAAATCAGACACAAACTCGAAAAATCATAGCCTTCTCCTCCATCGCCCACCTAGGATGAATAGCCATCATTCTCATTTACTACCCAAAACTCACCTTACTCAACTTCTACCTGTACGCCATAATAACTGCTGCTGTATTCCTGACCCTAAATTCAATAAAAGTCCTAAAGTTATCGACACTGATGACTGCATGAGCAAAAGCACCTTCACTTAGCACAATCCTCCTACTAACACTCCTATCTTTAGCCGGCCTGCCCCCTCTGACCGGTTTCCTCCCAAAATGACTTATCATCCAAGAACTAACTAAACAAGACATAGCCCCAGCAGCAATCATCATCTCGCTTCTATCACTGCTAGGACTATTCTTCTACCTACGCCTTGCATACTGCGCAACGATCACTTTACCTCCTCATACTACAAATCATATGAAACAATGACATATTAACAAACCCATTAACCCCTCAATTGCTGTCCTAACTACCCTATCCATCATGCTCCTCCCAATTTCTCCTATACTCGCCACCATCATCTAA
haplotype_5 ATGAATCCCCAAGCAAAACTAATCTTCATCATTAGCCTACTCCTAGGAACAACCATCACAATCTCTAGCAACCATTGAGTAATGGCCTGAACTGGCCTTGAAATTAATACACTCGCTATCTTACCCTTAATCTCAAAGTCTCACCACCCCCGAGCCATTGAAGCAGCAACTAAATACTTCCTAGTACAAGCAGCTGCTTCAACTCTAGTTCTATTCTCCAGCATAACCAATGCTTGATCCACCGGACAATGAGACATTACTCAAATAACCCACCCAACATCTTCTCTAATCCTGACCGCAGCTATTTCAATAAAACTAGGATTGGCTCCATTTCATTTCTGATTCCCAGAAGTCCTACAAGGCTCCCCTCTAATAACTGGCCTTCTTCTTTCCACAGTCATAAAATTCCCACCAATCACCCTACTCTATATAACCTCACAATCACTCAACCCTACGCTACTAACCACTCTGGCCATCCTCTCCGTAGCTTTAGGAGGATGAATAGGACTAAATCAGACACAAACTCGAAAAATCATAGCCTTCTCCTCCATCGCCCACCTAGGATGAATAGCCATCATTCTCATTTACTACCCAAAACTCACCTTACTCAACTTCTACCTGTACGCCATAATAACTGCTGCTGTATTCCTGACCCTAAATTCAATAAAAGTCCTAAAGTTATCGACACTGATGACTGCATGAGCAAAAGCACCTTCACTTAGCACAATCCTCCTACTAACACTCCTATCTTTAGCCGGCCTGCCCCCTCTGACCGGTTTCCTCCCAAAATGACTTATCATCCAAGAACTAACTAAACAAGACATAGCCCCAGCAGCAATCATCATCTCACTTCTATCACTGCTAGGACTATTCTTCTACCTACGCCTTGCATACTGCGCAACGATCACTTTACCTCCTCATACTACAAATCATATGAAACAATGACATATTAACAAACCCATTAACCCCTCAATTGCTGTCCTAACTACCCTATCCATCATGCTCCTCCCAATTTCTCCTATACTCGCCACCATCATCTAA
haplotype_6 ATGAATCCCCAAGCAAAACTAATCTTCATCATTAGCCTACTCCTAGGAACAACCATCACAATCTCTAGCAACCATTGAGTAATGGCCTGAACTGGCCTTGAAATTAATACACTCGCTATCTTACCCTTAATCTCAAAGTCTCACCACCCCCGAGCCATTGAAGCAGCAACTAAATACTTCCTAGTACAAGCAGCTGCTTCAACTCTAGTTCTATTCTCCAGCATAACCAATGCTTGATCCACCGGACAATGAGACATTACTCAAATAACCCACCCAACATCTTCTCTAATCCTAACCGCAGCTATTTCAATAAAACTAGGATTGGCTCCATTTCATTTCTGATTCCCAGAAGTCCTACAAGGCTCCCCTCTAATAACTGGCCTTCTTCTTTCCACAGTCATAAAATTCCCACCAATCACCCTACTCTATATAACCTCACAATCACTCAACCCTACGCTACTAACCACTCTGGCCATCCTCTCCGTAGCTTTAGGAGGATGAATAGGACTAAATCAGACACAAACTCGAAAAATCATAGCCTTCTCCTCCATCGCCCACCTAGGATGAATAGCCATCATTCTCATTTACTACCCAAAACTCACCTTACTCAACTTCTACCTGTACGCCATAATAACTGCTGCTGTATTCCTGACCCTAAATTCAATAAAAGTCCTAAAGTTATCGACACTGATGACTGCATGAGCAAAAGCACCTTCACTTAGCACAATCCTCCTACTAACACTCCTATCTTTAGCCGGCCTGCCCCCTCTGACCGGTTTCCTCCCAAAATGACTTATCATCCAAGAACTAACTAAACAAGACATAGCCCCAGCAGCAATCATCATCTCGCTTCTATCACTGCTAGGACTATTCTTCTACCTACGCCTTGCATACTGCGCAACGATCACTTTACCTCCTCATACTACAAATCATATGAAACAATGACATATTAACAAACCCATTAACCCCTCAATTGCTGTCCTAACTACCCTATCCATCATGCTCCTCCCAATTTCTCCTATACTCGCCACCATCATCTAA
haplotype_7 ATGAATCCCCAAGCAAAACTAATCTTCATCATTAGCCTACTCCTAGGAACAACCATCACAATCTCTAGCAACCATTGAGTAATGGCCTGAACTGGCCTTGAAATTAATACACTCGCTATCTTACCCTTAATCTCAAAGTCTCACCACCCCCGAGCCATTGAAGCAGCAACTAAATACTTCCTAGTACAAGCAGCTGCTTCAACTCTAGTTCTATTCTCCAGCATAACCAATGCTTGATCCACCGGACAATGAGACATTACTCAAATAACCCACCCAACATCTTCTCTAATCCTGACCGCAGCTATTTCAATAAAACTAGGATTGGCTCCATTTCATTTCTGATTCCCAGAAGTCCTACAAGGCTCCCCTCTAATAACTGGCCTTCTTCTTTCCACAGTCATAAAATTCCCACCAATCACCCTACTCTATATAACCTCACAATCACTCAACCCTACACTACTAACCACTCTGGCCATCCTCTCCGTAGCTTTAGGAGGATGAATAGGACTAAATCAGACACAAACTCGAAAAATCATAGCCTTCTCCTCCATCGCCCACCTAGGATGAATAGCCATCATTCTCATTTACTACCCAAAACTCACCTTACTCAACTTCTACCTGTACGCCATAATAACTGCTGCTGTATTCCTGACCCTAAATTCAATAAAAGTCCTAAAGTTATCGACACTGATGACTGCATGAGCAAAAGCACCTTCACTTAGCACAATCCTCCTACTAACACTCCTATCTTTAGCCGGCCTGCCCCCTCTGACCGGTTTCCTCCCAAAATGACTTATCATCCAAGAACTAACTAAACAAGACATAGCCCCAGCAGCAATCATCATCTCGCTTCTATCACTGCTAGGACTATTCTTCTACCTACGCCTTGCATACTGCGCAACGATCACTTTACCTCCTCATACTACAAATCATATGAAACAATGACATATTAACAAACCCATTAACCCCTCAATTGCTGTCCTAACTACCCTATCCATCATGCTCCTCCCAATTTCTCCTATACTCGCCACCATCATCTAA
haplotype_8 ATGAATCCCCAAGCAAAACTAATCTTCATCATTAGCCTACTCCTAGGAACAACCATCACAATCTCTAGCAACCATTGAGTAATGGCCTGAACTGGCCTTGAAATTAATACACTCGCTATCTTACCCTTAATCTCAAAGTCTCACCACCCCCGAGCCATTGAAGCAGCAACTAAATACTTCCTAGTACAAGCAGCTGCTTCAACTCTAGTTCTATTCTCCAGCATAACCAATGCTTGATCCACTGGACAATGAGACATTACTCAAATAACCCACCCAACATCTTCTCTAATCCTGACCGCAGCTATTTCAATAAAACTAGGATTGGCTCCATTTCATTTCTGATTCCCAGAAGTCCTACAAGGCTCCCCTCTAATAACTGGCCTTCTTCTTTCCACAGTCATAAAATTCCCACCAATCACCCTACTCTATATAACCTCACAATCACTCAACCCTACGCTACTAACCACTCTGGCCATCCTCTCCGTAGCTTTAGGAGGATGAATAGGACTAAATCAGACACAAACTCGAAAAATCATAGCCTTCTCCTCCATCGCCCACCTAGGATGAATAGCCATCATTCTCATTTACTACCCAAAACTCACCTTACTCAACTTCTACCTGTACGCCATAATAACTGCTGCTGTATTCCTGACCCTAAATTCAATAAAAGTCCTAAAGTTATCGACACTGATGACTGCATGAGCAAAAGCACCTTCACTTAGCACAATCCTCCTACTAACACTCCTATCTTTAGCCGGCCTGCCCCCTCTGACCGGTTTCCTCCCAAAATGACTTATCATCCAAGAACTAACTAAACAAGACATAGCCCCAGCAGCAATCATCATCTCGCTTCTATCACTGCTAGGACTATTCTTCTACCTACGCCTTGCATACTGCGCAACGATCACTTTACCTCCTCATACTACAAATCATATGAAACAATGACATATTAACAAACCCATTAACCCCTCAATTGCTGTCCTAACTACCCTATCCATCATGCTCCTCCCAATTTCTCCTATACTCGCCACCATCATCTAA
haplotype_9 ATGAATCCCCAAGCAAAACTAATCTTCATCATTAGCCTACTCCTAGGAACAACCATCACAATCTCTAGCAACCATTGAGTAATGGCCTGAACTGGCCTTGAAATTAATACACTCGCTATCTTACCCTTAATCTCAAAGTCTCACCACCCCCGAGCCATTGAAGCAGCAACTAAATACTTCCTAGTACAAGCAGCTGCTTCAACTCTAGTTCTATTCTCCAGCATAACCAATGCTTGATCCACCGGACAATGAGACATTACTCAAATAACCCACCCAACATCTTCTCTAATCCTGACCGCAGCTATTTCAATAAAACTAGGATTGGCTCCATTTCATTTCTGATTCCCAGAAGTCCTACAAGGCTCCCCTCTAATAACTGGCCTTCTTCTTTCCACAGTCATAAAATTCCCACCAATCACCCTACTCTATATAACCTCACAATCACTCAACCCTACGCTACTAACCACTCTGGCCATCCTCTCCGTAGCTTTAGGAGGATGAATAGGACTAAATCAGACACAAACTCGAAAAATCATAGCCTTCTCCTCCATCGCCCACCTAGGATGAATAGCCATCATTCTCATTTACTACCCAAAACTCACCTTACTCAACTTCTACCTGTACGCCATAATAACTGCTGCTGTATTCCTGACCCTAAATTCAATAAAAGTCCTAAAGTTATCGACACTGATGACTGCATGAGCGAAAGCACCTTCACTTAGCACAATCCTCCTACTAACACTCCTATCTTTAGCCGGCCTGCCCCCTCTGACCGGTTTCCTCCCAAAATGACTTATCATCCAAGAACTAACTAAACAAGACATAGCCCCAGCAGCAATCATCATCTCGCTTCTATCACTGCTAGGACTATTCTTCTACCTACGCCTTGCATACTGCGCAACGATCACTTTACCTCCTCATACTACAAATCATATGAAACAATGACATATTAACAAACCCATTAACCCCTCAATTGCTGTCCTAACTACCCTATCCATCATGCTCCTCCCAATTTCTCCTATACTCGCCACCATCATCTAA
haplotype_10 ATGAATCCCCAAGCAAAACTAATCTTCATCATTAGCCTACTCCTAGGAACAACCATCACAATCTCTAGCAACCATTGAGTAATGGCCTGAACTGGCCTTGAAATTAATACACTCGCTATCTTACCCTTAATCTCAAAGTCTCACCACCCCCGAGCCATTGAAGCAGCAACTAAATACTTCCTAGTACAAGCAGCTGCTTCAACTCTAGTTCTATTCTCCAGCATAACCAATGCTTGATCCACCGGACAATGAGACATTACTCAAATAACCCACCCAACATCTTCTCTAATCCTGACCGCAGCTATTTCAATAAAACTAGGATTGGCTCCATTTCATTTCTGATTCCCAGAAGTCCTACAAGGCTCCCCTCTAATAACTGGCCTTCTTCTTTCCACAGTCATAAAATTCCCACCAATCACCCTACTCTATATAACCTCACAATCACTCAACCCTACGCTACTAACCACTCTGGCCATCCTCTCCGTAGCTTTAGGAGGATGAATAGGACTAAATCAGACACAAACTCGAAAAATCATAGCCTTCTCCTCCATCGCCCACCTAGGATGAATAGCCATCATTCTCATTTACTACCCAAAACTCACCTTACTCAGCTTCTACCTGTACGCCATAATAACTGCTGCTGTATTCCTGACCCTAAATTCAATAAAAGTCCTAAAGTTATCGACACTGATGACTGCATGAGCAAAAGCACCTTCACTTAGCACAATCCTCCTACTAACACTCCTATCTTTAGCCGGCCTGCCCCCTCTGACCGGTTTCCTCCCAAAATGACTTATCATCCAAGAACTAACTAAACAAGACATAGCCCCAGCAGCAATCATCATCTCGCTTCTATCACTGCTAGGACTATTCTTCTACCTACGCCTTGCATACTGCGCAACGATCACTTTACCTCCTCATACTACAAATCATATGAAACAATGACATATTAACAAACCCATTAACCCCTCAATTGCTGTCCTAACTACCCTATCCATCATGCTCCTCCCAATTTCTCCTATACTCGCCACCATCATCTAA
haplotype_11 ATGAATCCCCAAGCAAAACTAATCTTCATCATTAGCCTACTCCTAGGAACAACCATCACAATCTCTAGCAACCATTGAGTAATGGCCTGAACTGGCCTTGAAATTAATACACTCGCTATCTTACCCTTAATCTCAAAGTCTCACCACCCCCGAGCCATTGAAGCAGCAACTAAATACTTCCTAGTACAAGCAGCTGCTTCAACTCTAGTTCTATTCTCCAGCATAACCAATGCTTGATCCACCGGACAATGAGACATTACTCAAATAACCCACCCAACATCTTCTCTAATCCTGACCGCAGCTATTTCAATAAAACTAGGATTGGCTCCATTTCATTTCTGATTCCCAGAAGTCCTACAAGGCTCCCCTCTAATAACTGGCCTTCTTCTTTCCACAGTCATAAAATTCCCACCAATCACCCTACTCTATATAACCTCACAATCACTCAACCCTACGCTACTAACCACTCTGGCCATCCTCTCCGTAGCTTTAGGAGGATGAATAGGACTAAATCAGACACAAACTCGAAAAATCATAGCCTTCTCCTCCATCGCCCACCTAGGATGAATAGCCATCATTCTCATTTACTACCCAAAACTCACCTTACTCAACTTCTACCTGTACGCCATAATAACTGCTGCTGTATTCCTGACCCTAAATTCAATAAAAGTCCTAAAGTTATCGACACTGATGACTGCATGAACAAAAGCACCTTCACTTAGCACAATCCTCCTACTAACACTCCTATCTTTAGCCGGCCTGCCCCCTCTGACCGGTTTCCTCCCAAAATGACTTATCATCCAAGAACTAACTAAACAAGACATAGCCCCAGCAGCAATCATCATCTCGCTTCTATCACTGCTAGGACTATTCTTCTACCTACGCCTTGCATACTGCGCAACGATCACTTTACCTCCTCATACTACAAATCATATGAAACAATGACATATTAACAAACCCATTAACCCCTCAATTGCTGTCCTAACTACCCTATCCATCATGCTCCTCCCAATTTCTCCTATACTCGCCACCATCATCTAA
haplotype_12 ATGAATCCCCAAGCAAAACTAATCTTCATCATTAGCCTACTCCTAGGAACAACCATCACAATCTCTAGCAACCATTGAGTAATGGCCTGAACTGGCCTTGAAATTAATACACTCGCTATCTTACCCTTAATCTCAAAGTCTCACCACCCCCGAGCCATTGAAGCAGCAACTAAATACTTCCTAGTACAAGCAGCTGCTTCAACTCTAGTTCTATTCTCCAGCATAACCAATGCTTGATCCACCGGACAATGAGACATTACTCAAATAACCCACCCAACATCTTCTCTAATCCTGACCGCAGCTATTTCAATAAAACTAGGATTGGCTCCATTTCATTTCTGATTCCCAGAAGTCCTACAAGGCTCCCCTCTAATAACTGGCCTTCTTCTTTCCACAGTCATAAAATTCCCACCAATCACCCTACTCTATATAACCTCACAATCACTCAACCCTACGCTACTAACCACTCTGGCCATCCTCTCCGTAGCTTTAGGAGGATGAATAGGATTAAATCAGACACAAACTCGAAAAATCATAGCCTTCTCCTCCATCGCCCACCTAGGATGAATAGCCATCATTCTCATTTACTACCCAAAACTCACCTTACTCAGCTTCTACCTGTACGCCATAATAACTGCTGCTGTATTCCTGACCCTAAATTCAATAAAAGTCCTAAAGTTATCGACGCTGATGACTGCATGAGCAAAAGCACCTTCACTTAGCACAATCCTCCTACTAACACTCCTATCTTTAGCCGGCCTGCCCCCTCTGACCGGTTTCCTCCCAAAATGACTTATCATCCAAGAACTAACTAAACAAGACATAGCCCCAGCAGCAATCATCATCTCGCTTCTATCACTGCTAGGACTATTCTTCTACCTACGCCTTGCATACTGCGCAACGATCACTTTACCTCCTCATACTACAAATCATATGAAACAATGACATATTAACAAACCCATTAACCCCTCAATTGCT?TCCTAACTACCCTATCCATCATGCTCCTCCCAATTTCTCCTATACTCGCCACCATCATCTAA
haplotype_13 ATGAATCCCCAAGCAAAACTAATCTTCATCATTAGCCTACTCCTAGGAACAACCATCACAATCTCTAGCAACCATTGAGTAATGGCCTGAACTGGCCTTGAAATTAATACACTCGCTATCTTACCCTTAATCTCAAAATCTCACCACCCCCGAGCCATTGAAGCAGCAACTAAATACTTCCTAGTACAAGCAGCTGCTTCAACTCTAGTTCTATTCTCCAGCATAACCAATGCTTGATCCACCGGACAATGAGACATTACTCAAATAACCCACCCAACATCTTCTCTAATCCTGACTGCAGCTATTTCAATAAAACTAGGATTGGCTCCATTTCATTTCTGATTCCCAGAAGTCCTACAAGGCTCCCCTCTAATAACTGGCCTTCTTCTTTCCACAGTCATAAAATTCCCACCAATCACCCTACTCTATATAACCTCACAATCACTCAACCCTACGCTACTAACCACTCTGGCCATCCTCTCCGTAGCTTTAGGAGGATGAATAGGACTAAATCAGACACAAACTCGAAAAATCATAGCCTTCTCCTCCATCGCCCACCTAGGATGAATAGCCATCATTCTCATTTACTACCCAAAACTCACCTTACTCAACTTCTACCTGTACGCCATAATAACTGCTGCTGTATTCCTGACCCTAAATTCAATAAAAGTCCTAAAGTTATCGACACTGATGACTGCATGAGCAAAAGCACCTTCACTTAGCACAATCCTCCTACTAACACTCCTATCTTTAGCCGGCCTGCCCCCTCTGACCGGTTTCCTCCCAAAATGACTTATCATCCAAGAACTAACTAAACAAGACATAGCCCCAGCAGCAATCATCATCTCGCTTCTATCACTGCTAGGACTATTCTTCTACCTACGCCTTGCATACTGCGCAACGATCACTTTACCTCCTCATACTACAAATCATATGAAACAATGACATATTAACAAACCCATTAACCCCTCAATTGCTGTCCTAACTACCCTATCCATCATGCTCCTCCCAATTTCTCCTATACTCGCCACCATCATCTAA
haplotype_14 ATGAATCCCCAAGCAAAACTAATCTTCATCATTAGCCTACTCCTAGGAACAACCATCACAATCTCTAGCAACCATTGAGTAATGGCCTGAACTGGCCTTGAAATTAATACACTCGCTATCTTACCCTTAATCTCAAAGTCTCACCACCCCCGAGCCATTGAAGCAGCAACTAAATACTTCCTAGTACAAGCAGCTGCTTCAACTCTAATTCTATTCTCCAGCATAACCAATGCTTGATCCACCGGACAATGAGACATTACTCAAATAACCCACCCAACATCTTCTCTAATCCTGACCGCAGCTATTTCAATAAAACTAGGATTGGCTCCATTTCATTTCTGATTCCCAGAAGTCCTACAAGGCTCCCCTCTAATAACTGGCCTTCTTCTTTCCACAGTCATAAAATTCCCACCAATCACCCTACTCTATATAACCTCACAATCACTCAACCCTACGCTACTAACCACTCTGGCCATCCTCTCCGTAGCTTTAGGAGGATGAATAGGACTAAATCAGACACAAACTCGAAAAATCATAGCCTTCTCCTCCATCGCCCACCTAGGATGAATAGCCATCATTCTCATTTACTACCCAAAACTCACCTTACTCAACTTCTACCTGTACGCCATAATAACTGCTGCTGTATTCCTGACCCTAAATTCAATAAAAGTCCTAAAGTTATCGACACTGATGACTGCATGAGCAAAAGCACCTTCACTTAGCACAATCCTCCTACTAACACTCCTATCTTTAGCCGGCCTGCCCCCTCTGACCGGTTTCCTCCCAAAATGACTTATCATCCAAGAACTAACTAAACAAGACATAGCCCCAGCAGCAATCATCATCTCGCTTCTATCACTGCTAGGACTATTCTTCTACCTACGCCTTGCATACTGCGCAACGATCACTTTACCTCCTCATACTACAAATCATATGAAACAATGACATATTAACAAACCCATTAACCCCTCAATTGCTGTCCTAACTACCCTATCCATCATGCTCCTCCCAATTTCTCCTATACTCGCCACCATCATCTAA
haplotype_15 ATGAATCCCCAAGCAAAACTAATCTTCATCATTAGCCTACTCCTAGGAACAACCATCACAATCTCTAGCAACCATTGAGTAATGGCCTGAACTGGCCTTGAAATTAATACACTCGCTATCTTACCCTTAATCTCAAAGTCTCACCACCCCCGAGCCATTGAAGCAGCAACTAAATACTTCCTAGTACAAGCAGCTGCTTCAACTCTAGTTCTATTCTCCAGCATAACCAATGCTTGATCCACCGGACAATGAGACATTACTCAAATAACCCACCCAACATCTTCTCTAATCCTGACCGCAGCTATTTCAATAAAACTAGGATTGGCTCCATTTCATTTCTGATTCCCAGAAGTCCTACAAGGCTCCCCTCTAATAACTGGCCTTCTTCTTTCCACAGTTATAAAATTCCCACCAATCACCCTACTCTATATAACCTCACAATCACTCAACCCTACGCTACTAACCACTCTGGCCATCCTCTCCGTAGCTTTAGGAGGATGAATAGGACTAAATCAGACACAAACTCGAAAAATCATAGCCTTCTCCTCCATCGCCCACCTAGGATGAATAGCCATCATTCTCATTTACTACCCAAAACTCACCTTACTCAACTTCTACCTGTACGCCATAATAACTGCTGCTGTATTCCTGACCCTAAATTCAATAAAAGTCCTAAAGTTATCGACACTGATGACTGCATGAGCAAAAGCACCTTCACTTAGCACAATCCTCCTACTAACACTCCTATCTTTAGCCGGCCTGCCCCCTCTGACCGGTTTCCTCCCAAAATGACTTATCATCCAAGAACTAACTAAACAAGACATAGCCCCAGCAGCAATCATCATCTCGCTTCTATCACTGCTAGGACTATTCTTCTACCTACGCCTTGCATACTGCGCAACGATCACTTTACCTCCTCATACTACAAATCATATGAAACAATGACATATTAACAAACCCATTAACCCCTCAATTGCTGTCCTAACTACCCTATCCATCATGCTCCTCCCAATTTCTCCTATACTCGCCACCATCATCTAA
haplotype_16 ATGAATCCCCAAGCAAAACTAATCTTCATCATTAGCCTACTCCTAGGAACAACCATCACAATCTCTAGCAACCATTGAGTAATGGCCTGAACTGGCCTTGAAATTAATACACTCGCTATCTTACCCTTAATCTCAAAATCTCACCACCCCCGAGCCATTGAAGCAGCAACTAAATACTTCCTAGTACAAGCAGCTGCTTCAACTCTAGTTCTATTCTCCAGCATAACCAATGCTTGATCCACCGGACAATGAGACATTACTCAAATAACCCACCCAACATCTTCTCTAATCCTGACCGCAGCTATTTCAATAAAACTAGGATTGGCTCCATTTCATTTCTGATTCCCAGAAGTCCTACAAGGCTCCCCTCTAATAACTGGCCTTCTTCTTTCCACAGTCATAAAATTCCCACCAATCACCCTACTCTATATAACCTCACAATCACTCAACCCTACGCTACTAACCACTCTGGCCATCCTCTCCGTAGCTTTAGGAGGATGAATAGGACTAAATCAGACACAAACTCGAAAAATCATAGCCTTCTCCTCCATCGCCCACCTAGGATGAATAGCCATCATTCTCATTTACTACCCAAAACTCACCTTACTCAACTTCTACCTGTACGCCATAATAACTGCTGCTGTATTCCTGACCCTAAATTCAATAAAAGTCCTAAAGTTATCGACACTGATGACTGCATGAGCAAAAGCACCTTCACTTAGCACAATCCTCCTACTAACACTCCTATCTTTAGCCGGCCTGCCCCCTCTGACCGGTTTCCTCCCAAAATGACTTATCATCCAAGAACTAACTAAACAAGACATAGCCCCAGCAGCAATCATCATCTCGCTTCTATCACTGCTAGGACTATTCTTCTATCTACGCCTTGCATACTGCGCAACGATCACTTTACCTCCTCATACTACAAATCATATGAAACAATGACATATTAACAAACCCATTAACCCCTCAATTGCTGTCCTAACTACCCTATCCATCATGCTCCTCCCAATTTCTCCTATACTCGCCACCATCATCTAA
haplotype_17 ATGAATCCCCAAGCAAAACTAATCTTCATCATTAGCCTACTCCTAGGAACAACCATCACAATCTCTAGCAACCATTGAGTAATGGCCTGAACTGGCCTTGAAATTAATACACTCGCTATCTTACCCTTAATCTCAAAGTCTCACCACCCCCGAGCCATTGAAGCAGCAACTAAATACTTCCTAGTACAAGCAGCTGCTTCAACTCTAGTTCTATTCTCCAGCATAACCAATGCTTGATCCACCGGACAATGAGACATTACTCAAATAACCCACCCAACATCTTCTCTAATCCTGACCGCAGCTATTTCAATAAAACTAGGATTGGCTCCATTTCATTTCTGATTCCCAGAAGTCCTACAAGGCTCCCCTCTAATAACTGGCCTTCTTCTTTCCACAGTCATAAAATTCCCACCAATCACCCTACTCTATATAACCTCACAATCACTCAACCCTACGCTACTAACCACTCTGGCCATCCTCTCCGTAGCTTTAGGAGGATGAATAGGACTAAATCAGACACAAACTCGAAAAATCATAGCCTTCTCCTCCATCGCCCACCTAGGATGAATAGCCATCATTCTCATTTACTACCCAAAACTCACCTTACTCAACTTCTACCTGTACGCCATAATAACTGCTGCTGTATTCCTGACCCTAAATTCAATAAAAGTCCTAAAGTTATCGACACTGATGACTGCATGAGCAAAGGCACCTTCACTTAGCACAATCCTCCTACTAACACTCCTATCTTTAGCCGGCCTGCCCCCTCTGACCGGTTTCCTCCCAAAATGACTTATCATCCAAGAACTAACTAAACAAGACATAGCCCCAGCAGCAATCATCATCTCGCTTCTATCACTGCTAGGACTATTCTTCTACCTACGCCTTGCATACTGCGCAACGATCACTTTACCTCCTCATACTACAAATCATATGAAACAATGACATATTAACAAACCCATTAACCCCTCAATTGCTGTCCTAACTACCCTATCCATCATGCTCCTCCCAATTTCTCCTATACTCGCCACCATCATCTAA
haplotype_18 ATGAACCCCCAAGCAAAACTAATCTTCATCATTAGCCTACTCCTAGGAACAACCATCACAATCTCTAGCAACCATTGAGTAATGGCCTGAACTGGCCTTGAAATTAATACACTCGCTATCTTACCCTTAATCTCAAAGTCTCACCACCCCCGAGCCATTGAAGCAGCAACTAAATACTTCCTAGTACAAGCAGCTGCTTCAACTCTAGTTCTATTCTCCAGCATAACCAATGCTTGATCCACCGGACAATGAGACATTACTCAAATAACCCACCCAACATCTTCTCTAATCCTGACCGCAGCTATTTCAATAAAACTAGGATTGGCTCCATTTCATTTCTGATTCCCAGAAGTCCTACAAGGCTCCCCTCTAATAACTGGCCTTCTTCTTTCCACAGTCATAAAATTCCCACCAATCACCCTACTCTATATAACCTCACAATCACTCAACCCTACGCTACTAACCACTCTGGCCATCCTCTCCGTAGCTTTAGGAGGATGAATAGGACTAAATCAGACACAAACTCGAAAAATCATAGCCTTCTCCTCCATCGCCCACCTAGGATGAATAGCCATCATTCTCATTTACTACCCAAAACTCACCTTACTCAACTTCTACCTGTACGCCATAATAACTGCTGCTGTATTCCTGACCCTAAATTCAATAAAAGTCCTAAAGTTATCTACACTGATGACTGCATGAGCAAAAGCACCTTCACTTAGCACAATCCTCCTACTAACACTCCTATCTTTAGCCGGCCTGCCCCCTCTGACCGGTTTCCTCCCAAAATGACTTATCATCCAAGAACTAACTAAACAAGACATAGCCCCAGCAGCAATCATCATCTCGCTTCTATCACTGCTAGGACTATTCTTCTACCTACGCCTTGCATACTGCGCAACGATCACTTTACCTCCTCATACTACAAATCATATGAAACAATGACATATTAACAAACCCATTAACCCCTCAATTGCTGTCCTAACTACCCTATCCATCATGCTCCTCCCAATTTCTCCTATACTCGCCACCATCATCTAA
haplotype_19 ATGAATCCCCAAGCAAAACTAATCTTCATCATTAGCCTACTCCTAGGAACAACCATCACAATCTCTAGCAACCATTGAGTAATGGCCTGAACTGGCCTTGAAATTAATACACTCGCTATCTTACCCTTAATCTCAAAGTCTCACCACCCCCGAGCCATTGAAGCAGCAACTAAATACTTCCTAGTACAAGCAGCTGCTTCAACTCTAGTTCTATTCTCCAGCATAACCAATGCTTGATCCACCGGACAATGAGACATTACTCAAATAACCCACCCAACATCTTCTCTAATCCTGACCGCAGCTATTTCAATAAAACTAGGATTGGCTCCATTTCATTTCTGATTCCCAGAAGTCCTACAAGGCTCCCCTCTAATAACTGGCCTTCTTCTTTCCACAGTCATAAAATTCCCACCAATCACCCTACTCTATATAACCTCACAATCACTCAACCCTACGCTACTAACCACTCTGGCCATCCTCTCCGTAGCTTTAGGAGGATGAATAGGACTAAATCAGACACAAACTCGAAAAATCATAGCCTTCTCCTCCATCGCCCACCTAGGATGAATAGCCATCATTCTCATTTACTACCCAAAACTCACCTTACTCAACTTCTACCTGTACGCCATAATAACTGCTGCTGTATTCCTGACCCTAAATTCAATAAAAGTCCTAAAGTTATCGACACTGATGACTGCATGAGCAAAAGCACCTTCACTTAGCACAATCCTCCTACTAACGCTCCTATCTTTAGCCGGCCTGCCCCCTCTGACCGGTTTCCTCCCAAAATGACTTATCATCCAAGAACTAACTAAACAAGACATAGCCCCAGCAGCAATCATCATCTCGCTTCTATCACTGCTAGGACTATTCTTCTACCTACGCCTTGCATACTGCGCAACGATCACTTTACCTCCTCATACTACAAATCATATGAAACAATGACATATTAACAAACCCATTAACCCCTCAATTGCTGTCCTAACTACCCTATCCATCATGCTCCTCCCAATTTCTCCTATACTCGCCACCATCATCTAA
haplotype_20 ATGAATCCCCAAGCAAAACTAATCTTCATCATTAGCCTACTCCTAGGAACAACCATCACAGTCTCTAGCAACCATTGAGTAATGGCCTGAACTGGCCTTGAAATTAATACACTCGCTATCTTACCCTTAATCTCAAAGTCTCACCACCCCCGAGCCATTGAAGCAGCAACTAAATACTTCCTAGTACAAGCAGCTGCTTCAACTCTAGTTCTATTCTCCAGCATAACCAATGCTTGATCCACCGGACAATGAGACATTACTCAAATAACCCACCCAACATCTTCTCTAATCCTGACCGCAGCTATTTCAATAAAACTAGGATTGGCTCCATTTCATTTCTGATTCCCAGAAGTCCTACAAGGCTCCCCTCTAATAACTGGCCTTCTTCTTTCCACAGTCATAAAATTCCCACCAATCACCCTACTCTATATAACCTCACAATCACTCAACCCTACGCTACTAACCACTCTGGCCATCCTCTCCGTAGCTTTAGGAGGATGAATAGGACTAAATCAGACACAAACTCGAAAAATCATAGCCTTCTCCTCCATCGCCCACCTAGGATGAATAGCCATCATTCTCATTTACTACCCAAAACTCACCTTACTCAACTTCTACCTGTACGCCATAATAACTGCTGCTGTATTCCTGACCCTAAATTCAATAAAAGTCCTAAAGTTATCGACACTGATGACTGCATGAGCAAAAGCACCTTCACTTAGCACAATCCTCCTACTAACACTCCTATCTTTAGCCGGCCTGCCCCCTCTGACCGGTTTCCTCCCAAAATGACTTATCATCCAAGAACTAACTAAACAAGACATAGCCCCAGCAGCAATCATCATCTCGCTTCTATCACTGCTAGGACTATTCTTCTACCTACGCCTTGCATACTGCGCAACGATCACTTTACCTCCTCATACTACAAATCATATGAAACAATGACATATTAACAAACCCATTAACCCCTCAATTGCTGTCCTAACTACCCTATCCATCATGCTCCTCCCAATTTCTCCTATACTCGCCACCATCATCTAA
haplotype_21 ATGAATCCCCAAGCAAAACTAATCTTCATCATTAGCCTACTCCTAGGAACAACCATCACAATCTCTAGCAACCATTGAGTAATGGCCTGAACTGGCCTTGAAATTAATACACTCGCTATCTTACCCTTAATCTCAAAGTCTCACCACCCCCGAGCCATTGAAGCAGCAACTAAATACTTCCTAGTACAAGCAGCTGCTTCAACTCTAGTTCTATTCTCCAGCATAACCAATGCTTGATCCACCGGACAATGAGACATTACTCAAATAACCCACCCAACATCTTCTCTAATCCTGACCGCAGCTATTTCAATAAAACTAGGATTGGCTCCATTTCATTTCTGATTCCCAGAAGTCCTACAAGGCTCCCCTCTAATAACTGGCCTTCTTCTTTCCACAGTCATAAAATTCCCACCAATCACCCTACTCTATATAACCTCACAATCACTCAACCCTACGCTACTAACCACTCTGGCCATCCTCTCCGTAGCTTTAGGAGGATGAATAGGACTAAATCAGACACAAACTCGAAAAATCATAGCCTTCTCCTCCATCGCCCACCTAGGATGAATAGCCATCATTCTCATTTACTACCCAAAACTCACCTTACTCAACTTCTACCTGTATGCCATAATAACTGCTGCTGTATTCCTGACCCTAAATTCAATAAAAGTCCTAAAGTTATCGACACTGATGACTGCATGAGCAAAAGCACCTTCACTTAGCACAATCCTCCTACTAACACTCCTATCTTTAGCCGGCCTGCCCCCTCTGACCGGTTTCCTCCCAAAATGACTTATCATCCAAGAACTAACTAAACAAGACATAGCCCCAGCAGCAATCATCATCTCGCTTCTATCACTGCTAGGACTATTCTTCTACCTACGCCTTGCATACTGCGCAACGATCACTTTACCTCCTCATACTACAAATCATATGAAACAATGACATATTAACAAACCCATTAACCCCTCAATTGCTGTCCTAACTACCCTATCCATCATGCTCCTCCCAATTTCTCCTATACTCGCCACCATCATCTAA
haplotype_22 ATGAATCCCCAAGCAAAACTGATCTTCATCATTAGCCTACTCCTAGGAACAACCATCACAATCTCTAGCAACCATTGAGTAATGGCCTGAACTGGCCTTGAAATTAATACACTCGCTATCTTACCCTTAATCTCAAAGTCTCACCACCCCCGAGCCATTGAAGCAGCAACTAAATACTTCCTAGTACAAGCAGCTGCTTCAACTCTAGTTCTATTCTCCAGCATAACCAATGCTTGATCCACCGGACAATGAGACATTACTCAAATAACCCACCCAACATCTTCTCTAATCCTGACCGCAGCTATTTCAATAAAACTAGGATTGGCTCCATTTCATTTCTGATTCCCAGAAGTCCTACAAGGCTCCCCTCTAATAACTGGCCTTCTTCTTTCCACAGTCATAAAATTCCCACCAATCACCCTACTCTATATAACCTCACAATCACTCAACCCTACGCTACTAACCACTCTGGCCATCCTCTCCGTAGCTTTAGGAGGATGAATAGGACTAAATCAGACACAAACTCGAAAAATCATAGCCTTCTCCTCCATCGCCCACCTAGGATGAATAGCCATCATTCTCATTTACTACCCAAAACTCACCTTACTCAACTTCTACCTGTACGCCATAATAACTGCTGCTGTATTCCTGACCCTAAATTCAATAAAAGTCCTAAAGTTATCGACACTGATGACTGCATGAGCAAAAGCACCTTCACTTAGCACAATCCTCCTACTAACACTCCTATCTTTAGCCGGCCTGCCCCCTCTGACCGGTTTCCTCCCAAAATGACTTATCATCCAAGAACTAACTAAACAAGACATAGCCCCAGCAGCAATCATCATCTCGCTTCTATCACTGCTAGGACTATTCTTCTACCTACGCCTTGCATACTGCGCAACGATCACTTTACCTCCTCATACTACAAATCATATGAAACAATGACATATTAACAAACCCATTAACCCCTCAATTGCTGTCCTAACTACCCTATCCATCATGCTCCTCCCAATTTCTCCTATACTCGCCACCATCATCTAA
haplotype_23 ATGAATCCCCAAGCAAAACTAATCTTCATCATTAGCCTACTCCTAGGAACAACCATCACAATCTCTAGCAACCATTGAGTAATGGCCTGAACTGGCCTTGAAATTAATACACTCGCTATCTTACCCTTAATCTCAAAGTCTCACCACCCCCGAGCCATTGAAGCAGCAACTAAATACTTCCTAGTACAAGCAGCTGCTTCAACTCTAGTTCTATTCTCCAGCATAACCAATGCTTGATCCACCGGACAATGAGACATTACTCAAATAACCCACCCAACATCTTCTCTAATCCTGACCGCAGCTATTTCAATAAAACTAGGATTGGCTCCATTCCATTTCTGATTCCCAGAAGTCCTACAAGGCTCCCCTCTGATAACTGGCCTTCTTCTTTCCACAGTCATAAAATTCCCACCAATCACCCTACTCTATATAACCTCACAATCACTCAACCCTACGCTACTAACCACTCTGGCCATCCTCTCCGTAGCTTTAGGAGGATGAATAGGACTAAATCAGACACAAACTCGAAAAATCATAGCCTTCTCCTCCATCGCTCACCTAGGATGAATAGCCATCATTCTCATTTACTACCCAAAACTCACCTTACTCAACTTCTACCTGTACGTCATAATAACTGCTGCTGTATTCCTGACCCTAAATTCAATAAAAGTCCTAAAGTTATCGACACTGATGACTGCATGAGCAAAAGCACCTTCACTTAGCACAATCCTCCTACTAACACTCCTATCTTTAGCCGGCCTGCCCCCTCTGACCGGTTTCCTCCCAAAATGACTTATCATCCAAGAACTAACTAAACAAGACATAGCCCCAGCAGCAATCATCATCTCGCTTCTATCACTGCTAGGACTATTCTTCTACCTACGCCTTGCATACTGCGCAACGATCACTTTACCTCCTCATACTACAAATCATATGAAACAATGACATATTAACAAACCCATTAACCCCTCAATTGCTGTCCTAACTACCCTATCCATCATGCTCCTCCCAATTTCTCCTATACTCGCCACCATCATCTAA
haplotype_24 ATGAATCCCCAAGCAAAACTAATCTTCATCATTAGCCTACTCCTAGGAACAACCATCACAATCTCTAGCAACCATTGAGTAATGGCCTGAACTGGCCTTGAAATTAATACACTCGCTATCTTACCCTTAATCTCAAAGTCTCACCACCCCCGAGCCATTGAAGCAGCAACTAAATACTTCCTAGTACAAGCAGCTGCTTCAACTCTAGTTCTATTCTCCAGCATAACCAATGCTTGATCCACCGGACAATGAGACATTACTCAAATAACCCACCCGACATCTTCTCTAATCCTGACCGCAGCTATTTCAATAAAACTAGGATTGGCTCCATTTCATTTCTGATTCCCAGAAGTCCTACAAGGCTCCCCTCTAATAACTGGCCTTCTTCTTTCCACAGTCATAAAATTCCCACCAATCACCCTACTCTATATAACCTCACAATCCCTCAACCCTACGCTACTAACCACTCTGGCCATCCTCTCCGTAGCTTTAGGAGGATGAATAGGACTAAATCAGACACAAACTCGAAAAATCATAGCCTTCTCCTCCATCGCCCACCTAGGATGAATAGCCATCATTCTCATTTACTACCCAAAACTCACCTTACTCAACTTCTACCTGTACGCCATAATAACTGCTGCTGTATTCCTGACCCTAAATTCAATAAAAGTCCTAAAGTTATCGACACTGATGACTGCATGAGCAAAAGCACCTTCACTTAGCACAATCCTCCTACTAACACTCCTATCTTTAGCCGGCCTGCCCCCTCTGACCGGTTTCCTCCCAAAATGACTTATCATCCAAGAACTAACTAAACAAGACATAGCCCCAGCAGCAATCATCATCTCGCTTCTATCACTGCTAGGACTATTCTTCTACCTACGCCTTGCATACTGCGCAACGATCACTTTACCTCCTCATACTACAAATCATATGAAACAATGACATATTAACAAACCCATTAACCCCTCAATTGCTGTCCTAACTACCCTATCCATCATGCTCCTCCCAATTTCTCCTATACTCGCCACCATCATCTAA
haplotype_25 ATGAATCCCCAAGCAAAACTAATCTTCATCATTAGCCTACTCCTAGGAACAACCATCACAATCTCTAGCAACCATTGAGTAATGGCCTGAACTGGCCTTGAAATTAATACACTCGCTATCTTACCCTTAATCTCAAAGTCTCACCACCCCCGAGCCATTGAAGCAGCAACTAAATACTTCCTAGTACAAGCAGCTGCTTCAACTCTAGTTCTATTCTCCAGCATAACCAATGCTTGATCCACCGGACAATGAGACATTACTCAAATAACCCACCCAACATCTTCTCTAATCCTGACCGCAGCTATTTCAATAAAACTAGGATTGGCTCCATTTCATTTCTGATTCCCAGAAGTCCTACAAGGCTCCCCTCTAATAACTGGCCTTCTTCTTTCCACAGTCATAAAATTCCCACCAATCACCCTACTCTATATAACCTCACAATCACTCAACCCTACGCTACTAACCACTCTGGCCATCCTCTCCGTAGCTTTAGGAGGATGAATAGGACTAAATCAGACACAAACTCGAAAAATCATAGCCTTCTCCTCCATCGCCCACCTAGGATGAATAGCCATCATTCTCATTTACTACCCAAAACTCACCTTACTCAACTTCTACCTGTACGCCATAATAACTGCTGCTGTATTCCTGACCCTAAATTCAATAAAAGTCCTAAAGTTATCGACACTGATGACTGCATGAGCGAAAGCACCTTCACTTAGCACAATCCTCCTACTAACACTCCTATCTTTAGCCGGCCTGCCCCCTCTGACCGGTTTCCTCCCAAAATGACTTATCATCCAAGAACTAACTAAACAAGACATAGCCCCAGCAGCAATCATCATCTCGCTTCTATCACTGCTAGGACTATTCTTCTACCTACGCCTTGCATACTGCGCAACGATCACTTTACCTCCTCATACTACAAATCATATGAAACAATGACATATTAACAAACCCATTAACCCCTCAATTGCTGTCCTAACTACCCTATCCATCATGCTCCTCCCAATTTCCCCTATACTCGCCACCATCATCTAA
haplotype_26 ATGAATCCCCAAGCAAAACTAATCTTCATCATTAGCCTACTCCTAGGAACAACCATCACAATCTCTAGCAACCATTGAGTAATGGCCTGAACTGGCCTTGAAATTAATACACTCGCTATCTTACCCTTAATCTCAAAGTCTCACCACCCCCGAGCCATTGAAGCAGCAACTAAATACTTCCTAGTACAAGCAGCTGCTTCAACTCTAGTTCTATTCTCCAGCATAACCAATGCTTGATCCACCGGACAATGAGACATTACTCAAATAACCCACCCAACATCTTCTCTAATCCTGACCGCAGCTATTTCAATAAAACTAGGATTGGCTCCATTTCATTTCTGATTCCCAGAAGTCCTACAAGGCTCCCCTCTAATAACTGGCCTTCTTCTTTCCACAGTCATAAAATTCCCACCAATCACCCTACTCTATATAACCTCACAATCACTCAACCCTACGCTACTAACCACTCTGGCCATCCTCTCCGTAGCTTTAGGAGGATGAATAGGACTAAATCAGACACAAACTCGAAAAATCATAGCCTTCTCCTCCATCGCCCACCTAGGATGAATAGCCATCATTCTCATTTACTACCCAAAACTCACCTTACTCAACTTCTACCTGTACGCCATAATAACTGCTGCTGTATTCCTGACCCTAAATTCAATAAAAGTCCTAAAGTTATCGACACTGATGACTGCATGAGCAAAAGCACCTTCACTTAGCACAATCCTCCTACTAACACTCCTATCTTTAGCCGGCCTGCCCCCTCTGACCGGTTTCCTCCCAAAATGACTTATCATCCAAGAACTAACTAAACAAGACATAGCCCCAGCAGCAATCATCATCTCGCTTCTATCACTGCTAGGACTATTCTTCTACCTACGCCTTGCATACTGCGCAACGATCACTCTACCTCCTCATACTACAAATCATATGAAACAATGACATATTAACAAACCCATTAACCCCTCAATTGCTGTCCTAACTACCCTATCCATCATGCTCCTCCCAATTTCTCCTATACTCGCCACCATCATCTAA
haplotype_27 ATGAATCCCCAAGCAAAACTAATCTTCATCATTAGCCTACTCCTAGGAACAACCATCACAATCTCTAGCAACCATTGAGTAATGGCCTGAACTGGCCTTGAAATTAATACACTCGCTATCTTACCCTTAATCTCAAAGTCTCACCACCCCCGAGCCATTGAAGCAGCAACTAAATACTTCCTAGTACAAGCAGCTGCTTCAACTCTAGTTCTATTCTCCAGCATAACCAATGCTTGATCCACCGGACAATGAGACATTACTCAAATAACCCACCCAACATCTTCTCTAATCCTAACCGCAGCTATTTCAATAAAACTAGGATTGGCTCCATTTCATTTCTGATTCCCAGAAGTCCTACAAGGCTCCCCTCTAATAACTGGCCTTCTTCTTTCCACAGTCATAAAATTCCCACCAATCACCCTACTCTATATAACCTCACAATCACTCAACCCTACGCTACTAACCACTCTAGCCATCCTCTCCGTAGCTTTAGGAGGATGAATAGGACTAAATCAGACACAAACTCGAAAAATCATAGCCTTCTCCTCCATCGCCCACCTAGGATGAATAGCCATCATTCTCATTTACTACCCAAAACTCACCTTACTCAACTTCTACCTGTACGCCATAATAACTGCTGCTGTATTCCTGACCCTAAATTCAATAAAAGTCCTAAAGTTATCGACACTGATGACTGCATGAGCAAAAGCACCTTCACTTAGCACAATCCTCCTACTAACACTCCTATCTTTAGCCGGCCTGCCCCCTCTGACCGGTTTCCTCCCAAAATGACTTATCATCCAAGAACTAACTAAACAAGACATAGCCCCAGCAGCAATCATCATTTCGCTTCTATCACTGCTAGGACTATTCTTCTACCTACGCCTTGCATACTGCGCAACGATCACTTTACCTCCTCATACTACAAATCATATGAAACAATGACATATTAACAAACCCATTAACCCCTCAATTGCTGTCCTAACTACCCTATCCATCATGCTCCTCCCAATTTCTCCTATACTCGCCACCATCATCTAA
haplotype_28 ATGAATCCCCAAGCAAAACTAATCTTCATCATTAGCCTACTCCTAGGAACAACCATCACAATCTCTAGCAACCATTGAGTAATGGCCTGAACTGGCCTTGAAATTAATACACTCGCTATCTTACCCTTAATCTCAAAGTCTCACCACCCCCGAGCCATTGAAGCAGCAACTAAATACTTCCTAGTACAAGCAGCTGCTTCAACTCTAGTTCTATTCTCCAGCATAACCAATGCTTGATCCACCGGACAATGAGATATTACTCAAATAACCCACCCAACATCTTCTCTAATCCTGACCGCAGCTATTTCAATAAAACTAGGATTGGCTCCATTTCATTTCTGATTCCCAGAAGTCCTACAAGGCTCCCCTCTAATAACTGGCCTTCTTCTTTCCACAGTCATAAAATTCCCACCAATCACCCTACTCTATATAACCTCACAATCACTCAACCCTAAGCTACTAACCACTCTGGCCATCCTCTCCGTAGCTTTAGGAGGATGAATAGGACTAAATCAGACACAAACTCGAAAAATCATAGCCTTCTCCTCCATCGCCCACCTAGGATGAATAGCCATCATTCTCATTTACTACCCAAAACTCACCTTACTCAACTTCTACCTGTACGCCATAATAACTGCTGCTGTATTCCTGACCCTAAATTCAATAAAAGTCCTAAAGTTATCGACACTGATGACTGCATGAGCAAAAGCACCTTCACTTAGCACAATCCTCCTACTAACACTCCTATCTTTAGCCGGCCTGCCCCCTCTGACCGGTTTCCTCCCAAAATGACTTATCATCCAAGAACTAACTAAACAAGACATAGCCCCAGCAGCAATCATCATCTCGCTTCTATCACTGCTAGGACTATTCTTCTACCTACGCCTTGCATACTGCGCAACGATCACTTTACCTCCTCATACTACAAATCATATGAAACAATGACATATTAACAAACCCATTAACCCCTCAATTGCTGTCCTAACTACCCTATCCATCATGCTCCTCCCAATTTCTCCTATACTCGCCACCATCATCTAA
haplotype_29 ATGAATCCCCAAGCAAAACTAATCTTCATCATTAGCCTACTCCTAGGAACAACCATCACAATCTCTAGCAACCATTGAGTAATGGCCTGAACTGGCCTTGAAATTAATACACTCGCTATCTTACCCTTAATCTCAAAGTCTCACCACCCCCGAGCCATTGAAGCAGCAACTAAATACTTCCTAGTACAAGCAGCTGCTTCAACTCTAGTTCTATTCTCCAGCATAACCAATGCTTGATCCACCGGACAATGAGACATTACTCAAATAACCCACCCAACATCTTCTCTAATCCTGACCGCAGCTATTTCAATAAAACTAGGATTGGCTCCATTTCATTTCTGATTCCCAGAAGT?CTACAAGGCTCCCCTCTAATAACTGGCCTTCTTCTTTCCACAGTCATAAAATTCCCACCAATCACCCTACTCTATATAACCTCACAATCACTCAACCCTACGCTACTAACCACTCTGGCCATCCTCTCCGTAGCTTTAGGAGGATGAATAGGACTAAATCAGACACAAACTCGAAAAATCATAGCCTTCTCCTCCATCGCCCACCTAGGATGAATAGCCATCATTCTCATTTACTACCCAAAACTCACCTTACTCAACTTCTACCTGTACGCCATAATAACTGCTGCTGTATTCCTGACCCTAAATTCAATAAAAGTCCTAAAGTTATCGACACTGATAACTGCATGAGCAAAAGCACCTTCACTTAGCACAATCCTCCTACTAACACTCCTATCTTTAGCCGGCCTGCCCCCTCTGACCGGTTTCCTCCCAAAATGACT?AT?ATCCAAGAACTAAC?AAACAAGACATAGCCCCAGCAGCAATCATCATCTCGCTTCTATCACTGCTAGGACTATTCTTCTACCTACGCCTTGCATACTGCGCAACGATCACTTTACCTCCTCATACTACAAATCATATGAAACAATGACATATTAACAAACCCATTAACCCCTCAATTGCTGTCCTAACTACCCTATCCATCATGCTCCTCCCAATTTCTCCTATACTCGCCACCATCATCTAA
haplotype_30 ATGAATCCCCAAGCAAAACTAATCTTCATCATTAGCCTACTCCTAGGAACAACCATCACAATCTCTAGCAACCATTGAGTAATGGCCTGAACTGGCCTTGAAATTAATACACTCGCTATCTTACCCTTAATCTCAAAGTCTCACCACCCCCGAGCCATTGAAGCAGCAACTAAATACTTCCTAGTACAAGCAGCTGCTTCAACTCTAGTTCTATTCTCCAGCATAACCAATGCTTGATCCACCGGACAATGAGACATTACTCAAATAACCCACCCAACATCTTCTCTAATCCTGACCGCAGCTATTTCAATAAAACTAGGATTGGCTCCATTTCATTTCTGATTCCCAGAAGTCCTACAAGGCTCCCCTCTAATAACTGGCCTTCTTCTTTCCACAGTCATAAAATTCCCACCAATCACCCTACTCTATATAACCTCACAATCACTCAACCCTACGCTACTAACCACTCTGGCCATCCTCTCCGTAGCTTTAGGAGGATGAATAGGACTAAATCAGACACAAACTCGAAAAATCATAGCCTTCTCCTCCATCGCCCACCTAGGATGAATAGCCATCATTCTCATTTACTACCCGAAACTCACCTTACTCAACTTCTACCTGTACGCCATAATAACTGCTGCTGTATTCCTGACCCTAAATTCAATAAAAGTCCTAAAGTTATCGACACTGATGACTGCATGAGCAAAAGCACCTTCACTTAGCACAATCCTCCTACTAACACTCCTATCTTTAGCCGGCCTGCCCCCTCTGACCGGTTTCCTCCCAAAATGACTTATCATCCAAGAACTAACTAAACAAGACATAGCCCCAGCAGCAATCATCATCTCGCTTCTATCACTGCTAGGACTATTCTTCTACCTACGCCTTGCATACTGCGCAACGATCACTTTACCTCCTCATACTACAAATCATATGAAACAATGACATATTAACAAACCCATTAACCCCTCAATTGCTGTCCTAACTACCCTATCCATCATGCTCCTCCCAATTTCTCCTATACTCGCCACCATCATCTAA
haplotype_31 ATGAATCCCCAAGCAAAACTAATCTTCATCATTAGCCTACTCCTAGGAACAACCATCACAATCTCTAGCAACCATTGAGTAATGGCCTGAACTGGCCTTGAAATTAATACACTCGCTATCTTACCCTTAATCTCAAAGTCTCACCACCCCCGAGCCATTGAAGCAGCAACTAAATACTTCCTAGTACAAGCAGCTGCTTCAACTCTAGTTCTATTCTCCAGCATAACCAATGCTTGATCCACCGGACAATGAGACATTACTCAAATAACCCACCCAACATCTTCTCTAATCCTGACCGCAGCTATTTCAATAAAACTAGGATTGGCTCCATTTCATTTCTGATTCCCAGAAGTCCTACAAGGCTCCCCTCTAATAACTGGCCTTCTTCTTTCCACAGTCATAAAATTCCCACCAATCACCCTACTCTATATAACCTCACAATCACTCAACCCTACGCTACTAACCACTCTGGCCATCCTCTCCGTAGCTTTAGGAGGATGAATAGGACTAAATCAGACACAAACTCGAAAAATCATAGCCTTCTCCTCCATCGCCCACCTAGGATGAATAGCCATCATTCTCATTTACTACCCAAAACTCACCTTACTCAACTTCTACCTGTACGCCATAATAACTGCTGCTGTATTCCTGACCCTAAATTCAATAAAAGTCCTAAAGTTATCGACACTGATGACTGCATGAGCAAAAGCACCTTCACTTAGCACAATCCTCCTACTAACACTCCTATCTTTAGCCGGCCTGCCCCCTCTGACCGGTTTCCTCCCAAAATGACTTATCATCCAAGAACTAACTAAACAAGACATAGCCCCAGCAGCAATCATCATCTCGCTTCTATCACTGCTAGGACTATTCTTCTACCTACGCTTTGCATACTGCGCAACGATCACTTTACCTCCTCATACTACAAATCATATGAAACAATGACATATTAACAAACCCATTAACCCCTCAATTGCTGTCCTAACTACCCTATCCATCATGCTCCTCCCAATTTCTCCTATACTCGCCACCATCATCTAA
haplotype_32 ATGAATCCCCAAGCAAAACTAATCTTCATCATTAGCCTACTCCTAGGAACAACCATCACAATCTCTAGCAACCATTGAGTAATGGCCTGAACTGGCCTTGAAATTAATACACTCGCTATCTTACCCTTAATCTCAAAGTCTCACCACCCCCGAGCCATTGAAGCAGCAACTAAATACTTCCTAGTACAAGCAGCTGCTTCAACTCTAGTTCTATTCTCCAGCATAACCAATGCTTGATCCACCGGACAATGAGACATTACTCAAATAACCCACCCAACATCTTCTCTAATCCTGACCGCAGCTATTTCAATAAAACTAGGATTGGCTCCATTTCATTTCTGATTCCCAGAAGTCCTACAAGGCTCCCCTCTAATAACTGGCCTTCTTCTTTCCACAGTCATAAAATTCCCACCAATCACCCTACTCTATATAACCTCACAATCACTCAACCCTACGCTACTAACCACTCTGGCCATCCTCTCCGTAGCTTTAGGAGGATGAATAGGACTAAATCAGACACAAACTCGAAAAATCATAGCCTTCTCCTCCATCGCCCACCTAGGATGAATAGCCATCATTCTCATTTACTACCCAAAACTCACCTTACTCAACTTCTACCTGTACGCCATAATAACTGCTGCTGTATTCCTGACCCTAAATTCAATAAAAGTCCTAAAGTTATCGACACTGATGACTGCATGAGCAAAAGCACCTTCACTTAGCACAATCCTCCTACTAACACTCCTATCTTTAGCCGGCCTGCCCCCTCTGACCGGTTTCCTCCCAAAATGACTTATCATCCAAGAACTAACTAAACAAGACATAGCCCCAGCAGCAATCATCATCTCGCTTCTATCACTGCTAGGACTATTCTTCTACCTACGCCTTGCATACTGCGCAACAATCACTTTACCTCCTCATACTACAAATCATATGAAACAATGACATATTAACAAACCCATTAACCCCTCAATTGCTGTCCTAACTACCCTATCCATCATGCTCCTCCCAATTTCTCCTATACTCGCCACCATCATCTAA
haplotype_33 ATGAATCCCCAAGCAAAACTAATCTTCATCATTAGCCTACTCCTAGGAACAACCATCACAATCTCTAGCAACCATTGAGTAATGGCCTGAACTGGCCTTGAAATTAATACACTCGCTATCTTACCCTTAATCTCAAAGTCTCACCACCCCCGAGCCATTGAAGCAGCAACTAAATACTTCCTAGTACAAGCAGCTGCTTCAACTCTAGTTCTATTCTCCAGCATAACCAATGCTTGATCCACCGGACAATGAGACATTACTCAAATAACCCACCCAACATCTTCTCTAATCCTGACCGCAGCTATTTCAATAAAACTAGGATTGGCTCCATTTCATTTCTGATTCCCAGAAGTTCTACAAGGCTCCCCTCTAATAACTGGCCTTCTTCTTTCCACAGTCATAAAATTCCCACCAATCACCCTACTCTATATAACCTCACAATCACTCAACCCTACGCTACTAACCACTCTGGCCATCCTCTCCGTAGCTTTAGGAGGATGAATAGGACTAAATCAGACACAAACTCGAAAAATCATAGCCTTCTCCTCCATCGCCCACCTAGGATGAATAGCCATCATTCTCATTTACTACCCAAAACTCACCTTACTCAACTTCTACCTGTACGCCATAATAACTGCTGCTGTATTCCTGACCCTAAATTCAATAAAAGTCCTAAAGTTATCGACACTGATGACTGCATGAGCAAAAGCACCTTCACTTAGCACAATCCTCCTACTAACACTCCTATCTTTAGCCGGCCTGCCCCCTCTGACCGGTTTCCTCCCAAAATGACTTATCATCCAAGAACTAACTAAACAAGACATAGCCCCAGCAGCAATCATCATCTCGCTTCTATCACTGCTAGGACTATTCTTCTACCTACGCCTTGCATACTGCGCAACGATCACTTTACCTCCTCATACTACAAATCATATGAAACAATGACATATTAACAAACCCATTAACCCCTCAATTGCTGTCCTAACTACCCTATCCATCATGCTCCTCCCAATTTCTCCTATACTCGCCACCATCATCTAA
haplotype_34 ATGAATCCCCAAGCAAAACTAATCTTCATCATTAGCCTACTCCTAGGAACAACCATCACAATCTCTAGCAACCATTGAGTAATGGCCTGAACTGGCCTTGAAATTAATACACTCGCTATCTTACCCTTAATCTCAAAGTCTCACCACCCCCGAGCCATTGAAGCAGCAACTAAATACTTCCTAGTACAAGCAGCTGCTTCAACTCTAGTTCTATTCTCCAGCATAACCAATGCTTGATCCACCGGACAATGAGACATCACTCAAATAACCCACCCAACATCTTCTCTAATCCTGACCGCAGCTATTTCAATAAAACTAGGATTGGCTCCATTTCATTTCTGATTCCCAGAAGTCCTACAAGGCTCCCCTCTAATAACTGGCCTTCTTCTTTCCACAGTCATAAAATTCCCACCAATCACCCTACTCTATATAACCTCACAATCACTCAACCCTACGCTACTAACCACTCTGGCCATCCTCTCCGTAGCTTTAGGAGGATGAATAGGACTAAATCAGACACAAACTCGAAAAATCATAGCCTTCTCCTCCATCGCCCACCTAGGATGAATAGCCATCATTCTCATTTACTACCCAAAACTCACCTTACTCAACTTCTACCTGTACGCCATAATAACTGCTGCTGTATTCCTGACCCTAAATTCAATAAAAGTCCTAAAGTTATCGACACTGATGACTGCATGAGCGAAAGCACCTTCACTTAGCACAATCCTCCTACTAACACTCCTATCTTTAGCCGGCCTGCCCCCTCTGACCGGTTTCCTCCCAAAATGACTTATCATCCAAGAACTAACTAAACAAGACATAGCCCCAGCAGCAATCATCATCTCGCTTCTATCACTGCTAGGACTATTCTTCTACCTACGCCTTGCATACTGCGCAACGATCACTTTACCTCCTCATACTACAAATCATATGAAACAATGACATATTAACAAACCCATTAACCCCTCAATTGCTGTCCTAACTACCCTATCCATCATGCTCCTCCCAATTTCTCCTATACTCGCCACCATCATCTAA
haplotype_35 ATGAATCCCCAAGCAAAACTAATCTTCATCATTAGCCTACTCCTAGGAACAACCATCACAATCTCTAGCAACCATTGAGTAATGGCCTGAACTGGCCTTGAAATTAATACACTCGCTATCTTACCCTTAATCTCAAAGTCTCACCACCCCCGAGCCATTGAAGCAGCAACTAAATACTTCCTAGTACAAGCAGCTGCTTCAACTCTAGTTCTATTCTCCAGCATAACCAATGCTTGATCCACCGGACAATGAGATATTACTCAAATAACCCACCCAACATCTTCTCTAATCCTGACCGCAGCTATTTCAATAAAACTAGGATTGGCTCCATTTCATTTCTGATTCCCAGAAGTCCTACAAGGCTCCCCTCTAATAACTGGCCTTCTTCTTTCCACAGTCATAAAATTCCCACCAATCACCCTACTCTATATAACCTCACAATCACTCAACCCTACGCTACTAACCACTCTGGCCATCCTCTCCGTAGCTTTAGGAGGATGAATAGGACTAAATCAGACACAAACTCGAAAAATCATAGCCTTCTCCTCCATCGCCCACCTAGGATGAATAGCCATCATTCTCATTTACTACCCAAAACTCACCTTACTCAACTTCTACCTGTACGCCATAATAACTGCTGCTGTATTCCTGACCCTAAATTCAATAAAAGTCCTAAAGTTATCGACACTGATGACTGCATGAGCAAAAGCACCTTCACTTAGCACAATCCTCCTACTAACACTCCTATCTTTAGCCGGCCTGCCCCCTCTGACCGGTTTCCTCCCAAAATGACTTATCATCCAAGAACTAACTAAACAAGACATAGCCCCAGCAGCAATCATCATCTCGCTTCTATCACTGCTAGGACTATTCTTCTACCTACGCCTTGCATACTGCGCAACGATCACTTTACCTCCTCATACTACAAATCATATGAAACAATGACATATTAACAAACCCATTAACCCCTCAATTGCTGTCCTAACTACCCTATCCATCATGCTCCTCCCAATTTCTCCTATACTCGCCACCATCATCTAA
haplotype_36 ATGAATCCCCAAGCAAAACTAATCTTCATCATTAGCCTACTCCTAGGAACAACCATCACAATCTCTAGCAACCATTGAGTAATGGCCTGAACTGGCCTTGAAATTAATACACTCGCTATCTTACCCTTAATCTCAAAGTCTCACCACCCCCGAGCCATTGAAGCAGCAACTAAATACTTCCTAGTACAAGCAGCTGCTTCAACTCTAGTTCTATTCTCCAGCATAACCAATGCTTGATCCACCGGACAATGAGACATTACTCAAATAACCCACCCAACATCTTCTCTAATCCTGACCGCAGCTATTTCAATAAAACTAGGATTGGCTCCATTTCATTTCTGATTCCCAGAAGTCCTACAAGGCTCCCCTCTAATAACTGGCCTTCTTCTTTCCACAGTCATAAAATTCCCACCAATCACCCTACTTTATATAACCTCACAATCACTCAACCCTACGCTACTAACCACTCTGGCCATCCTCTCCGTAGCTTTAGGAGGATGAATAGGACTAAATCAGACACAAACTCGAAAAATCATAGCCTTCTCCTCCATCGCCCACCTAGGATGAATAGCCATCATTCTCATTTACTACCCAAAACTCACCTTACTCAACTTCTACCTGTACGCCATAATAACTGCTGCTGTATTCCTGACCCTAAATTCAATAAAAGTCCTAAAGTTATCGACACTGATGACTGCATGAGCGAAAGCACCTTCACTTAGCACAATCCTCCTACTAACACTCCTATCTTTAGCCGGCCTGCCCCCTCTGACCGGTTTCCTCCCAAAATGACTTATCATCCAAGAACTAACTAAACAAGACATAGCCCCAGCAGCAATCATCATCTCGCTTCTATCACTGCTAGGACTATTCTTCTACCTACGCCTTGCATACTGCGCAACGATCACTTTACCTCCTCATACTACAAATCATATGAAACAATGACATATTAACAAACCCATTAACCCCTCAATTGCTGTCCTAACTACCCTATCCATCATGCTCCTCCCAATTTCTCCTATACTCGCCACCATCATCTAA
haplotype_37 ATGAATCCCCAAGCAAAACTAATCTTCATCATTAGCCTACTCCTAGGAACAACCATCACAATCTCTAGCAACCATTGAGTAATGGCCTGAACTGGCCTTGAAATTAATACACTCGCTATCTTACCCTTAATCTCAAAGTCTCACCACCCCCGAGCCATTGAAGCAGCAACTAAATACTTCCTAGTACAAGCAGCTGCTTCAACTCTAGTTCTATTCTCCAGCATAACCAATGCTTGATCCACCGGACAATGAGACATTACTCAAATAACCCACCCAACATCTTCTCTAATCCTAACCGCAGCTATTTCAATAAAACTAGGATTGGCTCCATTTCATTTCTGATTCCCAGAAGTCCTACAAGGCTCCCCTCTAATAACTGGCCTTCTTCTTTCCACAGTCATAAAATTCCCACCAATCACCCTACTCTATATAACCTCACAATCACTCAACCCTACGCTACTAACCACTCTGGCCATCCTCTCCGTAGCTTTAGGAGGATGAATAGGACTAAATCAGACACAAACTCGAAAAATCATAGCCTTCTCCTCCATCGCCCACCTAGGATGAATAGCCATCATTCTCATTTACTACCCAAAACTCACCTTACTCAACTTCTACCTGTACGCCATAATAACTGCTGCTGTATTCCTGACCCTAAATTCAATAAAAGTCCTAAAGTTATCGACACTGATGACTGCATGAGCAAAAGCACCTTCACTTAGCACAATCCTCCTACTGACACTCCTATCTTTAGCCGGCCTGCCCCCTCTGACCGGTTTCCTCCCAAAATGACTTATCATCCAAGAGCTAACTAAACAAGACATAGCCCCAGCAGCAATCATCATCTCGCTTCTATCACTGCTAGGACTATTCTTCTACCTACGCCTTGCATACTGCGCAACGATCACTTTACCTCCTCATACTACAAATCATATGAAACAATGACATATTAACAAACCCATTAACCCCTCAATTGCTGTCCTAACTACCCTATCCATCATGCTCCTCCCAATTTCTCCTATACTCGCCACCATCATCTAA
haplotype_38 ATGAATCCCCAAGCAAAACTAATCTTCATCATTAGCCTACTCCTAGGAACAACCATCACAATCTCTAGCAACCATTGAGTAATGGCCTGAACTGGCCTTGAAATTAATACACTCGCTATCTTACCCTTAATCTCAAAGTCTCACCACCCCCGAGCCATTGAAGCAGCAACTAAATACTTCCTAGTACAAGCAGCTGCTTCAACTCTAGTTCTATTCTCCAGCATAACCAATGCTTGATCCACCGGACAATGAGACATTACTCAAATAACCCACCCAACATCTTCTCTAATCCTAACCGCAGCTATTTCAATAAAACTAGGATTGGCTCCATTTCATTTCTGATTCCCAGAAGTCCTACAAGGCTCCCCTCTAATAACTGGCCTTCTTCTTTCCACAGTCATAAAATTCCCACCAATCACCCTACTCTATATAACCTCCCAATCACTCAACCCTACGCTACTAACCACTCTGGCCATCCTCTCCGTAGCTTTAGGAGGATGAATAGGACTAAATCAGACACAAACTCGAAAAATCATAGCCTTCTCCTCCATCGCCCACCTAGGATGAATAGCCATCATTCTCATTTACTACCCAAAACTCACCTTACTCAACTTCTACCTGTACGCCATAATAACTGCTGCTGTATTCCTGACCCTAAATTCAATAAAAGTCCTAAAGTTATCGACACTGATGACTGCATGAGCAAAAGCACCTTCACTTAGCACAATCCTCCTACTAACACTCCTATCTTTAGCCGGCCTGCCCCCTCTGACCGGTTTCCTCCCAAAATGACTTATCATCCAAGAACTAACTAAACAAGACATAGCCCCAGCAGCAATCATCATCTCGCTTCTATCACTGCTAGGACTATTCTTCTACCTACGCCTTGCATACTGCGCAACGATCACTTTACCTCCTCATACTACAAATCATATGAAACAATGACATATTAACAAACCCATTAACCCCTCAATTGCTGTCCTAACTACCCTATCCATCATGCTCCTCCCAATTTCTCCTATACTCGCCACCATCATCTAA
haplotype_39 ATGAATCCCCAAGCAAAACTAATCTTCATCATTAGCCTACTCCTAGGAACAACCATCACAATCTCTAGCAACCATTGAGTAATGGCCTGAACTGGCCTTGAAATTAATACACTCGCTATCTTACCCTTAATCTCAAAGTCTCACCACCCCCGAGCCATTGAAGCAGCAACTAAATACTTCCTAGTACAAGCAGCTGCTTCAACTCTAGTTCTATTCTCCAGCATAACCAATGCTTGATCCACCGGACAATGAGACATTACTCAAATAACCCACCCAACATCTTCTCTAATCCTGACCGCAGCTATTTCAATAAAACTAGGATTGGCTCCATTTCATTTCTGATTCCCAGAAGTCCTACAAGGCTCCCCTCTAATAACTGGCCTTCTTCTTTCCACAGTCATAAAATTCCCACCAATCACCCTACTCTATATAACCTCACAATCACTCAACCCTACGCTACTAACCACTCTGGCCATCCTCTCCGTAGCTTTAGGAGGATGAATAGGACTAAATCAGACACAAACTCGAAAAATCATAGCCTTCTCCTCCATCGCCCACCTAGGATGAATAGCCATCATTCTCATTTACTACCCAAAACTCACCTTACTCAACTTCTACCTGTACGCCATAATAACTGCTGCTGTATTCCTGACCCTAAATTCAATAAAAGTCCTAAAGTTATCGACACTGATGACTGCATGAGCAAAAGCACCTTCACTTAGCACAATCCTCCTACTAACACTCCTATCTTTAGCCGGCCTGCCCCCTCTGACCGGTTTCCTCCCAAAATGACTTATCATCCAAGAACTAACTAAACAAGACATAGCCCCAGCAGCAATCATCATCTCGCTTCTATCACTGCTAGGACTATTCTTCTACCTACGCCTTGCATACTGCGCAACGATCACTTTACCTCCTCATACTACAAATCATATGAAACAATGACATACTAACAAACCCATTAACCCCTCAATTGCTGTCCTAACTACCCTATCCATCATGCTCCTCCCAATTTCTCCTATACTCGCCACCATCATCTAA
haplotype_40 ATGAATCCCCAAGCAAAACTAATCTTCATCATTAGCCTACTCCTAGGAACAACCATCACAATCTCTAGCAACCATTGAGTAATGGCCTGAACTGGCCTTGAAATTAATACACTCGCTATCTTACCCTTAATCTCAAAGTCTCACCACCCCCGAGCCATTGAAGCAGCAACTAAATACTTCCTAGTACAAGCAGCTGCTTCAACTCTAGTTCTATTCTCCAGCATAACCAATGCTTGATCCACCGGACAATGAGACATTACTCAAATAACCCACCCAACATCTTCTCTAATCCTGACCGCAGCTATTTCAATAAAACTAGGATTGGCTCCATTTCATTTCTGATTCCCAGAAGTCCTACAAGGCTCCCCTCTAATAACTGGCCTTCTTCTTTCCACAGTCATAAAATTCCCACCAATCACCCTACTCTATATAACCTCACAATCACTCAACCCTACGCTACTAACCACTCTGGCCATCCTCTCCGTAGCTTTAGGAGGATGAATAGGACTAAATCAGACACAAACTCGAAAAATCATAGCCTTCTCCTCCATCGCCCACCTAGGATGAATAGCCATCATTCTCATTTACTACCCAAAACTCACCTTACTCAACTTCTACCTGTACGCCATAATAACTGCTGCTGTATTCCTGACCCTAAATTCAATAAAAGTCCTAAAGTTATCGACACTGATGACTGCATGAGCAAAAGCACCTTCACTTAGCACAATCCTCCTACTAACACTCCTATCTTTAGCCGGCCTGCCCCCTCTGACCGGTTTCCTCCCAAAATGACTTATCATCCAAGAACTAACTAAACAAGACATAGCCCCAGCAGCAATCATCATCTCGCTTCTATCACTGCTAGGACTATTCTTCTACCTACGCCTTGCATACTGCGCAACGATCACTTTACCTCCTCATACTACAAATCATATGAAACAATGACGTATTAACAAACCCATTAACCCCTCAATTGCTGTCCTAACTACCCTATCCATCATGCTCCTCCCAATTTCTCCTATACTCGCCACCATCATCTAA
haplotype_41 ATGAATCCCCAAGCAAAACTAATCTTCATCATTAGCCTACTCCTAGGAACAACCATCACAATCTCTAGCAACCATTGAGTAATGGCCTGAACTGGCCTTGAAATTAATACACTCGCTATCTTACCCTTAATCTCAAAGTCTCACCACCCCCGAGCCATTGAAGCAGCAACTAAATACTTCCTAGTACAAGCAGCTGCTTCAACTCTAGTTCTATTCTCCAGCATAACCAATGCTTGATCCACCGGACAATGAGACATTACTCAAATAACCCACCCAACATCTTCTCTAATCCTGACCGCAGCTATTTCAATAAAACTAGGATTGGCTCCATTTCATTTCTGATTCCCAGAAGTCCTACAAGGCTCCCCTCTAATAACTGGCCTTCTTCTTTCCACAATCATAAAATTCCCACCAATCACCCTACTCTATATAACCTCACAATCACTCAACCCTACGCTACTAACCACTCTGGCCATCCTCTCCGTAGCTTTAGGAGGATGAATAGGACTAAATCAGACACAAACTCGAAAAATCATAGCCTTCTCCTCCATCGCCCACCTAGGATGAATAGCCATCATTCTCATTTACTACCCAAAACTCACCTTACTCAACTTCTACCTGTACGCCATAATAACTGCTGCTGTATTCCTGACCCTAAATTCAATAAAAGTCCTAAAGTTATCGACACTGATGACTGCATGAGCAAAGGCACCTTCACTTAGCACAATCCTCCTACTAACACTCCTATCTTTAGCCGGCCTGCCCCCTCTGACCGGTTTCCTCCCAAAATGACTTATCATCCAAGAACTAACTAAACAAGACATAGCCCCAGCAGCAATCATCATCTCGCTTCTATCACTGCTAGGACTATTCTTCTACCTACGCCTTGCATACTGCGCAACGATCACTTTACCTCCTCATACTACAAATCATATGAAACAATGACATATTAACAAACCCATTAACCCCTCAATTGCTGTCCTAACTACCCTATCCATCATGCTCCTCCCAATTTCTCCTATACTCGCCACCATCATCTAA
haplotype_42 ATGAATCCCCAAGCAAAACTAATCTTCATCATTAGCCTACTCCTAGGAACAACCATCACAATCTCTAGCAACCATTGAGTAATGGCCTGAACTGGCCTTGAAATTAATACACTCGCTATCTTACCCTTAATCTCAAAGTCTCACCACCCCCGAGCCATTGAAGCAGCAACTAAATACTTCCTAGTACAAGCAGCTGCTTCAACTCTAGTTCTATTCTCCAGCATAACCAATGCTTGATCCACCGGACAATGAGACATTACTCAAATAACCCACCCAACATCTTCTCTAATCCTGACCGCAGCTATTTCAATAAAACTAGGATTGGCTCCATTTCATTTCTGATTCCCAGAAGTCCTACAAGGCTCCCCTCTAATAACTGGCCTTCTTCTTTCCACAGTCATAAAATTCCCACCAATCACCCTACTCTATATAACCTCACAATCACTCAACCCTACGCTACTAACCACTCTGGCCATCCTCTCCGTAGCTTTAGGAGGATGAATAGGACTAAATCAGACACAAACTCGAAAAATCATAGCCTTCTCCTCCATCGCCCACCTAGGATGAATAGCCATCATTCTCATTTACTACCCAAAACTCACCTTACTCAACTTCTACCTGTACGCCATAATAACTGCTGCTGTATTCCTGACCCTAAATTCAATAAAAGTCCTAAAGTTATCGACACTGATGACTGCATGAGCAAAAGCACCTTCACTTAGCACAATCCTCCTACTAACACTCCTATCTTTAGCCGGCCTGCCCCCTCTGACCGGTTTCCTCCCAAAATGACTTATCATCCAAGAACTAACTAAACAAGACATAGCCCCAGCAGCAATCATCATCTCGCTTCTATCACTGCTAGGACTATTCTTCTACCTACGCCTTGCATACTGCGCAACGATCACTTTACCTCCTCATACTACAAATCATATGAAACAATGACATATTAACAAACCCATTAGCCCCTCAATTGCTGTCCTAACTACCCTATCCATCATGCTCCTCCCAATTTCTCCTATACTCGCCACCATCATCTAA
haplotype_43 ATGAATCCCCAAGCAAAACTAATCTTCATCATTAGCCTACTCCTAGGAACAACCATCACAATCTCTAGCAACCATTGAGTAATGGCCTGAACTGGCCTTGAAATTAATACACTCGCTATCTTACCCTTAATCTCAAAGTCTCACCACCCCCGAGCCATTGAAGCAGCAACTAAATACTTCCTAGTACAAGCAGCTGCTTCAACTCTAGTTCTATTCTCCAGCATAACCAATGCTTGATCCACCGGACAATGAGACATTACTCAAATAACCCACCCAACATCTTCTCTAATCCTAACCGCAGCTATTTCAATAAAACTAGGATTGGCTCCATTTCATTTCTGATTCCCAGAAGTCCTACAAGGCTCCCCTCTAATAACTGGCCTTCTTCTTTCCACAGTCATAAAATTCCCACCAATCACCCTACTCTATATAACCTCACAATCACTCAACCCTACGCTACTAACCACTCTGGCCATCCTCTCCGTAGCTTTAGGAGGATGAATAGGACTAAATCAGACACAAACTCGAAAAATCATAGCCTTCTCCTCCATTGCCCACCTAGGATGAATAGCCATCATTCTCATTTACTACCCAAAACTCACCTTACTCAACTTCTACCTGTACGCCATAATAACTGCTGCTGTATTCCTGACCCTAAATTCAATAAAAGTCCTAAAGTTATCGACACTGATGACTGCATGAGCAAAAGCACCTTCACTTAGCACAATCCTCCTACTAACACTCCTATCTTTAGCCGGCCTGCCCCCTCTGACCGGTTTCCTCCCAAAATGACTTATCATCCAAGAACTAACTAAACAAGACATAGCCCCAGCAGCAATCATCATCTCGCTTCTATCACTGCTAGGACTATTCTTCTACCTACGCCTTGCATACTGCGCAACGATCACTTTACCTCCTCATACTACAAATCATATGAAACAATGACATATTAACAAACCCATTAACCCCTCAATTGCTGTCCTAACTACCCTATCCATCATGCTCCTCCCAATTTCTCCTATACTCGCCACCATCATCTAA
haplotype_44 ATGAATCCCCAAGCAAAACTAATCTTCATCATTAGCCTACTCCTAGGAACAACCATCACAATCTCTAGCAACCATTGAGTAATGGCCTGAACTGGCCTTGAAATTAATACACTCGCTATCTTACCCTTAATCTCAAAGTCTCACCACCCCCGAGCCATTGAAGCAGCAACTAAATACTTCCTAGTACAAGCAGCTGCTTCAACTCTAGTTCTATTCTCCAGCATAACCAATGCTTGATCCACCGGACAATGAGACATTACTCAAATAACCCACCCAACATCTTCTCTAATCCTGACCGCAGCTATTTCAATAAAACTAGGATTGGCTCCATTCCATTTCTGATTCCCAGAAGTCCTACAAGGCTCCCCTCTAACAACTGGCCTTCTTCTTTCCACAGTCATAAAATTCCCACCAATCACCCTACTCTATATAACCTCACAATCACTCAACCCTACGCTACTAACCACTCTGGCCATCCTCTCCGTAGCTTTAGGAGGATGAATAGGACTAAATCAGACACAAACTCGAAAAATCATAGCCTTCTCCTCCATCGCCCACCTAGGATGAATAGCCATCATTCTCATTTACTACCCAAAACTCACCTTACTCAACTTCTACCTGTACGCCATAATAACTGCTGCTGTATTCCTGACCCTAAATTCAATAAAAGTCCTAAAGTTATCGACACTGATGACTGCATGAGCAAAAGCACCTTCACTTAGCACAATCCTCCTACTAACACTCCTATCTTTAGCCGGCCTGCCCCCTCTGACCGGTTTCCTCCCAAAATGACTTATCATCCAAGAACTAACTAAACAAGACATGGCCCCAGCAGCAATCATCATCTCGCTTCTATCACTGCTAGGACTATTCTTCTACCTACGCCTTGCATACTGCGCAACGATCACTTTACCTCCTCATACTACAAATCATATGAAACAATGACATATTAACAAACCCATTAACCCCTCAATTGCTGTCCTAACTACCCTATCCATCATGCTCCTCCCAATTTCTCCTATACTCGCCACCATCATCTAA
haplotype_45 ATGAATCCCCAAGCAAAACTAATCTTCATCATTAGCCTACTCCTAGGAACAACCATCACAATCTCTAGCAACCATTGAGTAATGGCCTGAACTGGCCTTGAAATTAATACACTCGCTATCTTACCCTTAATCTCAAAGTCTCACCACCCCCGAGCCATTGAAGCAGCAACTAAATACTTCCTAGTACAAGCAGCTGCTTCAACTCTAGTTCTATTCTCCAGCATAACCAATGCTTGATCCACCGGACAATGAGACATTACTCAAATAACCCACCCAACATCTTCTCTAATCCTGACCGCAGCTATTTCAATAAAACTAGGATTGGCTCCATTTCATTTCTGATTCCCAGAAGTCCTACAAGGCTCCCCTCTAATAACTGGCCTTCTTCTTTCCACAGTCATAAAATTCCCACCAATCACCCTACTCTATATAACCTCACAATCACTCAACCCTACGCTACTAACCACTCTAGCCATCCTCTCCGTAGCTTTAGGAGGATGAATAGGGCTAAATCAGACACAAACTCGAAAAATCATAGCCTTCTCCTCCATCGCCCACCTAGGATGAATAGCCATCATTCTCATTTACTACCCAAAACTCACCTTACTCAACTTCTACCTGTACGCCATAATAACTGCTGCTGTATTCCTGACCCTAAATTCAATAAAAGTCCTAAAGTTATCGACACTGATGACTGCATGAGCAAAAGCACCTTCACTTAGCACAATCCTCCTACTAACACTCCTATCTTTAGCCGGCCTGCCCCCTCTGACCGGTTTCCTCCCAAAATGACTTATCATCCAAGAACTAACTAAACAAGACATAGCCCCAGCAGCAATCATCATCTCGCTTCTATCACTGCTAGGACTATTCTTCTACCTACGCCTTGCATACTGCGCAACGATCACTTTACCTCCTCATACTACAAATCATATGAAACAATGACATATTAACAAACCCATTAACCCCTCAATTGCTGTCCTAACTACCCTATCCATCATGCTCCTCCCAATTTCTCCTATACTCGCCACCATCATCTAA
haplotype_46 ATGAATCCCCAAGCAAAACTAATCTTCATCATTAGCCTACTCCTAGGAACAACCATCACAATCTCTAGCAACCATTGAGTAATGGCCTGAACTGGCCTTGAAATTAATACACTCGCTATCTTACCCTTAATCTCAAAGTCTCACCACCCCCGAGCCATTGAAGCAGCAACTAAATACTTCCTAGTACAAGCAGCTGCTTCAACTCTAGTTCTATTCTCCAGCATAACCAATGCTTGATCCACCGGACAATGAGACATTACTCAAATAACCCACCCAACATCTTCTCTAATCCTGACCGCAGCTATTTCAATAAAACTAGGATTGGCTCCATTTCATTTCTGATTCCCAGAAGTCCTACAAGGCTCCCCTCTAACAACTGGCCTTCTTCTTTCCACAGTCATAAAATTCCCACCAATCACCCTACTCTATATAACCTCACAATCACTCAACCCTACGCTACTAACCACTCTGGCCATCCTCTCCGTAGCTTTAGGAGGATGAATAGGACTAAATCAGACACAAACTCGAAAAATCATAGCCTTCTCCTCCATCGCCCACCTAGGATGAATAGCCATCATTCTCATTTACTACCCAAAACTCACCTTACTCAACTTCTACCTGTACGCCATAATAACTGCTGCTGTATTCCTGACCCTAAATTCAATAAAAGTCCTAAAGTTATCGACACTGATGACTGCATGAGCAAAAGCACCTTCACTTAGCACAATCCTCCTACTAACACTCCTATCTTTAGCCGGCCTGCCCCCTCTGACCGGTTTCCTCCCAAAATGACTTATCATCCAAGAACTAACTAAACAAGACATAGCCCCAGCAGCAATCATCATCTCGCTTCTATCACTGCTAGGACTATTCTTCTACCTACGCCTTGCATACTGCGCAACGATCACTTTACCTCCTCATACTACAAATCATATGAAACAATGACATATTAACAAACCCATTAACCCCTCAATTGCTGTCCTAACTACCCTATCCATCATGCTCCTCCCAATTTCTCCTATACTCGCCACCATCATCTAA
haplotype_47 ATGAATCCCCAAGCAAAACTAATCTTCATCATTAGCCTACTCCTAGGAACAACCATCACAATCTCTAGCAACCATTGAGTAATGGCCTGAACTGGCCTTGAAATTAATACACTCGCTATCTTACCCTTAATCTCAAAATCTCACCACCCCCGAGCCATTGAAGCAGCAACTAAATACTTCCTAGTACAAGCAGCTGCTTCAACTCTAGTTCTATTCTCCAGCATAACCAATGCTTGATCCACCGGACAATGAGACATTACTCAAATAACCCACCCAACATCTTCTCTAATCCTGACCGCAGCTATTTCAATAAAACTAGGATTGGCTCCATTTCATTTCTGATTCCCAGAAGTCCTACAAGGCTCCCCTCTAATAACTGGCCTTCTTCTTTCCACAGTCATAAAATTCCCACCAATCACCCTACTCTATATAACCTCACAATCACTCAACCCTACGCTACTAACCACTCTGGCCATCCTCTCCGTAGCTTTAGGAGGATGAATAGGACTAAATCAGACACAAACTCGAAAAATCATAGCCTTCTCCTCCATCGCCCACCTAGGATGAATAGCCATCATTCTCATTTACTACCCAAAACTCACCTTACTCAACTTCTACCTATACGCCATAATAACTGCTGCTGTATTCCTGACCCTAAATTCAATAAAAGTCCTAAAGTTATCGACACTGATGACTGCATGAGCAAAAGCACCTTCACTTAGCACAATCCTCCTACTAACACTCCTATCTTTAGCCGGCCTGCCCCCTCTGACCGGTTTCCTCCCAAAATGACTTATCATCCAAGAACTAACTAAACAAGACATAGCCCCAGCAGCAATCATCATCTCGCTTCTATCACTGCTAGGACTATTCTTCTACCTACGCCTTGCATACTGCGCAACGATCACTTTACCTCCTCATACTACAAATCATATGAAACAATGACATATTAACAAACCCATTAACCCCTCAATTGCTGTCCTAACTACCCTATCCATCATGCTCCTCCCAATTTCTCCTATACTCGCCACCATCATCTAA
haplotype_48 ATGAATCCCCAAGCAAAACTAATCTTCATCATTAGCTTACTCCTAGGAACAACCATCACAATCTCTAGCAACCATTGAGTAATGGCCTGAACTGGCCTTGAAATTAATACACTCGCTATCTTACCCTTAATCTCAAAGTCTCACCACCCCCGAGCCATTGAAGCAGCAACTAAATACTTCCTAGTACAAGCAGCTGCTTCAACTCTAGTTCTATTCTCCAGCATAACCAATGCTTGATCCACCGGACAATGAGACATTACTCAAATAACCCACCCAACATCTTCTCTAATCCTGACCGCAGCTATTTCAATAAAACTAGGATTGGCTCCATTTCATTTCTGATTCCCAGAAGTCCTACAAGGCTCCCCTCTAATAACTGGCCTTCTTCTTTCCACAGTCATAAAATTCCCACCAATCACCCTACTCTATATAACCTCACAATCACTCAACCCTACGCTACTAACCACTCTGGCCATCCTCTCCGTAGCTTTAGGAGGATGAATAGGACTAAATCAGACACAAACTCGAAAAATCATAGCCTTCTCCTCCATCGCCCACCTAGGATGAATAGCCATCATTCTCATTTACTACCCAAAACTCACCTTACTCAACTTCTACCTGTACGCCATAATAACTGCTGCTGTATTCCTGACCCTAAATTCAATAAAAGTCCTAAAGTTATCGACACTGATGACTGCATGAGCAAAAGCACCTTCACTTAGCACAATCCTCCTACTAACACTCCTATCTTTAGCCGGCCTGCCCCCTCTGACCGGTTTCCTCCCAAAATGACTTATCATCCAAGAACTAACTAAACAAGACATAGCCCCAGCAGCAATCATCATCTCGCTTCTATCACTGCTAGGACTATTCTTCTACCTACGCCTTGCATACTGCGCAACGATCACTTTACCTCCTCATACTACAAATCATATGAAACAATGACATATTAACAAACCCATTAACCCCTCAATTGCTGTCCTAACTACCCTATCCATCATGCTCCTCCCAATTTCTCCTATACTCGCCACCATCATCTAA
haplotype_49 ATGAATCCCCAAGCAAAACTAATCTTCATCATTAGCCTACTCCTAGGAACAACCATCACAATCTCTAGCAACCATTGAGTAATGGCCTGAACTGGCCTTGAAATTAATACACTCGCTATCTTACCCTTAATCTCAAAGTCTCACCACCCCCGAGCCATTGAAGCAGCAACTAAATACTTCCTAGTACAAGCAGCTGCTTCAACTCTAGTTCTATTCTCCAGCATAACCAATGCTTGATCCACCGGACAATGAGACATTACTCAAATAACCCACCCAACATCTTCTCTAATCCTAACCGCAGCTATTTCAATAAAACTAGGATTGGCTCCATTTCATTTCTGATTCCCAGAAGTCCTACAAGGCTCCCCTCTAATAACTGGCCTTCTTCTTTCCACAGTCATAAAATTCCCACCAATCACCCTACTCTATATAACCTCACAATCACTCAACCCTACGCTACTAACCACTCTGGCCATCCTCTCCGTAGCTTTAGGAGGATGAATAGGACTAAATCAGACACAAACTCGAAAAATCATAGCCTTCTCCTCCATCGCCCACCTAGGATGAATAGCCATCATTCTCATTTACTACCCAAAACTCACCTTACTCAACTTCTACCTGTACGCCATAATAACTGCTGCTGTATTCCTGACCCTAAATTCAATAAAAGTTCTAAAGTTATCGACACTGATGACTGCATGAGCAAAAGCACCTTCACTTAGCACAATCCTCCTACTAACACTCCTATCTTTAGCCGGCCTGCCCCCTCTGACCGGTTTCCTCCCAAAATGACTTATCATCCAAGAACTAACTAAACAAGACATAGCCCCAGCAGCAATCATCATCTCGCTTCTATCACTGCTAGGACTATTCTTCTACCTACGCCTTGCATACTGCGCAACGATCACTTTACCTCCTCATACTACAAATCATATGAAACAATGACATATTAACAAACCCATTAACCCCTCAATTGCTGTCCTAACTACCCTATCCATCATGCTCCTCCCAATTTCTCCTATACTCGCCACCATCATCTAA
haplotype_50 ATGAATCCCCAAGCAAAACTAATCTTCATCATTAGCCTACTCCTAGGAACAACCATCACAATCTCTAGCAACCATTGAGTAATGGCCTGAACTGGCCTTGAAATTAATACACTCGCTATCTTACCCTTAATCTCAAAGTCTCACCACCCCCGAGCCATTGAAGCAGCAACTAAATACTTCCTAGTACAAGCAGCTGCTTCAACTCTAGTTCTATTCTCCAGCATAACCAATGCTTGATCCACCGGACAATGAGACATTACTCAAATAACCCACCCAACATCTTCTCTAATCCTGACCGCAGCTATTTCAATAAAACTAGGATTGGCTCCATTTCATTTCTGATTCCCAGAAGTCCTACAAGGCTCCCCTCTAATAACTGGCCTTCTTCTTTCCACAGTCATAAAATTCCCACCAATCACCCTACTCTATATAACCTCACAATCACTCAACCCTACGCTACTAACCACTCTGGCCATCCTCTCCGTAGCTTTAGGAGGATGAATAGGACTAAATCAGACACAAACTCGAAAAATCATAGCCTTCTCCTCCATCGCCCACCTAGGATGAATAGCCATCATTCTCATTTACTACCCAAAACTCACCTTACTCAACTTCTACCTGTACGCCATAATAACTGCTGCTGTATTCCTGACCCTAAATTCAATAAAAGTCCTAAAGTTATCGACACTAATGACTGCATGAGCAAAAGCACCTTCACTTAGCACAATCCTCCTACTAACACTCCTATCTTTAGCCGGCCTGCCCCCTCTGACCGGTTTCCTCCCAAAATGACTTATCATCCAAGAACTAACTAAACAAGACATAGCCCCAGCAGCAATCATCATCTCGCTTCTATCACTGCTAGGACTATTCTTCTACCTACGCCTTGCATACTGCGCAACGATCACTTTACCTCCTCATACTACAAATCATATGAAACAATGACATATTAACAAACCCATTAACCCCTCAATTGCTGTCCTAACTACCCTATCCATCATGCTCCTCCCAATTTCTCCTATACTCGCCACCATCATCTAA
haplotype_51 ATGAATCCCCAAGCAAAACTAATCTTCATCATTAGCCTACTCCTAGGAACAACCATCACAATCTCTAGCAACCATTGAGTAATGGCCTGAACTGGCCTTGAAATTAATACACTCGCTATCTTACCCTTAATCTCAAAGTCTCACCACCCCCGAGCCATTGAAGCAGCAACTAAATACTTCCTAGTACAAGCAGCTGCTTCAACTCTAGTTCTATTCTCCAGCATAACCAATGCTTGATCCACCGGACAATGAGACATTACTCAAATAACCCACCCAACATCTTCTCTAATCCTGACCGCAGCTATTTCAATAAAACTAGGATTGGCTCCATTTCATTTCTGATTCCCAGAAGTCCTACAAGGCTCCCCTCTAATAACTGGCCTTCTTCTTTCCACAGTCATAAAATTCCCACCAATCACCCTACTCTATATAACCTCACAATCACTCAACCCTACGCTACTAACCACTCTGGCCATCCTCTCCGTAGCTTTAGGAGGATGAATAGGACTAAATCAGACACAAACTCGAAAAATCATAGCCTTCTCCTCCATCGCCCACCTAGGATGAATAGCCATCATTCTCATTTACTACCCAAAACTCACCTTACTCAACTTCTACCTGTACGCCATAATAACTGCTGCTGTATTCCTGACCCTAAATTCAATAAAAGTCCTAAAGTTATCGACACTGATGACTGCATGAGCAAAAGCACCTTCACTTAGCACAATCCTCCTACTAACACTCCTATCTTTAGCCGGCCTGCCCCCTCTGACCGGCTTCCTCCCAAAATGACTTATCATCCAAGAACTAACTAAACAAGACATAGCCCCAGCAGCAATCATCATCTCGCTTCTATCACTGCTAGGACTATTCTTCTACCTACGCCTTGCATACTGCGCAACGATCACTTTACCTCCTCATACTACAAATCATATGAAACAATGACATATTAACAAACCCATTAACCCCTCAATTGCTGTCCTAACTACCCTATCCATCATGCTCCTCCCAATTTCTCCTATACTCGCCACCATCATCTAA
haplotype_52 ATGAATCCCCAAGCAAAACTAATCTTCATCATTAGCCTACTCCTAGGAACAACCATCACAATCTCTAGCAACCATTGAGTAATGGCCTGAACTGGCCTTGAAATTAATACACTCGCTATCTTACCCTTAATCTCAAAGTCTCACCACCCCCGAGCCATTGAAGCAGCAACTAAATACTTCCTAGTACAAGCAGCTGCTTCAACTCTAGTTCTATTCTCCAGCATAACCAATGCTTGATCCACCGGACAATGAGACATTACTCAAATAACCCACCCAACATCTTCTCTAATCCTGACCGCAGCTATTTCAATAAAACTAGGATTGGCTCCATTTCATTTCTGATTCCCAGAAGTCCTACAAGGCTCCCCTCTAATAACTGGCCTTCTTCTTTCCACAGTCATAAAATTCCCACCAATCACCCTACTCTATATAACCTCACAATCACTCAACCCTACGCTACTAACCACTCTGGCCATCCTCTCCGTAGCTTTAGGAGGATGAATAGGACTAAATCAGACACAAACTCGAAAAATCATAGCCTTCTCCTCCATCGCCCACCTAGGATGAATAGCCATCATTCTCATTTACTACCCAAAACTCACCTTACTCAACTTCTACCTGTACGCCATAATAACTGCTGCTGTATTCCTGACCCTAAATTCAATAAAAGTCCTAAAGTTATCGACACTGATGACTGCATGAGCAAAAGCACCTTCACTTAGCACAATCCTCCTACTAACACTCCTATCTTTAGCCGGCCTGCCCCCTCTGACCGGTTTCCTCCCAAAATGACTTATCATCCAAGAACTAACTAAACAAGACATAGCCCCAGCAGCAATCATCATCTCGCTTCTATCACTGCTAGGACTATTCTTCTACCTACGCCTTGCATACTGCGCAACGATCACTTTACCTCCTCATACTACAAATCATATGAAGCAATGACATATTAACAAACCCATTAACCCCTCAATTGCTGTCCTAACTACCCTATCCATCATGCTCCTCCCAATTTCTCCTATACTCGCCACCATCATCTAA
haplotype_53 ATGAATCCCCAAGCAAAACTAATCTTCATCATTAGCCTACTCCTAGGAACAACCATCACAATCTCTAGCAACCATTGAGTAATGGCCTGAACTGGCCTTGAAATTAATACACTCGCTATCTTACCCTTAATCTCAAAGTCTCACCACCCCCGAGCCATTGAAGCAGCAACTAAATACTTCCTAGTACAAGCAGCTGCTTCAACTCTAGTTCTATTCTCCAGCATAACCAATGCTTGATCCACCGGACAATGAGACATTACTCAAATAACCCACCCAACATCTTCTCTAATCCTGACCGCAGCTATTTCAATAAAACTAGGATTGGCTCCATTTCATTTCTGATTCCCAGAAGTCCTACAAGGCTCCCCTCTAATAACTGGCCTTCTTCTTTCCACAGTCATAAAATTCCCACCAATCACCCTACTCTATATAACCTCACAATCACTCAACCCTACGCTACTAACCACTCTGGCCATCCTCTCTGTAGCTTTAGGAGGATGAATAGGACTAAATCAGACACAAACTCGAAAAATCATAGCCTTCTCCTCCATCGCCCACCTAGGATGAATAGCCATCATTCTCATTTACTACCCAAAACTCACCTTACTCAACTTCTACCTGTACGCCATAATAACTGCTGCTGTATTCCTGACCCTAAATTCAATAAAAGTCCTAAAGTTATCGACACTGATGACTGCATGAGCAAAAGCACCTTCACTTAGCACAATCCTCCTACTAACACTCCTATCTTTAGCCGGCCTGCCCCCTCTGACCGGTTTCCTCCCAAAATGACTTATCATCCAAGAACTAACTAAACAAGACATAGCCCCAGCAGCAATCATCATCTCGCTTCTATCACTGCTAGGACTATTCTTCTACCTACGCCTTGCATACTGCGCAACGATCACTTTACCTCCTCATACTACAAATCATATGAAACAATGACATATTAACAAACCCATTAACCCCTCAATTGCTGTCCTAACTACCCTATCCATCATGCTCCTCCCAATTTCTCCTATACTCGCCACCATCATCTAA
haplotype_54 ATGAATCCCCAAGCAAAACTAATCTTTATCATTAGCCTACTCCTAGGAACAACCATCACAATCTCTAGCAACCATTGAGTAATGGCCTGAACTGGCCTTGAAATTAATACACTCGCTATCTTACCCTTAATCTCAAAGTCTCACCACCCCCGAGCCATTGAAGCAGCAACTAAATACTTCCTAGTACAAGCAGCTGCTTCAACTCTAGTTCTATTCTCCAGCATAACCAATGCTTGATCCACCGGACAATGAGACATTACTCAAATAACCCACCCAACATCTTCTCTAATCCTGACCGCAGCTATTTCAATAAAACTAGGATTGGCTCCATTTCATTTCTGATTCCCAGAAGTCCTACAAGGCTCCCCTCTAATAACTGGCCTTCTTCTTTCCACAGTCATAAAATTCCCACCAATCACCCTACTCTATATAACCTCACAATCACTCAACCCTACGCTACTAACCACTCTGGCCATCCTCTCCGTAGCTTTAGGAGGATGAATAGGACTAAATCAGACACAAACTCGAAAAATCATAGCCTTCTCCTCCATCGCCCACCTAGGATGAATAGCCATCATTCTCATTTACTACCCAAAACTCACCTTACTCAACTTCTACCTGTACGCCATAATAACTGCTGCTGTATTCCTGACCCTAAATTCAATAAAAGTCCTAAAGTTATCGACACTGATGACTGCATGAGCAAAAGCACCTTCACTTAGCACAATCCTCCTACTAACACTCCTATCTTTAGCCGGCCTGCCCCCTCTGACCGGTTTCCTCCCAAAATGACTTATCATCCAAGAACTAACTAAACAAGACATAGCCCCAGCAGCAATCATCATCTCGCTTCTATCACTGCTAGGACTATTCTTCTACCTACGCCTTGCATACTGCGCAACGATCACTTTACCTCCTCATACTACAAATCATATGAAACAATGACATATTAACAAACCCATTAACCCCTCAATTGCTGTCCTAACTACCCTATCCATCATGCTCCTCCCAATTTCTCCTATACTCGCCACCATCATCTAA
haplotype_55 ATGAATCCCCAAGCAAAACTAATCTTCATCATTAGCCTACTCCTAGGAACAACCATCACAATCTCTAGCAACCATTGAGTAATGGCCTGAACTGGCCTTGAAATTAATACACTCGCTATCTTACCCTTAATCTCAAAGTCTCACCACCCCCGAGCCATTGAAGCAGCAACTAAATACTTCCTAGTACAAGCAGCTGCTTCAACTCTAGTTCTATTCTCCAGCATAACCAATGCTTGATCCACCGGACAATGAGACATTACTCAAATAACCCACCCAACATCTTCTCTAATCCTGACCGCAGCTATTTCAATAAAACTAGGATTGGCTCCATTTCATTTCTGATTCCCAGAAGTCCTACAAGGCTCCCCTCTAATAACTGGCCTTCTTCTTTCCACAGTCATAAAATTCCCACCAATCACCCTACTCTATATAACCTCACAATCACTCAACCCTACGCTACTAACCACTCTAGCCATCCTCTCCGTAGCTTTAGGAGGATGAATAGGACTAAATCAGACACAAACTCGAAAAATCATAGCCTTCTCCTCCATCGCCCACCTAGGATGAATAGCCATCATTCTCATTTACTACCCAAAACTCACCTTACTCAACTTCTACCTGTACGCCATAATAACTGCTGCTGTATTCCTGACCCTAAATTCAATAAAAGTCCTAAAGTTATCGACACTGATGACTGCATGAGCAAAAGCACCTTCACTTAGCACAATCCTCCTACTAACACTCCTATCTTTAGCCGGCCTGCCCCCTCTGACCGGTTTCCTCCCAAAATGACTTATCATCCAAGAACTAACTAAACAAGACATAGCCCCAGCAGCAATCATCATCTCGCTTCTATCACTGCTAGGACTATTCTTCTACCTACGCCTTGCATACTGCGCAACGATCACTTTACCTCCTCATACTACAAATCATATGAAACAATGACATATTAACAAACCCATTAACCCCTCAATTGCTGTCCTAACTACCCTATCCATCATGCTCCTCCCAATTTCTCCTATACTCGCCACCATCATCTAA
haplotype_56 ATGAATCCCCAAGCAAAACTAATCTTCATCATTAGCCTACTCCTAGGAACAACCATCACAATCTCTAGCAACCATTGAGTAATGGCCTGAACTGGCCTTGAAATTAATACACTCGCTATCTTACCCTTAATCTCAAAGTCTCACCACCCCCGAGCCATTGAAGCAGCAACTAAGTACTTCCTAGTACAAGCAGCTGCTTCAACTCTAGTTCTATTCTCCAGCATAACCAATGCTTGATCCACCGGACAATGAGACATTACTCAAATAACCCACCCAACATCTTCTCTAATCCTGACCGCAGCTATTTCAATAAAACTAGGATTGGCTCCATTTCATTTCTGATTCCCAGAAGTCCTACAAGGCTCCCCTCTAATAACTGGCCTTCTTCTTTCCACAGTCATAAAATTCCCACCAATCACCCTACTCTATATAACCTCACAATCACTCAACCCTACGCTACTAACCACTCTGGCCATCCTCTCCGTAGCTTTAGGAGGATGAATAGGACTAAATCAGACACAAACTCGAAAAATCATAGCCTTCTCCTCCATCGCCCACCTAGGATGAATAGCCATCATTCTCATTTACTACCCAAAACTCACCTTACTCAACTTCTACCTGTACGCCATAATAACTGCTGCTGTATTCCTGACCCTAAATTCAATAAAAGTCCTAAAGTTATCGACACTGATGACTGCATGAGCAAAAGCACCTTCACTTAGCACAATCCTCCTACTAACACTCCTATCTTTAGCCGGCCTGCCCCCTCTGACCGGTTTCCTCCCAAAATGACTTATCATCCAAGAACTAACTAAACAAGACATAGCCCCAGCAGCAATCATCATCTCGCTTCTATCACTGCTAGGACTATTCTTCTACCTACGCCTTGCATACTGCGCAACGATCACTTTACCTCCTCATACTACAAATCATATGAAACAATGACATATTAACAAACCCATTAACCCCTCAATTGCTGTCCTAACTACCCTATCCATCATGCTCCTCCCAATTTCTCCTATACTCGCCACCATCATCTAA
haplotype_57 ATGAATCCCCAAGCAAAACTAATCTTCATCATTAGCCTACTCCTAGGAACAACCATCACAATCTCTAGCAACCATTGAGTAATGGCCTGAACTGGCCTTGAAATTAATACACTCGCTATCTTACCCTTAATCTCAAAGTCTCACCACCCCCGAGCCATTGAAGCAGCAACTAAATACTTCCTAGTACAAGCAGCTGCTTCAACTCTAGTTCTATTCTCCAGCATGACCAATGCTTGATCCACCGGACAATGAGACATTACTCAAATAACCCACCCAACATCTTCTCTAATCCTGACCGCAGCTATTTCAATAAAACTAGGATTGGCTCCATTTCATTTCTGATTCCCAGAAGTCCTACAAGGCTCCCCTCTAATAACTGGCCTTCTTCTTTCCACAGTCATAAAATTCCCACCAATCACCCTACTCTATATAACCTCACAATCACTCAACCCTACGCTACTAACCACTCTGGCCATCCTCTCCGTAGCTTTAGGAGGATGAATAGGACTAAATCAGACACAAACTCGAAAAATCATAGCCTTCTCCTCCATCGCCCACCTAGGATGAATAGCCATCATTCTCATTTACTACCCAAAACTCACCTTACTCAACTTCTACCTGTACGCCATAATAACTGCTGCTGTATTCCTGACCCTAAATTCAATAAAAGTCCTAAAGTTATCGACACTGATGACTGCATGAGCAAAAGCACCTTCACTTAGCACAATCCTCCTACTAACACTCCTATCTTTAGCCGGCCTGCCCCCTCTGACCGGTTTCCTCCCAAAATGACTTATCATCCAAGAACTAACTAAACAAGACATAGCCCCAGCAGCAATCATCATCTCGCTTCTATCACTGCTAGGACTATTCTTCTACCTACGCCTTGCATACTGCGCAACGATCACTTTACCTCCTCATACTACAAATCATATGAAACAATGACATATTAACAAACCCATTAACCCCTCAATTGCTGTCCTAACTACCCTATCCATCATGCTCCTCCCAATTTCTCCTATACTCGCCACCATCATCTAA
haplotype_58 ATGAATCCCCAAGCAAAACTAATCTTCATCATTAGCCTACTCCTAGGAACAACCATCACAATCTCTAGCAACCATTGAGTAATGGCCTGAACTGGCCTTGAAATTAATACACTCGCTATCTTACCCTTAATCTCAAAGTCTCACCACCCCCGAGCCATTGAAGCAGCAACTAAATACTTCCTAGTACAAGCAGCTGCTTCAACTCTAGTTCTATTCTCCAGCATAACCAATGCTTGATCCACCGGACAATGAGACATTACTCAAATAACCCACCCAACATCTTCTCTAATCCTGACCGCAGCTATTTCAATAAAACTAGGATTGGCTCCATTTCATTTCTGATTCCCAGAAGTCCTACAAGGCTCCCCTCTAATAACTGGCCTTCTTCTTTCCACAGTCATAAAATTCCCACCAATCACCCTACTCTATATAACCTCACAATCACTCAACCCTACGCTACTAACCACTCTGGCCATCCTCTCCGTAGCTTTAGGAGGATGAGTAGGACTAAATCAGACACAAACTCGAAAAATCATAGCCTTCTCCTCCATCGCCCACCTAGGATGAATAGCCATCATTCTCATTTACTACCCAAAACTCACCTTACTCAACTTCTACCTGTACGCCATAATAACTGCTGCTGTATTCCTGACCCTAAATTCAATAAAAGTCCTAAAGTTATCGACACTGATGACTGCATGAGCAAAAGCACCTTCACTTAGCACAATCCTCCTACTAACACTCCTATCTTTAGCCGGCCTGCCCCCTCTGACCGGTTTCCTCCCAAAATGACTTATCATCCAAGAACTAACTAAACAAGACATAGCCCCAGCAGCAATCATCATCTCGCTTCTATCACTGCTAGGACTATTCTTCTACCTACGCCTTGCATACTGCGCAACGATCACTTTACCTCCTCATACTACAAATCATATGAAACAATGACATATTAACAAACCCATTAACCCCTCAATTGCTGTCCTAACTACCCTATCCATCATGCTCCTCCCAATTTCTCCTATACTCGCCACCATCATCTAA
haplotype_59 ATGAATCCCCAAGCAAAACTAATCTTCATCATTAGCCTACTCCTAGGAACAACCATCACAATCTCTAGCAACCATTGAGTAATGGCCTGAACTGGCCTTGAAATTAATACACTCGCTATCTTACCCTTAATCTCAAAGTCTCACCACCCCCGAGCCATTGAAGCAGCAACTAAATACTTCCTAGTACAAGCAGCTGCTTCAACTCTAGTTCTATTCTCCAGCATAACCAATGCTTGATCCACCGGACAATGAGACATTACTCAAATAACCCACCCAACATCTTCTCTAATCCTGACCGCAGCTATTTCAATAAAACTAGGATTAGCTCCATTTCATTTCTGATTCCCAGAAGTCCTACAAGGCTCCCCTCTAATAACTGGCCTTCTTCTTTCCACAGTCATAAAATTCCCACCAATCACCCTACTCTATATAACCTCACAATCACTCAACCCTACGCTACTAACCACTCTGGCCATCCTCTCCGTAGCTTTAGGAGGATGAATAGGACTAAATCAGACACAAACTCGAAAAATCATAGCCTTCTCCTCCATCGCCCACCTAGGATGAATAGCCATCATTCTCATTTACTACCCAAAACTCACCTTACTCAACTTCTACCTGTACGCCATAATAACTGCTGCTGTATTCCTGACCCTAAATTCAATAAAAGTCCTAAAGTTATCGACACTGATGACTGCATGAGCAAAAGCACCTTCACTTAGCACAATCCTCCTACTAACACTCCTATCTTTAGCCGGCCTGCCCCCTCTGACCGGTTTCCTCCCAAAATGACTTATCATCCAAGAACTAACTAAACAAGACATAGCCCCAGCAGCAATCATCATCTCGCTTCTATCACTGCTAGGACTATTCTTCTACCTACGCCTTGCATACTGCGCAACGATCACTTTACCTCCTCATACTACAAATCATATGAAACAATGACATATTAACAAACCCATTAACCCCTCAATTGCTGTCCTAACTACCCTATCCATCATGCTCCTCCCAATTTCTCCTATACTCGCCACCATCATCTAA
haplotype_60 ATGAATCCCCAAGCAAAACTAATCTTCATCATTAGCCTACTCCTAGGAACAACCATCACAATCTCTAGCAACCATTGAGTAATGGCCTGAACTGGCCTTGAAATTAATACACTCGCTATCTTACCCTTAATCTCAAAGTCTCACCACCCCCGAGCCATTGAAGCAGCAACTAAATACTTCCTAGTACAAGCAGCTGCTTCAACTCTAGTTCTATTCTCCAGCATAACCAATGCTTGATCCACCGGACAATGAGACATTACTCAAATAACCCACCCAACATCTTCTCTAATCCTGACCGCAGCTATTTCAATAAAACTAGGATTGGCTCCATTTCATTTCTGATTCCCAGAAGTCCTACAAGGCTCCCCTCTAATAACTGGCCTTCTTCTTTCCACAGTCATAAAATTCCCACCAATCACCCTACTCTATATAACCTCACAATCACTCAACCCTACGCTACTAACCACTCTGGCCATCCTCTCCGTAGCCTTAGGAGGATGAATAGGACTAAATCAGACACAAACTCGAAAAATCATAGCCTTCTCCTCCATCGCCCACCTAGGATGAATAGCCATCATTCTCATTTACTACCCAAAACTCACCTTACTCAACTTCTACCTGTATGCCATAATAACTGCTGCTGTATTCCTGACCCTAAATTCAATAAAAGTCCTAAAGTTATCGACACTGATGACTGCATGAGCAAAAGCACCTTCACTTAGCACAATCCTCCTACTAACACTCCTATCTTTAGCCGGCCTGCCCCCTCTGACCGGTTTCCTCCCAAAATGACTTATCATCCAAGAACTAACTAAACAAGACATAGCCCCAGCAGCAATCATCATCTCGCTTCTATCACTGCTAGGACTATTCTTCTACCTACGCCTTGCATACTGCGCAACGATCACTTTACCTCCTCATACTACAAATCATATGAAACAATGACATATTAACAAACCCATTAACCCCTCAATTGCTGTCCTAACTACCCTGTCCATCATGCTCCTCCCAATTTCTCCTATACTCGCCACCATCATCTAA
haplotype_61 ATGAATCCCCAAGCAAAACTAATCTTCATCATTAGCCTACTCCTAGGAACAACCATCACAATCTCTAGCAACCATTGAGTAATGGCCTGAACTGGCCTTGAAATTAATACACTCGCTATCTTACCCTTAATCTCAAAGTCTCACCACCCCCGAGCCATTGAAGCAGCAACTAAATACTTCCTAGTACAAGCAGCTGCTTCAACTCTAGTTCTATTCTCCAGCATAACCAATGCTTGATCCACCGGACAATGAGACATTACTCAAATAACCCACCCAACATCTTCTCTAATCCTGACCGCAGCCATTTCAATAAAACTAGGATTGGCTCCATTTCATTTCTGATTCCCAGAAGTCCTACAAGGCTCCCCTCTAATAACTGGCCTTCTTCTTTCCACAGTCATAAAATTCCCACCAATCACCCTACTCTATATAACCTCACAATCACTCAACCCTACGCTACTAACCACTCTGGCCATCCTCTCCGTAGCTTTAGGAGGATGAATAGGACTAAATCAGACACAAACTCGAAAAATCATAGCCTTCTCCTCCATCGCCCACCTAGGATGAATAGCCATCATTCTCATTTACTACCCAAAACTCACCTTACTCAACTTCTACCTGTACGCCATAATAACTGCTGCTGTATTCCTGACCCTAAATTCAATAAAAGTCCTAAAGTTATCGACACTGATGACTGCATGAGCAAAAGCACCTTCACTTAGCACAATCCTCCTACTAACACTCCTATCTTTAGCCGGCCTGCCCCCTCTGACCGGTTTCCTCCCAAAATGACTTATCATCCAAGAACTAACTAAACAAGACATAGCCCCAGCAGCAATCATCATCTCGCTTCTATCACTGCTAGGACTATTCTTCTACCTACGCCTTGCATACTGCGCAACGATCACTTTACCTCCTCATACTACAAATCATATGAAACAATGACATATTAACAAACCCATTAACCCCTCAATTGCTGTCCTAACTACCCTATCCATCATGCTCCTCCCAATTTCTCCTATACTCGCCACCATCATCTAA
haplotype_62 ATGAATCCCCAAGCAAAACTAATCTTCATCATTAGCCTACTCCTAGGAACAACCATCACAATCTCTAGCAACCATTGAGTAATGGCCTGAACTGGCCTTGAAATTAATACACTCGCTATCTTACCCTTAATCTCAAAGTCTCACCACCCCCGAGCCATTGAAGCAGCAACTAAATACTTCCTAGTACAAGCAGCTGCTTCAACTCTAGTTCTATTCTCCAGCATAACCAATGCTTGATCCACCGGACAATGAGACATTACTCAAATAACCCACCCAACATCTTCTCTAATCCTAACCGCAGCTATTTCAATAAAACTAGGATTGGCTCCATTTCATTTCTGATTCCCAGAAGTCCTACAAGGCTCCCCTCTAATAACTGGCCTTCTTCTTTCCACAGTCATAAAATTCCCACCAATCACCCTACTCTATATAACCTCACAATCACTCAACCCTACGCTACTAACCACTCTGGCCATCCTCTCCGTAGCTTTAGGAGGATGAATAGGACTAAATCAGACACAAACTCGAAAAATCATAGCCTTCTCCTCCATCGCCCACCTAGGATGAATAGCCATCATTCTCATTTACTACCCAAAACTCACCTTACTCAACTTCTACCTGTACGCCATAATAACTGCTGCTGTATTCCTGACCCTAAATTCAATAAAAGTCCTAAAGTTATCGACACTGATGACTGCATGAGCAAAAGCACCTTCACTTAGCACAATCCTCCTACTAACACTCCTATCTTTAGCCGGCCTGCCCCCTCTGACCGGTTTCCTCCCAAAATGACT?AT?ATCCAAGAACTAAC?AAACAAGACATAGCCCCAGCAGCAATCATCATCTCGCTTCTATCACTGCTAGGACTATTCTTCTACCTACGCCTTGCATACTGCGCAACGATCACTTTACCTCCTCATACTACAAATCATATGAAACAATGACATATTAACAAACCCATTAACCCCTCAATTGCTGTCCTAACTACCCTATCCATCATGCTCCTCCCAATTTCTCCTATACTCGCCACCATCATCTAA
haplotype_63 ???????????????????????????????????????????????????????????????????????????????????????????????????????????????????CTATCTTACCCTTAATCTCAAAGTCTCACCACCCCCGAGCCATTGAAGCAGCAACTAAATACTTCCTAGTACAAGCAGCTGCTTCAACTCTAGTTCTATTCTCCAGCATAACCAATGCTTGATCCACCGGACAATGAGACATTACTCAAATAACCCACCCAACATCTTCTCTAATCCTAACCGCAGCTATTTCAATAAAACTAGGATTGGCTCCATTTCATTTCTGATTCCCAGAAGTCCTACAAGGCTCCCCTCTAATAACTGGCCTTCTTCTTTCCACAGTCATAAAATTCCCACCAATCACCCTACTCTATATAACCTCACAATCACTCAACCCTACGCTACTAACCACTCTGGCCATCCTCTCCGTAGCTTTAGGAGGATGAATAGGACTAAATCAGACACAAACTCGAAAAATCATAGCCTTCTCCTCCATCGCCCACCTAGGATGAATAGCCATCATTCTCATTTACTACCCAAAACTCACCTTACTCAACTTCTACCTGTACGCCATAATAACTGCTGCTGTATTCCTGACCCTAAATTCAATAAAAGTCCTAAAGTTATCGACACTGATGACTGCATGAGCAAAAGCACCTTCACTTAGCACAATCCTCCTACTAACACTCCTATCTTTAGCCGGCCTGCCCCCTCTGACCGGTTTCCTCCCAAAATGACTTATCATCCAAGAACTAACTAAACAAGACATAGCCCCAGCAGCAATCATCATCTCGCTTCTATCACTGCTAGGACTATTCTTCTACCTACGCCTTGCATACTGCGCAACGATCACTTTACCTCCTCATACTACAAATCATATGAAACAATGACATATTAACAAACCCATTAACCCCTCAATTGCTGTCCTAACTACCCTATCCATCATGCTCCTCCCAATTTCTCCTATACTCGCCACCATCATCTAA
haplotype_64 ATGAATCCCCAAGCAAAACTAATCTTCATCATTAGCCTACTCCTAGGAACAACCATCACAATCTCTAGCAACCATTGAGTAATGGCCTGAACTGGCCTTGAAATTAATACACTCGCTATCTTACCCTTAATCTCAAAGTCTCACCACCCCCGAGCCATTGAAGCAGCAACTAAATACTTCCTAGTACAAGCAGCTGCTTCAACTCTAGTTCTATTCTCCAGCATAACCAATGCTTGATCCACCGGACAATGAGACATTACTCAAATAACCCACCCAACATCTTCTCTAATCCTAACCGCAGCTATTTCAATAAAACTAGGATTGGCTCCATTTCATTTCTGATTCCCAGAAGTCCTACAAGGCTCCCCTCTAATAACTGGCCTTCTTCTTTCCACAGTCATAAAATTCCCACCAATCACCCTACTCTATATAACCTCACAATCACTCAACCCTACGCTACTAACCACTCTGGCCATCCTCTCCGTAGCTTTAGGAGGATGAATAGGACTAAATCAGACACAAACCCGAAAAATCATAGCCTTCTCCTCCATCGCCCACCTAGGATGAATAGCCATCATTCTCATTTACTACCCAAAACTCACCTTACTCAACTTCTACCTGTACGCCATAATAACTGCTGCTGTATTCCTGACCCTAAATTCAATAAAAGTCCTAAAGTTATCGACACTGATGACTGCATGAGCAAAAGCACCTTCACTTAGCACAATCCTCCTACTAACACTCCTATCTTTAGCCGGCCTGCCCCCTCTGACCGGTTTCCTCCCAAAATGACTTATCATCCAAGAACTAACTAAACAAGACATAGCCCCAGCAGCAATCATCATCTCGCTTCTATCACTGCTAGGACTATTCTTCTACCTACGCCTTGCATACTGCGCAACGATCACTTTACCTCCTCATACTACAAATCATATGAAACAATGACATATTAACAAACCCATTAACCCCTCAATTGCTGTCCTAACTACCCTATCCATCATGCTCCTCCCAATTTCTCCTATACTCGCCACCATCATCTAA
haplotype_65 ATGAATCCCCAAGCAAAACTAATCTTCATCATTAGCCTACTCCTAGGAACAACCATCACAATCTCTAGCAACCATTGAGTAATGGCCTGAACTGGCCTTGAAATTAATACACTCGCTATCTTACCCTTAATCTCAAAGTCTCACCACCCCCGAGCCATTGAAGCAGCAACTAAATACTTCCTAGTACAAGCAGCTGCTTCAACTCTAGTTCTATTCTCCAGCATAACCAATGCTTGATCCACCGGACAATGAGACATTACTCAAATAACCCACCCAACATCTTCTCTAATCCTGACCGCAGCTATTTCAATAAAACTAGGATTGGCTCCATTTCATTTCTGATTCCCAGAAGTCCTACAAGGCTCCCCTCTAATAACTGGCCTTCTTCTTTCCACAGTCATAAAATTCCCACCAATCACCCTACTCTATATAACCTCACAATCACTCAACCCTACGCTACTAACCACTCTGGCCATCCTCTCCGTAGCTTTAGGAGGATGAATAGGACTAAATCAGACACAAACTCGAAAAATCATAGCCTTCTCCTCCATCGCCCACCTAGGATGAATAGCCATCATTCTCATTTACTACCCAAAACTCACCTTACTCAACTTCTACCTCTACGCCATAATAACTGCTGCTGTATTCCTGACCCTAAATTCAATAAAAGTCCTAAAGTTATCGACACTGATGACTGCATGAGCAAAAGCACCTTCACTTAGCACAATCCTCCTACTAACACTCCTATCTTTAGCCGGCCTGCCCCCTCTGACCGGTTTCCTCCCAAAATGACTTATCATCCAAGAACTAACTAAACAAGACATAGCCCCAGCAGCAATCATCATCTCGCTTCTATCACTGCTAGGACTATTCTTCTACCTACGCCTTGCATACTGCGCAACGATCACTTTACCTCCTCATACTACAAATCATATGAAACAATGACATATTAACAAACCCATTAACCCCTCAATTGCTGTCCTAACTACCCTATCCATCATGCTCCTCCCAATTTCTCCTATACTCGCCACCATCATCTAA
haplotype_66 ATGAATCCCCAAGCAAAACTAATCTTCATCATTAGCCTACTCCTAGGAACAACCATCACAATCTCTAGCAACCATTGAGTAATGGCCTGAACTGGCCTTGAAATTAATACACTCGCTATCTTACCCTTAATCTCAAAGTCTCACCACCCCCGAGCCATTGAAGCAGCAACTAAATACTTCCTAGTACAAGCAGCTGCTTCAACTCTAGTTCTATTCTCCAGCATAACCAATGCTTGATCCACCGGACAATGAGACATTACTCAAATAACCCACCCAACATCTTCTCTAATCCTGACCGCAGCTATTTCAATAAAACTAGGATTGGCTCCATTTCATTTCTGATTCCCAGAAGTCCTACAAGGCTCCCCTCTAATAACTGGCCTTCTTCTTTCCACAGTCATAAAATTCCCACCAATCACCCTACTCTATATAACCTCACAATCACTCAACCCTACGCTACTAACCACTCTGGCCATCCTCTCCGTAGCTTTAGGAGGATGAATAGGACTAAATCAGACACAAACTCGAAAAATCATAGCCTTCTCCTCCATCGCCCACCTAGGATGAATAGCCATCATTCTCATTTACTACCCAAAACTCACCTTACTCAACTTCTACCTGTACGCCATAATAACTGCTGCTGTATTCCTGACCCTAAATTCAATAAAAGTCCTAAAGTTATCGACACTGATGACTGCATGAGCAAAAGCACCTTCACTTAGCACAATCCTCCTACTAACACTCCTATCTTTAGCCGGCCTGCCCCCTCTGACCGGTTTCCTCCCAAAATGACTTATCATCCAAGAACTAACTAAACAAGACATAGCCCCAGCAGCAATCATCATCTCGCTTCTATCACTGCTAGGACTATTCTTCTACCTACGCCTTGCATACTGCGCAACGATCACTTTACCTCCTCATACTACAAATCATATGAAACAATGACATATTAACAAATCCATTAACCCCTCAATTGCTGTCCTAACTACCCTATCCATCATGCTCCTCCCAATTTCTCCTATACTCGCCACCATCATCTAA
haplotype_67 ATGAATCCCCAAGCAAAACTAATCTTCATCATTAGCCTACTCCTAGGAACAACCATCACAATCTCTAGCAACCATTGAGTAATGGCCTGAACTGGCCTTGAAATTAATACACTCGCTATCTTACCCTTAATCTCAAAGTCTCACCACCCCCGAGCCATTGAAGCAGCAACTAAATACTTCCTAGTACAAGCAGCTGCTTCAACTCTAGTTCTATTCTCCAGCATAACCAATGCTTGATCCACCGGACAATGAGACATTACTCAAATAACCCACCCAACATCTTCTCTAATCCTGACCGCAGCTATTTCAATAAAACTAGGATTGGCTCCATTTCATTTCTGATTCCCAGAAGTCCTACAAGGCTCCCCTCTAATAACTGGCCTTCTTCTTTCCACAGTCATAAAATTCCCACCAATCACCCTACTCTATATAACCTCACAATCACTCAACCCTACGCTACTAACCACTCTGGCCATCCTCTCCGTAGCTTTAGGAGGATGAATAGGACTAAATCAGACACAAACTCGAAAAATCATAGCCTTCTCCTCCATCGCCCACCTAGGATGAATAGCCATCATTCTTATTTACTACCCAAAACTCACCTTACTCAACTTCTACCTGTACGCCATAATAACTGCTGCTGTATTCCTGACCCTAAATTCAATAAAAGTCCTAAAGTTATCGACACTGATGACTGCATGAGCAAAAGCACCTTCACTTAGCACAATCCTCCTACTAACACTCCTATCTTTAGCCGGCCTGCCCCCTCTGACCGGTTTCCTCCCAAAATGACTTATCATCCAAGAACTAACTAAACAAGACATAGCCCCAGCAGCAATCATCATCTCGCTTCTATCACTGCTAGGACTATTCTTCTACCTACGCCTTGCATACTGCGCAACGATCACTTTACCTCCTCATACTACAAATCATATGAAACAATGACATATTAACAAACCCATTAACCCCTCAATTGCTGTCCTAACTACCCTATCCATCATGCTCCTCCCAATTTCTCCTATACTCGCCACCATCATCTAA
haplotype_68 ATGAATCCCCAAGCAAAACTAATCTTCATCATTAGCCTACTCCTAGGAACAACCATCACAATCTCTAGCAACCATTGAGTAATGGCCTGAACTGGCCTTGAAATTAATACACTCGCTATCTTACCCTTAATCTCAAAGTCTCACCACCCCCGAGCCATTGAAGCAGCAACTAAATACTTCCTAGTACAAGCAGCTGCTTCAACTCTAGTTCTATTCTCCAGCATAACCAATGCTTGATCCACCGGACAATGAGACATTACTCAAATAACCCACCCAACATCTTCTCTAATCCTGACCGCAGCTATTTCAATAAAACTAGGATTGGCTCCATTTCATTTCTGATTCCCAGAAGTCCTACAAGGCTCCCCTCTAATAACTGGCCTTCTTCTTTCCACAGTCATAAAATTCCCACCAATCACCCTACTCTATATAACCTCACAATCACTCAACCCTACGCTACTAACCACTCTGGCCATCCTCTCCGTAGCTTTAGGAGGATGAATAGGACTAAATCAGACACAAACTCGAAAAATCATAGCCTTCTCCTCCATCGCCCACCTAGGATGAATAGCCATCATTCTCATTTACTACCCAAAACTCACCTTACTCAACTTCTACCTGTACGCCATAATAACTGCTGCTGTATTCCTGACCCTAAATTCAATAAAAGTCCTAAAGTTATCGACACTGATGACTGCATGAGCAAAAGCACCTTCACTTAGCACAATCCTCCTACTAACACTCCTATCTTTAGCCGGCCTGCCCCCTCTGACCGGTTTCCTCCCAAAATGACTTATCATCCAAGAACTAACTAAACAAGACATAGCCCCAGCAGCAATCATCATCTCGCTTCTATCACTGCTAGGACTATTCTTCTACCTACGCCTTGCATACTGCGCAACAATCACTTTACCTCCTCATACTACAAATCATATGAAACAATGACATATTAACAAATCCATTAACCCCTCAATTGCTGTCCTAACTACCCTATCCATCATGCTCCTCCCAATTTCTCCTATACTCGCCACCATCATCTAA
haplotype_69 ATGAATCCCCAAGCAAAACTAATCTTCATCATTAGCCTACTCCTAGGAACAACCATCACAATCTCTAGTAACCATTGAGTAATGGCCTGAACTGGCCTTGAAATTAATACACTCGCTATCTTACCCTTAATCTCAAAGTCTCACCACCCCCGAGCCATTGAAGCAGCAACTAAATACTTCCTAGTACAAGCAGCTGCTTCAACTCTAGTTCTATTCTCCAGCATAACCAATGCTTGATCCACCGGACAATGAGACATTACTCAAATAACCCACCCAACATCTTCTCTAATCCTAACCGCAGCTATTTCAATAAAACTAGGATTGGCTCCATTTCATTTCTGATTCCCAGAAGTCCTACAAGGCTCCCCTCTAATAACTGGCCTTCTTCTTTCCACAGTCATAAAATTCCCACCAATCACCCTACTCTATATAACCTCACAATCACTCAACCCTACGCTACTAACCACTCTGGCCATCCTCTCCGTAGCTTTAGGAGGATGAATAGGACTAAATCAGACACAAACTCGAAAAATCATAGCCTTCTCCTCCATCGCCCACCTAGGATGAATAGCCATTATTCTCATTTACTACCCAAAACTCACCTTACTCAACTTCTACCTGTACGCCATAATAACTGCTGCTGTATTCCTGACCCTAAATTCAATAAAAGTCCTAAAGTTATCGACACTGATGACTGCATGAGCAAAAGCACCTTCACTTAGCACAATCCTCCTACTAACACTCCTATCTTTAGCCGGCCTGCCCCCTCTGACCGGTTTCCTCCCAAAATGACT?AT?ATCCAAGAACTAAC?AAACAAGACATAGCCCCAGCAGCAATCATCATCTCGCTTCTATCACTGCTAGGACTATTCTTCTACCTACGCCTTGCATACTGCGCAACGATCACTTTACCTCCTCATACTACAAATCATATGAAACAATGACATATTAACAAACCCATTAACCCCTCAATTGCTGTCCTAACTACCCTATCCATCATGCTCCTCCCAATTTCTCCTATACTCGCCACCATCATCTAA
haplotype_70 ATGAATCCCCAAGCAAAACTAATCTTCATCATTAGCCTACTCCTAGGAACAACCATCACAATCTCTAGCAACCATTGAGTAATGGCCTGAACTGGCCTTGAAATTAATACACTCGCTATCTTACCCTTAATCTCAAAATCTCACCACCCCCGAGCCATTGAAGCAGCAACTAAATACTTCCTAGTACAAGCAGCTGCTTCAACTCTAGTTCTATTCTCCAGCATAACCAATGCTTGATCCACCGGACAATGAGACATTACTCAAATAACCCACCCAACATCTTCTCTAATCCTGACCGCAGCTATTTCAATAAAACTAGGATTGGCTCCATTTCATTTCTGATTCCCAGAAGTCCTACAAGGCTCCCCTCTAATAACTGGCCTTCTTCTTTCCACAGTCATAAAATTCCCACCAATCACCCTACTCTATATAACCTCACAATCACTCAACCCTACGCTACTAACCACTCTGGCCATCCTCTCCGTAGCTTTAGGAGGATGAATAGGACTAAATCAGACACAAACTCGAAAAATCATAGCCTTCTCCTCCATCGCCCACCTAGGATGAATAGCCATCATTCTCATTTACTACCCAAAACTCACCTTACTCAACTTCTACCTGTACGCCATAATAACTGCCGCTGTATTCCTGACCCTAAATTCAATAAAAGTCCTAAAGTTATCGACACTGATGACTGCATGAGCAAAAGCACCTTCACTTAGCACAATCCTCCTACTAACACTCCTATCTTTAGCCGGCCTGCCCCCTCTGACCGGTTTCCTCCCAAAATGACTTATCATCCAAGAACTAACTAAACAAGACATAGCCCCAGCAGCAATCATCATCTCGCTTCTATCACTGCTAGGACTATTCTTCTACCTACGCCTTGCATACTGCGCAACGATCACTTTACCTCCTCATACTACAAATCATATGAAACAATGACATATTAACAAACCCATTAACCCCTCAATTGCTGTCCTAACTACCCTATCCATCATGCTCCTCCCAATTTCTCCTATACTCGCCACCATCATCTAA
haplotype_71 ATGAATCCCCAAGCAAAACTAATCTTCATCATTAGCCTACTCCTAGGAACAACCATCACAATCTCTAGTAACCATTGAGTAATGGCCTGAACTGGCCTTGAAATTAATACACTCGCTATCTTACCCTTAATCTCAAAGTCTCACCACCCCCGAGCCATTGAAGCAGCAACTAAATACTTCCTAGTACAAGCAGCTGCTTCAACTCTAGTTCTATTCTCCAGCATAACCAATGCTTGATCCACCGGACAATGAGACATTACTCAAATAACCCACCCAACATCTTCTCTAATCCTGACCGCAGCTATTTCAATAAAACTAGGATTGGCTCCATTTCATTTCTGATTCCCAGAAGTCCTACAAGGCTCCCCTCTAATAACTGGCCTTCTTCTTTCCACAGTCATAAAATTCCCACCAATCACCCTACTCTATATAACCTCACAATCACTCAACCCCACACTACTAACCACTCTGGCCATCCTCTCCGTAGCTTTAGGAGGATGAATAGGACTAAATCAGACACAAACTCGAAAAATCATAGCCTTCTCCTCCATCGCCCACCTAGGATGAATAGCCATCATTCTCATTTACTACCCAAAACTCACCTTACTCAACTTCTACCTGTACGCCATAATAACTGCTGCTGTATTCCTGACCCTAAATTCAATAAAAGTCCTAAAGTTATCGACACTGATGACTGCATGAGCAAAAGCACCTTCACTTAGCACAATCCTCCTACTAACACTCCTATCTTTAGCCGGCCTGCCCCCTCTGACCGGTTTCCTCCCAAAATGACTTATCATCCAAGAACTAACTAAACAAGACATAGCCCCAGCAGCAATCATCATCTCGCTTCTATCACTGCTAGGACTATTCTTCTACCTACGCCTTGCATACTGCGCAACGATCACTTTACCTCCTCATACTACAAATCATATGAAACAATGACATATTAACAAACCCATTAACCCCTCAATTGCTGTCCTAACTACCCTATCCATCATGCTCCTCCCAATTTCTCCTATACTCGCCACCGTCATCTAA
haplotype_72 ATGAATCCCCAAGCAAAACTAATCTTCATCATTAGCCTACTCCTAGGAACAACCATCACAATCTCTAGCAACCATTGAGTAATGGCCTGAACTGGCCTTGAAATTAATACACTCGCTATCTTACCCTTAATCTCAAAGTCTCACCACCCCCGAGCCATTGAAGCAGCAACTAAATACTTCCTAGTACAAGCAGCTGCTTCAACTCTAGTTCTATTCTCCAGCATAACCAATGCTTGATCCACCGGACAATGAGACATTACTCAAATAACCCACCCAACATCTTCTCTAATCCTAACCGCAGCTATTTCAATAAAACTAGGATTGGCTCCATTTCATTTCTGATTCCCAGAAGTCCTACAAGGCTCCCCTCTAATAACTGGCCTTCTTCTTTCCACAGTCATAAAATTCCCACCAATCACCCTACTCTATATAACCTCACAATCACTCAACCCTACGCTACTAACCACTCTGGCCATCCTCTCCGTAGCTTTAGGAGGATGAATAGGACTAAATCAGACACAAACTCGAAAAATCATAGCCTTCTCCTCCATCGCCCACCTAGGATGAATAGCCATTATTCTCATTTACTACCCAAAACTCACCTTACTCAACTTCTACCTGTACGCCATAATAACTGCTGCTGTATTCCTGACCCTAAATTCAATAAAAGTCCTAAAGTTATCGACACTGATGACTGCATGAGCAAAAGCACCTTCACTTAGCACAATCCTCCTACTAACACTCCTATCTTTAGCCGGCCTGCCCCCTCTGACCGGTTTCCTCCCAAAATGACTTATCATCCAAGAACTAACTAAACAAGACATAGCCCCAGCAGCAATCATCATCTCGCTTCTATCACTGCTAGGACTATTCTTCTACCTACGCCTTGCATACTGCGCAACGATCACTTTACCTCCTCATACTACAAATCATATGAAACAATGACATATTAACAAACCCATTAACCCCTCAATTGCTGTCCTAACTACCCTATCCATCATGCTCCTCCCAATTTCTCCTATACTCGCCACCATCATCTAA
haplotype_73 ATGAATCCCCAAGCAAAACTAATCTTCATCATTAGCCTACTCCTAGGAACAACCATCACAATCTCTAGCAACCATTGAGTAATGGCCTGAACTGGCCTTGAAATTAATACACTCGCTATCTTACCCTTAATCTCAAAGTCTCACCACCCCCGAGCCATTGAAGCAGCAACTAAATACTTCCTAGTACAAGCAGCTGCTTCAACTCTAGTTCTATTCTCCAGCATAACCAATGCTTGATCCACCGGACAATGAGACATTACTCAAATAACCCACCCAACATCTTCTCTAATCCTGACCGCAGCTATTTCAATAAAACTAGGATTGGCTCCATTTCATTTCTGATTCCCAGAAGTCCTACAAGGCTCCCCTCTAATAACTGGCCTTCTTCTTTCCACAGTCATAAAATTCCCACCAATCACCCTACTCTATATAACCTCACAATCACTCAACCCTACGCTACTAACCACTCTGGCCATCCTCTCCGTAGCTTTAGGAGGATGAATAGGACTAAATCAGACACAAACTCGAAAAATCATAGCCTTCTCCTCCATCGCCCACCTAGGATGAATAGCCATCATTCTCATTTACTACCCAAAACTCACCTTACTCAACTTCTACCTGTACGCCATAATAACTGCTGCTGTATTCCTGACCCTAAATTCAATAAAAGTCCTAAAGTTATCAACACTGATGACTGCATGAGCAAAAGCACCTTCACTTAGCACAATCCTCCTACTAACACTTCTATCTTTAGCCGGCCTGCCCCCTCTGACCGGTTTCCTCCCAAAATGACTTATCATCCAAGAACTAACTAAACAAGACATAGCCCCAGCAGCAATCATCATCTCGCTTCTATCACTGCTAGGACTATTCTTCTACCTACGCCTTGCATACTGCGCAACGATCACTTTACCTCCTCATACTACAAATCATATGAAACAATGACATATTAACAAACCCATTAACCCCTCAATTGCTGTCCTAACTACCCTATCCATCATGCTCCTCCCAATTTCTCCTATACTCGCCACCATCATCTAA
haplotype_74 ATGAATCCCCAAGCAAAACTAATCTTCATCATTAGCCTACTCCTAGGAACAACCATCACAATCTCTAGCAACCATTGAGTAATGGCCTGAACTGGCCTTGAAATTAATACACTCGCTATCTTACCCTTAATCTCAAAGTCTCACCACCCCCGAGCCATTGAAGCAGCAACTAAATACTTCCTAGTACAAGCAGCTGCTTCAACTCTAGTTCTATTCTCCAGCATAACCAATGCTTGATCCACCGGACAATGAGACATTACTCAAATAACCCACCCAACATCTTCTCTAATCCTGACCGCAGCTATTTCAATAAAACTAGGATTAGCTCCATTTCATTTCTGATTCCCAGAAGTCCTACAAGGCTCCCCTCTAATAACTGGCCTTCTTCTTTCCACAGTCATAAAATTCCCACCAATCACCCTACTCTATATAACCTCACAATCACTCAACCCTACGCTACTAACCACTCTGGCCATCCTCTCCGTAGCTTTAGGAGGATGAATAGGACTAAATCAGACACAAACTCGAAAAATCATAGCCTTCTCCTCCATCGCCCACCTAGGATGAATAGCCATCATTCTCATTTACTACCCAAAACTCACCTTACTCAACTTCTACCTGTACGCCATAATAACTGCTGCTGTATTCCTGACCCTAAATTCAATAAAAGTCCTAAAGTTATCGACACTGATGACTGCATGAGCAAAAGCACCTTCACTTAGCACAATCCTCCTACTAACACTCCTATCTTTAGCCGGCCTGCCCCCTCTGACCGGTTTCCTCCCAAAATGACTTATCATCCAAGAACTAACTAAACAAGACATAGCCCCAGCAGCAATCATCATCTCGCTTCTATCACTGCTAGGACTATTCTTCTACCTACGCCTTGCATACTGCGCAACAATCACTTTACCTCCTCATACTACAAATCATATGAAACAATGACATATTAACAAACCCATTAACCCCTCAATTGCTGTCCTAACTACCCTATCCATCATGCTCCTCCCAATTTCTCCTATACTCGCCACTATCATCTAA
haplotype_75 ATGAATCCCCAAGCAAAACTAATCTTCATCATTAGCCTACTCCTAGGAACAACCATCACAATCTCTAGCAACCATTGAGTAATGGCCTGAACTGGCCTTGAAATTAATACACTCGCTATCTTACCCTTAATCTCAAAGTCTCACCACCCCCGAGCCATTGAAGCAGCAACTAAATACTTCCTAGTACAAGCAGCTGCTTCAACTCTAGTTCTATTCTCCAGCATAACCAATGCTTGATCCACCGGACAATGAGACATTACTCAAATAACCCACCCAACATCTTCTCTAATCCTGACCGCAGCTATTTCAATAAAACTAGGATTGGCTCCATTTCATTTCTGATTCCCAGAAGTCCTACAAGGCTCCCCTCTAATAACTGGCCTTCTTCTTTCCACAGTCATAAAATTCCCACCAATCACCCTACTCTATATAACCTCACAATCACTCAACCCTACGCTACTAACCACTCTGGCCATCCTCTCCGTAGCTTTAGGAGGATGAATAGGACTAAATCAGACACAAACTCGAAAAATCATAGCCTTCTCCTCCATCGCCCACCTAGGATGAATAGCCATCATTCTCATTTACTACCCAAAACTCACCTTACTCAACTTCTACCTGTACGCCATAATAACTGCTGCTGTATTCCTGACCCTAAATTCAATAAAAGTCCTAAAGTTATCGACACTGATGACTGCATGAGCGAAAGCACCTTCACTTAGCACAATCCTCCTACTAACACTCCTATCTTTAGCCGGCCTGCCCCCTCTGACCGGTTTCCTCCCAAAATGACTTATCATCCAAGAACTAACTAAACAAGACATAGCCCCAGCAGCAATCATCATCTCGCTTCTATCACTGCTAGGACTATTCTTCTACCTACGCCTTGCATACTGCGCAACGATCACTTTACCTCCTCATACTACAAATCATATGAAACAATGACATATTAACAAACCCATTAACCCCTCAATTGCTGTCCTAACTACTCTATCCATCATGCTCCTCCCAATTTCTCCTATACTCGCCACCATCATCTAA
haplotype_76 ATGAATCCCCAAGCAAAACTAATCTTCATCATTAGCCTACTCCTAGGAACAACCATCACAATCTCTAGCAACCATTGAGTAATGGCCTGAACTGGCCTTGAAATTAATACACTCGCTATCTTACCCTTAATCTCAAAGTCTCACCACCCCCGAGCCATTGAAGCAGCAACTAAATACTTCCTAGTACAAGCAGCTGCTTCAACTCTAGTTCTATTCTCCAGCATAACCAATGCTTGATCCACCGGACAATGAGACATTACTCAAATAACCCACCCAACATCTTCTCTAATCCTGACCGCAGCTATTTCAATAAAACTAGGATTGGCTCCATTTCATTTCTGATTCCCAGAAGTCCTACAAGGCTCCCCTCTAATAACTGGCCTTCTTCTTTCCACAGTCATAAAATTCCCACCAATCACCCTACTCTATATAACCTCACAATCACTCAACCCTGCGCTACTAACCACTCTGGCCATCCTCTCCGTAGCTTTAGGAGGATGAATAGGACTAAATCAGACACAAACTCGAAAAATCATAGCCTTCTCCTCCATCGCCCACCTAGGATGAATAGCCATCATTCTCATTTACTACCCAAAACTCACCTTACTCAACTTCTACCTGTACGCCATAATAACTGCTGCTGTATTCCTGACCCTAAATTCAATAAAAGTCCTAAAGTTATCGACACTGATGACTGCATGAGCAAAAGCACCTTCACTTAGCACAATCCTCCTACTAACACTCCTATCTTTAGCCGGCCTGCCCCCTCTGACCGGTTTCCTCCCAAAATGACTTATCATCCAAGAACTAACTAAACAAGACATAGCCCCAGCAGCAATCATCATCTCGCTTCTATCACTGCTAGGACTATTCTTCTACCTACGCCTTGCATACTGCGCAACAATCACTTTACCTCCTCATACTACAAATCATATGAAACAATGACATATTAACAAACCCATTAACCCCTCAATTGCTGTCCTAACTACCCTATCCATCATGCTCCTCCCAATTTCTCCTATACTCGCCACCATCATCTAA
haplotype_77 ATGAATCCCCAAGCAAAACTAATCTTCATCATTAGCCTACTCCTAGGAACAACCATCACAATCTCTAGCAACCATTGAGTAATGGCCTGAACTGGCCTTGAAATTAATACACTCGCTATCTTACCCTTAATCTCAAAATCTCACCACCCCCGAGCCATTGAAGCAGCAACTAAATACTTCCTAGTACAAGCAGCTGCTTCAACTCTAGTTCTATTCTCCAGCATAACCAATGCTTGATCCACCGGACAATGAGACATTACTCAAATAACCCACCCAACATCTTCTCTAATCCTGACCGCAGCTATTTCAATAAAACTAGGATTGGCTCCATTTCATTTCTGATTCCCAGAAGTCCTACAAGGCTCCCCTCTAATAACTGGCCTTCTTCTTTCCACAGTCATAAAATTCCCACCAATCACCCTACTCTATATAACCTCACAATCACTCAACCCTACGCTACTAACCACTCTGGCCATCCTCTCCGTAGCTTTAGGAGGATGAATAGGACTAAATCAGACACAAACTCGAAAAATCATAGCCTTCTCCTCCATCGCCCACCTAGGATGAATAGCCATCATTCTCATTTACTACCCAAAACTCACCTTACTCAACTTCTACCTGTACGCCATAATAACTGCTGCTGTATTCCTGACCCTAAATTCAATAAAAGTCCTAAAGTTATCGACACTGATGACTGCATGAGCAAAAGCACCTTCACTTAGCACAATCCTCCTACTAACACTCCTATCTTTAGCCGGCCTGCCCCCTCTGACCGGTTTCCTCCCAAAATGACTTATCATCCAAGAACTAACTAAACAAGACATAGCCCCAGCAGCAATCATCATCTCGCTTCTATCACTGCTAGGACTATTCTTCTACCTACGCCTTGCATACTGCGCAACGATCACTTTACCTCCTCATACTACAAATCATATGAAACAATGACATATTAACAAACCCATTAACCCCTCAATTGCTGTCCTAACTACCCTATCCATCATGCTCCTCCCAATTTCTCCTATACTCGCCACCATCATCTAA
haplotype_78 ATGAATCCCCAAGCAAAACTAATCTTCATCATTAGCCTACTCCTAGGAACAACCATCACAATCTCTAGCAACCATTGAGTAATGGCCTGAACTGGCCTTGAAATTAATACACTCGCTATCTTACCCTTAATCTCAAAGTCTCACCACCCCCGAGCCATTGAAGCAGCAACTAAATACTTCCTAGTACAAGCAGCTGCTTCAACTCTAGTTCTATTCTCCAGCATAACCAATGCTTGATCCACCGGACAATGAGACATTACTCAAATAACCCACCCAACATCTTCTCTAATCCTGACCGCAGCTATTTCAATAAAACTAGGATTGGCTCCATTTCATTTCTGATTCCCAGAAGTTCTACAAGGCTCCCCTCTAATAACTGGCCTTCTTCTTTCCACAGTCATAAAATTCCCACCAATCACCCTACTCTATATAACCTCACAATCACTCAACCCTACGCTACTAACCACTCTGGCCATCCTCTCCGTAGCTTTAGGAGGATGAATAGGACTAAATCAGACACAAACTCGAAAAATCATAGCCTTCTCCTCCATCGCCCACCTAGGATGAATAGCCATCATTCTCATTTACTACCCAAAACTCACCTTACTCAACTTCTACCTGTACGCCATAATAACTGCTGCTGTATTCCTGACCCTAAATTCAATAAAAGTCCTAAAGTTATCGACACTGATGACTGCATGAGCAAAAGCACCTTCACTTAGCACAATCCTCCTACTAACACTCCTATCTTTAGCCGGCCTGCCCCCTCTGACCGGTTTCCTCCCAAAATGACTTATCATCCAAGAACTAACTAAACAAGACATAGCCCCAGCAGCAATCATCATCTCGCTTCTATCACTGCTAGGACTATTCTTCTACCTACGCCTTGCATACTGCGCAACGATCACTTTACCTCCTCATACTACAAATCATATGAAACAATGACATGTTAACAAACCCATTAACCCCTCAATTGCTGTCCTAACTACCCTATCCATCATGCTCCTCCCAATTTCTCCTATACTCGCCACCATCATCTAA
haplotype_79 ATGAATCCCCAAGCAAAACTAATCTTCATCATTAGCCTACTCCTAGGAACAACCATCACAATCTCTAGCAACCATTGAGTAATGGCCTGAACTGGCCTTGAAATTAATACACTCGCTATCTTACCCTTAATCTCAAAGTCTCACCACCCCCGAGCCATTGAAGCAGCAACTAAATACTTCCTAGTACAAGCAGCTGCTTCAACTCTAGTTCTATTCTCCAGCATAACCAATGCTTGATCCACCGGACAATGAGACATTACTCAAATAACCCACCCAACATCTTCTCTAATCCTGACCGCAGCTATTTCAATAAAACTAGGATTGGCTCCATTTCATTTCTGATTCCCAGAAGTCCTACAAGGCTCCCCTCTAATAACTGGCCTTCTTCTTTCCACAGTCATAAAATTCCCACCAATCACCCTACTCTATATAACCTCACAATCACTCAACCCTACGCTACTAACCACTCTGGCCATCCTCTCCGTAGCTTTAGGAGGATGAATAGGACTAAATCAGACACAAACTCGAAAAATCATAGCCTTCTCCTCCATCGCCCACCTAGGATGAATAGCCATCATTCTCATTTACTACCCAAAACTCACCTTACTCAACTTCTACCTGTACGCCATAATAACTGCTGCTGTATTCCTGACCCTAAATTCAATAAAAGTCCTAAAGTTATCGACACTGATGACTGCATGAGCAAAAGCACCTTCACTTAGCACAATCCTCCTACTAACACTCCTATCTTTAGCCGGCCTGCCCCCTCTGACCGGTTTCCTCCCAAAATGACTTATCATCCAAGAACTAACTAAACAAGACATAGCCCCAGCAGCAATCATCATCTCGCTTCTATCACTGCTAGGACTATTCTTCTACCTACGCCTTGCATACTGCGCAACGATCACTTTACCTCCTCATACTACAAATCATATGAAACAATGACATATTAACAAACCCATTAACCCCTCAATTGCTGTCCTAACTACCCTATCCATCATGCTCCTCCCAATTTCTCCTATACTCGCCAACATCATCTAA
haplotype_80 ATGAATCCCCAAGCAAAACTAATCTTCATCATTAGCCTACTCCTAGGAACAACCATCACAATCTCTAGCAACCATTGAGTAATGGCCTGAACTGGCCTTGAAATTAATACACTCGCTATCTTACCCTTAATCTCAAAGTCTCACCACCCCCGAGCCATTGAAGCAGCAACTAAATACTTCCTAGTACAAGCAGCTGCTTCAACTCTAGTTCTATTCTCCAGCATAACCAATGCTTGATCCACCGGACAATGAGACATTACTCAAATAACCCACCCAACATCTTCTCTAATCCTGACCGCAGCTATTTCAATAAAACTAGGATTGGCTCCATTTCATTTCTGATTCCCAGAAGTCCTACAAGGCTCCCCTCTAATAACTGGCCTTCTTCTTTCCACAGTCATAAAATTCCCACCAATCACCCTACTCTACATAACCTCACAATCACTCAACCCTACGCTACTAACCACTCTGGCCATCCTCTCCGTAGCTTTAGGAGGATGAATAGGACTAAATCAGACACAAACTCGAAAAATCATAGCCTTCTCCTCCATCGCCCACCTAGGATGAATAGCCATCATTCTCATTTACTACCCAAAACTCACCTTACTCAACTTCTACCTGTACGCCATAATAACTGCTGCTGTATTCCTGACCCTAAATTCAATAAAAGTCCTAAAGTTATCGACACTGATGACTGCATGAGCAAAAGCACCTTCACTTAGCACAATCCTCCTACTAACACTCCTATCTTTAGCCGGCCTGCCCCCTCTGACCGGTTTCCTCCCAAAATGACTTATCATCCAAGAACTAACTAAACAAGACATAGCCCCAGCAGCAATCATCATCTCGCTTCTATCACTGCTAGGACTATTCTTCTACCTACGCCTTGCATACTGCGCAACGATCACTTTACCTCCTCATACTACAAATCATATGAAACAATGACATATTAACAAACCCATTAACCCCTCAATTGCTGTCCTAACTACCCTATCCATCATGCTCCTCCCAATTTCTCCTATACTCGCCACCATCATCTAA
haplotype_81 ATGAATCCCCAAGCAAAACTAATCTTCATCATTAGCCTACTCCTAGGAACAACCATCACAATCTCTAGCAACCATTGAGTAATGGCCTGAACTGGCCTTGAAATTAATACACTCGCTATCTTACCCTTAATCTCAAAGTCTCACCACCCCCGAGCCATTGAAGCAGCAACTAAATACTTCCTAGTACAAGCAGCTGCTTCAACTCTAGTTCTATTCTCCAGCATAACCAATGCTTGATCCACCGGACAATGAGACATTACTCAAATAACCCACCCAACATCTTCTCTAATCCTGACCGCAGCTATTTCAATAAAACTAGGATTGGCTCCATTTCATTTCTGATTCCCAGAAGTCCTACAAGGCTCCCCTCTAATAACTGGCCTTCTTCTTTCCACAGTCATAAAATTCCCACCAATCACCCTACTCTATATAACCTCACAATCACTCAACCCCACGCTACTAACCACTCTGGCCATCCTCTCCGTAGCTTTAGGAGGATGAATAGGACTAAATCAGACACAAACTCGAAAAATCATAGCCTTCTCCTCCATCGCCCACCTAGGATGAATAGCCATCATTCTCATTTACTACCCAAAACTCACCTTACTCAACTTCTACCTGTACGCCATAATAACTGCTGCTGTATTCCTGACCCTAAATTCAATAAAAGTCCTAAAGTTATCGACACTGATGACTGCATGAGCAAAAGCACCTTCACTTAGCACAATCCTCCTACTAACACTCCTATCTTTAGCCGGCCTGCCCCCTCTGACCGGTTTCCTCCCAAAATGACTTATCATCCAAGAACTAACTAAACAAGACATAGCCCCAGCAGCAATCATCATCTCGCTTCTATCACTGCTAGGACTATTCTTCTACCTACGCCTTGCATACTGCGCAACGATCACTTTACCTCCTCATACTACAAATCATATGAAACAATGACATATTAACAAACCCATTAACCCCTCAATTGCTGTCCTAACTACCCTATCCATCATGCTCCTCCCAATTTCTCCTATACTCGCCACCATCATCTAA
haplotype_82 ATGAATCCCCAAGCAAAACTAATCTTCATCATTAGCCTACTCCTAGGAACAACCATCACAATCTCTAGCAACCATTGAGTAATGGCCTGAACTGGCCTTGAAATTAATACACTCGCTATCTTACCCTTAATCTCAAAGTCTCACCACCCCCGAGCCATTGAAGCAGCAACTAAATACTTCCTAGTACAAGCAGCTGCTTCAACTCTAGTTCTATTCTCCAGCATAACCAATGCTTGATCCACCGGACAATGAGACATTACTCAAATAACCCACCCAACATCTTCTCTAATCCTAACCGCAGCTATTTCAATAAAACTAGGATTGGCTCCATTTCATTTCTGATTCCCAGAAGTCCTACAAGGCTCCCCTCTAATAACTGGCCTTCTTCTTTCCACAGTCATAAAATTCCCACCAATCACCCTACTCTATATAACCTCACAATCACTCAACCCTACGCTACTAACCACTCTGGCCATCCTCTCCGTAGCTTTAGGAGGATGAATAGGACTAAATCAGACACAAACTCGAAAAATCATAGCCTTCTCCTCCATCGCCCACCTAGGATGAATAGCCATCATTCTCATTTACTACCCAAAACTCACCTTACTCAACTTCTACCTGTACGCCATAATAACTGCTGCTGTATTCCTAACCCTAAATTCAATAAAAGTCCTAAAGTTATCGACACTGATGACTGCATGAGCAAAAGCACCTTCACTTAGCACAATCCTCCTACTAACACTCCTATCTTTAGCCGGCCTGCCCCCTCTGACCGGTTTCCTCCCAAAATGACTTATCATCCAAGAACTAACTAAACAAGACATAGCCCCAGCAGCAATCATCATCTCGCTTCTATCACTGCTAGGACTATTCTTCTACCTACGCCTTGCATACTGCGCAACGATCACTTTACCTCCTCATACTACAAATCATATGAAACAATGACATATTAACAAACCCATTAACCCCTCAATTGCTGTCCTAACTACCCTATCCATCATGCTCCTCCCAATTTCTCCTATACTCGCCACCATCATCTAA
haplotype_83 ATGAATCCCCAAGCAAAACTAATCTTCATCATTAGCCTACTCCTAGGAACAACCATCACAATCTCTAGCAACCATTGAGTAATGGCCTGAACTGGCCTTGAAATTAATACACTCGCTATCTTACCCTTAATCTCAAAGTCTCACCACCCCCGAGCCATTGAAGCAGCAACTAAATACTTCCTAGTACAAGCAGCTGCTTCAACTCTAGTTCTATTCTCCAGCATAACCAATGCTTGATCCACCGGACAATGAGACATTACTCAAATAACCCACCCAACATCTTCTCTAATCCTGACCGCAGCTATTTCAATAAAACTAGGATTGGCTCCATTTCATTTCTGATTCCCAGAAGTCCTACAAGGCTCCCCTCTAATAACTGGCCTTCTTCTTTCCACAGTCATAAAATTCCCACCAATCACCCTACTCTATATAACCTCACAATCACTCAACCCTACGCTACTAACCACTCTGGCCTTCCTCTCCGTAGCTTTAGGAGGATGAATAGGACTAAATCAGACACAAACTCGAAAAATCATAGCCTTCTCCTCCATCGCCCACCTAGGATGAATAGCCATCATTCTCATTTACTACCCAAAACTCACCTTACTCAACTTCTACCTGTACGCCATAATAACTGCTGCTGTATTCCTGACCCTAAATTCAATAAAAGTCCTAAAGTTATCGACACTGATGACTGCATGAGCAAAAGCACCTTCACTTAGCACAATCCTCCTACTAACACTCCTATCTTTAGCCGGCCTGCCCCCTCTGACCGGTTTCCTCCCAAAATGACTTATCATCCAAGAACTAACTAAACAAGACATAGCCCCAGCAGCAATCATCATCTCGCTTCTATCACTGCTAGGACTATTCTTCTACCTACGCCTTGCATACTGCGCAACGATCACTTTACCTCCTCATACTACAAATCATATGAAACAATGACATATTAACAAACCCATTAACCCCTCAATTGCTGTCCTAACTACCCTATCCATCATGCTCCTCCCAATTTCTCCTATACTCGCCACCATCATCTAA
haplotype_84 ATGAATCCCCAAGCAAAACTAATCTTCATCATTAGCCTACTCCTAGGAACAACCATCACAATCTCTAGCAACCATTGAGTAATGGCCTGAACTGGCCTTGAAATTAATACACTCGCTATCTTACCCTTAATCTCAAAGTCTCACCACCCCCGAGCCATTGAAGCAGCAACTAAATACTTCCTAGTACAAGCAGCTGCTTCAACTCTAGTTCTATTCTCCAGCATAACCAATGCTTGATCCACCGGACAATGAGACATTACTCAAATAACCCACCCAACATCTTCTCTAATCCTGACCGCAGCTATTTCAATAAAACTAGGATTGGCTCCATTTCATTTCTGATTCCCAGAAGTCCTACAAGGCTCCCCTCTAATAACTGGCCTTCTTCTTTCCACAGTCATAAAATTCCCACCAATCACCCTACTCTATATAACCTCACAATCACTCAACCCTACGCTACTAACCACTCTGGCCATCCTCTCCGTAGCTTTAGGAGGATGAATAGGACTAAATCAGACACAAACTCGAAAAATCATAGCCTTCTCCTCCATCGCCCACCTAGGATGAATAGCCATCATTCTCATTTACTACCCAAAACTCACCTTACTCAACTTCTACCTGTACGCCATAATAACTGCTGCTGTATTCCTGACCCTAAATTCAATAAAAGTCCTAAAGTTATCGACACTGATGACTGCATGAGCAAAAGCACCTTCACTTAGCACAATCCTCCTACTAACACTCCTATCTTTAGCCGGCCTGCCCCCTCTGACTGGTTTCCTCCCAAAATGACTTATCATCCAAGAACTAACTAAACAAGACATAGCCCCAGCAGCAATCATCATCTCGCTTCTATCACTGCTAGGACTATTCTTCTACCTACGCCTTGCATACTGCGCAACGATCACTTTACCTCCTCATACTACAAATCATATGAAACAATGACATATTAACAAACCCATTAACCCCTCAATTGCTGTCCTAACTACCCTATCCATCATGCTCCTCCCAATTTCTCCTATACTCGCCACCATCATCTAA
haplotype_85 ATGAATCCCCAAGCAAAACTAATCTTCATCATTAGCCTACTCCTAGGAACAACCATCACAATCTCTAGCAACCATTGAGTAATGGCCTGAACTGGCCTTGAAATTAATACACTCGCTATCTTACCCTTAATCTCAAAGTCTCACCACCCCCGAGCCATTGAAGCAGCAACTAAATACTTCCTAGTACAAGCAGCTGCTTCAACTCTAGTTCTATTCTCCAGCATAACCAATGCTTGATCCACCGGACAATGAGACATTACTCAAATAACCCACCCAACATCTTCTCTAATCCTGACCGCAGCTATTTCAATAAAACTAGGATTGGCTCCATTTCATTTCTGATTCCCAGAAGT?CTACAAGGCTCCCCTCTAATAACTGGCCTTCTTCTTTCCACAGTCATAAAATTCCCACCAATCACCCTACTCTATATAACCTCACAATCACTCAACCCTACGCTACTAACCACTCTGGCCATCCTCTCCGTAGCTTTAGGAGGATGAATAGGACTAAATCAGACACAAACTCGAAAAATCATAGCCTTCTCCTCCATCGCCCACCTAGGATGAATAGCCATCATTCTCATTTACTACCCAAAACTCACCTTACTCAACTTCTACCTGTACGCCATAATAACTGCTGCTGTATTCCTGACCCTAAATTCAATAAAAGTCCTAAAGTTATCGACACTGATGACTGCATGAGCAAAAGCACCTTCACTTAGCACAATCCTCCTACTAACACTCCTATCTTTAGCCGGCCTGCCCCCTCTGACCGGCTTCCTCCCAAAATGACT?AT?ATCCAAGAACTAAC?AAACAAGACATAGCCCCAGCAGCAATCATCATCTCGCTTCTATCACTGCTAGGACTATTCTTCTACCTACGCCTTGCATACTGCGCAACGATCACTTTACCTCCTCATACTACAAATCATATGAAACAATGACATATTAACAAACCCATTAACCCCTCAATTGCTGTCCTAACTACCCTATCCATCATGCTCCTCCCAATTTCTCCTATACTCGCCACCATCATCTAA
haplotype_86 ATGAATCCCCAAGCAAAACTAATCTTCATCATTAGCCTACTCCTAGGAACAACCATCACAATCTCTAGCAACCATTGAGTAATGGCCTGAACTGGCCTTGAAATTAATACACTCGCTATCTTACCCTTAATCTCAAAGTCTCACCACCCCCGAGCCATTGAAGCAGCAACTAAATACTTCCTAGTACAAGCAGCTGCTTCAACTCTAGTTCTATTCTCCAGCATAACCAATGCTTGATCCACCGGACAATGAGACATTACTCAAATAACCCACCCAACATCTTCTCTAATCCTGACCGCAGCTATTTCAATAAAACTAGGATTGGCTCCATTTCATTTCTGATTCCCAGAAGT?CTACAAGGCTCCCCTCTAATAACTGGCCTTCTTCTTTCCACAGTCATAAAATTCCCACCAATCACCCTACTCTATATAACCTCACAATCACTCAACCCTACGCTACTAACCACTCTGGCCATCCTCTCCGTAGCTTTAGGAGGATGAATAGGACTAAATCAGACACAAACTCGAAAAATCATAGCCTTCTCCTCCATCGCCCACCTAGGATGAATAGCCATCATTCTCATTTACTACCCAAAACTCACCTTACTCAACTTCTACCTGTACGCCATAATAACTGCTGCTGTATTCCTGACCCTAAATTCAATAAAAGTCCTAAAGTTATCGACACTGATGACTGCATGAGCAAAAGCACCTTCACTTAGCACAATCCTCCTACTAACACTCCTATCTTTAGCCGGCCTGCCCCCTCTGACCGGTTTCCTCCCAAAATGACT?AT?ATCCAAGAACTAAC?AAACAAGACATAGCCCCAGCAGCAATCATCATCTCGCTTCTATCACTGCTAGGACTATTCTTCTACCTACGCCTTGCATACTGCGCAACGATCACTTTACCTCCTCATACTACAAATCATATGAAACAATGACATATTAACAAACCCATTAACCCCTCAATTGCTGTCCTAACTACCCTATCCATCATGCTCCTCCCAATTTCTCCTATACTCGCCACCATCATCTAA
haplotype_87 ATGAATCCCCAAGCAAAACTAATCTTCATCATTAGCTTACTCCTAGGAACAACCATCACAATCTCTAGCAACCATTGAGTAATGGCCTGAACTGGCCTTGAAATTAATACACTCGCTATCTTACCCTTAATCTCAAAGTCTCACCACCCCCGAGCCATTGAAGCAGCAACTAAATACTTCCTAGTACAAGCAGCTGCTTCAACTCTAGTTCTATTCTCCAGCATAACCAATGCTTGATCCACCGGACAATGAGACATTACTCAAATAACCCACCCAACATCTTCTCTAATCCTGACCGCAGCTATTTCAATAAAACTAGGATTGGCTCCATTTCATTTCTGATTCCCAGAAGTCTTACAAGGCTCCCCTCTAATAACTGGCCTTCTTCTTTCCACAGTCATAAAATTCCCACCAATCACCCTACTCTATATAACCTCACAATCACTCAACCCTACGCTACTAACCACTCTGGCCATCCTCTCCGTAGCTTTAGGAGGATGAATAGGACTAAATCAGACACAAACTCGAAAAATCATAGCCTTCTCCTCCATCGCCCACCTAGGATGAATAGCCATCATTCTCATTTACTACCCAAAACTCACCTTACTCAACTTCTACCTGTACGCCATAATAACTGCTGCTGTATTCCTGACCCTAAATTCAATAAAAGTCCTAAAGTTATCGACACTGATGACTGCATGAGCAAAAGCACCTTCACTTAGCACAATCCTCCTACTAACACTCCTATCTTTAGCCGGCCTGCCCCCTCTGACCGGTTTCCTCCCAAAATGACTTATCATCCAAGAACTAACTAAACAAGACATAGCCCCAGCAGCAATCATCATCTCGCTTCTATCACTGCTAGGACTATTCTTCTACCTACGCCTTGCATACTGCGCAACGATCACTTTACCTCCTCATACTACAAATCATATGAAACAATGACATATTAACAAACCCATTAACCCCTCAATTGCTGTCCTAACTACCCTATCCATCATGCTCCTCCCAATTTCTCCTATACTCGCCACCATCATCTAA
haplotype_88 ATGAATCCCCAAGCAAAACTAATCTTCATCATTAGCCTACTCCTAGGAACAACCATCACAATCTCTAGCAACCATTGAGTAATGGCCTGAACTGGCCTTGAAATTAATACACTCGCTATCTTACCCTTAATCTCAAAGTCTCACCACCCCCGAGCCATTGAAGCAGCAACTAAATACTTCCTAGTACAAGCAGCTGCTTCAACTCTAGTTCTATTCTCCAGCATAACCAATGCTTGATCCACCGGACAATGAGACATTACTCAAATAACCCACCCAACATCTTCTCTAATCCTGACCGCAGCTATTTCAATAAAACTAGGATTGGCTCCATTTCATTTCTGATTCCCAGAAGTCCTACAAGGCTCCCCTCTAATAACTGGCCTTCTTCTTTCCACAGTCATAAAATTCCCACCAATCACCCTACTCTATATAACCTCACAATCACTCAACCCTACGCTACTAACCACTCTGGCGATCCTCTCCGTAGCTTTAGGAGGATGAATAGGACTAAATCAGACACAAACTCGAAAAATCATAGCCTTCTCCTCCATCGCCCACCTAGGATGAATAGCCATCATTCTCATTTACTACCCAAAACTCACCTTACTCAACTTCTACCTGTACGCCATAATAACTGCTGCTGTATTCCTGACCCTAAATTCAATAAAAGTCCTAAAGTTATCGACACTGATGACTGCATGAGCAAAAGCACCTTCACTTAGCACAATCCTCCTACTAACACTCCTATCTTTAGCCGGCCTGCCCCCTCTGACCGGCTTCCTCCCAAAATGACTTATCATCCAAGAACTAACTAAACAAGACATAGCCCCAGCAGCAATCATCATCTCGCTTCTATCACTGCTAGGACTGTTCTTCTACCTACGCCTTGCATACTGCGCAACGATCACTTTACCTCCTCATACTACAAATCATATGAAACAATGACATATTAACAAACCCATTAACCCCTCAATTGCTGTCCTAACTACCCTATCCATCATGCTCCTCCCAATTTCTCCTATACTCGCCACCATCATCTAA
haplotype_89 ATGAATCCCCAAGCAAAACTAATCTTCATCATTAGCCTACTCCTAGGAACAACCATCACAATCTCTAGCAACCATTGAGTAATGGCCTGAACTGGCCTTGAAATTAATACACTCGCTATCTTACCCTTAATCTCAAAGTCTCACCACCCCCGAGCCATTGAAGCAGCAACTAAATACTTCCTAGTACAAGCAGCTGCTTCAACTCTAGTTCTATTCTCCAGCATAACCAATGCTTGATCCACCGGACAATGAGACATTACTCAAATAACCCACCCAACATCTTCTCTAATCCTGACCGCAGCTATTTCAATAAAACTAGGATTGGCTCCATTTCATTTCTGATTCCCAGAAGTCCTACAAGGCTCCCCTCTAATAACTGGCCTTCTTCTTTCCACAGTCATAAAATTCCCACCAATCACCCTACTCTATATAACCTCACAATCACTCAACCCTACGCTACTAACCACTCTGGCCATCCTCTCCGTAGCTTTAGGAGGATGAATAGGACTAAATCAGACACAAACTCGAAAAATCATAGCCTTCTCCTCCATCGCCCACCTAGGATGAATAGCCATCATTCTCATTTACTACCCAAAACTCACCTTACTCAACTTCTACCTGTACGCCATAATAACTGCTGCTGTATTCCTGACCCTAAATTCAATAAAAGTCCTAAAGTTATCGACACTGATGACTGCATGAGCAAAAGCACCTTCACTTAGCACAATCCTCCTACTAACACTCCTATCTTTAGCCGGCCTGCCCCCTCTGACCGGTTTCCTCCCAAAATGACTTATCATCCAAGAACTAACTAAACAAGACATAGCCCCAACAGCAATCATCATCTCGCTTCTATCACTGCTAGGACTATTCTTCTACCTACGCCTTGCATACTGCGCAACGATCACTTTACCTCCTCATACTACAAATCATATGAAACAATGACATATTAACAAACCCATTAACCCCTCAATTGCTGTCCTAACTACCCTATCCATCATGCTCCTCCCAATTTCTCCTATACTCGCCACCATCATCTAA
haplotype_90 ATGAATCCCCAAGCAAAACTAATCTTCATCATTAGCCTACTCCTAGGAACAACCATCACAATCTCTAGCAACCATTGAGTAATGGCCTGAACTGGCCTTGAAATTAATACACTCGCTATCTTACCCTTAATCTCAAAGTCTCACCACCCCCGAGCCATTGAAGCAGCAACTAAATACTTCCTAGTACAAGCAGCTGCTTCAACTCTAGTTCTATTCTCCAGCATAACCAATGCTTGATCCACCGGACAATGAGACATTACTCAAATAACCCACCCAACATCTTCTCTAATCCTGACCGCAGCTATTTCAATAAAACTAGGATTGGCTCCATTCCATTTCTGATTCCCAGAAGTCCTACAAGGCTCCCCTCTAATAACTGGCCTTCTTCTTTCCACAGTCATAAAATTCCCACCAATCACCCTACTCTATATAACCTCACAATCACTCAACCCTACGCTACTAACCACTCTGGCCATCCTCTCCGTAGCTTTAGGAGGATGAATAGGACTAAATCAGACACAAACTCGAAAAATCATAGCCTTCTCCTCCATCGCCCACCTAGGATGAATAGCCATCATTCTCATTTACTACCCAAAACTCACCTTACTCAACTTCTACCTGTACGCCATAATAACTGCTGCTGTATTCCTGACCCTAAATTCAATAAAAGTCCTAAAGTTATCGACACTGATGACTGCATGAGCAAAAGCACCTTCACTTAGCACAATCCTCCTACTAACACTCCTATCTTTAGCCGGCCTGCCCCCTCTGACCGGTTTCCTCCCAAAATGACTTATCATCCAAGAACTAACTAAACAAGACATAGCCCCAGCAGCAATCATCATCTCGCTTCTATCACTGCTAGGACTATTCTTCTACCTACGCCTTGCATACTGCGCAACGATCACTTTACCTCCTCATACTACAAATCATATGAAACAATGACATATTAACAAACCCATTAACCCCTCAATTGCTGTCCTAACTACCCTATCCATCATGCTCCTCCCAATTTCTCCTATACTCGCCACCATCATCTAA
haplotype_91 ATGAATCCCCAAGCAAAACTAATCTTCATCATTAGCCTACTCCTAGGAACAACCATCACAATCTCTAGCAACCATTGAGTAATGGCCTGAACTGGCCTTGAAATTAATACACTCGCTATCTTACCCTTAATCTCAAAGTCTCACCACCCCCGAGCCATTGAAGCAGCAACTAAATACTTCCTAGTACAAGCAGCTGCTTCAACTCTAGTTCTATTCTCCAGCATAACCAATGCTTGATCCACCGGACAATGAGACATTACTCAAATAACCCACCCAACATCTTCTCTAATCCTAACCGCAGCTATTTCAATAAAACTAGGATTGGCTCCATTTCATTTCTGATTCCCAGAAGTCCTACAAGGCTCCCCTCTAATAACTGGCCTTCTTCTTTCCACAGTCATAAAATTCCCACCAATCACCCTACTCTATATAACCTCACAATCACTCAACCCTACGCTACTAACCACTCTGGCCATCCTCTCCGTAGCTTTAGGAGGATGAATAGGACTAAATCAGACACAAACTCGAAAAATCATAGCCTTCTCCTCCATCGCCCACCTAGGATGAATAGCCATCATTCTCATTTACTACCCAAAACTCACCTTACTCAACTTCTACCTGTACGCCATAATAACTGCTGCTGTATTCCTGACCCTAAATTCAATAAAAGTCCTAAAGTTATCGACACTGATGACTGCATGAGCAAAAGCACCTTCACTTAGCACAATTCTCCTACTAACACTCCTATCTTTAGCCGGCCTGCCCCCTCTGACCGGTTTCCTCCCAAAATGACTTATCATCCAAGAACTAACTAAACAAGACATAGCCCCAGCAGCAATCATCATCTCGCTTCTATCACTGCTAGGACTATTCTTCTACCTACGCCTTGCATACTGCGCAACGATCACTTTACCTCCTCATACTACAAATCATATGAAACAATGACATATTAACAAACCCATTAACCCCTCAATTGCTGTCCTAACTACCCTATCCATCATGCTCCTCCCAATTTCTCCTATACTCGCCACCATCATCTAA
haplotype_92 ATGAATCCCCAAGCAAAACTAATCTTCATCATTAGCCTACTCCTAGGAACAACCATCACAATCTCTAGCAACCATTGAGTAATGGCCTGAACTGGCCTTGAAATTAATACACTCGCTATCTTACCCTTAATCTCAAAGTCTCACCACCCCCGAGCCATTGAAGCAGCAACTAAATACTTCCTAGTACAAGCAGCTGCTTCAACTCTAGTTCTATTCTCCAGCATAACCAATGCTTGATCCACCGGACAATGAGACATTACTCAAATAACCCACCCAACATCTTCTCTAATCCTGACCGCAGCTATTTCAATAAAACTAGGATTGGCTCCATTTCATTTCTGATTCCCAGAAGTCCTACAAGGCTCCCCCCTAATAACTGGCCTTCTTCTTTCCACAGTCATAAAATTCCCACCAATCACCCTACTCTATATAACCTCACAATCACTCAACCCTACGCTACTAACCACTCTGGCCATCCTCTCCGTAGCTTTAGGAGGATGAATAGGACTAAATCAGACACAAACTCGAAAAATCATAGCCTTCTCCTCCATCGCCCACCTAGGATGAATAGCCATCATTCTCATTTACTACCCAAAACTCACCTTACTCAACTTCTACCTGTACGCCATAATAACTGCTGCTGTATTCCTGACCCTAAATTCAATAAAAGTCCTAAAGTTATCGACACTGATGACTGCATGAGCAAAAGCACCTTCACTTAGCACAATCCTCCTACTAACACTCCTATCTTTAGCCGGCCTGCCCCCTCTGACCGGTTTCCTCCCAAAATGACTTATCATCCAAGAACTAACTAAACAAGACATAGCCCCAGCAGCAATCATCATCTCGCTTCTATCACTGCTAGGACTATTCTTCTACCTACGCCTTGCATACTGCGCAACGATCACTTTACCTCCTCATACTACAAATCATATGAAACAATGACATATTAACAAACCCATTAACCCCTCAATTGCTGTCCTAACTACCCTATCCATCATGCTCCTCCCAATTTCTCCTATACTCGCCACCATCATCTAA
haplotype_93 ATGAATCCCCAAGCAAAACTAATCTTCATCATTAGCCTACTCCTAGGAACAACCATCACAATCTCTAGCAACCATTGAGTAATGGCCTGAACTGGCCTTGAAATTAATACACTCGCTATCTTACCCTTAATCTCAAAGTCTCACCACCCCCGAGCCATTGAAGCAGCAACTAAATACTTCCTAGTACAAGCAGCTGCTTCAACTCTAGTTCTATTCTCCAGCATAACCAATGCTTGATCCACCGGACAATGAGACATTACTCAAATAACCCACCCAACATCTTCTCTAATCCTGACCGCAGCTATTTCAATAAAACTAGGATTGGCTCCATTTCATTTCTGATTCCCAGAAGTCCTACAAGGCTCCCCTCTAATAACTGGCCTTCTTCTTTCCACAGTCATAAAATTCCCACCAATCACCCTACTCTATATAACCTCACAATCACTCAACCCTACGCTACTAACCACTCTGGCCATCCTCTCCGTAGCTTTAGGAGGATGAATAGGACTAAATCAGACACAAACTCGAAAAATCATAGCCTTCTCCTCCATCGCCCACCTAGGATGAATAGCCATCATTCTCATTTACTACCCAAAACTCACCTTACTCAACTTCTACCTGTACGCCATAATAACTGCTGCTGTATTCCTGACCCTAAATTCAATAAAAGTCCTAAAGTTATCGACACTGATGACTGCATGAGCAAAAGCACCTTCACTTAGCACAATCCTCCTACTAACACTCCTATCTTTAGCCGGCCTGCCCCCTCTGACCGGTTTCCTCCCAAAATGACTTATCATCCAAGAACTAACTAAACAAGACATAGCCCCAGCAGCAATCATCATCTCGCTTCTATCACTGCTAGGACTATTCTTCTACCTACGCCTTGCATACTGCGCAACGATCACTTTACCTCCTCATACTACAAATCACATGAAACAATGACATATTAACAAACCCATTAACCCCTCAATTGCTGTCCTAACTACCCTATCCATCATGCTCCTCCCAATTTCTCCTATACTCGCCACCATCATCTAA
haplotype_94 ATGAATCCCCAAGCAAAACTAATCTTCATCATTAGCCTACTCCTAGGAACAACCATCACAATCTCTAGCAACCATTGAGTAATGGCCTGAACTGGCCTTGAAATTAATACACTCGCTATCTTACCCTTAATCTCAAAGTCTCACCACCCCCGAGCCATTGAAGCAGCAACTAAATACTTCCTAGTACAAGCAGCTGCTTCAACTCTAGTTCTATTCTCCAGCATAACCAATGCTTGATCCACCGGACAATGAGACATTACTCAAATAACCCACCCAACATCTTCTCTAATCCTGACCGCAGCTATTTCAATAAAACTAGGATTGGCTCCATTTCATTTCTGATTCCCAGAAGTCCTACAAGGCTCCCCTCTAATAACTGGCCTTCTTCTTTCCACAGTCATAAAATTCCCACCAATCACCCTACTCTATATAACCTCACAATCACTCAACCCTACGCTACTAACCACTCTGGCCATCCTCTCCGTAGCTTTAGGAGGATGAATAGGACTAAATCAGACACAAACTCGAAAAATCATAGCCTTCTCCTCCATCGCCCACCTAGGATGAATAGCCATCATTCTCATTTACTACCCAAAACTCACCTTACTCAACTTCTACCTGTACGCCATAATAACTGCTGCTGTATTCCTGACCCTAAATTCAATAAAAGTCCTAAAGTTATCGACACTGATGACTGCATGAGCAAAAGCACCTTCACTTAGCACAATCCTCCTACTAACACTCCTATCTTTAGCCGGCCTGCCCCCTCTGACCGGTTTCCTCCCAAAATGACTTATCATCCAAGAACTAACTAAACAAGACATAGCCCCAGCAGCAATCATCATCTCGCTTCTATCACTGCTAGGACTATTCTTCTACCTACGCCTTGCATACTGCGCAACGATCACTTTACCTCCTCATACTACAAATCATATGAAACAATGACATATTAACAAACCCATTAACCCCTCAATTGCTGTCCTAACTACCCTATCCATCATGCTCCTCCCAATTTCCCCTATACTCGCCACCATCATCTAA
haplotype_95 ATGAATCCCCAAGCAAAACTAATCTTCATCATTAGCCTACTCCTAGGAACAACCATCACAATCTCTAGCAACCATTGAGTAATGGCTTGAACTGGCCTTGAAATTAATACACTCGCTATCTTACCCTTAATCTCAAAGTCTCACCACCCCCGAGCCATTGAAGCAGCAACTAAATACTTCCTAGTACAAGCAGCTGCTTCAACTCTAGTTCTATTCTCCAGCATAACCAATGCTTGATCCACCGGACAATGAGACATTACTCAAATAACCCACCCAACATCTTCTCTAATCCTAACCGCAGCTATTTCAATAAAACTAGGATTGGCTCCATTTCATTTCTGATTCCCAGAAGTCCTACAAGGCTCCCCTCTAATAACTGGCCTTCTTCTTTCCACAGTCATAAAATTCCCACCAATCACCCTACTCTATATAACCTCACAATCACTCAACCCTACGCTACTAACCACTCTGGCCATCCTCTCCGTAGCTTTAGGAGGATGAATAGGACTAAATCAGACACAAACTCGAAAAATCATAGCCTTCTCCTCCATCGCCCACCTAGGATGAATAGCCATCATTCTCATTTACTACCCAAAACTCACCTTACTCAACTTCTACCTGTACGCCATAATAACTGCTGCTGTATTCCTGACCCTAAATTCAATAAAAGTCCTAAAGTTATCGACACTGATGACTGCATGAGCAAAAGCACCTTCACTTAGCACAATCCTCCTACTAACACTCCTATCTTTAGCCGGCCTGCCCCCTCTGACCGGTTTCCTCCCAAAATGACTTATCATCCAAGAACTAACTAAACAAGACATAGCCCCAGCAGCAATCATCATCTCGCTTCTATCACTGCTAGGACTATTCTTCTACCTACGCCTTGCATACTGCGCAACGATCACTTTACCTCCTCATACTACAAATCATATGAAACAATGACATATTAACAAACCCATTAACCCCTCAATTGCTGTCCTAACTACCCTATCCATCATGCTCCTCCCAATTTCTCCTATACTCGCCACCATCATCTAA
haplotype_96 ATGAATCCCCAAGCAAAACTAATCTTCATCATTAGCCTACTCCTAGGAACAACCATCACAATCTCTAGCAACCATTGAGTAATGGCCTGAACTGGCCTTGAAATTAATACACTCGCTATCTTACCCTTAATCTCAAAGTCTCACCACCCCCGAGCCATTGAAGCAGCAACTAAATACTTCCTAGTACAAGCAGCTGCTTCAACTCTAGTTCTATTCTCCAGCATAACCAATGCTTGATCCACCGGACAATGAGACATTACTCAAATAACCCACCCAACATCTTCTCTAATCCTGACCGCAGCTATTTCAATAAAACTAGGATTGGCTCCATTCCATTTCTGATTCCCAGAAGTCCTACAAGGCTCCCCTCTAATAACTGGCCTTCTTCTTTCCACAGTCATAAAATTCCCACCAATCACCCTACTCTATATAACCTCACAATCACTCAACCCTACGCTACTAACCACTCTGGCCATCCTCTCCGTAGCTTTAGGAGGATGAATAGGACTAAATCAGACACAAACTCGAAAAATCATAGCCTTCTCCTCCATCGCCCACCTAGGATGAATAGCCATCATTCTCATTTACTACCCAAAACTCACCTTACTCAACTTCTACCTGTACGCCATAATAACTGCTGCTGTATTCCTGACCCTAAATTCAATAAAAGTCCTAAAGTTATCGACACTGATGACTGCATGAGCAAAAGCACCTTCACTTAGCACAATCCTCCTACTAACACTCCTATCTTTAGCCGGCCTGCCCCCTCTGACCGGTTTCCTCCCAAAATGACTTATCATCCAAGAACTAACTAAACAAGACATAGCCCCAGCAGCAATCATCATCTCGCTTCTATCACTGCTAGGACTATTCTTCTACCTACGTCTTGCATACTGCGCAACGATCACTTTACCTCCTCATACTACAAATCATATGAAACAATGACATATTAACAAACCCATTAACCCCTCAATTGCTGTCCTAACTACCCTATCCATCATGCTCCTCCCAATTTCTCCTATACTCGCCACCATCATCTAA
haplotype_97 ATGAATCCCCAAGCAAAACTAATCTTCATCATTAGCCTACTCCTAGGAACAACCATCACAATCTCTAGCAACCATTGAGTAATGGCCTGAACTGGCCTTGAAATTAATACACTCGCTATCTTACCCTTAATCTCAAAGTCTCACCACCCCCGAGCCATTGAAGCAGCAACTAAATACTTCCTAGTACAAGCAGCTGCTTCAACTCTAGTTCTATTCTCCAGCATAACCAATGCTTGATCCACCGGACAATGAGACATTACTCAAATAACCCACCCAACATCTTCTCTAATCCTGACCGCAGCTATTTCAATAAAACTAGGATTGGCTCCATTTCATTTCTGATTCCCAGAAGTCCTACAAGGCTCCCCTCTGATAACTGGCCTTCTTCTTTCCACAGTCATAAAATTCCCACCAATCACCCTACTCTATATAACCTCACAATCACTCAACCCTACGCTACTAACCACTCTGGCCATCCTCTCCGTAGCTTTAGGGGGATGAATAGGACTAAATCAGACACAAACTCGAAAAATCATAGCCTTCTCCTCCATCGCTCACCTAGGATGAATAGCCATCATTCTCATTTACTACCCAAAACTCACCTTACTCAACTTCTACCTGTACGTCATAATAACTGCTGCTGTATTCCTGACCCTAAATTCAATAAAAGTCCTAAAGTTATCGACACTGATGACTGCATGAGCAAAAGCACCTTCACTTAGCACAATCCTCCTACTAACACTCCTATCTTTAGCCGGCCTGCCCCCTCTGACCGGTTTCCTCCCAAAATGACTTATCATCCAAGAACTAACTAAACAAGACATAGCCCCAGCAGCAATCATCATCTCGCTTCTATCACTGCTAGGACTATTCTTCTACCTACGCCTTGCATACTGCGCAACGATCACTTTACCTCCTCATACTACAAATCATATGAAACAATGACATATTAACAAACCCATTAACCCCTCAATTGCTGTCCTAACTACCCTATCCATCATGCTCCTCCCAATTTCTCCTATACTCGCCACCATCATCTAA
haplotype_98 ATGAATCCCCAAGCAAAACTAATCTTCATCATTAGCCTACTCCTAGGAACAACCATCACAATCTCTAGCAACCATTGAGTAATGGCCTGAACTGGCCTTGAAATTAATACACTCGCTATCTTACCCTTAATCTCAAAGTCTCACCACCCCCGAGCCATTGAAGCAGCAACTAAATACTTCCTAGTACAAGCAGCTGCTTCAACTCTAGTTCTATTCTCCAGCATAACCAATGCTTGATCCACCGGACAATGAGACATTACTCAAATAACCCACCCAACATCTTCTCTAATCCTGACCGCAGCTATTTCAATAAAACTAGGATTGGCTCCATTTCATTTCTGATTCCCAGAAGTCCTACAAGGCTCCCCTCTAATAACTGGCCTTCTTCTTTCCACAGTCATAAAATTCCCACCAATCACCCTACTCTATATAACCTCACAATCACTCAACCCTACGCTACTAACCACTCTGGCCATCCTCTCCGTAGCTTTAGGAGGATGAATAGGACTAAATCAGACACAAACTCGAAAAATCATAGCCTTCTCCTCCATCGCCCACCTAGGATGAATAGCCATCATTCTCATTTACTACCCAAAACTCACCTTACTCAACTTCTACCTGTACGCCATAATAACTGCTGCTGTATTCCTGACCCTAAATTCAATAAAAGTCCTAAAGTTATCGACACTGATGACTGCATGAGCAAAAGCACCTTCACTTAGCACAATCCTCCTACTAACACTCCTATCTTTAGCCGGCCTGCCCCCTCTGACCGGTTTCCTCCCAAAATGACTTATCATCCAAGAACTAACTAAGCAAGACATAGCCCCAGCAGCAATCATCATCTCGCTTCTATCACTGCTAGGACTATTCTTCTACCTACGCCTTGCATACTGCGCAACGATCACTTTACCTCCTCATACTACAAATCATATGAAACAATGACGTATTAACAAACCCATTAACCCCTCAATTGCTGTCCTAACTACCCTATCCATCATGCTCCTCCCAATTTCTCCTATACTCGCCACCATCATCTAA
haplotype_99 ATGAATCCCCAAGCAAAACTAATCTTCATCATTAGCCTACTCCTAGGAACAACCATCACAATCTCTAGCAATCATTGAGTAATGGCCTGAACTGGCCTTGAAATTAATACACTCGCTATCTTACCCTTAATCTCAAAGTCTCACCACCCCCGAGCCATTGAAGCAGCAACTAAATACTTCCTAGTACAAGCAGCTGCTTCAACTCTAGTTCTATTCTCCAGCATAACCAATGCTTGATCCACCGGACAATGAGACATTACTCAAATAACCCACCCAACATCTTCTCTAATCCTGACCGCAGCTATTTCAATAAAACTAGGATTGGCTCCATTTCATTTCTGATTCCCAGAAGT?CTACAAGGCTCCCCTCTAATAACTGGCCTTCTTCTTTCCACAGTCATAAAATTCCCACCAATCACCCTACTCTATATAACCTCACAATCACTCAACCCTACGCTACTAACCACTCTGGCCATCCTCTCCGTAGCTTTAGGAGGATGAATAGGACTAAATCAGACACAAACTCGAAAAATCATAGCCTTCTCCTCCATCGCCCACCTAGGATGAATAGCCATCATTCTCATTTACTACCCAAAACTCACCTTACTCAACTTCTACCTGTACGCCATAATAACTGCTGCTGTATTCCTGACCCTAAATTCAATAAAAGTCCTAAAGTTATCGACACTGATGACTGCATGAGCAAAAGCACCTTCACTTAGCACAATCCTCCTACTAACACTCCTATCTTTAGCCGGCCTGCCCCCTCTGACCGGTTTCCTCCCAAAATGACT?AT?ATCCAAGAACTAAC?AAACAAGACATAGCCCCAGCAGCAATCATCATCTCGCTTCTATCACTGCTAGGACTATTCTTCTACCTACGCCTTGCATACTGCGCAACGATCACTTTACCTCCTCATACTACAAATCATATGAAACAATGACATATTAACAAACCCATTAACCCCTCAATTGCTGTCCTAACTACCCTATCCATCATGCTCCTCCCAATTTCTCCTATACTCGCCACCATCATCTAA
haplotype_100 ATGAATCCCCAAGCAAAACTAATCTTCATCATTAGCCTACTCCTAGGAACAACCATCACAATCTCTAGCAACCATTGAGTAATGGCCTGAACTGGCCTTGAAATTAATACACTCGCTATCTTACCCTTAATCTCAAAGTCTCACCACCCCCGAGCCATTGAAGCAGCAACTAAATACTTCCTAGTACAAGCAGCTGCTTCAACTCTAGTTCTATTCTCCAGCATAACCAATGCTTGATCCACCGGACAATGAGACATTACTCAAATAACCCACCCAACATCTTCTCTAATCCTGACCGCAGCTATTTCAATAAAACTAGGATTGGCTCCATTTCATTTCTGATTCCCAGAAGTCCTACAAGGCTCCCCTCTAATAACTGGCCTTCTTCTTTCCACAGTCATAAAATTCCCACCAATCACCCTACTCTATATAACCTCACAATCACTCAACCCTACGCTACTAACCACTCTGGCCATCCTCTCCGTAGCTTTAGGAGGATGAATAGGACTAAATCAGACACAAACTCGAAAAATCATAGCCTTCTCCTCCATCGCCCACCTAGGATGAATAGCCATCATTCTCATTTACTACCCAAAACTCACCTTACTCAACTTCTACCTGTACGCCATAATAACTGCTGCTGTATTCCTGACCCTAAATTCAATAAAAGTCCTAAAGTTATCGACACTGATGACTGCATGAGCAAAAGCACCTTCACTTAGCACAATCCTCCTACTAACACTCCTATCTTTAGCCGGCCTGCCCCCTCTGACCGGTTTCCTCCCAAAATGACTTATTATCCAAGAACTAACTAAACAAGACATAGCCCCAGCAGCAATCATCATCTCGCTTCTATCACTGCTAGGACTATTCTTCTACCTACGCCTTGCATACTGCGCAACGATCACTTTACCTCCTCATACTACAAATCATATGAAACAATGACATATTAACAAACCCATTAACCCCTCAATTGCTGTCCTAACTACCCTATCCATCATGCTCCTCCCAATTTCTCCTATACTCGCCACCATCATCTAA
haplotype_101 ATGAATCCCCAAGCAAAACTAATCTTTATCATTAGCCTACTCCTAGGAACAACCATCACAATCTCTAGCAACCATTGAGTAATGGCCTGAACTGGCCTTGAAATTAATACACTCGCTATCTTACCCTTAATCTCAAAGTCTCACCACCCCCGAGCCATTGAAGCAGCAACTAAATACTTCCTAGTACAAGCAGCTGCTTCAACTCTAGTTCTATTCTCCAGCATAACCAATGCTTGATCCACCGGACAATGAGACATTACTCAAATAACCCACCCAACATCTTCTCTAATCCTGACCGCAGCTATTTCAATAAAACTAGGATTGGCTCCATTTCATTTCTGATTCCCAGAAGTCCTACAAGGCTCCCCTCTAATAACTGGCCTTCTTCTTTCCACAGTCATAAAATTCCCACCAATCACCCTACTCTATATAACCTCACAATCACTCAACCCTACGCTACTAACCACTCTGGCCATCCTCTCCGTAGCTTTAGGAGGATGAATAGGACTAAATCAGACACAAACTCGAAAAATCATAGCCTTCTCCTCCATCGCCCACCTAGGATGAATAGCCATCATTCTCATTTACTACCCAAAACTCACCTTACTCAACTTCTACCTGTACGCCATAATAACTGCTGCTGTATTCCTGACCCTAAATTCAATAAAAGTCCTAAAGTTATCGACACTGATGACTGCATGAGCAAAAGCACCTTCACTTAGCACAATCCTCCTACTAACACTCCTATCTTTAGCCGGCCTGCCCCCTCTGACCGGTTTCCTCCCAAAATGACTTATCATCCAAGAACTAACTAAACAAGACATAGCCCCAGCAGCAATCATCATCTCGCTTCTATCACTGCTAGGACTATTCTTCTACCTACGCCTTGCATACTGCGCAACAATCACTTTACCTCCTCATACTACAAATCATATGAAACAATGACATATTAACAAACCCATTAACCCCTCAATTGCTGTCCTAACTACCCTATCCATCATGCTCCTCCCAATTTCTCCTATACTCGCCACCATCATCTAA
haplotype_102 ATGAATCCCCAAGCAAAACTAATCTTCATCATTAGCCTACTCCTAGGAACAACCATCACAATCTCTAGCAACCATTGAGTAATGGCCTGAACTGGCCTTGAAATTAATACACTCGCTATCTTACCCTTAATCTCAAAGTCTCACCACCCCCGAGCCATTGAAGCAGCAACTAAATACTTCCTAGTACAAGCAGCTGCTTCAACTCTAGTTCTATTCTCCAGCATAACCAATGCTTGATCCACCGGACAATGAGACATTACTCAAATAACCCACCCAACATCTTCTCTAATCCTAACCGCAGCTATTTCAATAAAACTAGGATTGGCTCCATTTCATTTCTGATTCCCAGAAGTCCTACAAGGCTCCCCTCTAATAACTGGCCTTCTTCTTTCCACAGTCATAAAATTCCCACCAATCACCCTACTCTATATAACCTCACAATCACTCAACCCTACGCTACTAACCACTCTGGCCATCCTCTCCGTAGCTTTAGGAGGATGAATAGGACTAAATCAGACACAAACTCGAAAAATCATAGCCTTCTCCTCCATCGCCCACCTAGGATGAATAGCCATCATTCTCATCTACTACCCAAAACTCACCTTACTCAACTTCTACCTGTACGCCATAATAACTGCTGCTGTATTCCTGACCCTAAATTCAATAAAAGTCCTAAAGTTATCGACACTGATGACTGCATGAGCAAAAGCACCTTCACTTAGCACAATCCTCCTACTAACACTCCTATCTTTAGCCGGCCTGCCCCCTCTGACCGGTTTCCTCCCAAAATGACTTATCATCCAAGAACTAACTAAACAAGACATAGCCCCAGCAGCAATCATCATCTCGCTTCTATCACTGCTAGGACTATTCTTCTACCTACGCCTTGCATACTGCGCAACGATCACTTTACCTCCTCATACTACAAATCATATGAAACAATGACATATTAACAAACCCATTAACCCCTCAATTGCTGTCCTAACTACCCTATCCATCATGCTCCTCCCAATTTCTCCTATACTCGCCACCATCATCTAA
haplotype_103 ATGAATCCCCAAGCAAAACTAATCTTCATCATTAGCCTACTCCTAGGAACAACCATCACAATCTCTAGCAACCATTGAGTAATGGCCTGAACTGGCCTTGAAATTAATACACTCGCTATCTTACCCTTAATCTCAAAGTCTCACCACCCCCGAGCCATTGAAGCAGCAACTAAATACTTCCTAGTACAAGCAGCTGCTTCAACTCTAGTTCTATTCTCCAGCATAACCAATGCTTGATCCACCGGACAATGAGACATTACTCAAATAACCCACCCAACATCTTCTCTAATCCTGACCGCAGCTATTTCAATAAAACTAGGATTGGCTCCATTTCATTTCTGATTCCCAGAAGTCCTACAAGGCTCCCCCCTAATAACTGGCCTTCTTCTTTCCACAGTCATAAAATTCCCACCAATCACCCTACTCTATATAACCTCACAATCACTCAACCCTACGCTACTAACCACTCTGGCCATCCTCTCCGTAGCTTTAGGAGGATGAATAGGACTAAATCAGACACAAACTCGAAAAATCATAGCCTTCTCCTCCATCGCCCACCTAGGATGAATAGCCATCATTCTCATTTACTACCCAAAACTCACCTTACTCAACTTCTACCTGTACGCCATAATAACTGCTGCTGTATTCCTGACCCTAAATTCAATAAAAGTCCTAAAGTTATCGACACTGATGACTGCATGAGCAAAAGCACCTTCACTTAGCACAATCCTCCTACTAACACTCCTATCTTTAGCCGGCCTGCCCCCTCTGACCGGTTTCCTCCCAAAATGACTTATCATCCAAGAACTAACTAAACAAGACATAGCCCCAGCAGCAATCATCATTTCGCTTCTATCACTGCTAGGACTATTCTTCTACCTACGCCTTGCATACTGCGCAACGATCACTTTACCTCCTCATACTACAAATCATATGAAACAATGACATATTAACAAACCCATTAACCCCTCAATTGCTGTCCTAACTACCCTATCCATCATGCTCCTCCCAATTTCTCCTATACTCGCCACCATCATCTAA
haplotype_104 ATGAATCCCCAAGCAAAACTAATCTTCATCATTAGCCTACTCCTAGGAACAACCATCACAATCTCTAGCAACCATTGAGTAATGGCCTGAACTGGCCTTGAAATTAATACACTCGCTATCTTACCCTTAATCTCAAAGTCTCACCACCCCCGAGCCATTGAAGCAGCAACTAAATACTTCCTAGTACAAGCAGCTGCTTCAACTCTAGTTCTATTCTCCAGCATAACCAATGCTTGATCCACCGGACAATGAGACATTACTCAAATAACCCACCCAACATCTTCTCTAATCCTGACCGCAGCTATTTCAATAAAACTAGGATTGGCTCCATTTCATTTCTGATTCCCAGAAGTCCTACAAGGCTCCCCTCTAATAACTGGCCTTCTTCTTTCCACAGTCATAAAATTCCCACCAATCACCCTACTCTATATAACCTCACAATCACTCAACCCTACGCTACTAACCACTCTGGCCATCCTCTCCGTAGCTTTAGGAGGATGAATAGGACTAAATCAGACACAAACTCGAAAAATCATAGCCTTCTCCTCCATCGCCCACCTAGGATGAATAGCCATCATTCTCATTTACTACCCAAAACTCACCTTACTCAACTTCTACCTGTACGCCATAATAACTGCTGCTGTATTCCTGACCCTAAATTCAATAAAAGTCCTAAAGTTATCGACACTGATGACTGCATGAGCAAAAGCACCCTCACTTAGCACAATCCTCCTACTAACACTCCTATCTTTAGCCGGCCTGCCCCCTCTGACCGGTTTCCTCCCAAAATGACTTATCATCCAAGAACTAACTAAACAAGACATAGCCCCAGCAGCAATCATCATCTCGCTTCTATCACTGCTAGGACTATTCTTCTACCTACGCCTTGCATACTGCGCAACAATCACTTTACCTCCTCATACTACAAATCATATGAAACAATGACATATTAACAAACCCATTAACCCCTCAATTGCTGTCCTAACTACCCTATCCATCATGCTCCTCCCAATTTCTCCTATACTCGCCACCATCATCTAA
haplotype_105 ATGAATCCCCAAGCAAAACTAATCTTCATCATTAGCTTACTCCTAGGAACAACCATCACAATCTCTAGCAACCATTGAGTAATGGCCTGAACTGGCCTTGAAATTAATACACTCGCTATCTTACCCTTAATCTCAAAGTCTCACCACCCCCGAGCCATTGAAGCAGCAACTAAATACTTCCTAGTACAAGCAGCTGCTTCAACTCTAGTTCTATTCTCCAGCATAACCAATGCTTGATCCACCGGACAATGAGACATTACTCAAATAACCCACCCAACATCTTCTCTAATCCTGACCGCAGCTATTTCAATAAAACTAGGATTGGCTCCATTTCATTTCTGATTCCCAGAAGTCCTACAAGGCTCCCCTCTAATAACTGGCCTTCTTCTTTCCACAGTCATAAAATTCCCACCAATCACCCTACTCTATATAACCTCACAATCACTCAACCCTACGCTACTAACCACTCTGGCCATCCTCTCCGTAGCTTTAGGAGGATGAATAGGACTAAATCAGACACAAACTCGAAAAATCATAGCCTTCTCCTCCATCGCCCACCTAGGATGAATAACCATCATTCTCATTTACTACCCAAAACTCACCTTACTCAACTTCTACCTGTACGCCATAATAACTGCTGCTGTATTCCTGACCCTAAATTCAATAAAAGTCCTAAAGTTATCGACACTGATGACTGCATGAGCAAAAGCACCTTCACTTAGCACAATCCTCCTACTAACACTCCTATCTTTAGCCGGCCTGCCCCCTCTGACCGGTTTCCTCCCAAAATGACTTATCATCCAAGAACTAACTAAACAAGACATAGCCCCAGCAGCAATCATCATCTCGCTTCTATCACTGCTAGGACTATTCTTCTACCTACGCCTTGCATACTGCGCAACGATCACTTTACCTCCTCATACTACAAATCATATGAAACAATGACATATTAACAAACCCATTAACCCCTCAATTGCTGTCCTAACTACCCTATCCATCATGCTCCTCCCAATTTCTCCTATACTCGCCACCATCATCTAA
haplotype_106 ATGAATCCCCAAGCAAAACTAATCTTCATCATTAGCCTACTCCTAGGAACAACCATCACAATCTCTAGCAACCATTGAGTAATGGCCTGAACTGGCCTTGAAATTAATACACTCGCTATCTTACCCTTAATCTCAAAGTCTCACCACCCCCGAGCCATTGAAGCAGCAACTAAATACTTCCTAGTACAAGCAGCTGCTTCAACTCTAGTTCTATTCTCCAGCATAACCAATGCTTGATCCACCGGACAATGAGACATTACTCAAATAACCCACCCAACATCTTCTCTAATCCTGACCGCAGCTATTTCAATAAAACTAGGATTGGCTCCATTTCATTTCTGATTCCCAGAAGTCCTACAAGGCTCCCCTCTAATAACTGGCCTTCTTCTTTCCACAGTCATAAAATTCCCACCAATCACCCTACTCTATATAACCTCACAATCACTCAACCCTACGCTACTAACCACTCTAGCCATCCTCTCCGTAGCTTTAGGAGGATGAATAGGACTAAATCAGACACAAACTCGAAAAATCATAGCCTTCTCCTCCATCGCCCACCTAGGATGAATAGCCATCATTCTCATTTACTACCCAAAACTCACCTTACTCAACTTCTACCTGTACGCTATAATAACTGCTGCTGTATTCCTGACCCTAAATTCAATAAAAGTCCTAAAGTTATCGACACTGATGACTGCATGAGCAAAAGCACCTTCACTTAGCACAATCCTCCTACTAACACTCCTATCTTTAGCCGGCCTGCCCCCTCTGACCGGTTTCCTCCCAAAATGACTTATCATCCAAGAACTAACTAAACAAGACATAGCCCCAGCAGCAATCATCATCTCGCTTCTATCACTGCTAGGACTATTCTTCTACCTACGCCTTGCATACTGCGCAACGATCACTTTACCTCCTCATACTACAAATCATATGAAACAATGACATATTAACAAACCCATTAACCCCTCAATTGCTGTCCTAACTACCCTATCCATCATGCTCCTCCCAATTTCCCCTATACTCGCCACCATCATCTAA
haplotype_107 ATGAATCCCCAAGCAAAACTAATCTTCATCATTAGCCTACTCCTAGGAACAACCATCACAATCTCTAGCAACCATTGAGTAATGGCCTGAACTGGCCTTGAAATTAATACACTCGCTATCTTACCCTTAATCTCAAAGTCTCACCACCCCCGAGCCATTGAAGCAGCAACTAAATACTTCCTAGTACAAGCAGCTGCTTCAACTCTAGTTCTATTCTCCAGCATAACCAATGCTTGATCCACCGGACAATGAGACATTACTCAAATAACCCACCCAACATCTTCTCTAATCCTGACCGCAGCTATTTCAATAAAACTAGGATTGGCTCCATTTCATTTCTGATTCCCAGAAGTCCTACAAGGCTCCCCTCTAATAACTGGCCTTCTTCTTTCCACTGTCATAAAATTCCCACCAATCACCCTACTCTATATAACCTCACAATCACTCAACCCTACGCTACTAACCACTCTGGCCATCCTCTCCGTAGCTTTAGGAGGATGAATAGGACTAAATCAGACACAAACTCGAAAAATCATAGCCTTCTCCTCCATCGCCCACCTAGGATGAATAGCCATCATTCTCATTTACTACCCAAAACTCACCTTACTCAACTTCTACCTGTACGCCATAATAACTGCTGCTGTATTCCTGACCCTAAATTCAATAAAAGTCCTAAAGTTATCGACACTGATGACTGCATGAGCAAAAGCACCTTCACTTAGCACAATCCTCCTACTAACACTCCTATCTTTAGCCGGCCTGCCCCCTCTGACCGGTTTCCTCCCAAAATGACTTATCATCCAAGAACTAACTAAACAAGACATAGCCCCAGCAGCAATCATCATCTCGCTTCTATCACTGCTAGGACTATTCTTCTACCTACGCCTTGCATACTGCGCAACGATCACTTTACCTCCTCATACTACAAATCATATGAAACAATGACATATTAACAAACCCATTAACCCCTCAATTGCTGTCCTAACTACCCTATCCATCATGCTCCTCCCAATTTCTCCTATACTCGCCACCATCATCTAA
haplotype_108 ATGAATCCCCAAGCAAAACTAATCTTCATCATTAGCCTACTCCTAGGAACAACCATCACAATCTCTAGCAACCATTGAGTAATGGCCTGAACTGGCCTTGAAATTAATACACTCGCTATCTTACCCTTAATCTCAAAGTCTCACCACCCCCGAGCCATTGAAGCAGCAACTAAATACTTCCTAGTACAAGCAGCTGCTTCAACTCTAGTTCTATTCTCCAGCATAACCAATGCTTGATCCACCGGACAATGAGACATTACTCAAATAACCCACCCAACATCTTCTCTAATCCTGACCGCAGCTATTTCAATAAAACTAGGATTGGCTCCATTTCATTTCTGATTCCCAGAAGTCCTACAAGGCTCCCCTCTAATAACTGGCCTTCTTCTTTCCACAGTCATAAAATTCCCACCAATCACCCTACTCTATATAACCTCACAATCACTCAACCCTACGCTACTAACCACTCTAGCCATCCTCTCCGTAGCTTTAGGAGGATGAATAGGACTAAATCAGACACAAACTCGAAAAATCATAGCCTTCTCCTCCATCGCCCACCTAGGATGAATAGCCATCATTCTCATTTACTACCCAAAACTCACCTTACTCAACTTCTACCTGTACGCCATAATAACTGCTGCTGTATTCCTGACCCTAAATTCAATAAAAGTCCTAAAGTTATCGACACTGATGACTGCATGAGCAAAAGCACCTTCACTTAGCACAATCCTCCTACTAACACTCCTATCTTTAGCCGGCCTGCCCCCTCTGACCGGTTTCCTCCCAAAATGACTTATCATCCAAGAACTAACTAAACAAGACATAGCCCCAGCAGCAATCATCATCTCGCTTCTATCACTGCTAGGACTATTCTTCTACCTACGCCTTGCATACTGCGCAACAATCACTTTACCTCCTCATACTACAAATCATATGAAACAATGACATATTAACAAACCCATTAACCCCTCAATTGCTGTCCTAACTACCCTATCCATCATGCTCCTCCCAATTTCTCCTATACTCGCCACCATCATCTAA
haplotype_109 ATGAATCCCCAAGCAAAACTAATCTTCATCATTAGCCTACTCCTAGGAACAACCATCACAATCTCTAGCAACCATTGAGTAATGGCCTGAACTGGCCTTGAAATTAATACACTCGCTATCTTACCCTTAATCTCAAAGTCTCACCACCCCCGAGCCATTGAAGCAGCAACTAAATACTTCCTAGTACAAGCAGCTGCTTCAACTCTAGTTCTATTCTCCAGCATAACCAATGCTTGATCCACCGGACAATGAGACATTACTCAAATAACCCACCCAACATCTTCTCTAATCCTGACCGCAGCTATTTCAATAAAACTAGGATTGGCTCCATTTCATTTCTGATTCCCAGAAGTCCTACAAGGCTCCCCTCTAATAACTGGCCTTCTTCTTTCCACAGTCATAAAATTCCCACCAATCACCCTACTCTATATAACCTCACAATCACTCAATCCTACGCTACTAACCACTCTGGCCATCCTCTCCGTAGCTTTAGGAGGATGAATAGGACTAAATCAGACACAAACTCGAAAAATCATAGCCTTCTCCTCCATCGCCCACCTAGGATGAATAGCCATCATTCTCATTTACTACCCAAAACTCACCTTACTCAACTTCTACCTGTACGCCATAATAACTGCTGCTGTATTCCTGACCCTAAATTCAATAAAAGTCCTAAAGTTATCGACACTGATGACTGCATGAGCAAAAGCACCTTCACTTAGCACAATCCTCCTACTAACACTCCTATCTTTAGCCGGCCTGCCCCCTCTGACCGGTTTCCTCCCAAAATGACTTATCATCCAAGAACTAACTAAACAAGACATAGCCCCAGCAGCAATCATCATCTCGCTTCTATCACTGCTAGGACTATTCTTCTACCTACGCCTTGCATACTGCGCAACGATCACTTTACCTCCTCATACTACAAATCATATGAAACAATGACATATTAACAAACCCATTAACCCCTCAATTGCTGTCCTAACTACCCTATCCATCATGCTCCTCCCAATTTCTCCTATACTCGCCACCATCATCTAA
haplotype_110 ATGAATCCCCAAGCAAAACTAATCTTCATCATTAGCCTACTCCTAGGAACAACCATCACAATCTCTAGCAACCATTGAGTAATGGCCTGAACTGGCCTTGAAATTAATACACTCGCTATCTTACCCTTAATCTCAAAGTCTCACCACCCCCGAGCCATTGAAGCAGCAACTAAATACTTCCTAGTACAAGCAGCTGCTTCAACTCTAGTTCTATTCTCCAGCATAACCAATGCTTGATCCACCGGACAATGAGACATTACTCAAATAACCCACCCAACATCTTCTCTAATCCTGACCGCAGCTATTTCAATAAAACTAGGATTGGCTCCATTTCATTTCTGATTCCCAGAAGTCCTACAAGGCTCCCCTCTAATAACTGGCCTTCTTCTTTCCACAGTCATAAAATTCCCACCAATCACCCTACTCTATATAACCTCACAATCACTCAACCCTACGCTACTAACCACTCTGGCCATCCTCTCCGTAGCTTTAGGAGGATGAATAGGACTAAATCAGACACAAACTCGAAAAATCATAGCCTTCTCCTCCATCGCCCACCTAGGATGAATAGCCATCATTCTCATTTACTACCCAAAACTCACCTTACTCAACTTCTACCTGTACGCCATAATAACTGCTGCTGTATTCCTGACCCTAAATTCAATAAAAGTCCTAAAGTTATCGACACTGATGACTGCATGAGCAAAAGCACCTTCACTTAGCACAATCCTCCTACTAACACTCCTATCTTTAGCCGGCCTGCCCCCTCTGACCGGTTTCCTCCCAAAATGACTTATCATCCAAGAACTAACTAAACAGGACATAGCCCCAGCAGCAATCATCATCTCGCTTCTATCACTGCTAGGACTATTCTTCTACCTACGCCTTGCATACTGCGCAACGATCACTTTACCTCCTCATACTACAAATCATATGAAACAATGACATATTAACAAACCCATTAACCCCTCAATTGCTGTCCTAACTACCCTATCCATCATGCTCCTCCCAATTTCTCCTATACTCGCCACCATCATCTAA
haplotype_111 ATGAATCCCCAAGCAAAACTAATCTTCATCATTAGCCTACTCCTAGGAACAACCATCACAATCTCTAGCAACCATTGAGTAATGGCCTGAACTGGCCTTGAAATTAATACACTCGCTATCTTACCCTTAATCTCAAAGTCTCACCACCCCCGAGCCATTGAAGCAGCAACTAAATACTTCCTAGTACAAGCAGCTGCTTCAACTCTAGTTCTATTCTCCAGCATAACCAATGCTTGATCCACCGGACAATGAGACATTACTCAAATAACCCACCCAACATCTTCTCTAATCCTGACCGCAGCTATTTCAATAAAACTAGGATTGGCTCCATTTCATTTCTGATTCCCAGAAGTCCTACAAGGCTCCCCTCTGATAACTGGCCTTCTTCTTTCCACAGTCATAAAATTCCCACCAATCACCCTACTCTATATAACCTCACAATCACTCAACCCTACGCTACTAACCACTCTGGCCATCCTCTCCGTAGCTTTAGGAGGATGAATAGGACTAAATCAGACACAAACTCGAAAAATCATAGCCTTCTCCTCCATCGCTCACCTAGGATGAATAGCCATCATTCTCATTTACTACCCAAAACTCACCTTACTCAACTTCTACCTGTACGCCATAATAACTGCTGCTGTATTCCTGACCCTAAATTCAATAAAAGTCCTAAAGTTATCGACACTGATGACTGCATGAGCAAAAGCACCTTCACTTAGCACAATCCTCCTACTAACACTCCTATCTTTAGCCGGCCTGCCCCCTCTGACCGGTTTCCTCCCAAAATGACTTATCATCCAAGAACTAACTAAACAAGACATAGCCCCAGCAGCAATCATCATCTCGCTTCTATCACTGCTAGGACTATTCTTCTACCTACGCCTTGCATACTGCGCAACGATCACTTTACCTCCTCATACTACAAATCATATGAAACAATGACATATTAACAAACCCATTAACCCCTCAATTGCTGTCCTAACTACCCTATCCATCATGCTCCTCCCAATTTCTCCTATACTCGCCACCATCATCTAA
haplotype_112 ATGAATCCCCAAGCAAAACTAATCTTCATCATTAGCCTACTCCTAGGAACAACCATCACAATCTCTAGCAACCATTGAGTAATGGCCTGAACTGGCCTTGAAATTAATACACTCGCTATCTTACCCTTAATCTCAAAGTCTCACCACCCCCGAGCCATTGAAGCAGCAACTAAATACTTCCTAGTACAAGCAGCTGCTTCAACTCTAGTTCTATTCTCCAGCATAACCAATGCTTGATCCACCGGACAATGAGACATTACTCAAATAACCCACCCAACATCTTCTCTAATCCTGACCGCAGCTATTTCAATAAAACTAGGGTTGGCTCCATTTCATTTCTGATTCCCAGAAGTCCTACAAGGCTCCCCTCTAATAACTGGCCTTCTTCTTTCCACAGTCATAAAATTCCCACCAATCACCCTACTCTATATAACCTCACAATCACTTAACCCTACGCTACTAACCACTCTGGCCATCCTCTCCGTAGCTTTAGGAGGATGAATAGGACTAAATCAGACACAAACTCGAAAAATCATAGCCTTCTCCTCCATCGCCCACCTAGGATGAATAGCCATCATTCTCATTTACTACCCAAAACTCACCTTACTCAACTTCTACCTGTACGCCATAATAACTGCTGCTGTATTCCTGACCCTAAATTCAATAAAAGTCCTAAAGTTATCGACACTGATGACTGCATGAGCAAAAGCACCTTCACTTAGCACAATCCTCCTACTAACACTCCTATCTTTAGCCGGCCTGCCCCCTCTGACCGGTTTCCTCCCAAAATGACTTATCATCCAAGAACTAACTAAACAAGACATAGCCCCAGCAGCAATCATCATCTCGCTTCTATCACTGCTAGGACTATTCTTCTACCTACGCCTTGCATACTGCGCAACAATCACTTTACCTCCTCATACTACAAATCATATGAAACAATGACATATTAACAAACCCATTAACCCCTCAATTGCTGTCCTAACTACCCTATCCATCATGCTCCTCCCAATTTCTCCTATACTCGCCACCATCATCTAA
haplotype_113 ATGAATCCCCAAGCAAAACTAATCTTCATCATTAGCCTACTACTAGGAACAACCATCACAATCTCTAGCAACCATTGAGTAATGGCCTGAACTGGCCTTGAAATTAATACACTCGCTATCTTACCCTTAATCTCAAAGTCTCACCACCCCCGAGCCATTGAAGCAGCAACTAAATACTTCCTAGTACAAGCAGCTGCTTCAACTCTAGTTCTATTCTCCAGCATAACCAATGCTTGATCCACCGGACAATGAGACATTACTCAAATAACCCACCCAACATCTTCTCTAATCCTGACCGCAGCTATTTCAATAAAACTAGGATTGGCTCCATTTCATTTCTGATTCCCAGAAGTCCTACAAGGCTCCCCTCTAATAACTGGCCTTCTTCTTTCCACAGTCATAAAATTCCCACCAATCACCCTACTCTATATAACCTCACAATCACTCAACCCTACGCTACTAACCACTCTGGCCATCCTCTCCGTAGCTTTAGGAGGATGAATAGGACTAAATCAGACACAAACTCGAAAAATCATAGCCTTCTCCTCCATCGCCCACCTAGGATGAATAGCCATCATTCTCATTTACTACCCAAAACTCACCTTACTCAACTTCTACCTGTACGCCATAATAACTGCTGCTGTATTCCTGACCCTAAATTCAATAAAAGTCCTAAAGTTATCGACACTGATGACTGCATGAGCAAAAGCACCTTCACTTAGCACAATCCTCCTACTAACACTCCTATCTTTAGCCGGCCTGCCCCCTCTGACCGGTTTCCTCCCAAAATGACTTATCATCCAAGAACTAACTAAACAAGACATAGCCCCAGCAGCAATCATCATCTCGCTTCTATCACTGCTAGGACTATTCTTCTACCTACGCCTTGCATACTGCGCAACGATCACTTTACCTCCTCATACTACAAATCATATGAAACAATGACATATTAACAAACCCATTAACCCCTCAATTGCTGTCCTAACTACCCTATCCATCATGCTCCTCCCAATTTCTCCTATACTCGCCACCATCATCTAA
haplotype_114 ATGAATCCCCAAGCAAAACTGATCTTCATCATTAGCCTACTCCTAGGAACAACCATCACAATCTCTAGCAACCATTGAGTAATGGCCTGAACTGGCCTTGAAATTAATACACTCGCTATCTTACCCTTAATCTCAAAATCTCACCACCCCCGAGCCATTGAAGCAGCAACTAAATACTTCCTAGTACAAGCAGCTGCTTCAACTCTAGTTCTATTCTCCAGCATAACCAATGCCTGATCCACCGGACAATGAGACATTACTCAAATAACCCACCCAACATCTTCTCTAATCCTGACCGCAGCTATTTCAATAAAACTAGGATTGGCTCCATTTCATTTCTGATTCCCAGAAGTCCTACAAGGCTCCCCTCTAATAACTGGCCTTCTTCTTTCCACAGTCATAAAATTCCCACCAATCACCCTACTCTATATAACCTCACAATCACTCAACCCTACGCTACTAACCACTCTGGCCATCCTCTCCGTAGCTTTAGGAGGATGAATAGGACTAAATCAGACACAAACTCGAAAAATCATAGCCTTCTCCTCCATCGCCCACCTAGGATGAATAGCCATCATTCTCATTTACTACCCAAAACTCACCTTACTCAACTTCTACCTATACGCCATAATAACTGCTGCTGTATTCCTGACCCTAAATTCAATAAAAGTCCTAAAGTTATCGACACTGATGACTGCATGAGCAAAAGCACCTTCACTTAGCACAATCCTCCTACTAACACTCCTATCTTTAGCCGGCCTGCCCCCTCTGACCGGTTTCCTCCCAAAATGACTTATCATCCAAGAACTAACTAAACAAGACATAGCCCCAGCAGCAATCATCATCTCGCTTCTATCACTGCTAGGACTATTCTTCTACCTACGCCTTGCATACTGCGCAACGATCACTTTACCTCCTCATACTACAAATCATATGAAACAATGACATATTAACAAACCCATTAACCCCTCAATTGCTGTCCTAACTACCCTATCCATCATGCTCCTCCCAATTTCTCCTATACTCGCCACCATCATCTAA
haplotype_115 ATGAATCCCCAAGCAAAACTAATCTTCATCATTAGCCTACTCCTAGGAACAACCATCACAATCTCTAGCAATCATTGAGTAATGGCCTGAACTGGCCTTGAAATTAATACACTCGCTATCTTACCCTTAATCTCAAAGTCTCACCACCCCCGAGCCATTGAAGCAGCAACTAAATACTTCCTAGTACAAGCAGCTGCTTCAACTCTAGTTCTATTCTCCAGCATAACCAATGCTTGATCCACCGGACAATGAGACATTACTCAAATAACCCACCCAACATCTTCTCTAATCCTGACCGCAGCTATTTCAATAAAACTAGGATTGGCTCCATTTCATTTCTGATTCCCAGAAGTCCTACAAGGCTCCCCTCTAATAACTGGCCTTCTTCTTTCCACAGTCATAAAATTCCCACCAATCACCCTACTCTATATAACCTCACAATCACTCAACCCTACGCTACTAACCACTCTGGCCATCCTCTCCGTAGCTTTAGGAGGATGAATAGGACTAAATCAGACACAAACTCGAAAAATCATAGCCTTCTCCTCCATCGCCCACCTAGGATGAATAGCCATCATTCTCATTTACTACCCAAAACTCACCTTACTCAACTTCTACCTGTACGCCATAATAACTGCTGCTGTATTCCTGACCCTAAATTCAATAAAAGTCCTAAAGTTATCGACACTGATGACTGCATGAGCAAAAGCACCTTCACTTAGCACAATCCTCCTACTAACACTCCTATCTTTAGCCGGCCTGCCCCCTCTGACCGGTTTCCTCCCAAAATGACTTATCATCCAAGAACTAACTAAACAAGACATAGCCCCAGCAGCAATCATCATCTCGCTTCTATCACTGCTAGGACTATTCTTCTACCTACGCCTTGCATACTGCGCAACGATCACTTTACCTCCTCATACTACAAATCATATGAAACAATGACATATTAACAAACCCATTAACCCCTCAATTGCTGTCCTAACTACCCTATCCATCATGCTCCTCCCAATTTCTCCTATACTCGCCACCATCATCTAA
haplotype_116 ATGAATCCCCAAGCAAAACTAATCTTCATCATTAGCCTACTCCTAGGAACAACCATCACAATCTCTAGCAACCATTGAGTAATGGCCTGAACTGGCCTTGAAATTAATACACTCGCTATCTTACCCTTAATCTCAAAATCTCACCACCCCCGAGCCATTGAAGCAGCAACTAAATACTTCCTAGTACAAGCAGCTGCTTCAACTCTAGTTCTATTCTCCAGCATAACCAATGCTTGATCCACCGGACAATGAGACATTACTCAAATAACCCACCCAACATCTTCTCTAATCCTGACCGCAGCTATTTCAATAAAACTAGGATTGGCTCCATTTCATTTCTGATTCCCAGAAGTCCTACAAGGCTCCCCTCTAATAACTGGCCTTCTTCTTTCCACAGTCATAAAATTCCCACCAATCACCCTACTCTATATAACCTCACAATCACTCAACCCTACGCTACTAACCACTCTGGCCATCCTCTCCGTAGCTTTAGGAGGATGAATAGGACTAAATCAGACACAAACTCGAAAAATCATAGCCTTCTCCTCCATCGCCCACCTAGGATGAATAGCCATCATTCTAATTTACTACCCAAAACTCACCTTACTCAACTTCTACCTGTACGCCATAATAACTGCTGCTGTATTCCTGACCCTAAATTCAATAAAAGTCCTAAAGTTATCGACACTGATGACTGCATGAGCAAAAGCACCTTCACTTAGCACAATCCTCCTACTAACACTCCTATCTTTAGCCGGCCTGCCCCCTCTGACCGGTTTCCTCCCAAAATGACTTATCATCCAAGAACTAACTAAACAAGACATAGCCCCAGCAGCAATCATCATCTCGCTTCTATCACTGCTAGGACTATTCTTCTACCTACGCCTTGCATACTGCGCAACAATCACTTTACCTCCTCATACTACAAATCATATGAAACAATGACATATTAACAAACCCATTAACCCCTCAATTGCTGTCCTAACTACCCTATCCATCATGCTCCTCCCAATTTCTCCTATACTCGCCACCATCATCTAA
haplotype_117 ATGAATCCCCAAGCAAAACTAATCTTCATCATTAGCCTACTCCTAGGAACAACCATCACAATCTCTAGCAACCATTGAGTAATGGCCTGAACTGGCCTTGAAATTAATACACTCGCTATCTTACCCTTAATCTCAAAGTCTCACCACCCCCGAGCCATTGAAGCAGCAACTAAATACTTCCTAGTACAAGCAGCTGCTTCAACTCTAGTTCTATTCTCCAGCATAACCAATGCTTGATCCACCGGACAATGAGACATTACTCAAATAACCCACCCAACATCTTCTCTAATCCTGACCGCAGCTATTTCAATAAAACTAGGATTGGCTCCATTTCATTTCTGATTTCCAGAAGTCCTACAAGGCTCCCCTCTAATAACTGGCCTTCTTCTTTCCACAGTCATAAAATTCCCACCAATCACCCTACTCTATATAACCTCACAATCACTCAACCCTACGCTACTAACCACTCTGGCCATCCTCTCCGTAGCTTTAGGAGGATGAATAGGACTAAATCAGACACAAACTCGAAAAATCATAGCCTTCTCCTCCATCGCCCACCTAGGATGAATAGCCATCATTCTCATTTACTACCCAAAACTCACCTTACTCAACTTCTACCTGTACGCCATAATAACTGCTGCTGTATTCCTGACCCTAAATTCAATAAAAGTCCTAAAGTTATCGACACTGATGACTGCATGAGCAAAAGCACCTTCACTTAGCACAATCCTCCTACTAACACTCCTATCTTTAGCCGGCCTGCCCCCTCTGACCGGTTTCCTCCCAAAATGACTTATCATCCAAGAACTAACTAAACAAGACATAGCCCCAGCAGCAATCATCATCTCGCTTCTATCACTGCTAGGACTATTCTTCTACCTACGCCTTGCATACTGCGCAACGATCACTTTACCTCCTCATACTACAAATCATATGAAACAATGACATATTAACAAACCCATTAACCCCTCAATTGCTGTCCTAACTACCCTATCCATCATGCTCCTCCCAATTTCTCCTATACTCGCCACCATCATCTAA
haplotype_118 ATGAATCCCCAAGCAAAACTAATCTTCATCATTAGCCTACTCCTAGGAACAACCATCACAATCTCTAGCAACCATTGAGTAATGGCCTGAACTGGTCTTGAAATTAATACACTCGCTATCTTACCCTTAATCTCAAAGTCTCACCACCCCCGAGCCATTGAAGCAGCAACTAAATACTTCCTAGTACAAGCAGCTGCTTCAACTCTAGTTCTATTCTCCAGCATAACCAATGCTTGATCCACCGGACAATGAGACATTACTCAAATAACCCACCCAACATCTTCTCTAATCCTGACCGCAGCTATTTCAATAAAACTAGGATTGGCTCCATTTCATTTCTGATTCCCAGAAGTCCTACAAGGCTCCCCTCTAATAACTGGCCTTCTTCTTTCCACAGTCATAAAATTCCCACCAATCACCCTACTCTATATAACCTCACAATCACTCAACCCTACGCTACTAACCACTCTGGCCATCCTCTCCGTAGCTTTAGGAGGATGAATAGGACTAAATCAGACACAAACTCGAAAAATCATAGCCTTCTCCTCCATCGCCCACCTAGGATGAATAGCCATCATTCTCATTTACTACCCAAAACTCACCTTACTCAACTTCTACCTGTACGCCATAATAACTGCTGCTGTATTCCTGACCCTAAATTCAATAAAAGTCCTAAAGTTATCGACACTGATGACTGCATGAGCAAAAGCACCTTCACTTAGCACAATCCTCCTACTAACACTCCTATCTTTAGCCGGCCTGCCCCCTCTGACCGGTTTCCTCCCAAAATGACTTATCATCCAAGAACTAACTAAACAAGACATAGCCCCAGCAGCAATCATCATCTCGCTTCTATCACTGCTAGGACTATTCTTCTACCTACGCCTTGCATACTGCGCAACGATCACTTTACCTCCTCATACTACAAATCATATGAAACAATGACATATTAACAAACCCATTAACCCCTCAATTGCTGTCCTAACTACCCTATCCATCATGCTCCTCCCAATTTCTCCTATACTCGCCACCATCATCTAA
haplotype_119 ATGAATCCCCAAGCAAAACTAATCTTCATCATTAGCTTACTCCTAGGAACAACCATCACAATCTCTAGCAACCATTGAGTAATGGCCTGAACTGGCCTTGAAATTAATACACTCGCTATCTTACCCTTAATCTCAAAGTCTCACCACCCCCGAGCCATTGAAGCAGCAACTAAATACTTCCTAGTACAAGCAGCTGCTTCAACTCTAGTTCTATTCTCCAGCATAACCAATGCTTGATCCACCGGACAATGAGACATTACTCAAATAACCCACCCAACATCTTCTCTAATCCTGACCGCAGCTATTTCAATAAAACTAGGATTGGCTCCATTTCATTTCTGATTCCCAGAAGTCCTACAAGGCTCCCCTCTAATAACTGGCCTTCTTCTTTCCACAGTCATAAAATTCCCACCAATCACCCTACTCTATATAACCTCACAATCACTCAACCCTACGCTACTAACCACTCTGGCCATCCTCTCCGTAGCTTTAGGAGGATGAATAGGACTAAATCAGACACAAACTCGAAAAATCATAGCCTTCTCCTCCATCACCCACCTAGGATGAATAACCATCATTCTCATTTACTACCCAAAACTCACCTTACTCAACTTCTACCTGTACGCCATAATAACTGCTGCTGTATTCCTGACCCTAAATTCAATAAAAGTCCTAAAGTTATCGACACTGATGACTGCATGAGCAAAAGCACCTTCACTTAGCACAATCCTCCTACTAACACTCCTATCTTTAGCCGGCCTGCCCCCTCTGACCGGTTTCCTCCCAAAATGACTTATCATCCAAGAACTAACTAAACAAGACATAGCCCCAGCAGCAATCATCATCTCGCTTCTATCACTGCTAGGACTATTCTTCTACCTACGCCTTGCATACTGCGCAACGATCACTTTACCTCCTCATACTACAAATCATATGAAACAATGACATATTAACAAACCCATTAACCCCTCAATTGCTGTCCTAACTACCCTATCCATCATGCTCCTCCCAATTTCTCCTATACTCGCCACCATCATCTAA
haplotype_120 ATGAATCCCCAAGCAAAACTAATCTTCATCATTAGCCTACTCCTAGGAACAACCATCACAATCTCTAGCAACCATTGAGTAATGGCCTGAACTGGCCTTGAAATTAATACACTCGCTATCTTACCCTTAATCTCAAAGTCTCACCACCCCCGAGCCATTGAAGCAGCAACTAAATACTTCCTAGTACAAGCAGCTGCTTCAACTCTAGTTCTATTCTCCAGCATAACCAATGCTTGATCCACCGGACAATGAGACATTACTCAAATAACCCACCCAACATCTTCTCTAATCCTAACCGCAGCTATTTCAATAAAACTAGGATTGGCTCCATTTCATTTCTGATTCCCAGAAGTCCTACAAGGCTCCCCTCTAATAACTGGCCTTCTTCTTTCCACAGTCATAAAATTCCCACCAATCACCCTACTCTATATAACCTCACAATCACTCAACCCTACGCTACTAACCACTCTGGCCATCCTCTCCGTAGCTTTAGGAGGATGAATAGGACTAAATCAGACACAAACTCGAAAAATCATAGCCTTCTCCTCCATCGCCCACCTAGGATGAATAGCCATCATTCTCATTTACTACCCAAAACTCACCTTACTCAACTTCTACCTGTACGCCATAATAACTGCTGCTGTATTCCTGACCCTAAATTCAATAAAAGTCCTAAAGTTATCGACACTGATGACTGCATGAGCAAAAGCACCTTCACTTAGCACAATCCTCCTACTAACACTCCTATCTTTAGCCGGCCTGCCCCCTCTGACCGGTTTCCTCCCAAAATGACTTATCATCCAAGAACTAACTAAACAAGACATAGCCCCAGCAGCAATCATCATATCGCTTCTATCACTGCTAGGACTATTCTTCTACCTACGCCTTGCATACTGCGCAACGATCACTTTACCTCCTCATACTACAAATCATATGAAACAATGACATATTAACAAACCCATTAACCCCTCAATTGCTGTCCTAACTACCCTATCCATCATGCTCCTCCCAATTTCTCCTATACTCGCCACCATCATCTAA
haplotype_121 ATGAATCCCCAAGCAAAACTAATCTTCATCATTAGCCTACTCCTAGGAACAACCATCACAATCTCTAGCAACCATTGAGTAATGGCCTGAACTGGCCTTGAAATTAATACACTCGCTATCTTACCCTTAATCTCAAAGTCTCACCACCCCCGAGCCATTGAAGCAGCAACTAAATACTTCCTAGTACAAGCAGCTGCTTCAACTCTAGTTCTATTCTCCAGCATAACCAATGCTTGATCCACCGGACAATGAGACATTACTCAAATAACCCACCCAACATCTTCTCTAATCCTAACCGCAGCTATTTCAATAAAACTAGGATTGGCTCCATTTCATTTCTGATTCCCAGAAGT?CTACAAGGCTCCCCTCTAATAACTGGCCTTCTTCTTTCCACAGTCATAAAATTCCCACCAATCACCCTACTCTATATAACCTCACAATCACTCAACCCTACGCTACTAACCACTCTGGCCATCCTCTCCGTAGCTTTAGGAGGATGAATAGGACTAAATCAGACACAAACTCGAAAAATCATAGCCTTCTCCTCCATCGCCCACCTAGGATGAATAGCCATCATTCTCATTTACTACCCAAAACTCACCTTACTCAACTTCTACCTGTACGCCATAATAACTGCTGCTGTATTCCTGACCCTAAATTCAATAAAAGTCCTAAAGTTATCGACACTGATGACTGCATGAGCAAAAGCACCTTCACTTAGCACAATCCTCCTACTAACACTCCTATCTTTAGCCGGCCTGCCCCCTCTGACCGGTTTCCTCCCAAAATGACT?AT?ATCCAAGAACTAAC?AAACAAGACATAGCCCCAGCAGCAATCATCATCTCGCTTCTATCACTGCTAGGACTATTCTTCTACCTACGCCTTGCATACTGCGCAACAATCACTTTACCTCCTCATACTACAAATCATATGAAACAATGACATATTAACAAACCCATTAACCCCTCAATTGCTGTCCTAA????????????????????????????????????????????????????????
haplotype_122 ATGAATCCCCAAGCAAAACTAATCTTCATCATTAGCCTACTCCTAGGAACAACCATCACAATCTCTAGCAACCATTGAGTAATGGCCTGAACTGGCCTTGAAATTAATACACTCGCTATCTTACCCTTAATCTCAAAGTCTCACCACCCCCGAGCCATTGAAGCAGCAACTAAATACTTCCTAGTACAAGCAGCTGCTTCAACTCTAGTTCTATTCTCCAGCATAACCAATGCTTGATCCACCGGACAATGAGACATTACTCAAATAACCCACCCAACATCTTCTCTAATCCTGACCGCAGCTATTTCAATAAAACTAGGATTGGCTCCATTTCATTTCTGATTCCCAGAAGT?CTACAAGGCTCCCCTCTAATAACTGGCCTTCTTCTTTCCACAGTCATAAAATTCCCACCAATCACCCTACTCTATATAACCTCACAATCACTTAACCCTACGCTACTAACCACTCTGGCCATCCTCTCCGTAGCTTTAGGAGGATGAATAGGACTAAATCAGACACAAACTCGAAAAATCATAGCCTTCTCCTCCATCGCCCACCTAGGATGAATAGCCATCATTCTCATTTACTACCCAAAACTCACCTTACTCAACTTCTACCTGTACGCCATAATAACTGCTGCTGTATTCCTGACCCTAAATTCAATAAAAGTCCTAAAGTTATCGACACTGATGACTGCATGAGCAAAAGCACCTTCACTTAGCACAATCCTCCTACTAACACTCCTATCTTTAGCCGGCCTGCCCCCTCTGACCGGTTTCCTCCCAAAATGACTCATTATCCAAGAACTAACCAAACAAGACATAGCCCCAGCAGCAATCATCATCTCGCTTCTATCACTGCTAGGACTATTCTTCTACCTACGCCTTGCATACTGCGCAACAATCACTTTACCTCCTCATACTACAAATCATATGAAACAATGACATATCAACAAACCCATTAACCCCTCAATTGCTGTCCTAACTACCCTATCCATCATGCTCCTCCCAATTTCTCCTATACTCGCCACCATCATCTAA
haplotype_123 ATGAATCCCCAAGCAAAACTAATCTTCATCATTAGCCTACTCCTAGGAACAACCATCACAATCTCTAGCAACCATTGAGTAATGGCCTGAACTGGCCTTGAAATTAATACACTCGCTATCTTACCCTTAATCTCAAAGTCTCACCACCCCCGAGCCATTGAAGCAGCAACTAAATACTTCCTAGTACAAGCAGCTGCTTCAACTCTAGTTCTATTCTCCAGCATAACCAATGCTTGATCCACCGGACAATGAGACATTACTCAAATAACCCACCCAACATCTTCTCTAATCCTGACCGCAGCTATTTCAATAAAACTAGGATTGGCTCCATTTCATTTCTGATTCCCAGAAGTCCTACAAGGCTCCCCTCTAATAACTGGCCTTCTTCTTTCCACAGTCATAAAATTCCCACCAATCACCCTACTCTATATAACCTCACAATCACTCAACCCTACGCTACTAACCACTCTGGCCATCCTCTCCGTAGCTTTAGGAGGATGAATAGGACTAAATCAGACACAAACTCGAAAAATCATAGCCTTCTCCTCCATCGCCCACCTAGGATGAATAGCCATCATTCTCATTTACTACCCAAAACTCACCTTACTCAACTTCTACCTGTACGCCATAATAACTGCTGCTGTATTCCTGACCCTAAATTCAATAAAAGTCCTAAAGTTATCGACACTGATGACTGCATGAGCAAAAGCACCTTCACTTAGCACAATCCTCCTACTAACACTCCTATCTTTAGCCGGCCTGCCCCCTCTGACCGGTTTCCTCCCAAAATGACTTATCATCCAAGAACTAACTAAACAAGACATAGCCCCAGCAGCAATCATCATCTCGCTTCTATCACTGCTAGGACTATTTTTCTACCTACGCCTTGCATACTGCGCAACAATCACTTTACCTCCTCATACTACAAATCATATGAAACAATGACATATTAACAAACCCATTAACCCCTCAATTGCTGTCCTAACTACCCTATCCATCATGCTCCTCCCAATTTCTCCTATACTCGCCACCATCATCTAA
haplotype_124 ATGAATCCCCAAGCAAAACTAATCTTCATCATTAGCCTACTCCTAGGAACAACCATCACAATCTCTAGCAACCATTGAGTAATGGCCTGAACTGGCCTTGAAATTAATACACTCGCTATCTTACCCTTAATCTCAAAGTCTCACCACCCCCGAGCCATTGAAGCAGCAACTAAATACTTCCTAGTACAAGCAGCTGCTTCAACTCTAGTTCTATTCTCCAGCATAACCAATGCTTGATCCACCGGACAATGAGACATTACTCAAATAACCCACCCAACATCTTCTCTAATCCTGACCGCAGCTATTTCAATAAAACTAGGATTGGCTCCATTTCATTTCTGATTCCCAGAAGTCCTACAAGGCTCCCCTCTAATAACTGGCCTTCTTCTTTCCACAGTCATAAAATTCCCACCAATCACCCTACTCTATATAACCTCACAATCACTCAACCCTACGCTACTAACCACTCTGGCCATCCTCTCCGTAGCTTTAGGAGGATGAATAGGACTAAATCAGACACAAACTCGAAAAATCATAGCCTTCTCCTCCATCGCCCACCTAGGATGAATAGCCATCATTCTCATTTACTACCCAAAACTCACCTTACTTAACTTCTACCTGTACGCCATAATAACTGCTGCTGTATTCCTGACCCTAAATTCAATAAAAGTCCTAAAGTTATCGACACTGATGACTGCATGAGCAAAAGCACCTTCACTTAGCACAATCCTCCTACTAACACTCCTATCTTTAGCCGGCCTGCCCCCTCTGACCGGTTTCCTCCCAAAATGACTTATCATCCAAGAACTAACTAAACAAGACATAGCCCCAGCAGCAATCATCATCTCGCTTCTATCACTGCTAGGACTATTCTTCTACCTACGCCTTGCATACTGCGCAACGATCACTTTACCTCCTCATACTACAAATCATATGAAACAATGACATATTAACAAACCCATTAACCCCTCAATTGCTGTCCTAACTACCCTATCCATCATGCTCCTCCCAATTTCTCCTATACTCGCCACCATCATCTAA
haplotype_125 ATGAATCCCCAAGCAAAACTAATCTTCATCATTAGCCTACTCCTAGGAACAACCATCACAATCTCTAGCAACCATTGAGTAATGGCCTGAACTGGCCTTGAAATTAATACACTCGCTATCTTACCCTTAATCTCAAAGTCTCACCACCCCCGAGCCATTGAAGCAGCAACTAAATACTTCCTAGTACAAGCAGCTGCTTCAACTCTAGTTCTATTCTCCAGCATAACCAATGCTTGATCCACCGGACAATGAGACATTACTCAAATAACCCACCCAACATCTTCTCTAATCCTGACCGCAGCTATTTCAATAAAACTAGGATTGGCTCCATTTCATTTCTGATTCCCAGAAGTCCTACAAGGCTCCCCTCTAATAACTGGCCTTCTTCTTTCCACAGTCATAAAATTCCCACCAATCACCCTACTCTATATAACCTCACAGTCACTCAACCCTACGCTACTAACCACTCTGGCCATCCTCTCCGTAGCTTTAGGAGGATGAATAGGACTAAATCAGACACAAACTCGAAAAATCATAGCCTTCTCCTCCATCGCCCACCTAGGATGAATAGCCATCATTCTCATTTACTACCCAAAACTCACCTTACTCAACTTCTACCTGTACGCCATAATAACTGCTGCTGTATTCCTGACCCTAAATTCAATAAAAGTCCTAAAGTTATCGACACTGATGACTGCATGAGCAAAAGCACCTTCACTTAGCACAATCCTCCTACTAACACTCCTATCTTTAGCCGGCCTGCCCCCTCTGACCGGTTTCCTCCCAAAATGACTTATCATCCAAGAACTAACTAAACAAGACATAGCCCCAGCAGCAATCATCATCTCGCTTCTATCACTGCTAGGACTATTCTTCTACCTACGCCTTGCATACTGCGCAACGATCACTTTACCTCCTCATACTACAAATCATATGAAACAATGACATATTAACAAACCCATTAACCCCTCAATTGCTGTCCTAACTACCCTATCCATCATGCTCCTCCCAATTTCTCCTATACTCGCCACCATCATCTAA
haplotype_126 ATGAATCCCCAAGCAAAACTAATCTTCATCATTAGCCTACTCCTAGGAACAACCATCACAATCTCTAGCAACCATTGAGTAATGGCCTGAACTGGCCTTGAAATTAATACACTCGCTATCTTACCCTTAATCTCAAAGTCTCACCACCCCCGAGCCATTGAAGCAGCAACTAAATACTTCCTAGTACAAGCAGCTGCTTCAACTCTAGTTCTATTCTCCAGCATAACCAATGCTTGATCCACCGGACAATGAGACATTACTCAAATAACCCACCCAACATCTTCTCTAATCCTGACCGCAGCTATTTCAATAAAACTAGGATTGGCTCCATTTCATTTCTGATTCCCAGAAGTCCTACAAGGCTCCCCTCTAATAACTGGCCTTCTTCTTTCCACAGTCATAAAATTCCCACCAATCACCCTACTCTATATAACCTCACAATCACTCAACCCTACGCTACTAACCACTCTGGCCATCCTCTCCGTAGCTTTAGGAGGATGAATAGGACTAAATCAAACACAAACTCGAAAAATCATAGCCTTCTCCTCCATCGCCCACCTAGGATGAATAGCCATCATTCTCATTTACTACCCAAAACTCACCTTACTCAACTTCTACCTGTACGCCATAATAACTGCTGCTGTATTCCTGACCCTAAATTCAATAAAAGTCCTAAAGTTATCGACACTGATGACTGCATGAGCAAAAGCACCTTCACTTAGCACAATCCTCCTACTAACACTCCTATCTTTAGCCGGCCTGCCCCCTCTGACCGGTTTCCTCCCAAAATGACTTATCATCCAAGAACTAACTAAACAAGACATAGCCCCAGCAGCAATCATCATCTCGCTTCTATCACTGCTAGGACTATTCTTCTACCTACGCCTTGCATACTGCGCAACAATCACTTTACCTCCTCATACTACAAATCATATGAAACAATGACATATTAACAAACCCATTAACCCCTCAATTGCTGTCCTAACTACCCTATCCATCATGCTCCTCCCAATTTCTCCTATACTCGCCACCATCATCTAA
haplotype_127 ATGAATCCCCAAGCAAAACTAATCTTCATCATTAGCCTACTCCTAGGAACAACCATCACAATCTCTAGCAACCATTGAGTAATGGCCTGAACTGGCCTTGAAATTAATACACTCGCTATCTTACCCTTAATCTCAAAGTCTCACCACCCCCGAGCCATTGAAGCAGCAACTAAATACTTCCTAGTACAAGCAGCTGCTTCAACTCTAGTTCTATTCTCCAGCATAACCAATGCTTGATCCACCGGACAATGAGACATTACTCAAATAACCCACCCAACATCTTCTCTAATCCTGACCGCAGCTATTTCAATAAAACTAGGATTGGCTCCATTTCATTTCTGATTCCCAGAAGTCCTACAAGGCTCCCCTCTAATAACTGGCCTTCTTCTTTCCACAGTCATAAAATTCCCACCAATCACCCTACTCTATATAACCTCACAATCACTCAACCCTACGCTACTAACCACTCTGGCCATCCTCTCCGTAGCTTTAGGAGGATGAATAGGACTAAATCAGACACAAACTCGAAAAATCATAGCCTTCTCCTCCATCGCCCACCTAGGATGAATAGCCATCATTCTCATTTACTACCCAAAACTCACCTTACTCAACTTCTACCTGTACGCTATAATAACTGCTGCTGTATTCCTGACCCTAAATTCAATAAAAGTCCTAAAGTTATCGACACTGATGACTGCATGAGCAAAAGCACCTTCACTTAGCACAATCCTCCTACTAACACTCCTATCTTTAGCCGGCCTGCCCCCTCTGACCGGTTTCCTCCCAAAATGACTTATCATCCAAGAACTAACTAAACAAGACATAGCCCCAGCAGCAATCATCATCTCGCTTCTATCACTGCTAGGACTATTCTTCTACCTACGCCTTGCATACTGCGCAACGATCACTTTACCTCCTCATACTACAAATCATATGAAACAATGACATATTAACAAACCCATTAACCCCTCAATTGCTGTCCTAACTACCCTATCCATCATGCTCCTCCCAATTTCCCCTATACTCGCCACCATCATCTAA
haplotype_128 ATGAATCCCCAAGCAAAACTAATCTTCATCATTAGCCTACTCCTAGGAACAACCATCACAATCTCTAGCAACCATTGAGTAATGGCCTGAACTGGCCTTGAAATTAATACACTCGCTATCTTACCCTTAATCTCAAAGTCTCACCACCCCCGAGCCATTGAAGCAGCAACTAAATACTTCCTAGTACAAGCAGCTGCTTCAACTCTAGTTCTATTCTCCAGCATAACCAATGCTTGATCCACCGGACAATGAGACATTACTCAAATAACCCACCCAACATCTTCTCTAATCCTGACCGCAGCTATTTCAATAAAACTAGGATTGGCTCCATTTCATTTCTGATTCCCAGAAGTCCTACAAGGCTCCCCTCTAATAACTGGCCTTCTTCTTTCCACAGTCATAAAATTCCCACCAATCACCCTACTCTATATAACCTCACAATCACTTAACCCTACGCTACTAACCACTCTGGCCATCCTCTCCGTAGCTTTAGGAGGATGAATAGGACTAAATCAGACACAAACTCGAAAAATCATAGCCTTCTCCTCCATCGCCCACCTAGGATGAATAGCCATCATTCTCATTTACTACCCAAAACTCACCTTACTCAACTTCTACCTGTACGCCATAATAACTGCTGCTGTATTCCTGACCCTAAATTCAATAAAAGTCCTAAAGTTATCGACACTGATGACTGCATGAGCAAAAGCACCTTCACTTAGCACAATCCTCCTACTAACACTCCTATCTTTAGCCGGCCTGCCCCCTCTGACCGGTTTCCTCCCAAAATGACTTATCATCCAAGAACTAACTAAACAAGACATAGCCCCAGCAGCAATCATCATCTCGCTTCTATCACTGCTAGGACTATTCTTCTACCTACGCCTTGCATACTGCGCAACAATCACTTTACCTCCTCATACTACAAATCATATGAAACAATGACATATTAACAAACCCATTAACCCCTCAATTGCTGTCCTAACTACCCTATCCATCATGCTCCTCCCAATTTCTCCTATACTCGCCACCATCATCTAA
haplotype_129 ATGAATCCCCAAGCAAAACTAATCTTCATCATTAGCCTACTCCTAGGAACAACCATCACAATCTCTAGCAACCATTGAGTAATGGCCTGAACTGGCCTTGAAATTAATACACTCGCTATCTTACCCTTAATCTCAAAGTCTCACCACCCCCGAGCCATTGAAGCAGCAACTAAATACTTCCTAGTACAAGCAGCTGCTTCAACTCTAGTTCTATTCTCCAGCATAACCAATGCTTGATCCACCGGACAATGAGACATTACTCAAATAACCCACCCAACATCTTCTCTAATCCTGACCGCAGCTATTTCAATAAAACTAGGATTGGCTCCATTTCATTTCTGATTCCCAGAAGTCCTACAAGGCTCCCCTCTAATAACTGGCCTTCTTCTTTCCACAGTCATAAAATTCCCACCAATCACCCTACTCTATATAACCTCACAATCACTCAACCCTACGCTACTAACCACTCTGGCCATCCTCTCCGTAGCTTTAGGAGGATGAATAGGACTAAATCAGACACAAACTCGAAAAATCATAGCCTTCTCCTCCATCGCCCACCTAGGATGAATAGCCATCATTCTCGTTTACTACCCAAAACTCACCTTACTCAACTTCTACCTGTACGCCATAATAACTGCTGCTGTATTCCTGACCCTAAATTCAATAAAAGTCCTAAAGTTATCGACACTGATGACTGCATGAGCAAAAGCACCTTCACTTAGCACAATCCTCCTACTAACACTCCTATCTTTAGCCGGCCTGCCCCCTCTGACCGGTTTCCTCCCAAAATGACTTATCATCCAAGAACTAACTAAACAAGACATAGCCCCAGCAGCAATCATCATCTCGCTTCTATCACTGCTAGGACTATTCTTCTACCTACGCCTTGCATACTGCGCAACGATCACTTTACCTCCTCATACTACAAATCATATGAAACAATGACATATTAACAAACCCATTAACCCCTCAATTGCTGTCCTAACTACCCTATCCATCATGCTCCTCCCAATTTCTCCTATACTCGCCACCATCATCTAA
haplotype_130 ATGAATCCCCAAGCAAAACTAATCTTCATCATTAGCCTACTCCTAGGAACAACCATCACAATCTCTAGCAACCATTGAGTAATGGCCTGAACTGGCCTTGAAATTAATACACTCGCTATCTTACCCTTAATCTCAAAGTCTCACCACCCCCGAGCCATTGAAGCAGCAACTAAATACTTCCTAGTACAAGCAGCTGCTTCAACTCTAGTTCTATTCTCCAGCATAACCAATGCTTGATCCACCGGACAATGAGACATTACTCAAATAACCCACCCAACATCTTCTCTAATCCTGACCGCAGCTATTTCAATAAAACTAGGATTGGCTCCATTTCATTTCTGATTCCCAGAAGTCCTACAAGGCTCCCCTCTAATAACTGGCCTTCTTCTTTCCACAGTCATAAAATTCCCACCAATCACCCTACTCTATATAACCTCACAATCACTCAACCCTACGCTACTAACCACTCTGGCCATCCTCTCCGTAGCTTTAGGAGGATGAATAGGACTAAATCAGACACAAACTCGAAAAATCATAGCCTTCTCCTCCATCGCCCACCTAGGATGAATAGCCATCATTCTCATTTACTACCCAAAACTCACCTTACTCAACTTCTACCTGTACGCCATAATAACTGCTGCTGTATTCCTAACCCTAAATTCAATAAAAGTCCTAAAGTTATCGACACTGATGACTGCATGAGCAAAAGCACCTTCACTTAGCACAATCCTCCTACTAACACTCCTATCTTTAGCCGGCCTGCCCCCTCTGACCGGTTTCCTCCCAAAATGACTTATCATCCAAGAACTAACTAAACAAGACATAGCCCCAGCAGCAATCATCATCTCGCTTCTATCACTGCTAGGACTATTCTTCTACCTACGCCTTGCATACTGCGCAACAATCACTTTACCTCCTCATACTACAAATCATATGAAACAATGACATATTAACAAACCCATTAACCCCTCAATTGCTGTCCTAACTACCCTATCCATCATGCTCCTCCCAATTTCTCCTATACTCGCCACCATCATCTAA
haplotype_131 ATGAATCCCCAAGCAAAACTAATCTTCATCATTAGCCTACTCCTAGGAACAACCATCACAATCTCTAGCAACCATTGAGTAATGGCCTGAACTGGCCTTGAAATTAATACACTCGCTATCTTACCCCTAATCTCAAAGTCTCACCACCCCCGAGCCATTGAAGCAGCAACTAAATACTTCCTAGTACAAGCAGCTGCTTCAACTCTAGTTCTATTCTCCAGCATAACCAATGCTTGATCCACCGGACAATGAGACATTACTCAAATAACCCACCCAACATCTTCTCTAATCCTGACCGCAGCTATTTCAATAAAACTAGGATTGGCTCCATTTCATTTCTGATTCCCAGAAGTCCTACAAGGCTCCCCTCTAATAACTGGCCTTCTTCTTTCCACAGTCATAAAATTCCCACCAATCACCCTACTCTATATAACCTCACAATCACTTAACCCTACGCTACTAACCACTCTGGCCATCCTCTCCGTAGCTTTAGGAGGATGAATAGGACTAAATCAGACACAAACTCGAAAAATCATAGCCTTCTCCTCCATCGCCCACCTAGGATGAATAGCCATCATTCTCATTTACTACCCAAAACTCACCTTACTCAACTTCTACCTGTACGCCATAATAACTGCTGCTGTATTCCTGACCCTAAATTCAATAAAAGTCCTAAAGTTATCGACACTGATGACTGCATGAGCAAAAGCACCTTCACTTAGCACAATCCTCCTACTAACACTCCTATCTTTAGCCGGCCTGCCCCCTCTGACCGGTTTCCTCCCAAAATGACTTATCATCCAAGAACTAACTAAACAAGACATAGCCCCAGCAGCAATCATCATCTCGCTTCTATCACTGCTAGGACTATTCTTCTACCTACGCCTTGCATACTGCGCAACAATCACTTTACCTCCTCATACTACAAATCATATGAAACAATGACATATTAACAAACCCATTAACCCCTCAATTGCTGTCCTAACTACCCTATCCATCATGCTCCTCCCAATTTCTCCTATACTCGCCACCATCATCTAA
haplotype_132 ATGAATCCCCAAGCAAAACTAATCTTCATCATTAGCCTACTCCTAGGAACAACCATCACAATCTCTAGCAACCATTGAGTAATGGCCTGAACTGGCCTTGAAATTAATACACTCGCTATCTTACCCTTAATCTCAAAGTCTCACCACCCCCGAGCCATTGAAGCAGCAACTAAATACTTCCTAGTACAAGCAGCTGCTTCAACTCTAGTTCTATTCTCCAGCATAACCAATGCTTGATCCACCGGACAATGAGACATTACTCAAATAACCCACCCAACATCTTCTCTAATCCTGACCGCAGCTATTTCAATAAAACTAGGATTGGCTCCATTTCATTTCTGATTCCCAGAAGTCCTACAAGGCTCCCCTCTAATAACTGGCCTTCTTCTTTCCACAGTCATAAAATTCCCACCAATCACCCTACTCTATATAACCTCACAATCACTCAACCCTACGCTACTAACCACTCTGGCCATCCTCTCCGTAGCTTTAGGAGGATGAATAGGACTAAATCAGACACAAACTCGAAAAATCATAGCCTTCTCCTCCATCGCCCACCTAGGATGAATAACCATCATTCTCATTTACTACCCAAAACTCACCTTACTCAACTTCTACCTGTACGCCATAATAACTGCTGCTGTATTCCTGACCCTAAATTCAATAAAAGTCCTAAAGTTATCGACACTGATGACTGCATGAGCAAAAGCACCTTCACTTAGCACAATCCTCCTACTAACACTCCTATCTTTAGCCGGCCTGCCCCCTCTGACCGGTTTCCTCCCAAAATGACTTATCATCCAAGAACTAACTAAACAAGACATAGCCCCAGCAGCAATCATCATCTCGCTTCTATCACTGCTAGGACTATTCTTCTACCTACGCCTTGCATACTGCGCAACGATCACTTTACCTCCTCATACTACAAATCATATGAAACAATGACATATTAACAAACCCATTAACCCCTCAATTGCTGTCCTAACTACCCTATCCATCATGCTCCTCCCAATTTCTCCTATACTCGCCACCATCATCTAA
haplotype_133 ATGAATCCCCAAGCAAAACTAATCTTCATCATTAGCCTACTCCTAGGAACAACCATCACAATCTCTAGCAACCATTGAGTAATGGCCTGAACTGGCCTTGAAATTAATACACTCGCTATCTTACCCTTAATCTCAAAGTCTCACCACCCCCGAGCCATTGAAGCAGCAACTAAATACTTCCTAGTACAAGCAGCTGCTTCAACTCTAGTTCTATTCTCCAGCATAACCAATGCTTGATCCACCGGACAATGAGACATTACTCAAATAACCCACCCAACATCTTCTCTAATCCTGACCGCAGCTATTTCAATAAAACTAGGATTGGCTCCATTTCATTTCTGATTCCCAGAAGTCCTACAAGGCTCCCCTCTAATAACTGGCCTTCTTCTTTCTACAGTCATAAAATTCCCACCAATCACCCTACTCTATATAACCTCACAATCACTCAACCCTACGCTACTAACCACTCTGGCCATCCTCTCCGTAGCTTTAGGAGGATGAATAGGACTAAATCAGACACAAACTCGAAAAATCATAGCCTTCTCCTCCATCGCCCACCTAGGATGAATAGCCATCATTCTCATTTACTACCCAAAACTCACCTTACTCAACTTCTACCTGTACGCCATAATAACTGCTGCTGTATTCCTGACCCTAAATTCAATAAAAGTCCTAAAGTTATCGACACTGATGACTGCATGAGCAAAAGCACCTTCACTTAGCACAATCCTCCTACTAACACTCCTATCTTTAGCCGGCCTGCCCCCTCTGACCGGTTTCCTCCCAAAATGACTTATCATCCAAGAACTAACTAAACAAGACATAGCCCCAGCAGCAATCATCATCTCACTTCTATCACTGCTAGGACTATTCTTCTACCTACGCCTTGCATACTGCGCAACGATCACTTTACCTCCTCATACTACAAATCATATGAAACAATGACATATTAACAAACCCATTAACCCCTCAATTGCTGTCCTAACTACCCTATCCATCATGCTCCTCCCAATTTCTCCTATACTCGCCACCATCATCTAA
haplotype_134 ATGAATCCCCAAGCAAAACTAATCTTCATCATTAGCCTACTCCTAGGAACAACCATCACAATCTCTAGCAACCATTGAGTAATGGCCTGAACTGGCCTTGAAATTAATACACTCGCTATCTTACCCTTAATCTCAAAGTCTCACCACCCCCGAGCCATTGAAGCAGCAACTAAATACTTCCTAGTACAAGCAGCTGCTTCAACTCTAGTTCTATTTTCCAGCATAACCAATGCTTGATCCACCGGACAATGAGACATTACTCAAATAACCCACCCAACATCTTCTCTAATCCTGACCGCAGCTATTTCAATAAAACTAGGATTGGCTCCATTTCATTTCTGATTCCCAGAAGTCCTACAAGGCTCCCCTCTAATAACTGGCCTTCTTCTTTCCACAGTCATAAAATTCCCACCAATCACCCTACTCTATATAACCTCACAATCACTCAACCCTACGCTACTAACCACTCTGGCCATCCTCTCCGTAGCTTTAGGAGGATGAATAGGACTAAATCAGACACAAACTCGAAAAATCATAGCCTTCTCCTCCATCGCCCACCTAGGATGAATAGCCATCATTCTCATTTACTACCCAAAACTCACCTTACTCAACTTCTACCTGTACGCCATAATAACTGCTGCTGTATTCCTGACCCTAAATTCAATAAAAGTCCTAAAGTTATCGACACTGATGACTGCATGAGCAAAAGCACCTTCACTTAGCACAATCCTCCTACTAACACTCCTATCTTTAGCCGGCCTGCCCCCTCTGACCGGTTTCCTCCCAAAATGACTTATCATCCAAGAACTAACTAAACAAGACATAGCCCCAGCAGCAATCATCATCTCGCTTCTATCACTGCTAGGACTATTCTTCTACCTACGCCTTGCATACTGCGCAACGATCACTTTACCTCCTCATACTACAAATCATATGAAACAATGACATATTAACAAACCCATTAACCCCTCAATTGCTGTCCTAACTACCCTATCCATCATGCTCCTCCCAATTTCTCCTATACTCGCCACCATCATCTAA
haplotype_135 ATGAATCCCCAAGCAAAACTAATCTTCATCATTAGCCTACTCCTAGGAACAACCATCACAATCTCTAGCAACCATTGAGTAATGGCCTGAACTGGCCTTGAAATTAATACACTCGCTATCTTACCCTTAATCTCAAAGTCTCACCACCCCCGAGCCATTGAAGCAGCAACTAAATACTTCCTAGTACAAGCAGCTGCTTCAACTCTAGTTCTATTCTCCAGCATAACCAATGCTTGATCCACCGGACAATGAGACATCACTCAAATAACCCACCCAACATCTTCTCTAATCCTGACCGCAGCTATTTCAATAAAACTAGGATTGGCTCCATTTCATTTCTGATTCCCAGAAGTCCTACAAGGCTCCCCTCTAATAACTGGCCTTCTTCTTTCCACAGTCATAAAATTCCCACCAATCACCCTACTCTATATAACCTCACAATCACTCAACCCTACGCTACTAACCACTCTGGCCATCCTCTCCGTAGCTTTAGGAGGATGAATAGGACTAAATCAGACACAAACTCGAAAAATCATAGCCTTCTCCTCCATCGCCCACCTAGGATGAATAGCCATCATTCTCATTTACTACCCAAAACTCACCTTACTCAACTTCTACCTGTACGCCATAATAACTGCTGCTGTATTCCTGACCCTAAATTCAATAAAAGTCCTAAAGTTATCGACACTGATGACTGCATGAACAAAAGCACCTTCACTTAGCACAATCCTCCTACTAACACTCCTATCTTTAGCCGGCCTGCCCCCTCTGACCGGTTTCCTCCCAAAATGACTTATCATCCAAGAACTAACTAAACAAGACATAGCCCCAGCAGCAATCATCATCTCGCTTCTATCACTGCTAGGACTATTCTTCTACCTACGCCTTGCATACTGCGCAACGATCACTTTACCTCCTCATACTACAAATCATATGAAACAATGACATATTAACAAACCCATTAACCCCTCAATTGCTGTCCTAACTACCCTATCCATCATGCTCCTCCCAATTTCTCCTATACTCGCCACCATCATCTAA
haplotype_136 ATGAATCCCCAAGCAAAACTAATCTTCATCATTAGCCTACTCCTAGGAACAACCATCACAATCTCTAGCAACCATTGAGTAATGGCCTGAACTGGCCTTGAAATTAATACACTCGCTATCTTACCCTTAATCTCAAAGTCTCACCACCCCCGAGCCATTGAAGCAGCAACTAAATACTTCCTAGTACAAGCAGCTGCTTCAACTCTAGTTCTATTCTCTAGCATAACCAATGCTTGATCCACCGGACAATGAGACATTACTCAAATAACCCACCCAACATCTTCTCTAATCCTGACCGCAGCTATTTCAATAAAACTAGGATTGGCTCCATTTCATTTCTGATTCCCAGAAGTCCTACAAGGCTCCCCTCTAATAACTGGCCTTCTTCTTTCCACAGTCATAAAATTCCCACCAATCACCCTACTCTATATAACCTCACAATCACTCAACCCTACGCTACTAACCACTCTGGCCATCCTCTCCGTAGCTTTAGGAGGATGAATAGGACTAAATCAGACACAAACTCGAAAAATCATAGCCTTCTCCTCCATCGCCCACCTAGGATGAATAGCCATCATTCTCATTTACTACCCAAAACTCACCTTACTCAACTTCTACCTGTACGCCATAATAACTGCTGCTGTATTCCTGACCCTAAATTCAATAAAAGTCCTAAAGTTATCGACACTGATGACTGCATGAGCAAAAGCACCTTCACTTAGCACAATCCTCCTACTAACACTCCTATCTTTAGCCGGCCTGCCCCCTCTGACCGGTTTCCTCCCAAAATGACTTATCATCCAAGAACTAACTAAACAAGACATAGCCCCAGCAGCAATCATCATCTCGCTTCTATCACTGCTAGGACTATTCTTCTACCTACGCCTTGCATACTGCGCAACGATCACTTTACCTCCTCATACTACAAATCATATGAAACAATGACATATTAACAAACCCATTAACCCCTCAATTGCTGTCCTAACTACCCTATCCATCATGCTCCTCCCAATTTCTCCTATACTCGCCACCATCATCTAA
haplotype_137 ATGAATCCCCAAGCAAAACTAATCTTCATCATTAGCCTACTCCTAGGAACAACCATCACAATCTCTAGCAACCATTGAGTAATGGCCTGAACTGGCCTTGAAATTAATACACTCGCTATCTTACCCTTAATCTCAAAGTCTCACCACCCCCGAGCCATTGAAGCAGCAACTAAATACTTCCTAGTACAAGCAGCTGCTTCAACTCTAGTTCTATTCTCCAGCATAACCAATGCTTGATCCACCGGACAATGAGACATTACTCAAATAACCCACCCAACATCTTCTCTAATCCTGACCGCAGCTATTTCAATAAAACTAGGATTGGCTCCATTTCATTTCTGATTCCCAGAAGTCCTACAAGGCTCCCCTCTAATAACTGGCCTTCTTCTTTCCACAGTCATAAAATTCCCACCAATCACCCTACTCTATATAACCTCACAATCACTCAACCCTACGCTACTAACCACTCTGGCCATCCTCTCCGTAGCTTTAGGAGGATGAATAGGACTAAATCAGACACAAACTCGAAAAATCATAGCCTTCTCCTCCATCGCCCACCTAGGATGAATAGCCATCATTCTCATTTACTACCCAAAACTCACCTTACTCAACTTCTACCTGTACGCCATAATAACTGCTGCTGTATTCCTGACCCTAAATTCAATAAAAGTCCTAAAGTTATCGACACTGATGACTGCATGAGCAAAAGCACCTTCACTTAGCACAATCCTCCTACTAACACTCCTATCTTTAGCCGGCCTGCCCCCTCTGACCGGTTTCCTCCCAAAATGACTTATCATCCAAGAACTAACTAAACAAGACATAGCCCCAGCAGCAATCATCATCTCGCTTCTATCACTGCTAGGACTATTCTTCTACCTACGCCTTGCATACTGCGCAACAATCACTTTACCTCCTCATACTACAAATCATATGAAACAATGACATATTAACAAACCCATTAACCCCTCAATTGCTGTCCTAACTTCCCTATCCATCATGCTCCTCCCAATTTCTCCTATACTCGCCACCATCATCTAA
haplotype_138 ATGAATCCCCAAGCAAAACTAATCTTCATCATTAGCCTACTCCTAGGAACAACCATCACAATCTCTAGCAACCATTGAGTAATGGCCTGAACTGGCCTTGAAATTAATACACTCGCTATCTTACCCTTAATCTCAAAGTCTCACCACCCCCGAGCCATTGAAGCAGCAACTAAATACTTCCTAGTACAAGCAGCTGCTTCAACTCTAGTTCTATTCTCCAGCATAACCAATGCTTGATCCACCGGACAATGAGACATTACTCAAATAACCCACCCAACATCTTCTCTAATCCTGACCGCAGCTATTTCAATAAAACTAGGATTGGCTCCATTTCATTTCTGATTCCCAGAAGTCCTACAAGGCTCCCCTCTAATAACTGGCCTTCTTCTTTCCACAGTCATAAAATTCCCACCAATCACCCTACTCTATATAACCTCACAATCACTCAACCCTACGCTACTAACCACTCTGGCCATCCTCTCCGTAGCTTTAGGAGGATGAATAGGACTAAATCAGACACAAACTCGAAAAATCATAGCCTTCTCCTCCATCGCCCACCTAGGATGAATAGCCATCATTCTCATTTACTACCCAAAACTCACCTTACTCAACTTCTACCTGTACGCCATAATAACTGCTGCTGTATTCCTGACCCTAAATTCAATAAAAGTCCTAAAGTTATCGACACTGATAACTGCATGAGCAAAAGCACCTTCACTTAGCACAATCCTCCTACTAACACTCCTATCTTTAGCCGGCCTGCCCCCTCTGACCGGTTTCCTCCCAAAATGACTTATCATCCAAGAACTAACTAAACAAGACATAGCCCCAGCAGCAATCATCATCTCACTTCTATCACTGCTAGGACTATTCTTCTACCTACGCCTTGCATACTGCGCAACGATCACTTTACCTCCTCATACTACAAATCATATGAAACAATGACATATTAACAAACCCATTAACCCCTCAATTGCTGTCCTAACTACCCTATCCATCATGCTCCTCCCAATTTCTCCTATACTCGCCACCATCATCTAA
haplotype_139 ATGAATCCCCAAGCAAAACTAATCTTTATCATTAGCCTACTCCTAGGAACAACCATCATAATCTCTAGCAACCATTGAGTAATGGCCTGAACTGGCCTTGAAATTAATACACTCGCTATCTTACCCTTAATCTCAAAGTCTCACCACCCCCGAGCCATTGAAGCAGCAACTAAATACTTCCTAGTACAAGCAGCTGCTTCAACTCTAGTTCTATTCTCCAGCATAACCAATGCTTGATCCACCGGACAATGAGACATTACTCAAATAACCCACCCAACATCTTCTCTAATCCTGACCGCAGCTATTTCAATAAAACTAGGATTGGCTCCATTTCATTTCTGATTCCCAGAAGTCCTACAAGGCTCCCCTCTAATAACTGGCCTTCTTCTTTCCACAGTCATAAAATTCCCACCAATCACCCTACTCTATATAACCTCACAATCACTCAACCCTACGCTACTAACCACTCTGGCCATCCTCTCCGTAGCTTTAGGAGGATGAATAGGACTAAATCAGACACAAACTCGAAAAATCATAGCCTTCTCCTCCATCGCCCACCTAGGATGAATAGCCATCATTCTCATTTACTACCCAAAACTCACCTTACTCAACTTCTACCTGTACGCCATAATAACTGCTGCTGTATTCCTGACCCTAAATTCAATAAAAGTCCTAAAGTTATCGACACTGATGACTGCATGAGCAAAAGCACCTTCACTTAGCACAATCCTCCTACTAACACTCCTATCTTTAGCCGGCCTGCCCCCTCTGACCGGTTTCCTCCCAAAATGACTTATCATCCAAGAACTAACTAAACAAGACATAGCCCCAGCAGCAATCATCATCTCGCTTCTATCACTGCTAGGACTATTCTTCTACCTACGCCTTGCATACTGCGCAACAATCACTTTACCTCCTCATACTACAAATCATATGAAACAATGACATATTAACAAACCCATTAACCCCTCAATTGCTGTCCTAACTACCCTATCCATCATGCTCCTCCCAATTTCTCCTATACTCGCCACCATCATCTAA
haplotype_140 ATGAATCCCCAAGCAAAACTAATCTTCATCATTAGCCTACTCCTAGGAACAACCATCACAATCTCTAGCAACCATTGAGTAATGGCCTGAACTGGCCTTGAAATTAATACACTCGCTATCTTACCCTTAATCTCAAAGTCTCACCACCCCCGAGCCATTGAAGCAGCAACTAAATACTTCCTAGTACAAGCAGCTGCTTCAACTCTAGTTCTATTCTCCAGCATAACCAATGCTTGATCCACCGGACAATGAGACATTACTCAAATAACCCACCCAACATCTTCTCTAATCCTGACCGCAGCTATTTCAATAAAACTAGGATTGGCTCCATTTCATTTCTGATTCCCAGAAGTCCTACAAGGCTCCCCTCTAATGACTGGCCTTCTTCTTTCCACAGTCATAAAATTCCCACCAATCACCCTACTCTATATAACCTCACAATCACTCAACCCTACGCTACTAACCACTCTGGCCATCCTCTCCGTAGCTTTAGGAGGATGAATAGGACTAAATCAGACACAAACTCGAAAAATCATAGCCTTCTCCTCCATCGCCCACCTAGGATGAATAGCCATCATTCTCATTTACTACCCAAAACTCACCTTACTCAACTTCTACCTGTACGCCATAATAACTGCTGCTGTATTCCTGACCCTAAATTCAATAAAAGTCCTAAAGTTATCGACACTGATGACTGCATGAGCAAAAGCACCTTCACTTAGCACAATCCTCCTACTAACACTCCTATCTTTAGCCGGCCTGCCCCCTCTGACCGGTTTCCTCCCAAAATGACTTATCATCCAAGAACTAACTAAACAAGACATAGCCCCAGCAGCAATCATCATCTCGCTTCTATCACTGCTAGGACTATTCTTCTACCTACGCCTTGCATACTGCGCAACGATCACTTTACCTCCTCATACTACAAATCATATGAAACAATGACATATTAACAAACCCATTAACCCCTCAATTGCTGTCCTAACTACCCTATCCATCATGCTCCTCCCAATTTCTCCTATACTCGCCACCATCATCTAA
haplotype_141 ATGAATCCCCAAGCAAAACTAATCTTCATCATTAGCCTACTCCTAGGAACAACCATCACAATCTCTAGCAACCATTGAGTAATGGCCTGAACTGGCCTTGAAATTAATACACTCGCTATCTTACCCTTAATCTCAAAGTCTCACCACCCCCGAGCCATTGAAGCAGCAACTAAATACTTCCTAGTACAAGCAGCTGCTTCAACTCTAGTTCTATTCTCCAGCATAACCAATGCTTGATCCACCGGACAATGAGACATCACTCAAATAACCCACCCAACATCTTCTCTAATCCTGACCGCAGCTATTTCAATAAAACTAGGATTGGCTCCATTTCATTTCTGATTCCCAGAAGTCCTACAAGGCTCCCCTCTAATAACTGGCCTTCTTCTTTCCACAGTCATAAAATTCCCACCAATCACCCTACTCTATATAACCTCACAATCACTCAACCCTACGCTACTAACCACTCTGGCCATCCTCTCCGTAGCTTTAGGAGGATGAATAGGACTAAATCAGACACAAACTCGAAAAATCATAGCCTTCTCCTCCATCGCCCACCTAGGATGAATAGCCATCATTCTCATTTACTACCCAAAACTCACCTTACTCAACTTCTACCTGTACGCCATAATAACTGCTGCTGTATTCCTGACCCTAAATTCAATAAAAGTCCTAAAGTTATCGACACTGATGACTGCATGAGCAAAAGCACCTTCACTTAGCACAATCCTCCTACTAACACTCCTATCTTTAGCCGGCCTGCCCCCTCTGACCGGTTTCCTCCCAAAATGACTTATCATCCAAGAACTAACTAAACAAGACATAGCCCCAGCAGCAATCATCATCTCGCTTCTATCACTGCTAGGACTATTCTTCTACCTACGCCTTGCATACTGCGCAACGATCACTTTACCTCCTCATACTACAAATCATATGAAACAATGACATATTAACAAACCCATTAACCCCTCAATTGCTGTCCTAACTACCCTATCCATCATGCTCCTCCCAATTTCTCCTATACTCGCCACCATCATCTAA
haplotype_142 ATGAATCCCCAAGCAAAACTAATCTTCATCATTAGCCTACTCTTAGGAACAACCATCACAATCTCTAGCAACCATTGAGTAATGGCCTGAACTGGCCTTGAAATTAATACACTCGCTATCTTACCCTTAATCTCAAAGTCTCACCACCCCCGAGCCATTGAAGCAGCAACTAAATACTTCCTAGTACAAGCAGCTGCTTCAACTCTAGTTCTATTCTCCAGCATAACCAATGCTTGATCCACCGGACAATGAGACATTACTCAAATAACCCACCCAACATCTTCTCTAATCCTGACCGCAGCTATTTCAATAAAACTAGGATTGGCTCCATTTCATTTCTGATTCCCAGAAGTCCTACAAGGCTCCCCTCTAATAACTGGCCTTCTTCTTTCCACAGTCATAAAATTCCCACCAATCACCCTACTCTATATAACCTCACAATCACTCAACCCTACGCTACTAACCACTCTGGCCATCCTCTCCGTAGCTTTAGGAGGATGAATAGGACTAAATCAGACACAAACTCGAAAAATCATAGCCTTCTCCTCCATCGCCCACCTAGGATGAATAACCATCATTCTCATTTACTACCCAAAACTCACCTTACTCAACTTCTACCTGTACGCCATAATAACTGCTGCTGTATTCCTGACCCTAAATTCAATAAAAGTCCTAAAGTTATCGACACTGATGACTGCATGAGCAAAAGCACCTTCACTTAGCACAATCCTCCTACTAACACTCCTATCTTTAGCCGGCCTGCCCCCTCTGACCGGTTTCCTCCCAAAATGACTTATCATCCAAGAACTAACTAAACAAGACATAGCCCCAGCAGCAATCATCATCTCGCTTCTATCACTGCTAGTACTATTCTTCTACCTACGCCTTGCATACTGCGCAACGATCACTTTACCTCCTCATACTACAAATCATATGAAACAATGACATATTAACAAACCCATTAACCCCTCAATTGCTGTCCTAACTACCCTATCCATCATGCTCCTCCCAATTTCTCCTATACTCGCCACCATCATCTAA
haplotype_143 ATGAATCCCCAAGCAAAACTAATCTTCATCATTAGCCTACTCCTAGGAACAACCATCACAATCTCTAGCAACCATTGAGTAATGGCCTGAACTGGCCTTGAAATTAATACACTCGCTATCTTACCCTTAATCTCAAAGTCTCACCACCCCCGAGCCATTGAAGCAGCAACTAAATACTTCCTAGTACAAGCAGCTGCTTCAACTCTAGTTCTATTCTCCAGCATAACCAATGCTTGATCCACCGGACAATGAGACATTACTCAAATAACCCACCCAACATCTTCTCTAATCCTGACCGCAGCTATTTCAATAAAACTAGGATTGGCTCCATTTCATTTCTGATTCCCAGAAGTCCTACAAGGCTCCCCTCTAATAACTGGCCTTCTTCTTTCCACAGTCATAAAATTCCCACCAATCACCCTACTCTATATAACCTCACAATCACTCAACCCTACGCTACTAACCACTCTGGCCATCCTCTCCGTAGCTTTAGGAGGATGAATAGGACTAAATCAGACACAAACTCGAAAAATCATAGCCTTCTCCTCCATCGCCCACCTAGGATGAATAGCCATCATTCTCATTTACTACCCAAAACTCACCTTACTCAACTTCTACCTGTACGCCATAATAACTGCTGCTGTATTCCTGACCCTAAATTCAATAAAAGTCCTAAAGTTATCGACACTGATGACTGCATGAGCAAAAGCACCTTCACTTAGCACAATCCTCCTACTAACACTCCTATCTTTAGCCGGCCTGCCCCCTCTGACCGGTTTCCTCCCAAAATGACTTATCATCCAAGAACTAACTAAACAAGACATAGCCCCAGCAGCAATCATCATCTCGCTTCTATCACTGCTAGGACTATTCTTCTACCTACGCCTTGCATACTGCGCAACAATCACTTTACCTCCTCATACTACAAATCATATGAAACAATGACATATTAACAAACCCATTAACCCCTCAATTGCTGTCCTAACTTCCCTTTCCTTCATGCTCCTCCCAATTTCTCCTATACTCGCCACCATCATCTAA
haplotype_144 ATGAATCCCCAAGCAAAACTAATCTTCATCATTAGCCTACTCCTAGGAACAACCATCACAATCTCTAGCAACCATTGAGTAATGGCCTGAACTGGCCTTGAAATTAATACACTCGCTATCTTACCCTTAATCTCAAAGTCTCACCACCCCCGAGCCATTGAAGCAGCAACTAAATACTTCCTAGTACAAGCAGCTGCTTCAACTCTAGTTCTATTCTCCAGCATAACCAATGCTTGATCCACCGGACAATGAGACATTACTCAAATAACCCACCCAACATCTTCTCTAATCCTGACCGCAGCTATTTCAATAAAACTAGGATTGGCTCCATTTCATTTCTGATTCCCAGAAGT?CTACAAGGCTCCCCTCTAATAACTGGCCTTCTTCTTTCCACAGTCATAAAATTCCCACCAATCACCCTACTCTATATAACCTCACAATCACTCAACCCTACGCTACTAACCACTCTGGCCATCCTCTCCGTAGCTTTAGGAGGATGAATAGGACTAAATCAGACACAAACTCGAAAAATCATAGCCTTCTCCTCCATCGCCCACCTAGGATGAATAGCCATCATTCTCATTTACTACCCAAAACTCACCTTACTCAACTTCTACCTGTACGCCATAATAACTGCTGCTGTATTCCTGACCCTAAATTCAATAAAAGTCCTAAAGTTATCGACACTGATGACTGCATGAGCAAAAGCACCTTCACTTAGCACAATCCTCCTACTAACACTCCTATCTTTAGCCGGCCTGCCCCCTCTGACCGGTTTCCTCCCAAAATGACT?AT?ATCCAAGAACTAAC?AAACAAGACATAGCCCCAGCAGCAATCATCATCTCGCTTCTATCACTGCTAGGACTATTCTTCTACCTACGCCTTGCATACTGCGCAACAATCACTTTACCTCCTCATACTACAAATCATATGAAACAATGACATATTAACAAACCCATTAACCCCTCAATTGCTGTCCTAACTACCCTATCCATCATGCTCCTCCCAATTTCTCCTATACTCGCCACCATCATCTAA
haplotype_145 ATGAATCCCCAAGCAAAACTAATCTTCATCATTAGCCTACTCCTAGGAACAACCATCACAATCTCTAGCAACCATTGAGTAATGGCCTGAACTGGCCTTGAAATTAATACACTCGCTATCTTACCCTTAATCTCAAAGTCTCACCACCCCCGAGCCATTGAAGCAGCAACTAAATACTTCCTAGTACAAGCAGCTGCTTCAACTCTAGTTCTATTCTCCAGCATAACCAATGCTTGATCCACCGGACAATGAGACATTACTCAAATAACCCACCCAACATCTTCTCTAATCCTGACCGCAGCTATTTCAATAAAACTAGGATTGGCTCCATTTCATTTCTGATTCCCAGAAGTCCTACAAGGCTCCCCTCTAATAACTGGCCTTCTTCTTTCCACAGTCATAAAATTCCCACCAATCACCCTACTCTATATAACCTCACAATCACTCAACCCTACGCTACTAACCACTCTGGCCATCCTCTCCGTAGATTTAGGAGGATGAATAGGACTAAATCAGACACAAACTCGAAAAATCATAGCCTTCTCCTCCATCGCCCACCTAGGATGAATAGCCATCATTCTCATTTACTACCCAAAACTCACCTTACTCAACTTCTACCTGTACGCCATAATAACTGCTGCTGTATTCCTGACCCTAAATTCAATAAAAGTCCTAAAGTTATCGACACTGATGACTGCATGAGCAAAAGCACCTTCACTTAGCACAATCCTCCTACTAACACTCCTATCTTTAGCCGGCCTGCCCCCTCTGACCGGTTTCCTCCCAAAATGACTTATCATCCAAGAACTAACTAAACAAGACATAGCCCCAGCAGCAATCATCATCTCGCTTCTATCACTGCTAGGACTATTCTTCTACCTACGCCTTGCATACTGCGCAACGATCACTTTACCTCCTCATACTACAAATCATATGAAACAGTGACATATTAACAAACCCATTAACCCCTCAATTGCTGTCCTAACTACCCTATCCATCATGCTCCTCCCAATTTCTCCTATACTCGCCACCATCATCTAA
haplotype_146 ATGAATCCCCAAGCAAAACTAATCTTCATCATTAGCCTACTCCTAGGAACAACCATCACAATCTCTAGCAACCATTGAGTAATGGCCTGAACTGGCCTTGAAATTAATACACTCGCTATCTTACCCTTAATCTCAAAGTCTCACCACCCCCGAGCCATTGAAGCAGCAACTAAATACTTCCTAGTACAAGCAGCTGCTTCAACTCTAGTTCTATTCTCCAGCATAACCAATGCTTGATCCACCGGACAATGAGACATTACTCAAATAACCCACCCAACATCTTCTCTAATCCTGACCGCAGCTATTTCAATAAAACTAGGATTGGCTCCATTTCATTTCTGATTCCCAGAAGTCCTACAAGGCTCCCCTCTAATAACTGGCCTTCTTCTTTCCACAGTCATAAAATTCCCACCAATCACCCTACTCTATATAACCTCACAATCACTCAACCCTACGCTACTAACCACTCTGGCCATCCTCTCCGTAGCTTTAGGAGGATGAATAGGACTAAATCAGACACAAACTCGAAACATCATAGCCTTCTCCTCCATCGCCCACCTAGGATGAATAGCCATCATTCTCATTTACTACCCAAAACTCACCTTACTCAACTTCTACCTGTACGCCATAATAACTGCTGCTGTATTCCTGACCCTAAATTCAATAAAAGTCCTAAAGTTATCGACACTGATGACTGCATGAGCAAAAGCACCTTCACTTAGCACAATCCTCCTACTAACACTCCTATCTTTAGCCGGCCTGCCCCCTCTGACCGGTTTCCTCCCAAAATGACTTATCATCCAAGAACTAACTAAACAAGACATAGCCCCAGCAGCAATCATCATCTCGCTTCTATCCCTGCTAGGGCTATTCTTCTACCTACGCCTTGCATACTGCGCAACGATCACTTTACCTCCTCATACTACAAATCATATGAAACAATGACATATTAACAAACCCATTAACCCCTCAATTGCTGTCCTAACTACCCTATCCATCATGCTCCTCCCAATTTCTCCTATACTCGCCACCATCATCTAA
haplotype_147 ATGAATCCCCAAGCAAAACTAATCTTCATCATTAGCTTACTCCTAGGAACAACCATCACAATCTCTAGCAACCATTGAGTAATGGCCTGAACTGGCCTTGAAATTAATACACTCGCTATCTTACCCTTAATCTCAAAGTCTCACCACCCCCGAGCCATTGAAGCAGCAACTAAATACTTCCTAGTACAAGCAGCTGCTTCAACTCTAGTTCTATTCTCCAGCATAACCAATGCTTGATCCACCGGACAATGAGACATTACTCAAATAACCCACCCAACATCTTCTCTAATCCTGACCGCAGCTATTTCAATAAAACTAGGATTGGCTCCATTTCATTTCTGATTCCCAGAAGTCCTACAAGGCTCCCCTCTAATAACTGGCCTTCTTCTTTCCACAGTCATAAAATTCCCACCAATCACCCTACTCTATATAACCTCACAATCACTCAACCCTACGCTACTAACCACTCTGGCCATCCTCTCCGTAGCTTTAGGAGGATGAATAGGACTAAATCAGACACAAACTCGAAAAATCATAGCCTTCTCCTCCATCGCCCACCTAGGATGAATAGCCATCATTCTCATTTACTACCCAAAACTCACCTTACTCAACTTCTACCTGTACGCCATAATAACTGCTGCTGTATTCCTGACCCTAAATTCAATAAAAGTCCTAAAGTTATCGACACTGAAGACTGCATGAGCAAAAGCACCTTCACTTAGCACAATCCTCCTACTAACACTCCTATCTTTAGCCGGCCTGCCCCCTTTGACCGGTTTCCTCCCAAAATGACTTATCATCCAAGAACTAACTAAACAAGACATAGCCCCAGCAGCAATCATCATCTCGCTTCTATCACTGCTAGGGCTATTCTTCTACCTACGCCTTGCATACTGCGCAACGATCACTTTACCTCCTCATACTACAAATCATATGAAACAATGACATATTAACAAACCCATTAACCCCTCAATTGCTGTCCTAACTACCCTATCCATCATGCTCCTCCCAATTTCTCCTATACTCGCCACCATCATCTAA
haplotype_148 ATGAATCCCCAAGCAAAACTAATCTTCATCATTAGCCTACTCCTAGGAACAACCATCACAATCTCTAGCAACCATTGAGTAATGGCCTGAACTGGCCTTGAAATTAATACACTCGCTATCTTACCCTTAATCTCAAAGTCTCACCACCCCCGAGCCATTGAAGCAGCAACTAAATACTTCCTAGTACAAGCAGCTGCTTCAACTCTAGTTCTATTCTCCAGCATAACCAATGCTTGATCCACCGGACAATGAGACATTACTCAAATAACCCACCCAACATCTTCTCTAATCCTGACCGCAGCTATTTCAATAAAACTAGGATTGGCTCCATTTCATTTCTGATTCCCAGAAGTCCTACAAGGCTCCCCTCTAATAACTGGCCTTCTTCTTTCCACAGTCATAAAATTCCCACCAATCACCCTACTCTATATAACCTCACAATCACTCAACCCTACGCTACCTACCACTCTGGCCATCCTCTCCGTAGCTTTAGGAGGATGAATAGGACTAAATCAGACACAAACTCGAAAAATCATAGCCTTCTCCTCCATCGCCCACCTAGGATGAATAGCCATCATTCTCATTTACTACCCAAAACTCACCTTACTCAACTTCTACCTGTACGCCATAATAACTGCTGCTGTATTCCTGACCCTAAATTCAATAAAAGTCCTAAAGTTATCGACACTGATGACTGCATGAGCAAAAGCACCTTCACTTAGCACAATCCTCCTACTAACACTCCTATCTTTAGCCGGCCTGCCCCCTCTGACCGGTTTCCTCCCAAAATGACTTATCATCCAAGAACTAACTAAACAAGACATAGCCCCAGCAGCAATCATCATCTCGCTTCTATCACTGCTAGGACTATTCTTCTACCTACGCCTTGCATACTGCGCAACGATCACTTTACCTCCTCATACTACAAATCATATGAAACAATGACATATTAACAAACCCATTAACCCCTCAATTGCTGTCCTAACTACCCTATCCATCATGCTCCTCCCAATTTCTCCTATACTCGCCACCATCATCTAA
haplotype_149 ATGAATCCCCAAGCAAAACTAATCTTCATCATTAGCCTACTCCTAGGAACAACCATCACAATCTCTAGCAACCATTGAGTAATGGCCTGAACTGGCCTTGAAATTAATACACTCGCTATCTTACCCTTAATCTCAAAGTCTCACCACCCCCGAGCCATTGAAGCAGCAACTAAATACTTCCTAGTACAAGCAGCTGCTTCAACTCTAGTTCTATTCTCCAGCATAACCAATGCTTGATCCACCGGACAATGAGACATTACTCAAATAACCCACCCAACATCTTCTCTAATCCTGACCGCAGCTATTTCAATAAAACTAGGATTGGCTCCATTTCATTTCTGATTCCCAGAAGTCCTACAAGGCTCCCCTCTAATAACTGGCCTTCTTCTTTCCACAGTCATAAAATTCCCACCAATCACCCTACTCTATATAACCTCACAATCACTCAACCCTACGCTACTAACCACTCTGGCCATCCTCTCCGTAGCTTTAGGAGGATGAATAGGACTAAATCAGACACAAACTCGAAAAATCATAGCCTTCTCCTCCATCGCCCACCTAGGATGAATAGCCATCATTCTCATTTACTACCCAAAACTCACCTTACTCAACTTCTACCTGTACGCCATAATAACTGCTGCTGTATTCCTGACCCTAAATTCAATAAAAGTCCTAAAGTTATCGACACTGATGACTGCATGAGCAAAAGCACCTTCACTTAGCACAATCCTCCTACTAACACTCCTATCTTTAGCCGGCCTGCCCCCTCTGACCGGTTTCCTCCCAAAATGACTTATCATCCAAGAACTGACTAAACAAGACATAGCCCCAGCAGCAATCATCATCTCGCTTCTATCACTGCTAGGACTATTCTTCTACCTACGCCTTGCATACTGCGCAACGATCACTTTACCTCCTCATACTACAAATCATATGAAACAATGACATATTAACAAACCCATTAACCCCTCAATTGCTGTCCTAACTACCCTATCCATCATGCTCCTCCCAATTTCTCCTATACTCGCCACCATCATCTAA
haplotype_150 ATGAATCCCCAAGCAAAACTAATCTTCATCATTAGCCTACTCCTAGGAACAACCATCACAATCTCTAGCAACCATTGAGTAATGGCCTGAACTGGCCTTGAAATTAATACACTCGCTATCTTACCCTTAATCTCAAAGTCTCACCACCCCCGAGCCATTGAAGCAGCAACTAAATACTTCCTAGTACAAGCAGCTGCTTCAACTCTAGTTCTATTCTCCAGCATAACCAATGCTTGATCCACCGGACAATGAGACATTACTCAAATAACCCACCCAACATCTTCTCTAATCCTGACCGCAGCTATTTCAATAAAACTAGGATTGGCTCCATTTCATTTCTGATTCCCAGAAGTCCTACAAGGCTCCCCTCTAATAACTGGCCTTCTTCTTTCCACAGTCATAAAATTCCCACCAATCACCCTACTCTATATAACCTCACAATCACTCAACCCTACGCTACTAACCACTCTGGCCATCCTCTCCGTAGCTTTAGGAGGATGAATAGGACT-AATCAGACACAAACTCGAAAAATCATAGCCTTCTCCTCCATCGCCCACCTACGATGAATAGCCATCATTCTCATTTACTACCCAAAACGCACCTTACTCAACTTCTACCTGTACGCCATAATAACTGCTGCTGTATTCCTGACCCTAAATTCAATAAAAGTCCTAAAGTTATCGACACTGATGACTGCATGAGCAAAAGCACCTTCACTTAGCACAATCCTCCTACTAACACTCCTATCTTTAGCCGGCCTGCCCCCTCTGACCGGTTTCCTCCCAAAATGACTTATCATCCAAGAACTAACTAAACAAGACATAGCCCCAGCAGCAATCATCATCTCGCTTCTATCACTGCTAGGACTATTCTTCTACCTACGCCTTGCATACTGCGCAACGATCACTTTACCTCCTCATACTACAAATCATATGAAACAATGACATATTAACAAACCCATTAACCCCTCAATTGCTGTCCTAACTACCCTATCCATCATGCTCCTCCCAATTTCTCCTATACTCGCCACCATCATCTAA
haplotype_151 ATGAATCCCCAAGCAAAACTAATCTTCATCATTAGCCTACTCCTAGGAACAACCATCACAATCTCTAGCAACCATTGAGTAATGGCCTGAACTGGCCTTGAAATTAATACACTCGCTATCTTACCCTTAATCTCAAAGTCTCACCACCCCCGAGCCATTGAAGCAGCAACTAAATACTTCCTAGTACAAGCAGCTGCTTCAACTCTAGTTCTATTCTCCAGCATAACCAATGCTTGATCCACCGGACAATGAGACATTACTCAAATAACCCACCCAACATCTTCTCTAATCCTGACCGCAGCTATTTCAATAAAACTAGGATTGGCTCCATTTCATTTCTGATTCCCAGAAGTCCTACAAGGCTCCCCTCTAATAACTGGCCTTCTTCTTTCCACAGTCATAAAATTCCCACCAATCACCCTACTCTATATAACCTCACAATCACTCAACCCTACGCTACTAACCACTCTGGCCATCCTCTCCGTAGCTTTAGGAGGATGAATAGGACTAAATCAGACACAAACTCGAAAAATCATAGCCTTCTCCTCCATCGCCCACCTAGGATGAATAGCCATCATTCTCATTTACTACCCAAAAGTCACCTTACTCAACTTCTACCTGTACGCCATAATAACTGCTGCTGTATTCCTGACCCTAAATTCAATAAAAGTCCTAAAGTTATCGACACTGATGACTGCATGAGCAAAAGCACCTTCACTTAGCACAATCCTCCTACTAACACTCCTATCTTTAGCCGGCCTGCCCCCTCTGACCGGTTTCCTCCCAAAATGACTTATCATCCAAGAACTAACTAAACAAGACATAGCCCCAGCAGCAATCATCATCTCGCTTCTATCACTGCTAGGACTATTCTTCTACCTACACCTTGCATACTGCGCAACAATCACTTTACCTCCTCATACTACAAATCATATGAAACAATGACATATTAACAAACCCATTAACCCCTCAATTGCTGTCCTAACTACCCTATCCATCATGCTCCTCCCAATTTCTCCTATACTCGCCACCATCATCTAA
haplotype_152 ATGAATCCCCAAGCAAAACTAATCTTCATCATTAGCCTACTCCTAGGAACAACCATCACAATCTCTAGCAACCATTGAGTAATGGCCTGAACTGGCCTTGAAATTAATACACTCGCTATCTTACCCTTAATCTCAAAGTCTCACCACCCCCGAGCCATTGAAGCAGCAACTAAATACTTCCTAGTACAAGCAGCTGCTTCAACTCTAGTTCTATTCTCCAGCATAACCAATGCTTGATCCACCGGACAATGAGACATTACTCAAATAACCCACCCAACATCTTCTCTAATCCTGACCGCAGCTATTTCAATAAAACTAGGATTGGCTCCATTTCATTTCTGATTCCCAGAAGTCCTACAAGGCTCCCCTCTAATAACTGGCCTTCTTCTTTCCACAGTCATAAAATTCCCACCAATCACCCTACTCTATATAACCTCACAATCACTCAACCCTACGCTACTAACCACTCTGGCCATCCTCTCCGTAGCTTTAGGAGGATGAATAGGACTAAATCAGACACAAACTCGAAAAATCATAGCCTTCTCCTCCATCGCCCACCTAGGATGAATAGCCATCATTCTCATTTACTACCCAAAACTCACCTTACTCAACTTCTACCTGTACGCCATAATAACTGCTGCTGTATTCCTGACCCTAAATTCAATAAAAGTCCTAAAGTTATCAACACTGATGACTGCATGAGCAAAAGCACCTTCACTTAGCACAATCCTCCTACTAACACTCCTATCTTTAGCCGGCCTGCCCCCTCTGACCGGTTTCCTCCCAAAATGACTTATCATCCAAGAACTAACTAAACAAGACATAGCCCCAGCAGCAATCATCATCTCGCTTCTATCACTGCTAGGACTATTCTTCTACCTACGCCTTGCATACTGCGCAACGATCACTTTACCTCCTCATACTACAAATCATATGAAACAATGACATATTAACAAACCCATTAACCCCTCAATTGCTGTCCTAACTACCCTATCCATCATGCTCCTCCCAATTTCTCCTATACTCGCCACCATCATCTAA
haplotype_153 ATGAATCCCCAAGCAAAACTAATCTTCATCATTAGCCTACTCTTAGGAACAACCATCACAATCTCTAGCAACCATTGAGTAATGGCCTGAACTGGCCTTGAAATTAATACACTCGCTATCTTACCCTTAATCTCAAAGTCTCACCACCCCCGAGCCATTGAAGCAGCAACTAAATACTTCCTAGTACAAGCAGCTGCTTCAACTCTAGTTCTATTCTCCAGCATAACCAATGCTTGATCCACCGGACAATGAGACATTACTCAAATAACCCACCCAACATCTTCTCTAATCCTGACCGCAGCTATTTCAATAAAACTAGGATTGGCTCCATTTCATTTCTGATTCCCAGAAGTCCTACAAGGCTCCCCTCTAATAACTGGCCTTCTTCTTTCCACAGTCATAAAATTCCCACCAATCACCCTACTCTATATAACCTCACAATCACTCAACCCTACGCTACTAACCACTCTGGCCATCCTCTCCGTAGCTTTAGGAGGATGAATAGGACTAAATCAGACACAAACTCGAAAAATCATAGCCTTCTCCTCCATCGCCCACCTAGGATGAATAACCATCATTCTCATTTACTACCCAAAACTCACCTTACTCAACTTCTACCTGTACGCCATAATAACTGCTGCTGTATTCCTGACCCTAAATTCAATAAAAGTCCTAAAGTTATCGACACTGATGACTGCATGAGCAAAAGCACCTTCACTTAGCACAATCCTCCTACTAACACTCCTATCTTTAGCCGGCCTGCCCCCTCTGACCGGTTTCCTCCCAAAATGACTTATCATCCAAGAACTAACTAAACAAGACATAGCCCCAGCAGCAATCATCATCTCGCTTCTATCACTGCTAGGACTATTCTTCTACCTACGCCTTGCATACTGCGCAACGATCACTTTACCTCCTCATACTACAAATCATATGAAACAATGACATATTAACAAACCCATTAACCCCTCAATTGCTGTCCTAACTACCCTATCCATCATGCTCCTCCCAATTTCTCCTATACTCGCCACCATCATCTAA
haplotype_154 ATGAATCCCCAAGCAAAACTAATCTTCATCATTAGCCTACTCCTAGGAACAACCATCACAATCTCTAGCAACCATTGAGTAATGGCCTGAACTGGCCTTGAAATTAATACACTCGCTATCTTACCCTTAATCTCAAAGTCTCACCACCCCCGAGCCATTGAAGCAGCAACTAAATACTTCCTAGTACAAGCAGCTGCTTCAACTCTAGTTCTATTCTCCAGCATAACCAATGCTTGATCCACCGGACAATGAGACATTACTCAAATAACCCACCCAACATCTTCTCTAATCCTGACCGCAGCTATTTCAATAAAACTAGGATTGGCTCCATTTCATTTCTGATTCCCAGAAGTCCTACAAGGCTCCCCTCTAATAACTGGCCTTCTTCTTTCCACAGTCATAAAATTCCCACCAATCACCCTACTCTATATAACCTCACAATCACTCAACCCTACGCTACTAACCACTCTGGCCATCCTCTCCGTAGCTTTAGGAGGATGAATAGGACTAAATCAGACACAAACTCGAAAAATCATAGCCTTCTCCTCCATCGCCCACCTAGGATGAATAGCCATCATTCTCATTTACTACCCAAAACTCACCTTACTCAACTTCTACCTGTACGCCATAATAACTGCTGCTGTATTCCTGACCCTAAATTCAATAAAAGTCCTAAAGTTATCGACACTGATGACTGCATGAGCAAAAGCACCTTCACTTAGCACAATCCTCCTACTAACACTCCTATCTTTAGCCGGCCTGCCCCCTCTGACCGGTTTCCTCCCAAAATGACTTATCATCCAAGAACTAACTAAACAAGACATAGCCCCAGCAGCAATCATCATCTCGCTTCTATCACTGCTAGGACTATTCTTCTACCTACGCCTTGCATACTGCGCAAC?ATCACTTTACCTCCTCATACTACAAATCATATGAAACAATGACATATTAACAAACCCATTAACCCCTCAATTGCTGTCCTAACTACCCTATCCATCATGCTCCTCCCAATTTCTCCTATACTCGCCACCATCATCTAA
haplotype_155 ATGAATCCCCAAGCAAAACTAATCTTCATCATTAGCCTACTCCTAGGAACAACCATCACAATCTCTAGCAACCATTGAGTAATGGCCTGAACTGGCCTTGAAATTAATACACTCGCTATCTTACCCTTAATCTCAAAGTCTCACCACCCCCGAGCCATTGAAGCAGCAACTAAATACTTCCTAGTACAAGCAGCTGCTTCAACTCTAGTTCTATTCTCCAGCATAACCAATGCTTGATCCACCGGACAATGAGACATTACTCAAATAACCCACCCAACATCTTCTCTAATCCTGACCGCAGCTATTTCAATAAAACTAGGGTTGGCTCCATTTCATTTCTGATTCCCAGAAGTCCTACAAGGCTCCCCTCTAATAACTGGCCTTCTTCTTTCCACAGTCATAAAATTCCCACCAATCACCCTACTCTATATAACCTCACAATCACTTAACCCTACGCTACTAACCACTCTGGCCATCCTCTCCGTAGCTTTAGGAGGATGAATAGGACTAAATCAGACACAAACTCGAAAAATCATAGCCTTCTCCTCCATCGCCCACCTAGGATGAATAGCCATCATTCTCATTTACTACCCAAAACTCACCTTACTCAACTTCTACCTGTACGCCATAATAACTGCTGCTGTATTCCTGACCCTAAATTCAATAAAAGTCCTAAAGTTATCGACACTGATGACTGCATGAGCAAAAGCACCTTCACTTAGCACAATCCTCCTACTAACACTCCTATCTTTAGCCGGCCTGCCCCCTCTGACCGGTTTCCTCCCAAAATGACTTATCATCCAAGAACTAACTAAACAAGACATAGCCCCAGCAGCAATCATCATCTCGCTTCTATCACTGCTAGGACTATTCTTCTACCTACGCCTTGCATACTGCGCAACAATCACTTTACCTCCTCATACTACAAATCATATGAAACAATGACATATTAACAAACCCATTAACCCCTCAATTGCTGTCCTAACTTCCCTATCCATCATGCTCCTCCCAATTTCTCCTATACTCGCCACCATCATCTAA
haplotype_156 ATGAATCCCCAAGCAAAACTAATCTTCATCATTAGCTTACTCCTAGGAACAACCATCACAATCTCTAGCAACCATTGAGTAATGGCCTGAACTGGCCTTGAAATTAATACACTCGCTATCTTACCCTTAATCTCAAAGTCTCACCACCCCCGAGCCATTGAAGCAGCAACTAAATACTTCCTAGTACAAGCAGCTGCTTCAACTCTAGTTCTATTCTCCAGCATAACCAATGCTTGATCCACCGGACAATGAGACATTACTCAAATAACCCACCCAACATCTTCTCTAATCCTGACCGCAGCTATTTCAATAAAACTAGGATTGGCTCCATTTCATTTCTGATTCCCAGAAGTCCTACAAGGCTCCCCTCTAATAACTGGCCTTCTTCTTTCCACAGTCATAAAATTCCCACCAATCACCCTACTCTATATAACCTCACAATCACTCAACCCTACGCTACTAACCACTCTGGCCATCCTCTCCGTAGCTTTAGGAGGATGAATAGGACTAAATCAGACACAAACTCGAAAAATCATAGCCTTCTCCTCCATCGCCCACCTAGGATGAATAGCCATCATTCTCATTTACTACCCAAAACTCACCTTACTCAACTTCTACCTGTACGCCATAATAACTGCTGCTGTATTCCTGACCCTAAATTCAATAAAAGTCCTAAAGTTATCGACACTGATGACTGCATGAGCAAAAGCACCTTCACTTAGCACAATCCTCCTACTAACACTCCTATCTTTAGCCGGCCTGCCCCCTCTGACCGGTTTCCTCCCAAAATGACTTATCATCCAAGAACTAACTAAACAAGACATAGCCCCAGCAGCAATCATCATCTCGCTTCTATCACTGCTAGGACTATTCTTCTACCTACGCCTTGCATACTGCGCAACAATCACTTTACCTCCTCATACTACAAATCATATGAAACAATGACATATTAACAAACCCATTAACCCCTCAATTGCTGTCCTAACTACCCTATCCATCATGCTCCTCCCAATTTCTCCTATACTCGCCACCATCATCTAA
haplotype_157 ATGAATCCCCAAGCAAAACTAATCTTCATCATTAGCCTACTCCTAGGAACAACCATCACAATCTCTAGCAACCATTGAGTAATGGCCTGAACTGGCCTTGAAATTAATACACTCGCTATCTTACCCTTAATCTCAAAGTCTCACCACCCCCGAGCCATTGAAGCAGCAACTAAATACTTCCTAGTACAAGCAGCTGCTTCAACTCTAGTTCTATTCTCCAGCATAACCAATGCTTGATCCACCGGACAATGAGACATTACTCAAATAACCCACCCAACATCTTCTCTAATCCTGACCGCAGCTATTTCAATAAAACTAGGATTGGCTCCATTTCATTTCTGATTCCCAGAAGTCCTACAAGGCTCCCCTCTAATAACTGGCCTTCTTCTTTCCACAGTCATAAAATTCCCACCAATCACCCTACTCTATATAACCTCACAATCACTCAACCCTACGCTACTAACCACTCTGGCCATCCTCTCCGTAGCTTTAGGAGGATGAATAGGACTAAATCAGACACAAACTCGAAAAATCATAGCCTTCTCCTCCATCGCCCACCTAGGATGAATAGCCATCATTCTCATTTACTACCCAAAACTCACCTTACTCAACTTCTACCTGTACGCCATAATAACTGCTGCTGTATTCCTGACCCTAAATTCAATAAAAGTCCTAAAGTTATCGACACTGATGACTGCATGAGCAAAAGCACCTTCACTTAGCACAATCCTCCTACTAACACTCCTATCTTTAGCCGGCCTGCCCCCTCTGACCGGTTTCCTCCCAAAATGACTTATCATCCAAGAACTAACTAAACAAGACATAGCCCCAGCAGCAATCATCATCTCGCTTCTATCACTGCTAGGACTATTCTTCTACCTACGCCTTGCATACTGCGCAACAATCACTTTACCTCCTCATACTACAAATCATATGAAACAATGACATATTAACAAACCCATTAACCCCTCAATTGCTGTCCTAACTACCCTATCCATCATGCTCCTCCCAATTTCTCCTATACTCGCCACTATCATCTAA
haplotype_158 ATGAATCCCCAAGCAAAACTAATCTTCATCATTAGCCTACTCCTAGGAACAACCATCACAATCTCTAGCAACCATTGAGTAATGGCCTGAACTGGCCTTGAAATTAATACACTCGCTATCTTACCCTTAATCTCAAAGTCTCACCACCCCCGAGCCATTGAAGCAGCAACTAAATACTTCCTAGTACAAGCAGCTGCTTCAACTCTAGTTCTATTCTCCAGCATAACCAATGCTTGATCCACCGGACAATGAGACATTACTCAAATAACCCACCCAACATCTTCTCTAATCCTGACCGCAGCTATTTCAATAAAACTAGGATTGGCTCCATTTCATTTCTGATTCCCAGAAGTCCTACAAGGCTCCCCTCTAATAACTGGCCTTCTTCTTTCCACAGTCATAAAATTCCCACCAATCACCCTACTCTATATAACCTCACAATCACTCAACCCTACGCTACTAACCACTCTAGCCATCCTCTCCGTAGCTTTAGGAGGATGAATAGGACTAAATCAGACACAAACTCGAAAAATCATAGCCTTCTCCTCCATCGCCCACCTAGGATGAATAGCCATCATTCTCATTTACTACCCAAAACTCACCTTACTCAACTTCTACCTGTACGCCATAATAACTGCTGCTGTATTCCTGACCCTAAATTCAATAAAAGTCCTAAAGTTATCGACACTGATGACTGCATGAGCAAAAGCACCTTCACTTAGCACAATCCTCCTACTAACACTCCTATCTTTAGCCGGCCTGCCCCCTCTGACCGGTTTCCTCCCAAAATGACTTATCATCCAAGAACTAACTAAACAAGACATAGCCCCAGCAGCAATCATCATCTCGCTTCTATCACTGCTAGGACTATTCTTCTACCTACGCCTTGCATACTGCGCAACAATCACTTTACCTCCTCATACTACAAATCATATGAAACAATGACATATTAACAAACCCATTCACCCCTCAATTGCTGTCCTAACTACCCTATCCATCATGCTCCTCCCAATTTCTCCTATACTCGCCACCATCATCTAA
haplotype_159 ATGAATCCCCAAGCAAAACTAATCTTCATCATTAGCCTACTCCTAGGAACAACCATCACAATCTCTAGCAACCATTGAGTAATGGCCTGAACTGGCCTTGAAATTAATACACTCGCTATCTTACCCTTAATCTCAAAGTCTCACCACCCCCGAGCCATTGAAGCAGCAACTAAATACTTCCTAGTACAAGCAGCTGCTTCAACTCTAGTTCTATTCTCCAGCATAACCAATGCTTGATCCACCGGACAATGAGACATTACTCAAATAACCCACCCAACATCTTCTCTAATCCTGACCGCAGCTATTTCAATAAAACTAGGATTGGCTCCATTTCATTTCTGATTCCCAGAAGTCCTACAAGGCTCCCCTCTAATAACTGGCCTTCTTCTTTCCACAGTCATAAAATTCCCACCAATCACCCTACTCTATATAACCTCACAATCACTCAACCCTACGCTACTAACCACTCTGGCCATCCTCTCCGTAGCTTTAGGAGGATGAATAGGACTAAATCAGACACAAACTCGAAAAATCATAGCCTTCTCCTCCATCGCCCACCTAGGATGAATAGCCATCATTCTCATTTACTACCCAAAACTCACCTTACTCAACTTCTACCTGTACGCCATAATAACTGCTGCTGTATTCCTGACCCTAAATTCAATAAAAGTCCTAAAGTTATCGACACTGATGACTGCATGAGCGAAAGCACCTTCACTTAGCACAATCCTCCTACTAACACTCCTATCTTTAGCCGGCCTGCCCCCTCTGACCGGTTTCCTCCCAAAATGACTTATCATCCAAGAACTAACTAAACAAGACATAGCCCCAGCAGCAATCATCATCTCGCTTCTATCACTGCTAGGACTATTCTTCGACCTACGCCTTGCATACTGCGCAACGATCACTTTACCTCCTCATACTACAAATCATATGAAACAATGACATATTAACAAACCCATTAACCCCTCAATTGCTGTCCTAACTACCCTATCCATCATGCTCCTCCCAATTTCCCCTATACTCGCCACCATCATCTAA
haplotype_160 ATGAATCCCCAAGCAAAACTAATCTTCATCATTAGCCTACTCCTAGGAACAACCATCACAATCTCTAGCAACCATTGAGTAATGGCCTGAACTGGCCTTGAAATTAATACACTCGCTATCTTACCCTTAATCTCAAAGTCTCACCACCCCCGAGCCATTGAAGCAGCAACTAAATACTTCCTAGTACAAGCAGCTGCTTCAACTCTAGTTCTATTCTCCAGCATAACCAATGCTTGATCCACCGGACAATGAGACATTACTCAAATAACCCACCCAACATCTTCTCTAATCCTGACCGCAGCTATTTCAATAAAACTAGGATTGGCTCCATTTCATTTCTGATTCCCAGAAGTCCTACAAGGCTCCCCTCTAATAACTGGCCTTCTTCTTTCCACAGTCATAAAATTCCCACCAATCACCCTACTCTATATAACCTCACAATCACTCAACCCTACGCTACTAACCACTCTGGCCATCCTCTCCGTAGCTTTAGGAGGATGAATAGGACTAAATCAGACACAAACTCGAAAAATCATAGCCTTCTCCTCCATCGCCCACCTAGGATGAATAGCCATCATTCTCATTTACTACCCAAAACTCACCTTACTCAACTTCTACCTGTACGCCATAATAACTGCTGCTGTATTCCTGACCCTAAATTCAATAAAAGTCCTAAAGTTATCGACACTGATGACTGCATGAGCAAAAGCACCTTCACTTAGCACAATCCTCCTACTAACACTCCTATCTTTAGCCGGCCTGCCCCCTCTGACCGGTTTCCTCCCAAAATGACTTATCATCCAAGAACTAACTAAACAAGACATAGCCCCAGCAGCAATCATCATCTCGCTTCTATCACTGCTAGGACTATTTTTTTACCTACGCCTTGCATACTGCGCAACAATCACTTTACCTCCTCATTCTACAAATCATATGAAACAATGACATATTAACAAACCCATTAACCCCTCAATTGCTGTCCTAACTACCCTATCCATCATGCTCCTCCCAATTTCTCCTATACTCGCCACCATCATCTAA
haplotype_161 ATGAATCCCCAAGCAAAACTAATCTTCATCATTAGCCTACTCCTAGGAACAACCATCACAATCTCTAGCAACCATTGAGTAATGGCCTGAACTGGCCTTGAAATTAATACACTCGCTATCTTACCCTTAATCTCAAAGTCTCACCACCCCCGAGCCATTGAAGCAGCAACTAAATACTTCCTAGTACAAGCAGCTGCTTCAACTCTAGTTCTATTCTCCAGCATAACCAATGCTTGATCCACCGGACAATGAGACATTACTCAAATAACCCACCCAACATCTTCTCTAATCCTGACCGCAGCTATTTCAATAAAACTAGGATTGGCTCCATTTCATTTCTGATTCCCAGAAGTCCTACAAGGCTCCCCTCTAATAACTGGCCTTCTTCTTTCCACAGTCATAAAATTCCCACCAATCACCCTACTCTATATAACCTCACAATCACTCAACCCTACGCTACTAACCACTCTGGCCATCCTCTCCGTAGCTTTAGGAGGATGAATAGGACTAAATCAGACACAAACTCGAAAAATCATAGCCTTCTCCTCCATCGCCCACCTAGGATGAATAACCATCATTCTCATTTACTACCCAAAACTCACCTTACTCAACTTCTACCTGTACGCCATAATAACTGCTGCTGTATTCCTGACCCTAAATTCAATAAAAGTCCTAAAGTTATCGACACTGATGACTGCATGAGCAAAAGCACCTTCACTTAGCACAATCCTCCTACTAACACTCCTATCTTTAGCCGGCCTGCCCCCTCTGACCGGTTTCCTCCCAAAATGACTTATCATCCAAGAACTAACTAAACAAGACATAGCCCCAGCAGCAATCATCATCTCGCTTCTATCACTGCTAGGACTATTCTTCTACCTACGCCTTGCATACTGCGCAACAATCACTTTACCTCCTCATACTACAAATCATATGAAACAATGACATATTAACAAACCCATTAACCCCTCAATTGCTGTCCTAACTACCCTATCCATCATGCTCCTCCCAATTTCTCCTATACTCGCCACCATCATCTAA
haplotype_162 ATGAATCCCCAAGCAAAACTAATCTTCATCATTAGCCTACTCCTAGGAACAACCATCACAATCTCTAGCAACCATTGAGTAATGGCCTGAACTGGCCTTGAAATTAATACACTCGCTATCTTACCCTTAATCTCAAAGTCTCACCACCCCCGAGCCATTGAAGCAGCAACTAAATACTTCCTAGTACAAGCAGCTGCTTCAACTCTAGTTCTATTCTCCAGCATAACCAATGCTTGATCCACCGGACAATGAGACATTACTCAAATAACCCACCCAACATCTTCTCTAATCCTGACCGCAGCTATTTCAATAAAACTAGGATTGGCTCCATTTCATTTCTGATTCCCAGAAGTCCTACAAGGCTCCCCTCTAATAACTGGCCTTCTTCTTTCCACAGTCATAAAATTCCCACCAATCACCCTACTCTATATAACCTCACAATCACTCAACCCTACGCTACTAACCACTCTGGCCATTCTCTCCGTAGCTTTAGGAGGATGAATAGGACTAAATCAGACACAAACTCGAAAAATCATAGCCTTCTCCTCCATCGCCCACCTAGGATGAATAGCCATCATTCTCATTTACTACCCAAAACTCACCTTACTCAACTTCTACCTGTACGCCATAATAACTGCTGCTGTATTCCTGACCCTAAATTCAATAAAAGTCCTAAAGTTATCGACACTGATGACTGCATGAGCAAAAGCACCTTCACTTAGCACAATCCTCCTACTAACACTCCTATCTTTAGCCGGCCTGCCCCCTCTGACCGGTTTCCTCCCAAAATGACTTATCATCCAAGAACTAACTAAACAAGACATAGCCCCAGCAGCAATCATCATCTCGCTTCTATCACTGCTAGGACTATTTTTCTACCTACGCCTTGCATACTGCGCAACAATCACTTTACCTCCTCATACTACAAATCATATGAAACAATGACATATTAACAAACCCATTAACCCCTCAATTGCTGTCCTAACTACCCTATCCATCATGCTCCTCCCAATTTCTCCTATACTCGCCACCATCATCTAA
haplotype_163 ATGAATCCCCAAGCAAAACTAATCTTCATCATTAGCCTACTCCTAGGAACAACCATCACAATCTCTAGCAACCATTGAGTAATGGCCTGAACTGGCCTTGAAATTAATACACTCGCTATCTTACCCTTAATCTCAAAGTCTCACCACCCCCGAGCCATTGAAGCAGCAACTAAATACTTCCTAGTACAAGCAGCTGCTTCAACTCTAGTTCTATTCTCCAGCATAACCAATGCTTGATCCACCGGACAATGAGACATTACTCAAATAACCCACCCAACATCTTCTCTAATCCTGACCGCAGCTATTTCAATAAAACTAGGATTGGCTCCATTTCATTTCTGATTCCCAGAAGTCCTACAAGGCTCCCCTCTAATAACTGGCCTTCTTCTTTCCACAGTCATAAAATTCCCACCAATCACCCTACTCTATATAACCTCACAATCACTCAACCCTACGCTACTAACCACTCTGGCCATTCTCTCCGTAGCTTTAGGAGGATGAATAGGACTAAATCAGACACAAACTCGAAAAATCATAGCCTTCTCCTCCATCGCCCACCTAGGATGAATAGCCATCATTCTCATTTACTACCCAAAACTCACCTTACTCAACTTCTACCTGTACGCCATAATAACTGCTGCTGTATTCCTGACCCTAAATTCAATAAAAGTCCTAAAGTTATCGACACTGATGACTGCATGAGCAAAAGCACCTTCACTTAGCACAATCCTCCTACTAACACTCCTATCTTTAGCCGGCCTGCCCCCTCTGACCGGTTTCCTCCCAAAATGACTTATCATCCAAGAACTAACTAAACAAGACATAGCCCCAGCAGCAATCATCATCTCGCTTCTATCACTGCTAGGACTATTCTTCTACCTACGCCTTGCATACTGCGCAACGATCACTTTACCTCCTCATACTACAAATCATATGAAACAATGACATATTAACAAACCCATTAACCCCTCAATTGCTGTCCTAACTACCCTATCCATCATGCTCCTCCCAATTTCTCCTATACTCGCCACCATCATCTAA
haplotype_164 ATGAATCCCCAAGCAAAACTAATCTTCATCATTAGCCTACTCCTAGGAACAACCATCACAATCTCTAGCAACCATTGAGTAATGGCCTGAACTGGCCTTGAAATTAATACACTCGCTATCTTACCCTTAATCTCAAAGTCTCACCACCCCCGAGCCATTGAAGCAGCAACTAAATACTTCCTAGTACAAGCAGCTGCTTCAACTCTAGTTCTATTCTCCAGCATAACCAATGCTTGATCCACCGGACAATGAGACATTACTCAAATAACCCACCCAACATCTTCTCTAATCCTGACCGCAGCTATTTCAATAAAACTAGGATTGGCTCCATTTCATTTCTGATTCCCAGAAGTCCTACAAGGCTCCCCTCTAATAACTGGCCTTCTTCTTTCCACAGTCATAAAATTCCCACCAATCACCCTACTCTATATAACCTCACAATCACTCAACCCTACGCTACTAACCACTCTGGGCATCCTCTCCGTAGCTTTAGGAGGATGAATAGGACTAAATCAGACACAAACTCGAAAAATCATAGCCTTCTCCTCCATCGCCCACCTAGGATGAATAGCCATCATTCTCATTTACTACCCAAAACTCACCTTACTCAACTTCTACCTGTACGCCATAATAACTGCTGCTGTATTCCTGACCCTAAATTCAATAAAAGTCCTAAAGTTATCGACACTGATGGCTGCATGAGCAAAAGCACCTTCACTTAGCACAATCCTCCTACTAACACTCCTATCTTTAGCCGGCCTGCCCCCTTTGACCGGTTTCCTCCCAAAATGACTTATCATCCAAGAACTAACTAAACAAGACATAGCCCCAGCAGCAATCATCATCTCGCTTCTATCACTGCTAGGACTATTCTTCTACCTACGCCTTGCATACTGCGCAACAATCACTTTACCTCCTCATACTACAAATCATATGAAACAATGACATATTAACAAACCCATTAACCCCTCAATTGCTATCCTAACTACCCTATCCATCATGCTCCTCCCAATTTCTCCTATACTCGCCACCATCATCTAA
haplotype_165 ATGAATCCCCAAGCAAAACTAATCTTCATCATTAGCCTACTCCTAGGAACAACCATCACAATCTCTAGCAACCATTGAGTAATGGCCTGAACTGGCCTTGAAATTAATACACTCGCTATCTTACCCTTAATCTCAAAGTCTCACCACCCCCGAGCCATTGAAGCAGCAACTAAATACTTCCTAGTACAAGCAGCTGCTTCAACTCTAGTTCTATTCTCCAGCATAACCAATGCTTGATCCACCGGACAATGAGACATTACTCAAATAACCCACCCAACATCTTCTCTAATCCTGACCGCAGCTATTTCAATAAAACTAGGATTGGCTCCATTTCATTTCTGATTCCCAGAAGTCCTACAAGGCTCCCCTCTAATAACTGGCCTTCTTCTTTCCACAGTCATAAAATTCCCACCAATCACCCTACTCTATATAACCTCACAATCACTCAACCCTACGCTACTAACCACTCTGGCCATCCTCTCCGTAGCTTTAGGAGGATGAATAGGACTAAATCAGACACAAACTCGAAAAATCATAGCCTTCTCCTCCATCGCCCACCTAGGATGAATAGCCATCATTCTCATTTACTACCCAAAACTCACCTTACTCAACTTCTACCTGTACGCCATAATAACTGCTGCTGTATTCCTGACCCTAAATTCAATAAAAGTCCTAAAGTTATCGACACTGATGACTGCATGAGCAAAAGCACCTTCACTTAGCACAATCCTCCTACTAACACTCCTATCTTTAGCCGGCCTGCCCCCTTTGACCGGTTTCCTCCCAAAATGACTTATCATCCAAGAACTAACTAAACAAGACATAGCCCCAGCAGCAATCATCATCTCGCTTCTATCACTGCTAGGACTATTTTTCTACCTACGCCTTGCATACTGCGCAACAATCACTTTACCTCCTCATACTACAAATCATATGAAACAATGACATATTAACAAACCCATTAACCCCTCAATTGCTGTCCTAACTTCCCTATCCATCATGCTCCTCCCAATTTCTCCTATACTCGCCACCATCATCTAA
haplotype_166 ATGAATCCCCAAGCAAAACTAATCTTCATCATTAGCCTACTCCTAGGAACAACCATCACAATCTCTAGCAACCATTGAGTAATGGCCTGAACTGGCCTTGAAATTAATACACTCGCTATCTTACCCTTAATCTCAAAGTCTCACCACCCCCGAGCCATTGAAGCAGCAACTAAATACTTCCTAGTACAAGCAGCTGCTTCAACTCTAGTTCTATTCTCCAGCATAACCAATGCTTGATCCACCGGACAATGAGACATTACTCAAATAACCCACCCAACATCTTCTCTAATCCTGACCGCAGCTATTTCAATAAAACTAGGATTGGCTCCATTTCATTTCTGATTCCCAGAAGTCCTACAAGGCTCCCCTCTAATAACTGGCCTTCTTCTTTCCACAGTCATAAAATTCCCACCAATCACCCTACTCTATATAACCTCACAATCACTCAACCCTACGCTACTAACCACTCTGGCCATCCTCTCCGTAGCTTTAGGAGGATGAATAGGACTAAATCAGACACAAACTCGAAAAATCATAGCCTTCTCCTCCATCGCCCACCTAGGATGAATAGCCATCATTCTCATTTACTACCCAAAACTCACCTTACTCAACTTCTACCTGTACGCCATAATAACTGCTGCTGTATTCCTGACCCTAAATTCAATAAAAGTCCTAAAGTTATCGACCCTGATGACTGCATGAGCAAAAGCACCTTCACTTAGCACAATCCTCCTACTAACACTCCTATCTTTAGCCGGCCTGCCCCCTTTGGCCGGTTTCCTCCCAAAATGACTTATCATCCAAGAACTAAGTAAACAAGACATAGCCCCAGCAGCAATCATCATCTCGCTTTTATCACTGCTAGGGCTATTTTTTTACCTACGCCTTGCATACTGCGCAACGATCACTTTACCTCCTCATTCTACAAATCATATGAAACAATGACATATTAACAAACCCCTTAACCCCTCAATTGCTGTCCTAACTACCCTATCCATCATGCTCCTCCCAATTTCTCCTATACTCGCCACCATCATCTAA
haplotype_167 ATGAATCCCCAAGCAAAACTAATCTTCATCATTAGCCTACTCCTAGGAACAACCATCACAATCTCTAGCAACCATTGAGTAATGGCCTGAACTGGCCTTGAAATTAATACACTCGCTATCTTACCCTTAATCTCAAAGTCTCACCACCCCCGAGCCATTGAAGCAGCAACTAAATACTTCCTAGTACAAGCAGCTGCTTCAACTCTAGTTCTATTCTCCAGCATAACCAATGCTTGATCCACCGGACAATGAGACATTACTCAAATAACCCACCCAACATCTTCTCTAATCCTGACCGCAGCTATTTCAATAAAACTAGGATTGGCTCCATTTCATTTCTGATTCCCAGAAGTCCTACAAGGCTCCCCTCTAATAACTGGCCTTCTTCTTTCCACAGTCATAAAATTCCCACCAATCACCCTACTCTATATAACCTCACAATCACTCAACCCTACGCTACTAACCACTCTGGCCATCCTCTCCGTAGCTTTAGGAGGATGAATAGGACTAAATCAGACACAAACTCGAAAAATCATAGCCTTCTCCTCCATCGCCCACCTAGGATGAATAGCCATCATTCTCATTTACTACCCAAAACTCACCTTACTCAACTTCTACCTGTACGCCATAATAACTGCTGCTGTATTCCTGACCCTAAATTCAATAAAAGTCCTAAAGTTATCGACACTGATGACTGCATGAGCAAAAGCACCTTCACTTAGCACAATCCTCCTACTAACACTCCTATCTTTAGCCGGCCTGCCCCCTCTGACCGGTTTCCTCCCAAAATGACTTATCATCCAAGAACTAACTAAACAAGACATAGCCCCAGCAGCAATCATCATCTCGCTTCTATCACTGCTAGGACTATTCTTCTACCTACGCCTTGCATACTGCGCAACAATCACTTTACCTCCTCATACTACAAATCATATGAAACAATGACATATTAACAAACCCATTAACCCCTCAATTGCT?TCCTAACTACCCTATCCATCATGCTCCTCCCAATTTCTCCTATACTCGCCACCATCATCTAA
haplotype_168 ATGAATCCCCAAGCAAAACTAATCTTCATCATTAGCCTACTCCTAGGAACAACCATCACAATCTCTAGCAACCATTGAGTAATGGCCTGAACTGGCCTTGAAATTAATACACTCGCTATCTTACCCTTAATCTCAAAGTCTCACCACCCCCGAGCCATTGAAGCAGCAACTAAATACTTCCTAGTACAAGCAGCTGCTTCAACTCTAGTTCTATTCTCCAGCATAACCAATGCTTGATCCACCGGACAATGAGACATTACTCAAATAACCCACCCAACATCTTCTCTAATCCTGACCGCAGCTATTTCAATAAAACTAGGATTGGCTCCATTTCATTTCTGATTCCCAGAAGGCCTACAAGGCTCCCCTCTAATAACTGGACTTCTTCTTTCCACAGTCATAAAATTCCCACCAATCACCCTACTCTATATAACCTCACAATCACTCAACCCTACGCTACTAACCACTCTGGCCATCCTCTCCGTAGCTTTAGGAGGATGAATAGGACTAAATCAGACACAAACTCGAAAAATCATAGCCTTCTCCTCCATCGCCCACCTAGGATGAATAGCCATCATTCTCATTTACTACCCAAAACTCACCTTACTCAACTTCTACCTGTACGCCATAATAACTGCTGCTGTATTCCTGACCCTAAATTCAATAAAAGTCCTAAAGTTATCGACACTGATGACTGCATGAGCAAAAGCACCTTCACTTAGCACAATCCTCCTACTAACACTCCTATCTTTAGCCGGCCTGCCCCCTCTGACCGGCTTCCTCCCAAAATGACTTATCATCCAAGAACTAACTAAACAAGACATAGCCCCAGCAGCAATCATCATCTCGCTTCTATCACTGCTAGGACTATTCTTCTACCTACGCCTTGCATACTGCGCAACGATCACTTTACCTCCTCATACTACAAATCATATGAAACAATGACATATTAACAAACCCATTAACCCCTCAATTGCTGTCCTAACTACCCTATCCATCATGCTCCTCCCAATTTCTCCTATACTCGCCACCATCATCTAA
haplotype_169 ATGAATCCCCAAGCAAAACTAATCTTCATCATTAGCCTACTCCTAGGAACAACCATCACAATCTCTAGCAACCATTGAGTAATGGCCTGAACTGGCCTTGAAATTAATACACTCGCTATCTTACCCTTAATCTCAAAGTCTCACCACCCCCGAGCCATTGAAGCAGCAACTAAATACTTCCTAGTACAAGCAGCTGCTTCAACTCTAGTTCTATTCTCCAGCATAACCAATGCTTGATCCACCGGACAATGAGACATTACTCAAATAACCCACCCAACATCTTCTCTAATCCTGACCGCAGCTATTTCAATAAAACTAGGATTGGCTCCATTTCATTTCTGATTCCCAGAAGTCCTACAAGGCTCCCCTCTAATAACTGGCCTTCTTCTTTCCACAGTCATAAAATTCCCACCAATCACCCTACTCTATATAACCTCACAATCACTCAACCCTACGCTACTAACCACTCTGGCCATCCTCTCCGTAGCTTTAGGAGGATGAATAGGACTAAATCAGACACAAACTCGAAAAATCATAGCCTTCTCCTCCATCGCCCACCTAGGATGAATAGCCATCATTCTCATTTACTACCCAAAACTCACCTTACTCAACTTCTACCTGTACGCCATAATAACTGCTGCTGTATTCCTGACCCTAAATTCAATAAAAGTCCTAAAGTTATCGACACTGATAACTGCATGAGCAAAAGCACCTTCACTTAGCACAATCCTCCTACTAACACTCCTATCTTTAGCCGGCCTGCCCCCTCTGACCGGTTTCCTCCCAAAATGACTTATCATCCAAGAACTAACTAAACAAGACATAGCCCCAGCAGCAATCATCATCTCGCTTCTATCACTGCTAGGACTATTCTTCTACCTACGCCTTGCATACTGCGCAACGATCACTTTACCTCCTCATACTACAAATCATATGAAACAATGACATATTAACAAACCCATTAACCCCTCAATTGCTGTCCTAACTACCCTATCCATCATGCTCCTCCCAATTTCTCCTATACTCGCCACCATCATCTAA
haplotype_170 ATGAATCCCCAAGCAAAACTAATCTTCATCATTAGCTTACTCCTAGGAACAACCATCACAATCTCTAGCAACCATTGAGTAATGGCCTGAACTGGCCTTGAAATTAATACACTCGCTATCTTACCCTTAATCTCAAAGTCTCACCACCCCCGAGCCATTGAAGCAGCAACTAAATACTTCCTAGTACAAGCAGCTGCTTCAACTCTAGTTCTATTCTCCAGCATAACCAATGCTTGATCCACCGGACAATGAGACATTACTCAAATAACCCACCCAACATCTTCTCTAATCCTGACCGCAGCTATTTCAATAAAACTAGGATTGGCTCCATTTCATTTCTGATTCCCAGAAGTCCTACAAGGCTCCCCTCTAATAACTGGCCTTCTTCTTTCCACAGTCATAAAATTCCCACCAATCACCCTACTCTATATAACCTCACAATCACTCAACCCTACGCTACTAACCACTCTGGCCATCCTCTCCGTAGCTTTAGGAGGATGAATAGGACTAAATCAGACACAAACTCGAAAAATCATAGCCTTCTCCTCCATCGCCCACCTAGGATGAATAACCATCATTCTCATGGGGTACCCAAAACTCACCTTACTCAACTTCTACCTGTACGCCATAATAACTGCTGCTGTATTCCTGACCCTAAATTCAATAAAAGTCCTAAAGTTATCGACACTGATGACTGCATGAGCAAAAGCACCTTCACTTAGCACAATCCTCCTACTAACACTCCTATCTTTAGCCGGCCTGCCCCCTCTGACCGGTTTCCTCCCAAAATGACTTATCATCCAAGAACTAACTAAACAAGACATAGCCCCAGCAGCAATCATCATCTCGCTTCTATCACTGCTAGGACTATTCTTCTACCTACGCCTTGCATACTGCGCAACGATCACTTTACCTCCTCATACTACAAATCATATGAAACAATGACATATTAACAAACCCATTAACCCCTCAATTGCTGTCCTAACTACCCTATCCATCATGCTCCTCCCAATTTCTCCTATACTCGCCACCATCATCTAA
haplotype_171 ATGAATCCCCAAGCAAAACTAATCTTCATCATTAGCCTACTCCTAGGAACAACCATCACAATCTCTAGCAACCATTGAGTAATGGCCTGAACTGGCCTTGAAATTAATACACTCGCTATCTTACCCTTAATCTCAAAGTCTCACCACCCCCGAGCCATTGAAGCAGCAACTAAATACTTCCTAGTACAAGCAGCTGCTTCAACTCTAGTTCTATTCTCCAGCATAACCAATGCTTGATCCACCGGACAATGAGACATTACTCAAATAACCCACCCAACATCTTCTCTAATCCTGACCGCAGCTATTTCAATAAAACTAGGATTGGCTCCATTTCATTTCTGATTCCCAGAAGTCCTACAAGGCTCCCCTCTAATAACTGGCCTTCTTCTTTCCACAGTCATAAAATTCCCACCAATCACCCTACTCTATATAACCTCACAATCACTCAACCCTACGCTACTAACCACTCTGGCCATCCTCTCCGTAGCTTTAGGAGGATGAATAGGACTAAATCAGACACAAACTCGAAAAATCATAGCCTTCTCCTCCATCGCCCACCTAGGATGAATAGCCATCATTCTCATTTACTACCCAAAACTCACCTTACTCAACTTCTACCTGTACGCCATAATAACTGCTGCTGTATTCCTGACCCTAAATTCAATAAAAGTCCTAAAGTTATCGACACTGATGACTGCATGAGCAAAAGCACCTTCACTTAGCACAATCCTCCTACTAACACTCCTATCTTTAGCCGGCCTGCCCCCTCTGACCGGTTTCCTCCCAAAATGACTTATCATCCAAGAACTAACTAAACAAGACATAGCCCCAGCAGCAATCATCATCTCGCTTCTATCACTGCTAGGACTATTTTTCTACCTACGCCTTGCATACTGCGCAACGATCACTTTACCTCCTCATACTACAAATCATATGAAACAATGACATATTAACAAACCCATTAACCCCTCAATTGCTGTCCTAACTACCCTATCCATCATGCTCCTCCCAATTTCTCCTATACTCGCCACCATCATCTAA
haplotype_172 ATGAATCCCCAAGCAAAACTAATCTTCATCATTAGCCTACTCCTAGGAACAACCATCACAATCTCTAGCAACCATTGAGTAATGGCCTGAACTGGCCTTGAAATTAATACACTCGCTATCTTACCCTTAATCTCAAAGTCTCACCACCCCCGAGCCATTGAAGCAGCAACTAAATACTTCCTAGTACAAGCAGCTGCTTCAACTCTAGTTCTATTCTCCAGCATAACCAATGCTTGATCCACCGGACAATGAGACATTACTCAAATAACCCACCCAACATCTTCTCTAATCCTGACCGCAGCTATTTCAATAAAACTAGGATTGGCTCCATTTCATTTCTGATTCCCAGAAGGCCTACAAGGCTCCCCTCTAATAACTGGCCTTCTTCTTTCCACAGTCATAAAATTCCCACCAATCACCCTACTCTATATAACCTCACAATCACTTAACCCTACGCTACTAACCACTCTGGCCATCCTCTCCGTAGCTTTAGGAGGATGAATAGGACTAAATCAGACACAAACTCGAAAAATCATAGCCTTCTCCTCCATCGCCCACCTAGGATGAATAGCCATCATTCTCATTTACTACCCAAAACTCACCTTACTCAACTTCTACCTGTACGCCATAATAACTGCTGCTGTATTCCTGACCCTAAATTCAATAAAAGTCCTAAAGTTATCGACACTGATGACTGCATGAGCAAAAGCACCTTCACTTAGCACAATCCTCCTACTAACACTCCTATCTTTAGCCGGCCTGCCCCCTCTGACCGGTTTCCTCCCAAAATGACTTATCATCCAAGAACTAACTAAACAAGACATAGCCCCAGCAGCAATCATCATCTCGCTTCTATCACTGCTAGGACTATTCTTCTACCTACGCCTTGCATACTGCGCAACAATCACTTTACCTCCTCATACTACAAATCATATGAAACAATGACATATTAACAAACCCATTAACCCCTCAATTGCTGTCCTAACTACCCTATCCATCATGCTCCTCCCAATTTCTCCTATACTCGCCACCATCATCTAA
haplotype_173 ATGAATCCCCAAGCAAAACTAATCTTCATCATTAGCCTACTCCTAGGAACAACCATCACAATCTCTAGCAACCATTGAGTAATGGCCTGAACTGGCCTTGAAATTAATACACTCGCTATCTTACCCTTAATCTCAAAATCTCACCACCCCCGAGCCATTGAAGCAGCAACTAAATACTTCCTAGTACAAGCAGCTGCTTCAACTCTAGTTCTATTCTCCAGCATAACCAATGCTTGATCCACCGGACAATGAGACATTACTCAAATAACCCACCCAACATCTTCTCTAATCCTGACCGCAGCTATTTCAATAAAACTAGGATTGGCTCCATTTCATTTCTGATTCCCAGAAGGCCTACAAGGCTCCCCTCTAATAACTGGCCTTCTTCTTTCCACAGTCATAAAATTCCCACCAATCACCCTACTCTATATAACCTCACAATCACTCAACCCTACGCTACTAACCACTCTGGCCATCCTCTCCGTAGCTTTAGGAGGATGAATAGGACTAAATCAGACACAAACTCGAAAAATCATAGCCTTCTCCTCCATCGCCCACCTAGGATGAATAGCCATCATTCTCATTTACTACCCAAAACTCACCTTACTCAACTTCTACCTGTACGCCATAATAACTGCCGCTGTATTCCTGACCCTAAATTCAATAAAAGTCCTAAAGTTATCGACACTGATGACTGCATGAGCAAAAGCACCTTCACTTAGCACAATCCTCCTACTAACACTCCTATCTTTAGCCGGCCTGCCCCCTCTGACCGGTTTCCTCCCAAAATGACTTATCATCCAAGAACTAACTAAACAAGACATAGCCCCAGCAGCAATCATCATCTCGCTTCTATCACTGCTAGGACTATTCTTCTACCTACGCCTTGCATACTGCGCAACGATCACTTTACCTCCTCATACTACAAATCATATGAAACAATGACATATTAACAAACCCATTAACCCCTCAATTGCTGTCCTAACTACCCTATCCATCATGCTCCTCCCAATTTCTCCTATACTCGCCACCATCATCTAA
haplotype_174 ATGAATCCCCAAGCAAAACTAATCTTCATCATTAGCCTACTCCTAGGAACAACCATCAGAATCTCTAGCAACCATTGAGTAATGGCCTGAACTGGCCTTGAAATTAATACACTCGCTATCTTACCCTTAATCTCAAAGTCTCACCACCCCCGAGCCATTGAAGCAGCAACTAAATACTTCCTAGTACAAGCAGCTGCTTCAACTCTAGTTCTATTCTCCAGCATAACCAATGCTTGATCCACCGGACAATGAGACATTACTCAAATAACCCACCCAACATCTTCTCTAATCCTGACCGCAGCTATTTCAATAAAACTAGGAGTGGCTCCATTTCATTTCTGATTCCCAGAAGGCCTACAAGGCTCCCCTCTAATAACTGGCCTTCTTCTTTCCACAGTCATAAAATTCCCACCAATCACCCTACTCTATATAACCTCACAATCACTCAACCCTACGCTACTAACCACTCTGGCCATCCTCTCCGTAGCTTTAGGAGGATGAATAGGACTAAATCAGACACAAACTCGAAAAATCATAGCCTTCTCCTCCATCGCCCACCTAGGATGAATAGCCATCATTCTCATTTACTACCCAAAACTCACCTTACTCAACTTCTACCTGTACGCCATAATAACTGCTGCTGTATTCCTGACCCTAAATTCAATAAAAGTCCTAAAGTTATCGACACTGATGACTGCATGAGCAAAAGCACCTTCACTTAGCACAATCCTCCTACTAACACTCCTATCTTTAGCCGGCCTGCCCCCTCTGACCGGTTTCCTCCCAAAATGACTTATCATCCAAGAACTAACTAAACAAGACATAGCCCCAGCAGCAATCATCATCTCGCTTCTATCACTGCTAGGACTATTCTTCTACCTACGCCTTGCATACTGCGCAACAATCACTTTACCTCCTCATACTACAAATCATATGAAACAATGACATATTAACAAACCCATTAACCCCTCAATTGCTGTCCTAACTACCCTATCCATCATGCTCCTCCCAATTTCTCCTATACTCGCCACCATCATCTAA
haplotype_175 ATGAATCCCCAAGCAAAACTAATCTTCATCATTAGCCTACTCCTAGGAACAACCATCACAATCTCTAGCAACCATTGAGTAATGGCCTGAACTGGCCTTGAAATTAATACACTCGCTATCTTACCCTTAATCTCAAAGTCTCACCACCCCCGAGCCATTGAAGCAGCAACTAAATACTTCCTAGTACAAGCAGCTGCTTCAACTCTAGTTCTATTCTCCAGCATAACCAATGCTTGATCCACCGGACAATGAGACATTACTCAAATAACCCACCCAACATCTTCTCTAATCCTGACCGCAGCTATTTCAATAAAACTAGGATTGGCTCCATTTCATTTCTGATTCCCAGAAGGCCTACAAGGCTCCCCTCTAATAACTGGCCTTCTTCTTTCCACAGTCATAAAATTCCCACCAATCACCCTACTCTATATAACCTCACAATCACTCAACCCTACGCTACTAACCACTCTGGCCATCCTCTCCGTAGCTTTAGGAGGATGAATAGGACTAAATCAGACACAAACTCGAAAAATCATAGCCTTCTCCTCCATCGCCCACCTAGGATGAATAACCATCATTCTCATTTACTACCCAAAACTCACCTTACTCAACTTCTACCTGTACGCCATAATAACTGCTGCTGTATTCCTGACCCTAAATTCAATAAAAGTCCTAAAGTTATCGACACTGATGACTGCATGAGCAAAAGCACCTTCACTTAGCACAATCCTCCTACTAACACTCCTATCTTTAGCCGGCCTGCCCCCTCTGACCGGTTTCCTCCCAAAATGACTTATCATCCAAGAACTAACTAAACAAGACATAGCCCCAGCAGCAATCATCATCTCGCTTCTATCACTGCTAGGACTATTCTTCTACCTACGCCTTGCATACTGCGCAACGATCACTTTACCTCCTCATACTACAAATCATATGAAACAATGACATATTAACAAACCCATTAACCCCTCAATTGCTGTCCTAACTACCCTATCCATCATGCTCCTCCCAATTTCTCCTATACTCGCCACCATCATCTAA
haplotype_176 ATGAATCCCCAAGCAAAACTAATCTTCATCATTAGCCTACTCCTAGGAACGACCATCACAATCTCTAGCAACCATTGAGTAATGGCCTGAACTGGCCTTGAAATTAATACACTCGCTATCTTACCCTTAATCTCAAAGTCTCACCACCCCCGAGCCATTGAAGCAGCAACTAAATACTTCCTAGTACAAGCAGCTGCTTCAACTCTAGTTCTATTCTCCAGCATAACCAATGCTTGATCCACCGGACAATGAGACATTACTCAAATAACCCACCCAACATCTTCTCTAATCCTGACCGCAGCTATTTCAATAAAACTAGGATTGGCTCCATTTCATTTCTGATTCCCAGAAGGCCTACAAGGCTCCCCTCTAATAACTGGCCTTCTTCTTTCCACAGTCATAAAATTCCCACCAATCACCCTACTCTATATAACCTCACAATCACTCAACCCTACGCTACTAACCACTCTGGCCATCCTCTCCGTAGCTTTAGGAGGATGAATAGGACTAAATCAGACACAAACTCGAAAAATCATAGCCTTCTCCTCCATCGCCCACCTAGGATGAATAGCCATCATTCTCATTTACTACCCAAAACTCACCTTACTCAACTTCTACCTGTACGCCATAATAACTGCTGCTGTATTCCTGACCCTAAATTCAATAAAAGTCCTAAAGTTATCGACACTGATGACTGCATGAGCAAAAGCACCTTCACTTAGCACAATCCTCCTACTAACACTCCTATCTTTAGCCGGCCTGCCCCCTCTGACCGGTTTCCTCCCAAAATGACTTATCATCCAAGAACTAACTAAACAAGACATAGCCCCAGCAGCAATCATCATCTCGCTTCTATCACTGCTAGGACTATTCTTCTACCTACGCCTTGCATACTGCGCAACGATCACTTTACCTCCTCATACTACAAATCATATGAAACAATGACGTATTAACAAACCCATTAACCCCTCAATTGCTGTCCTAACTACCCTATCCATCATGCTCCTCCCAATTTCTCCTATACTCGCCACCATCATCTAA
haplotype_177 ATGAATCCCCAAGCAAAACTAATCTTCATCATTAGCCTACTCCTAGGAACAACCATCACAATCTCTAGCAACCATTGAGTAATGGCCTGAACTGGCCTTGAAATTAATACACTCGCTATCTTACCCTTAATCTCAAAGTCTCACCACCCCCGAGCCATTGAAGCAGCAACTAAATACTTCCTAGTACAAGCAGCTGCTTCAACTCTAGTTCTATTCTCCAGCATAACCAATGCTTGATCCACCGGACAATGAGACATTACTCAAATAACCCACCCAACATCTTCTCTAATCCTGACCGCAGCTATTTCAATAAAACTAGGATTGGCTCCATTTCATTTCTGATTCCCAGAAGTCCTACAAGGCTCCCCTCTAATAACTGGCCTTCTTCTTTCCACAGTCATAAAATTCCCACCAATCACCCTACTCTATATAACCTCACAATCACTCAACCCTACGCTACTAACCACTCTGGCCATCCTCTCCGTAGCTTTAGGAGGATGAATAGGACTAAATCAGACACAAACTCGAAAAATCATAGCCTTCTCCTCCATCGCCCACCTAGGATGAATAGCCATCATTCTCATTTACTACCCAAAACTCACCTTACTCAACTTCTACCTGTACGCCATAATAACTGCTGCTGTATTCCTGACCCTAAATTCAATAAAAGTCCTAAAGTTATCGACACTAATGACTGCATGAGCAAAAGCACCTTCACTTAGCACAATCCTCCTACTAACACTCCTATCTTTAGCCGGCCTGCCCCCTCTGACCGGTTTCCTCCCAAAATGACTTATCATCCAAGAACTAACTAAACAAGACATAGCCCCAGCAGCAATCATCATCTCGCTTCTATCACTGCTAGGACTATTCTTCTACCTACGCCTTGCATACTGCGCAACAATCACTTTACCTCCTCATACTACAAATCATATGAAACAATGACATATTAACAAACCCATTAACCCCTCAATTGCTGTCCTAACTACCCTATCCATCATGCTCCTCCCAATTTCTCCTATACTCGCCACCATCATCTAA
haplotype_178 ATGAATCCCCAAGCAAAACTAATCTTCATCATTAGCCTACTCCTAGGAACAACCATCACAATCTCTAGCAACCATTGAGTAATGGCCTGAACTGGCCTTGAAATTAATACACTCGCTATCTTACCCTTAATCTCAAAGTCTCACCACCCCCGAGCCATTGAAGCAGCAACTAAATACTTCCTAGTACAAGCAGCTGCTTCAACTCTAGTTCTATTCTCCAGCATAACCAATGCTTGATCCACCGGACAATGAGACATTACTCAAATAACCCACCCAACATCTTCTCTAATCCTGACCGCAGCTATTTCAATAAAACTAGGGTTGGCTCCATTTCATTTCTGATTCCCAGAAGTCCTACAAGGCTCCCCTCTAATAACTGGCCTTCTTCTTTCCACAGTCATAAAATTCCCACCAATCACCCTACTCTATATAACCTCACAATCACTTAACCCTACGCTACTAACCACTCTGGCCATCCTCTCCGTAGCTTTAGGAGGATGAATAGGACTAAATCAGACACAAACTCGAAAAATCATAGCCTTCTCCTCCATCGCCCCACTAGGATGAATAGCCATCATTCTCATTTACTACCCAAAACTCACCTTACTCAACTTCTACCTGTACGCCATAATAACTGCTGCTGTATTCCTGACCCTAAATTCAATAAAAGTCCTAAAGTTATCGACACTGATGACTGCATGAGCAAAAGCACCTTCACTTAGCACAATCCTCCTACTAACACTCCTATCTTTAGCCGGCCTGCCCCCTCTGACCGGTTTCCTCCCAAAATGACTTATCATCCAAGAACTAACTAAACAAGACATAGCCCCAGCAGCAATCATCATCTCGCTTCTATCACTGCTAGGACTATTCTTCTACCTACGCCTTGCATACTGCGCAACAATCACTTTACCTCCTCATACTACAAATCATATGAAACAATGACATATTAACAAACCCATTAACCCCTCAATTGCTGTCCTAACTACCCTATCCATCATGCTCCTCCCAATTTCTCCTATACTCGCCACCATCATCTAA
haplotype_179 ATGAATCCCCAAGCAAAACTAATCTTCATCATTAGCCTACTCCTAGGAACAACCATCACAATCTCTAGCAACCATTGAGTAATGGCCTGAACTGGCCTTGAAATTAATACACTCGCTATCTTACCCTTAATCTCAAAGTCTCACCACCCCCGAGCCATTGAAGCAGCAACTAAATACTTCCTAGTACAAGCAGCTGCTTCAACTCTAGTTCTATTCTCCAGCATAACCAATGCTTGATCCACCGGACAATGAGACATTACTCAAATAACCCACCCAACATCTTCTCTAATCCTGACCGCAGCTATTTCAATAAAACTAGGATTGGCTCCATTTCATTTCTGATTCCCAGAAGTCCTACAAGGCTCCCCTCTAATAACTGGCCTTCTTCTTTCCACAGTCATAAAATTCCCACCAATCACCCTACTCTATATAACCTCACAATCACTCAACCCTACGCTACTAACCACTCTGGCCATTCTCTCCGTAGCTTTAGGAGGATGAATAGGACTAAATCAGACACAAACTCGAAAAATCATAGCCTTCTCCTCCATCGCCCACCTAGGATGAATAGCCATCATTCTCATTTACTACCCAAAACTCACCTTACTCAACTTCTACCTGTACGCCATAATAACTGCTGCTGTATTCCTGACCCTAAATTCAATAAAAGTCCTAAAGTTATCGACACTGATGACTGCATGAGCAAAAGCACCTTCACTTAGCACAATCCTCCTACTAACACTCCTATCTTTAGCCGGCCTGCCCCCTCTGACCGGTTTCCTCCCAAAATGACTTATCATCCAAGAACTAACTAAACAAGACATAGCCCCAGCAGCAATCATCATCTCGCTTCTATCACTGCTAGGACTATTCTTCTACCTACGCCTTGCATACTGCGCAACAATCACTTTACCTCCTCATACTACAAATCATATGAAACAATGACATATTAACAAACCCATTAACCCCTCAATTGCTGTCCTAACTACCCTATCCATCATGCTCCTCCCAATTTCTCCTATACTCGCCACCATCATCTAA
haplotype_180 ATGAATCCCCAAGCAAAACTAATCTTCATCATTAGCCTACTCCTAGGAACAACCATCACAATCTCTAGCAACCATTGAGTAATGGCCTGAACTGGCCTTGAAATTAATACACTCGCTATCTTACCCTTAATCTCAAAGTCTCACCACCCCCGAGCCATTGAAGCAGCAACTAAATACTTCCTAGTACAAGCAGCTGCTTCAACTCTAGTTCTATTCTCCAGCATAACCAATGCTTGATCCACCGGACAATGAGACATTACTCAAATAACCCACCCAACATCTTCTCTAATCCTGACCGCAGCTATTTCAATAAAACTAGGATTGGCTCCATTTCATTTCTGATTCCCAGAAGTCCTACAAGGCTCCCCTCTAATAACTGGCCTTCTTCTTTCCACAGTCATAAAATTCCCACCAATCACCCTACTCTATATAACCTCACAATCACTCAACCCTACGCTACTAACCACTCTAGCCATCCTCTCCGTAGCTTTAGGAGGATGAATAGGACTAAATCAGACACAAACTCGAAAAATCATAGCCTTCTCCTCCATCGCCCACCTAGGATGAATAGCCATCATTCTCATTTACTACCCAAAACTCACCTTACTCAACTTCTACCTGTACGCCATAATAACTGCTGCTGTATTCCTGACCCTAAATTCAATAAAAGTCCTAAAGTTATCGACACTGATGACTGCATGAGCAAAAGCACCTTCACTTAGCACAATCCTCCTACTAACACTCCTATCTTTAGCCGGCCTGCCCCCTCTGACCGGTTTCCTCCCAAAATGACTTATCATCCAAGAACTAACTAAACAAGACATAGCCCCAGCAGCAATCATCATCTCGCTTCTATCACTGCTAGGACTATTCTTCTACCTACGCCTTGCATACTGCGCAACGATCACTTTACCTCCTCATACTACAAATCATATGAAACAATGACATATTAACAAACCCATTAACCCCTCAATTGCTGTCCTAACTACCCTATCCATCATGCTCCTCCCAATTTCCCCTATACTCGCCACCATCATCTAA
haplotype_181 ATGAATCCCCAAGCAAAACTAATCTTCATCATTAGCCTACTCCTAGGAACAACCATCACAATCTCTAGCAACCATTGAGTAATGGCCTGAACTGGCCTTGAAATTAATACACTCGCTATCTTACCCTTAATCTCAAAGTCTCACCACCCCCGAGCCATTGAAGCAGCAACTAAATACTTCCTAGTACAAGCAGCTGCTTCAACTCTAGTTCTATTCTCCAGCATAACCAATGCTTGATCCACCGGACAATGAGACATTACTCAAATAACCCACCCAACATCTTCTCTAATCCTGACCGCAGCTATTTCAATAAAACTAGGATTGGCTCCATTTCATTTCTGATTCCCAGAAGTCCTACAAGGCTCCCCTCTAATAACTGGCCTTCTTCTTTCCACAGTCATAAAATTCCCACCAATCACCCTACTCTATATAACCTCACAATCACTCAACCCTACGCTACTACCCACTCTGGCCATCCTCTCCGTAGCTTTAGGAGGATGAATAGGACTAAATCAGACACAAACTCGAAAAATCATAGCCTTCTCCTCCATCGCCCACCTAGGATGAATAGCCATCATTCTCATTTACTACCCAAAACTCACCTTACTCAACTTCTACCTGTACGCCATAATAACTGCTGCTGTATTCCTGACCCTAAATTCAATAAAAGTCCTAAAGTTATCGACACTGATGACTGCATGAGCAAAAGCACCTTCACTTAGCACAATCCTCCTACTAACACTCCTATCTTTAGCCGGCCTGCCCCCTCTGACCGGTTTCCTCCCAAAATGACTTATCATCCAAGAACTAACTAAACAAGACATAGCCCCAGCAGCAATCATCATCTCGCTTCTATCACTGCTAGGACTATTCTTCTACCTACGCCTTGCATACTGCGCAACAATCACTTTACCTCCTCATACTACAAATCATATGAAACAATGACATATTAACAAACCCATTAACCCCTCAATTGCTGTCCTAACTACCCTATCCATCATGCTCCTCCCAATTTCTCCTATACTCGCCACCATCATCTAA
haplotype_182 ATGAATCCCCAAGCAAAACTAATCTTCATCATTAGCCTACTCCTAGGAACGACCATCACAATCTCTAGCAACCATTGAGTAATGGCCTGAACTGGCCTTGAAATTAATACACTCGCTATCTTACCCTTAATCTCAAAGTCTCACCACCCCCGAGCCATTGAAGCAGCAACTAAATACTTCCTAGTACAAGCAGCTGCTTCAACTCTAGTTCTATTCTCCAGCATAACCAATGCTTGATCCACCGGACAATGAGACATTACTCAAATAACCCACCCAACATCTTCTCTAATCCTGACCGCAGCTATTTCAATAAAACTAGGATTGGCTCCATTTCATTTCTGATTCCCAGAAGTCCTACAAGGCTCCCCTCTAATAACTGGCCTTCTTCTTTCCACAGTCATAAAATTCCCACCAATCACCCTACTCTATATAACCTCACAATCACTCAACCCTACGCTACTAACCACTCTGGCCATCCTCTCCGTAGCTTTAGGAGGATGAATAGGACTAAATCAGACACAAACTCGAAAAATCATAGCCTTCTCCTCCATCGCCCACCTAGGATGAATAGCCATCATTCTCATTTACTACCCAAAACTCACCTTACTCAACTTCTACCTGTACGCCATAATAACTGCTGCTGTATTCCTGACCCTAAATTCAATAAAAGTCCTAAAGTTATCGACACTGATGACTGCATGAGCAAAAGCACCTTCACTTAGCACAATCCTCCTACTAACACTCCTATCTTTAGCCGGCCTGCCCCCTCTGACCGGTTTCCTCCCAAAATGACTTATCATCCAAGAACTAACTAAACAAGACATAGCCCCAGCAGCAATCATCATCTCGCTTCTATCACTGCTAGGACTATTCTTCTACCTACGCCTTGCATACTGCGCAACGATCACTTTACCTCCTCATACTACAAATCATATGAAACAATGACGTATTAACAAACCCATTAACCCCTCAATTGCTGTCCTAACTACCCTATCCATCATGCTCCTCCCAATTTCTCCTATACTCGCCACCATCATCTAA
haplotype_183 ATGAATCCCCAAGCAAAACTAATCTTCATCATTAGCCTACTCCTAGGAACAACCATCACAATCTCTAGCAACCATTGAGTAATGGCCTGAACTGGCCTTGAAATTAATACACTCGCTATCTTACCCTTAATCTCAAAGTCTCACCACCCCCGAGCCATTGAAGCAGCAACTAAATACTTCCTAGTACAAGCAGCTGCTTCAACTCTAGTTCTATTCTCCAGCATAACCAATGCTTGATCCACCGGACAATGAGACATTACTCAAATAACCCACCCAACATCTTCTCTAATCCTGACCGCAGCTATTTCAATAAAACTAGGATTGGCTCCATTTCATTTCTGATTCCCAGAAGTCCTACAAGGCTCCCCTCTAATAACTGGCCTTCTTCTTTCCACAGTCATAAAATTCCCACCAATCACCCTACTCTATATAACCTCACAATCACTCAACCCTACGCTACTAACCACTCTGGCCATCCTCTCCGTAGCTTTAGGAGGATGAATAGGACTAAATCAGACACAAACTCGAAAAATCATAGCCTTCTCCTCCATCGTCCACCTAGGATGAATAGCCATCATTCTCATTTACTACGCAAAACTCACCTTACTCAACTTCTACCTGTACGCCATAATAACTGCTGCTGTATTCCTGACCCTAAATTCAATAAAAGTCCTAAAGTTATCGACACTGATGACTGCATGAGCAAAAGCACCTTCACTTAGCACAATCCTCCTACTAACACTCCTATCTTTAGCCGGCCTGCCCCCTCTGACCGGTTTCCTCCCAAAATGACTTATCATCCAAGAACTAACTAAACAAGACATAGCCCCAGCAGCAATCATCATCTCGCTTCTATCACTGCTAGGACTATTCTTCTACCTACGCCTTGCATACTGCGCAACAATCACTTTACCTCCTCATACTACAAATCATATGAAACAATGACATATTAACAAACCCATTAACCCCTCAATTGCTGTCCTAACTTCCCTATCCATCATGCTCCTCCCAATTTCTCCTATACTCGCCACCATCATCTAA
haplotype_184 ATGAATCCCCAAGCAAAACTAATCTTCATCATTAGCCTACTCCTAGGAACAACCATCACAATCTCTAGCAACCATTGAGTAATGGCCTGAACTGGCCTTGAAATTAATACACTCGCTATCTTACCCTTAATCTCAAAGTCTCACCACCCCCGAGCCATTGAAGCAGCAACTAAATACTTCCTAGTACAAGCAGCTGCTTCAACTCTAGTTCTATTCTCCAGCATAACCAATGCTTGATCCACCGGACAATGAGACATTACTCAAATAACCCACCCAACATCTTCTCTAATCCTGACCGCAGCTATTTCAATAAAACTAGGATTGGCTCCATTTCATTTCTGATTCCCAGAAGTCCTACAAGGCTCCCCTCTAATAACTGGCCTTCTTCTTTCCACAGTCATAAAATTCCCACCAATCACCCTACTCTATATAACCTCACAATCACTCAACCCTACGCTACTAACCACTCTGGCCATCCTCTCCGTAGCTTTAGGAGGATGAATAGGACTAAATCAGACACAAACTCGAAAAATCATAGCCTTCTCCTCCATCGCCCACCTAGGATGAATAGCCATCATTCTCATTTACTACCCAAAAAACACCTTACTCAACTTCTACCTGTACGCCATAATAACTGCTGCTGTATTCCTGACCCTAAATTCAATAAAAGTCCTAAAGTTATCGACACTGATGACTGCATGAGCAAAAGCACCTTCACTTAGCACAATCCTCCTACTAACACTCCTATCTTTAGCCGGCCTGCCCCCTCTGACCGGTTTCCTCCCAAAATGACTTATCATCCAAGAACTAACTAAACAAGACATAGCCCCAGCAGCAATCATCATCTCGCTTCTATCACTGCTAGGACTATTCTTCTACCTACGCCTTGCATACTGCGCAACGATCACTTTACCTCCTCATACTACAAATCATATGAAACAATGACATATTAACAAACCCATTAACCCCTCAATTGCTGTCCTAACTACCCTATCCATCATGCTCCTCCCAATTTCTCCTATACTCGCCACCATCATCTAA
haplotype_185 ATGAATCCCCAAGCAAAACTAATCTTCATCATTAGCCTACTCCTAGGAACAACCATCACAATCTCTAGCAACCATTGAGTAATGGCCTGAACTGGCCTTGAAATTAATACACTCGCTATCTTACCCTTAATCTCAAAGTCTCACCACCCCCGAGCCATTGAAGCAGCAACTAAATACTTCCTAGTACAAGCAGCTGCTTCAACTCTAGTTCTATTCTCCAGCATAACCAATGCTTGATCCACCGGACAATGAGACATTACTCAAATAACCCACCCAACATCTTCTCTAATCCTGACCGCAGCTATTTCAATAAAACTAGGATTGGCTCCATTTCATTTCTGATTCCCAGAAGTCCTACAAGGCTCCCCTCTAATAACTGGCCTTCTTCTTTCCACAGTCATAAAATTCCCACCAATCACCCTACTCTATATAACCTCACAATCACTCAACCCTACGCTACTAACCACTCTGGCCATCCTCTCCGTAGCTTTAGGAGGATGAATAGGACTAAATCAGACACAAACTCGAAAAATCATAGCCTTCTCCTCCATCGCCCACCTAGGATGAATAGCCATCATTCTCATTTACTACCCAAAACTCACCTTACTCAACTTCTACCTGTACGCCATAATAACTGCTGCTGTATTCCTGACCCTAAATTCAATAAAAGTCCTAAAGTTATCGACACTGATGACTGCATGAGCAAAAGCACCTTCACTTAGCACAATCCTCCTACTAACACTCCTATCTTTAGCCGGCCTGCCCCCTCTGACCGGTTTCCTCCCAAAATGACTTATCATCCAAGAACTAACTAAACAAGACATAGCCCCAGCAGCAATCATCATCTCGCTTCTATCACTGCTAGGACTATTTTTCTACCTACGCCTTGCATACTGCGCAACGATCACTTTACCTCCTCATACTACAAATCATATGAAACAATGACATATTAACAAACCCATTAACCCCTCAATTGCTGTCCTAACTACCCTATCCATCATGCTCCTCCCAATTTCCCCTATACTCGCCACCATCATCTAA
haplotype_186 ATGAATCCCCAAGCAAAACTAATCTTCATCATTAGCCTACTCCTAGGAACAACCATCACAATCTCTAGCAACCATTGAGTAATGGCCTGAACTGGCCTTGAAATTAATACACTCGCTATCTTACCCTTAATCTCAAAGTCTCACCACCCCCGAGCCATTGAAGCAGCAACTAAATACTTCCTAGAAGAAGCAGCTGCTTCAACTCTAGTTCTATTCTCCAGCATAACCAATGCTTGATCCACCGGACAATGAGACATTACTCAAATAACCCACCCAACATCTTCTCTAATCCTGACCGCAGCTATTTCAATAAAACTAGGATTGGCTCCATTTCATTTCTGATTCCCAGAAGTCCTACAAGGCTCCCCTCTAATAACTGGCCTTCTTCTTTCCACAGTCATAAAATTCCCACCAATCACCCTACTCTATATAACCTCACAATCACTCAACCCTACGCTACTAACCACTCTGGCCATCCTCTCCGTAGCTTTAGGAGGATGAATAGGACTAAATCAGACACAAACTCGAAAAATCATAGCCTTCTCCTCCATCGCCCACCTAGGATGAATAGCCATCATTCTCATTTACTACCCAAAACTCACCTTACTCAACTTCTACCTGTACGCCATAATAACTGCTGCTGTATTCCTGACCCTAAATTCAATAAAAGTCCTAAAGTTATCGACACTGATGACTGCATGAGCAAAAGCACCTTCACTTAGCACAATCCTCCTACTAACACTCCTATCTTTAGCCGGCCTGCCCCCTCTGACCGGTTTCCTCCCAAAATGACTTATCATCCAAGAACTAACTAAACAAGACATAGCCCCAGCAGCAATCATCATCTCGCTTCTATCACTGCTAGGACTATTCTTCTACCTACGCCTTGCATACTGCGCAACGATCACTTTACCTCCTCATACTACAAATCATATGAAACAATGACATATTAACAAACCCATTAACCCCTCAATTGCTGTCCTAACTACCCTATCCATCATGCTCCTCCCAATTTCTCCTATACTCGCCACCATCATCTAA
haplotype_187 ATGAATCCCCAAGCAAAACTAATCTTCATCATTAGCCTACTCCTAGGAACAACCATCACAATCTCTAGCAACCATTGAGTAATGGCCTGAACTGGCCTTGAAATTAATACACTCGCTATCTTACCCTTAATCTCAAAGTCTCACCACCCCCGAGCCATTGAAGCAGCAACTAAATACTTCCTAGTACAAGCAGCTGCTTCAACTCTAGTTCTATTCTCCAGCATAACCAATGCTTGATCCACCGGACAATGAGACATTACTCAAATAACCCACCCAACATCTTCTCTAATCCTGACCGCAGCTATTTCAATAAAACTAGGATTGGCTCCATTTCATTTCTGATTCCCAGAAGTCCTACAAGGCTCCCCTCTAATAACTGGCCTTCTTCTTTCCACAGTCATAAAATTCCCACCAATCACCCTACTCTATATAACCTCACAATCACTCAACCCTACGCTACTAACCACTCTGGCCATCCTCTCCGTAGCTTTAGGAGGATGAATAGGACTAAATCAGACACAAACTCGAAAAATCATAGCCTTCTCCTCCATCGCCCACCTAGGATGAATAGCCATCATTCTCATTTACTACCCAAAACTCACCTTACTCAACTTCTACCTGTACGCCATAATAACTGCTGCTGTATTCCTGACCCTAAATTCAATAAAAGTCCTAAAGTTATCGACACTGATGACTGCATGAGCAAAAGCACCTTCACTTAGCACAATCCTCCTACTAACACTCCTATCTTTAGCCGGCCTGCCCCCTCTGACCGGTTTCCTCCCAAAATGACTTATCATCCAAGAACTAACTAAACAAGACATAGCCCCAGCAGCAATCATCATCTCGCTTCTATCACTGCTAGGACTATTCTTCTACCTACGCCTTGCATACTGCGCAACGATCACTTTACCTCCTCATACTACAAATCATATGAAACAGTGACATATTAACAAACCCATTAACCCCTCAATTGCTGTCCTAACTACCCTATCCATCATGCTCCTCCCAATTTCTCCTATACTCGCCACCATCATCTAA
haplotype_188 ATGAATCCCCAAGCAAAACTAATCTTTATCATTAGCCTACTCCTAGGAACAACCATCACAATCTCTAGCAACCATTGAGTAATGGCCTGAACTGGCCTTGAAATTAATACACTCGCTATCTTACCCTTAATCTCAAAGTCTCACCACCCCCGAGCCATTGAAGCAGCAACTAAATACTTCCTAGTACAAGCAGCTGCTTCAACTCTAGTTCTATTCTCCAGCATAACCAATGCTTGATCCACCGGACAATGAGACATTACTCAAATAACCCACCCAACATCTTCTCTAATCCTGACCGCAGCTATTTCAATAAAACTAGGATTGGCTCCATTTCATTTCTGATTCCCAGAAGTCCTACAAGGCTCCCCTCTAATAACTGGCCTTCTTCTTTCCACAGTCATAAAATTCCCACCAATCACCCTACTCTATATAACCTCACAATCACTCAACCCTACGCTACTAACCACTCTGGCCATCCTCTCCGTAGCTTTAGGAGGATGAATAGGACTAAATCAGACACAAACTCGAAAAATCATAGCCTTCTCCTCCATCGCCCACCTAGGATGAATAGCCATCATTCTCATTTACTACCCAAAACTCACCTTACTCAACTTCTACCTGTACGCCATAATAACTGCTGCTGTATTCCTGACCCTAAATTCAATAAAAGTCCTAAAGTTATCAACACTGATGACTGCATGAGCAAAAGCACCTTCACTTAGCACAATCCTCCTACTAACACTCCTATCTTTAGCCGGCCTGCCCCCTCTGACCGGTTTCCTCCCAAAATGACTTATCATCCAAGAACTAACTAAACAAGACATAGCCCCAGCAGCAATCATCATCTCGCTTCTATCACTGCTAGGACTATTCTTCTACCTACGCCTTGCATACTGCGCAACAATCACTTTACCTCCTCATACTACAAATCATATGAAACAATGACATATTAACAAACCCATTAACCCCTCAATTGCTGTCCTAACTACCCTATCCATCATGCTCCTCCCAATTTCTCCTATACTCGCCACCATCATCTAA
haplotype_189 ATGAATCCCCAAGCAAAACTAATCTTCATCATTAGCCTACTCCTAGGAACAACCATCACAATCTCTAGCAACCATTGAGTAATGGCCTGAACTGGCCTTGAAATTAATACACTCGCTATCTTACCCTTAATCTCAAAGTCTCACCACCCCCGAGCCATTGAAGCAGCAACTAAATACTTCCTAGTACAAGCAGCTGCTTCAACTCTAGTTCTATTCTCCAGCATAACCAATGCTTGATCCACCGGACAATGAGACATTACTCAAATAACCCACCCAACATCTTCTCTAATCCTGACCGCAGCTATTTCAATAAAACTAGGGTTGGCTCCATTTCATTTCTGATTCCCAGAAGTCCTACAAGGCTCCCCTCTAATAACTGGCCTTCTTCTTTCCACAGTCATAAAATTCCCACCAATCACCCTACTCTATATAACCTCACAATCACTTAACCCTACGCTACTAACCACTCTGGCCATCCTCTCCGTAGCTTTAGGAGGATGAATAGGACTAAATCAGACACAAACTCGAAAAATCATAGCCTTCTCCTCCCTCGCCCACCTAGGATGAATAGCCATCATTCTCATTTACTACCCAAAACTCACCTTACTCAACTTCTACCTGTACGCCATAATAACTGCTGCTGTATTCCTGACCCTAAATTCAATAAAAGTCCTAAAGTTATCGACACTGATGACTGCATGAGCAAAAGCACCTTCACTTAGCACAATCCTCCTACTAACACTCCTATCTTTAGCCGGCCTGCCCCCTCTGACCGGTTTCCTCCCAAAATGACTTATCATCCAAGAACTAACTAAACAAGACATAGCCCCAGCAGCAATCATCATCTCGCTTCTATCACTGCTAGGACTATTTTTCTACCTACGCCTTGCATACTGCGCAACAATCACTTTACCTCCTCATACTACAAATCATATGAAACAATGACATATTAACAAACCCATTAACCCCTCAATTGCTGTCCTAACTACCCTATCCATCATGCTCCTCCCAATTTCTCCTATACTCGCCACCATCATCTAA
haplotype_190 ATGAATCCCCAAGCAAAACTAATCTTCATCATTAGCCTACTCCTAGGAACAACCATCACAATCTCTAGCAACCATTGAGTAATGGCCTGAACTGGCCTTGAAATTAATACACTCGCTATCTTACCCTTAATCTCAAAGTCTCACCACCCCCGAGCCATTGAAGCAGCAACTAAATACTTCCTAGTACAAGCAGCTGCTTCAACTCTAGTTCTATTCTCCAGCATAACCAATGCTTGATCCACCGGACAATGAGACATTACTCAAATAACCCACCCAACATCTTCTCTAATCCTAACCGCAGCTATTTCAATAAAACTAGGATTGGCTCCATTTCATTTCTGATTCCCAGAAGTCCTACAAGGCTCCCCTCTAATAACTGGCCTTCTTCTTTCCACAGTCATAAAATTCTTAACAATCACCCTACTCTATATAACCTCACAATCACTCAACCCTACGCTACTAACCACTCTGGCCATCCTCTCCGTAGCTTTAGGAGGATGAATAGGACTAAATCAGACACAAACTCGAAAAATCATAGCCTTCTCCTCCATCGCCCACCTAGGATGAATAGCCATCATTCTCATTTACTACCCAAAACTCACCTTACTCAACTTCTACCTGTACGCCATAATAACTGCTGCTGTATTCCTGACCCTAAATTCAATAAAAGTCCTAAAGTTATCGACACTGATGACTGCATGAGCAAAAGCACCTTCACTTAGCACAATCCTCCTACTAACACTCCTATCTTTAGCCGGCCTGCCCCCTCTGACCGGTTTCCTCCCAAAATGACTTATCATCCAAGAACTAACTAAACAAGACATAGCCCCAGCAGCAATCATCATCTCGCTTCTATCACTGCTAGGACTATTCTTCTACCTACGCCTTGCATACTGCGCAACAATCACTTTACCTCCTCATACTACAAATCATATGAAACAATGACATATTAACAAACCCATTAACCCCTCAATTGCTGTCCTAACTACCCTATCCATCATGCTCCTCCCAATTTCTCCTATACTCGCCACCATCATCTAA
haplotype_191 ATGAATCCCCAAGCAAAACTAATCTTCATCATTAGCCTACTCCTAGGAACAACCATCACAATCTCTAGCAACCATTGAGTAATGGCCTGAACTGGCCTTGAAATTAATACACTCGCTATCTTACCCTTAATCTCAAAGTCTCACCACCCCCGAGCCATTGAAGCAGCAACTAAATACTTCCTAGTACAAGCAGCTGCTTCAACTCTAGTTCTATTCTCCAGCATAACCAATGCTTGATCCACCGGACAATGAGACATTACTCAAATAACCCACCCAACATCTTCTCTAATCCTAACCGCAGCTATTTCAATAAAACTAGGATTGGCTCCATTTCATTTCTGATTCCCAGAAGTCCTACAAGGCTCCCCTCTAATAACTGGCCTTCTTCTTTCCACAGTCATAAAATTCCCACCAATCACCCTACTCTATATAACCTCACAATCACTCAACCCTACGCTACTAACCACTCTGGCCATCCTCTCCGTAGCTTTAGGAGGATGAATAGGACTAAATCAGACACAAACTCGAAAAATCATAGCCTTCTCCTCCATCGCCCACCTAGGATGAATAGCCATCATTCTCATTTACTACCCAAAACTCACCTTACTCAACTTCTACCTGTACGCCATAATAACTGCTGCTGTATTCCTGACCCTAAATTCAATAAAAGTCCTAAAGTTATCGACACTGATGACTGCATGAGCGAAAGCACCTTCACTTAGCACAATCCTCCTACTAACACTCCTATCTTTAGCCGGCCTGCCCCCTCTGACCGGTTTCCTCCCAAAATGACTTATCATCCAAGAACTAACTAAACAAGACATAGCCCCAGCAGCAATCATCATCTCGCTTCTATCACTGCTAGGACTATTCTTCTACCTACGCCTTGCATACTGCGCAACGATCACTTTACCTCCTCATACTACAAATCATATGAAACAATGACATATTAACAAACCCATTAACCCCTCAATTGCTGTCCTAACTACCCTATCCATCATGCTCCTCCCAATTTCCCCTATACTCGCCACCATCATCTAA
haplotype_192 ATGAATCCCCAAGCAAAACTAATCTTCATCATTAGCCTACTCCTAGGAACAACCATCACAATCTCTAGCAACCATTGAGTAATGGCCTGAACTGGCCTTGAAATTAATACACTCGCTATCTTACCCTTAATCTCAAAGTCTCACCACCCCCGAGCCATTGAAGCAGCAACTAAATACTTCCTAGTACAAGCAGCTGCTTCAACTCTAGTTCTATTCTCCAGCATAACCAATGCTTGATCCACCGGACAATGAGACATTACTCAAATAACCCACCCAACATCTTCTCTAATCCTGACCGCAGCTATTTCAATAAAACTAGGATTGGCTCCATTTCATTTCTGATTCCCAGAAGTCCTACAAGGCTCCCCTCTAATAACTGGCCTTCTTCTTTCCACAGTCATAAAATTCCCACCAATCACCCTACTCTATATAACCTCACAATCACTCAACCCTACGCTACTAACCACTCTGGCCATCCTCTCCGTAGCTTTAGGAGGATGAATAGGACTAAATCAGACACAAACTCGAAAAATCATAGCCTTCTCCTCCATCGCCCACCTAGGATGAATAGCCATCATTCTCATTTACTAGCCAAAACTCACCTTACTCAACTTCTACCTGTACGCCATAATAACTGCTGCTGTATTCCTGACCCTAAATTCAATAAAAGTCCTAAAGTTATCGACACTGATGACTGCATGAGCAAAAGCACCTTCACTTAGCACAATCCTCCTACTAACACTCCTATCTTTAGCCGGCCTGCCCCCTCTGACCGGTTTCCTCCCAAAATGACTTATCATCCAAGAACTAACTAAACAAGACATAGCCCCAGCAGCAATCATCATCTCGCTTCTATCACTGCTAGGACTATTCTTCTACCTACGCCTTGCATACTGCGCAACAATCACTTTACCTCCTCATACTACAAATCATATGAAACAATGACATATTAACAAACCCATTAACCCCTCAATTGCTGTCCTAACTACCCTATCCATCATGCTCCTCCCAATTTCTCCTATACTCGCCACCATCATCTAA
haplotype_193 ATGAATCCCCAAGCAAAACTAATCTTCATCATTAGCCTACTCCTAGGAACAACCATCACAATCTCTAGCAACCATTGAGTAATGGCCTGAACTGGCCTTGAAATTAATACACTCGCTATCTTACCCTTAATCTCAAAGTCTCACCACCCCCGAGCCATTGAAGCAGCAACTAAATACTTCCTAGTACAAGCAGCTGCTTCAACTCTAGTTCTATTCTCCAGCATAACCAATGCTTGATCCACCGGACAATGAGACATTACTCAAATAACCCACCCAACATCTTCTCTAATCCTGACCGCAGCTATTTCAATAAAACTAGGATTGGCTCCATTTCATTTCTGATTCCCAGAAGTCCTACAAGGCTCCCCTCTAATAACTGGCCTTCTTCTTTCCACAGTCATAAAATTCCCACCAATCACCCTACTCTATATAACCTCACAATCACTCAACCCTACGCTACTAACCACTCTGGCCATCCTCTCCGTAGCTTTAGGAGGATGAATAGGACTAAATCAGACACAAACTCGAAAAATCATAGCCTTCTCCTCCATCTCCCACCTAGGATGAATAGCCATCATTCTCATTTACTACCCAAAACTCACCTTACTCAACTTCTACCTGTACGCCATAATAACTGCTGCTGTATTCCTGACCCTAAATTCAATAAAAGTCCTAAAGTTATCGACACTGATAACTGCATGAGCAAAAGCACCTTCACTTAGCACAATCCTCCTACTAACACTCCTATCTTTAGCCGGCCTGCCCCCTCTGACCGGTTTCCTCCCAAAATGACTTATCATCCAAGAACTAACTAAACAAGACATAGCCCCAGCAGCAATCATCATCTCACTTCTATCACTGCTAGGACTATTCTTCTACCTACGCCTTGCATACTGCGCAACGATCACTTTACCTCCTCATACTACAAATCATATGAAACAATGACATATTAACAAACCCATTAACCCCTCAATTGCTGTCCTAACTACCCTATCCATCATGCTCCTCCCAATTTCTCCTATACTCGCCACCATCATCTAA
haplotype_194 ATGAATCCCCAAGCAAAACTAATCTTCATCATTAGCCTACTCCTAGGAACAACCATCACAATCTCTAGCAACCATTGAGTAATGGCCTGAACTGGCCTTGAAATTAATACACTCGCTATCTTACCCTTAATCTCAAAGTCTCACCACCCCCGAGCCATTGAAGCAGCAACTAAATACTTCCTAGTACAAGCAGCTGCTTCAACTCTAGTTCTATTCTCCAGCATAACCAATGCTTGATCCACCGGACAATGAGACATTACTCAAATAACCCACCCAACATCTTCTCTAATCCTGACCGCAGCTATTTCAATAAAACTAGGATTGGCTCCATTTCATTTCTGATTCCCAGAAGTCCTACAAGGCTCCCCTCTAATAACTGGCCTTCTTCTTTCCACAGTCATAAAATTCCCACCAATCACCCTACTCTATATAACCTCACAATCACTCAACCCTACGCTACTAACCACTCTGGCCATCCTCTCCGTAGCTTTAGGAGGAGGAATAGGACTAAATCAGACACAAACTCGAAAAATCATAGCCTTCTCCTCCATCGCCCACCTAGGATGAATAGCCATCATTCTCATTTACTACCCAAAACTCACCTTACTCAACTTCTACCTGTACGCCATAATAACTGCTGCTGTATTCCTGACCCTAAATTCAATAAAAGTCCTAAAGTTATCGACACTGATGACTGCATGAGCAAAAGCACCTTCACTTAGCACAATCCTCCTACTAACACTCCTATCTTTAGCCGGCCTGCCCCCTCTGACCGGTTTCCTCCCAAAATGACTTATCATCCAAGAACTAACTAAACAAGACATAGCCCCAGCAGCAATCATCATCTCGCTTCTATCACTGCTAGGACTATTCTTCTACCTACGCCTTGCATACTGCGCAACAATCACTTTACCTCCTCATACTACAAATCATATGAAACAATGACATATTAACAAACCCATTAACCCCTCAATTGCTGTCCTAACTACCCTATCCATCATGCTCCTCCCAATTTCTCCTATACTCGCCACCATCATCTAA
haplotype_195 ATGAATCCCCAAGCAAAACTAATCTTTATCATTAGCCTACTCCTAGGAACAACCATCACAATCTCTAGCAACCATTGAGTAATGGCCTGAACTGGCCTTGAAATTAATACACTCGCTATCTTACCCTTAATCTCAAAGTCTCACCACCCCCGAGCCATTGAAGCAGCAACTAAATACTTCCTAGTACAAGCAGCTGCTTCAACTCTAGTTCTATTCTCCAGCATAACCAATGCTTGATCCACCGGACAATGAGACATTACTCAAATAACCCACCCAACATCTTCTCTAATCCTGACCGCAGCTATTTCAATAAAACTAGGATTGGCTCCATTTCATTTCTGATTCCCAGAAGTCCTACAAGGCTCCCCTCTAATAACTGGCCTTCTTCTTTCCACAGTCATAAAATTCCCACCAATCACCCTACTCTATATAACCTCACAATCACTCAACCCTACGCTACTAACCACTCTGGCCATCCTCTCCGTAGCTTTAGGAGGATGAGTAGGACTAAATCAGACACAAACTCGAAAAATCATAGCCTTCTCCTCCATCGCCCACCTAGGATGAATAGCCATCATTCTCATTTGCTACCCAAAACTCACCTTACTCAACTTCTACCTGTACGCCATAATAACTGCTGCTGTATTCCTGACCCTAAATTCAATAAAAGTCCTAAAGTTATCAACACTGATGACTGCATGAGCAAAAGCACCTTCACTTAGCACAATCCTCCTACTAACACTCCTATCTTTAGCCGGCCTGCCCCCTCTGACCGGTTTCCTCCCAAAATGACTTATCATCCAAGAACTAACTAAACAAGACATAGCCCCAGCAGCAATCATCATCTCGCTTCTATCACTGCTAGGACTATTCTTCTACCTACGCCTTGCATACTGCGCAACAATCACTTTACCTCCTCATACTACAAATCATATGAAACAATGACATATTAACAAACCCATTAACCCCTCAATTGCTGTCCTAACTACCCTATCCATCATGCTCCTCCCAATTTCTCCTATACTCGCCACCATCATCTAA
haplotype_196 ATGAATCCCCAAGCAAAACTAATCTTTATCATTAGCCTACTCCTAGGAACAACCATCACAATCTCTAGCAACCATTGAGTAATGGCCTGAACTGGCCTTGAAATTAATACACTCGCTATCTTACCCTTAATCTCAAAGTCTCACCACCCCCGAGCCATTGAAGCAGCAACTAAATACTTCCTAGTACAAGCAGCTGCTTCAACTCTAGTTCTATTCTCCAGCATAACCAATGCTTGATCCACCGGACAATGAGACATTACTCAAATAACCCACCCAACATCTTCTCTAATCCTGACCGCAGCTATTTCAATAAAACTAGGATTGGCTCCATTTCATTTCTGATTCCCAGAAGTCCTACAAGGCTCCCCTCTAATAACTGGCCTTCTTCTTTCCACAGTCATAAAATTCCCACCAATCACCCTACTCTATATAACCTCACAATCACTCAACCCTACGCTACTAACCACTCTGGCCATCCTCTCCGTAGCTTTAGGAGGATGAATAGGACTAAATCAGACACAAACTCGAAAAATCATAGCCTTCTCCTCCATCGCCCACCTAGGATGAATAGCCATCATTCTCATTTACTACCCAAAACTCACCTTACTCAACTTCTACCTGTACGCCATAATAACTGCTGCTGTATTCCTGACCCTAAATTCAATAAAAGTCCTAAAGTTATCAACACTGATGACTGCATGAGCAAAAGCACCTTCACTTAGCACAATCCTCCTACTAACACTCCTATCTTTAGCCGGCCTGCCCCCTCTGACCGGTTTCCTCCCAAAATGACTTATCATCCAAGAACTAACTAAACAAGACATAGCCCCAGCAGCAATCATCATCTCGCTTCTATCACTGCTAGGACTATTTTTCTACCTACGCCTTGCATACTGCGCAACAATCACTTTACCTCCTCATACTACAAATCATATGAAACAATGACATATTAACAAACCCATTAACCCCTCAATTGCTGTCCTAACTACCCTATCCATCATGCTCCTCCCAATTTCTCCTATACTCGCCACCATCATCTAA
haplotype_197 ATGAATCCCCAAGCAAAACTAATCTTCATCATTAGCCTACTCCTAGGAACAACCATCACAATCTCTAGCAACCATTGAGTAATGGCCTGAACTGGCCTTGAAATTAATACACTCGCTATCTTACCCTTAATCTCAAAATCTCACCACCCCCGAGCCATTGAAGCAGCAACTAAATACTTCCTAGTACAAGCAGCTGCTTCAACTCTAGTTCTATTCTCCAGCATAACCAATGCTTGATCCACCGGACAATGAGACATTACTCAAATAACCCACCCAACATCTTCTCTAATCCTGACCGCAGCTATTTCAATAAAACTAGGATTGGCTCCATTTCATTTCTGATTCCCAGAAGTCCTACAAGGCTCCCCTCTAATAACTGGCCTTCTTCTTTCCACAGTCATAAAATTCCCACCAATCACCCTACTCTATATAACCTCACAATCACTCAACCCTACGCTACTAACCACTCTGGCCATCCTCTCCGTAGCTTTAGGAGGATGAATAGGACTAAATCAGACACAAACTCGAAAAATCATAGCCTTCTCCTCCATCGCCCACCTAGGATGAATAGCCATCATTCTCATTTAGTAACCAAAACTCACCTTACTCAACTTCTACCTGTACGCCATAATAACTGCCGCTGTATTCCTGACCCTAAATTCAATAAAAGTCCTAAAGTTATCGACACTGATGACTGCATGAGCAAAAGCACCTTCACTTAGCACAATCCTCCTACTAACACTCCTATCTTTAGCCGGCCTGCCCCCTCTGACCGGTTTCCTCCCAAAATGACTTATCATCCAAGAACTAACTAAACAAGACATAGCCCCAGCAGCAATCATCATCTCACTTCTATCACTGCTAGGACTATTCTTCTACCTACGCCTTGCATACTGCGCAACGATCACTTTACCTCCTCATACTACAAATCATATGAAACAATGACATATTAACAAACCCATTAACCCCTCAATTGCTGTCCTAACTACCCTATCCATCATGCTCCTCCCAATTTCTCCTATACTCGCCACCATCATCTAA
haplotype_198 ATGAATCCCCAAGCAAAACTAATCTTCATCATTAGCCTACTCCTAGGAACAACCATCACAATCTCTAGCAACCATTGAGTAATGGCCTGAACTGGCCTTGAAATTAATACACTCGCTATCTTACCCTTAATCTCAAAGTCTCACCACCCCCGAGCCATTGAAGCAGCAACTAAATACTTCCTAGTACAAGCAGCTGCTTCAACTCTAGTTCTATTCTCCAGCATAACCAATGCTTGATCCACCGGACAATGAGACATTACTCAAATAACCCACCCAACATCTTCTCTAATCCTGACCGCAGCTATTTCAATAAAACTAGGATTGGCTCCATTTCATTTCTGATTCCCAGAAGTCCTACAAGGCTCCCCTCTAATAACTGGCCTTCTTCTTTCCACAGTCATAAAATTCCCACCAATCACCCTACTCTATATAACCTCACAATCACTCAACCCTACGCTACTAACCACTCTGGCCATCCTCTCCGTAGCTTTAGGAGGATGAATAGGACTAAATCAGACACAAACTCGAAAAATCATAGCCTTCTCCTCCATCGCCCACCTAGGATGAATAGCCATCATTCTCATTAGCTACCCAAAACTCACCTTACTCAACTTCTACCTGTACGCCATAATAACTGCTGCTGTATTCCTGACCCTAAATTCAATAAAAGTCCTAAAGTTATCGACACTGATGACTGCATGAGCAAAAGCACCTTCACTTAGCACAATCCTCCTACTAACACTCCTATCTTTAGCCGGCCTGCCCCCTCTGACCGGTTTCCTCCCAAAATGACTTATCATCCAAGAACTAACTAAACAAGACATAGCCCCAGCAGCAATCATCATCTCGCTTCTATCACTGCTAGGACTATTCTTCTACCTACGCCTTGCATACTGCGCAACAATCACTTTACCTCCTCATACTACAAATCATATGAAACAATGACATATTAACAAACCCATTAACCCCTCAATTGCTGTCCTAACTACCCTATCCATCATGCTCCTCCCAATTTCTCCTATACTCGCCACCATCATCTAA
haplotype_199 ATGAACCCCCAAGCAAAACTAATCTTCATCATTAGCCTACTCCTAGGAACAACCATCACAATCTCTAGCAACCATTGAGTAATGGCCTGAACTGGCCTTGAAATTAATACACTCGCTATCTTACCCTTAATCTCAAAATCTCACCACCCCCGAGCCATTGAAGCAGCAACTAAATACTTCCTAGTACAAGCAGCTGCTTCAACTCTAGTTCTATTCTCCAGCATAACCAATGCTTGATCCACCGGACAATGAGACATTACTCAAATAACCCACCCAACATCTTCTCTAATCCTGACCGCAGCTATTTCAATAAAACTAGGATTGGCTCCATTTCATTTCTGATTCCCAGAAGTCCTACAAGGCTCCCCTCTAATAACTGGCCTTCTTCTTTCCACAGTCATAAAATTCCCACCAATCACCCTACTCTATATAACCTCACAATCACTCAACCCTACGCTACTAACCACTCTGGCCATCCTCTCCGTAGCTTTAGGAGGATGAATAGGACTAAATCAGACACAAACTCGAAAAATCATAGCCTTCTCCTCCATCGCCCACCTAGGATGAATAGCCATCATTCTCATTTACTACCCAAAACTCACCTTACTCAACTTCTACCTGTACGCCATAATAACTGCTGCTGTATTCCTGACCCTAAATTCAATAAAAGTCCTAAAGTTATCGACACTGATGACTGCATGAGCAAAAGCACCTTCACTTAGCACAATCCTCCTACTAACACTCCTATCTTTAGCCGGCCTGCCCCCTCTGACCGGTTTCCTCCCAAAATGACTTATCATCCAAGAACTAACTAAACAAGACATAGCCCCAGCAGCAATCATCATCTCGCTTCTATCACTGCTAGGACTATTCTTCTACCTACGCCTTGCATACTGCGCAACGATCACTTTACCTCCTCATACTACAAATCATATGAAACAATGACATATTAACAAACCCATTAACCCCTCAATTGCTGTCCTAACTACCCTATCCATCATGCTCCTCCCAATTTCTCCTATACTCGCCACCATCATCTAA
haplotype_200 ATGAATCCCCAAGCAAAACTAATCTTCATCATTAGCCTACTCCTAGGAACAACCATCACAATCTCTAGCAACCATTGAGTAATGGCCTGAACTGGCCTTGAAATTAATACACTCGCTATCTTACCCTTAATCTCAAAGTCTCACCACCCCCGAGCCATTGAAGCAGCAACTAAATACTTCCTAGTACAAGCAGCTGCTTCAACTCTAGTTCTATTCTCCAGCATAACCAATGCTTGATCCACCGGACAATGAGACATTACTCAAATAACCCACCCAACATCTTCTCTAATCCTGACCGCAGCTATTTCAATAAAACTAGGATTGGCTCCATTTCATTTCTGATTCCCAGAAGTCCTACAAGGCTCTCCTCTAATAACTGGCCTTCTTCTTTCCACAGTCATAAAATTCCCACCAATCACCCTACTCTATATAACCTCACAATCACTCAACCCTACACTACTAACCACTCTGGCCATCCTCTCCGTAGCTTTAGGAGGATGAATAGGACTAAATCAGACACAAACTCGAAAAATCATAGCCTTCTCCTCCATCGCCCACCTAGGATGAATAGCCATCATTCTCATTTACTACCCAAAACTCACCTTACTCAACTTCTACCTGTACGCCATAATAACTGCTGCTGTATTCCTGACCCTAAATTCAATAAAAGTCCTAAAGTTATCGACACTGATGACTGCATGAGCAAAAGCACCTTCACTTAGCACAATCCTCCTACTAACACTCCTATCTTTAGCCGGCCTGCCCCCTCTGACCGGTTTCCTCCCAAAATGACTTATCATCCAAGAACTAACTAAACAAGACATAGCCCCAGCAGCAATCATCATCTCGCTTCTATCACTGCTAGGACTATTCTTCTACCTACGCCTTGCATACTGCGCAACGATCACTTTACCTCCTCATACTACAAATCATATGAAACAATGACATATTAACAAACCCATTAACCCCTCAATTGCTGTCCTAACTACCCTGTCCATCATGCTCCTCCCAATTTCTCCTATACTCGCCACCATCATCTAA
haplotype_201 ATGAATCCCCAAGCAAAACTAATCTTCATCATTAGCCTACTCCTAGGAACAACCATCACAATCTCTAGCAACCATTGAGTAATGGCCTGAACTGGCCTTGAAATTAATACACTCGCTATCTTACCCTTAATCTCAAAGTCTCACCACCCCCGAGCCATTGAAGCAGCAACTAAATACTTCCTAGTACAAGCAGCTGCTTCAACTCTAGTTCTATTCTCCAGCATAACCAATGCTTGATCCACCGGACAATGAGACATTACTCAAATAACCCACCCAACATCTTCTCTAATCCTGACCGCAGCTATTTCAATAAAACTAGGATTGGCTCCATTTCATTTCTGATTCCCAGAAGTCCTACAAGGCTCCCCTCTAATAACTGGCCTTCTTCTTTCCACAGTCATAAAATTCCCACCAATCACCCTACTCTATATGACCTCACAATCACTCAACCCTACGCTACTAACCACTCTGGCCATCCTCTCCGTAGCTTTAGGAGGATGAATAGGACTAAATCAGACACAAACTCGAAAAATCATAGCCTTCTCCTCCATCGCCCACCTAGGATGAATAGCCATCATTCTCATTTACTACCCAAAACTCACCTTACTCAACTTCTACCTGTACGCCATAATAACTGCTGCTGTATTCCTGACCCTAAATTCAATAAAAGTCCTAAAGTTATCGACACTGATAACTGCATGAGCAAAAGCACCTTCACTTAGCACAATCCTCCTACTAACACTCCTATCTTTAGCCGGCCTGCCCCCTCTGACCGGTTTCCTCCCAAAATGACTTATCATCCAAGAACTAACTAAACAAGACATAGCCCCAGCAGCAATCATCATCTCGCTTCTATCACTGCTAGGACTATTCTTCTACCTACGCCTTGCATACTGCGCAACGATCACTTTACCTCCTCATACTACAAATCATATGAAACAATGACATATTAACAAACCCATTAACCCCTCAATTGCTGTCCTAACTACCCTATCCATCATGCTCCTCCCAATTTCTCCTATACTCGCCACCATCATCTAA
haplotype_202 ATGAATCCCCAAGCAAAACTAATCTTCATCATTAGCCTACTCCTAGGAACAACCATCACAATCTCTAGCAACCATTGAGTAATGGCCTGAACTGGCCTTGAAATTAATACACTCGCTATCTTACCCTTAATCTCAAAGTCTCACCACCCCCGAGCCATTGAAGCAGCAACTAAATACTTCCTAGTACAAGCAGCTGCTTCAACTCTAGTTCTATTCTCCAGCATAACCAATGCTTGATCCACCGGACAATGAGACATTACTCAAATAACCCACCCAACATCTTCTCTAATCCTGACCGCAGCTATTTCAATAAAACTAGGATTGGCTCCATTTCATTTCTGATTCCCAGAAGTCCTACAAGGCTCCCCTCTAATAACTGGCCTTCTTCTTTCCACAGTCATAAAATTCCCACCAATCACCCTACTCTATATAACCTCACAATCACTCAACCCTACGCTACTAACCACTCTGGCCATCCTCTCCGTAGCTTTAGGAGGATGAATAGGACTAAATCAGACACAAACTCGAAAAATCATAGCCTTCTCCTCCATCGCCCACCTAGGATGAATAGCCATCATTCTCATTTACTACCCAAAACTCACCTTACTCAACTTCTACCTGTACGCCATAATAACTGCTGCTGTATTCCTGACCCTAAATTCAATAAAAGTCCTAAAGTTATCGACACTGATGACTGCATGAGCAAAAGCACCTTCACTTAGCACAATCCTCCTACTAACACTCCTATCTTTAGCCGGCCTGCCCCCTCTGACCGGTTTCCTCCCAAAATGACTTATCATCCAAGAACTAACTAAACAAGACATAGCCCCAGCAGCAATCATCATCTCGCTTCTATCACTGCTAGGACTATTCTTCTACCTACGCCTTGCATACTGCGCAACGATCACTTTACCTCCTCATACTACAAATCATATGAAACAATGACATATTAACAAACCCATCAACCCCTCAATTGCTGTCCTAACTACCCTATCCATCATGCTCCTCCCAATTTCTCCTATACTCGCCACCATCATCTAA
haplotype_203 ATGAATCCCCAAGCAAAACTAATCTTCATCATTAGCCTACTCCTAGGAACAACCATCACAATCTCTAGCAACCATTGAGTAATGGCCTGAACTGGCCTTGAAATTAATACACTCGCTATTTTACCCTTAATCTCAAAGTCTCACCACCCCCGAGCCATTGAAGCAGCAACTAAATACTTCCTAGTACAAGCAGCTGCTTCAACTCTAGTTCTATTCTCCAGCATAACCAATGCTTGATCCACCGGACAATGAGACATTACTCAAATAACCCACCCAACATCTTCTCTAATCCTGACCGCAGCTATTTCAATAAAACTAGGATTGGCTCCATTTCATTTCTGATTCCCAGAAGTCCTACAAGGCTCCCCTCTAATAACTGGCCTTCTTCTTTCCACAGTCATAAAATTCCCACCAATCACCCTACTCTATATAACCTCACAATCACTCAACCCTACACTACTAACCACTCTGGCCATCCTCTCCGTAGCTTTAGGAGGATGAATAGGACTAAATCAGACACAAACTCGAAAAATCATAGCCTTCTCCTCCATCGCCCACCTAGGATGAATAGCCATCATTCTCATTTACTACCCAAAACTCACCTTACTCAACTTCTACCTGTACGCCATAATAACTGCTGCTGTATTCCTGACCCTAAATTCAATAAAAGTCCTAAAGTTATCGACACTGATGACTGCATGAGCAAAAGCACCTTCACTTAGCACAATCCTCCTACTAACACTCCTATCTTTAGCCGGCCTGCCCCCTCTGACCGGTTTCCTCCCAAAATGACTTATCATCCAAGAACTAACTAAACAAGACATAGCCCCAGCAGCAATCATCATCTCGCTTCTATCACTGCTAGGACTATTCTTCTACCTACGCCTTGCATACTGCGCAACGATCACTTTACCTCCTCATACTACAAATCATATGAAACAATGACATATTAACAAACCCATTAACCCCTCAATTGCTGTCCTAACTACCCTATCCATCATGCTCCTCCCAATTTCTCCTATACTCGCCACCATCATCTAA
haplotype_204 ATGAATCCCCAAGCAAAACTAATCTTCATCATTAGCCTACTCCTAGGAACAACCATCACAATCTCTAGCAACCATTGAGTAATGGCCTGAACTGGCCTTGAAATTAATACACTCGCTATCTTACCCTTAATCTCAAAGTCTCACCACCCCCGAGCCATTGAAGCAGCAACTAAATACTTCCTAGTACAAGCAGCTGCTTCAACTCTAGTTCTATTCTCCAGCATAACCAATGCTTGATCCACCGGACAATGAGACATTACTCAAATAACCCACCCAACATCTTCTCTAATCCTGACCGCAGCTATTTCAATAAAACTAGGATTGGCTCCATTTCATTTCTGATTCCCAGAAGTCCTACAAGGCTCCCCTCTAATAACTGGCCTTCTTCTTTCCACAGTCATAAAATTCCCACCAATCACCCTACTCTATATAACCTCACAATCACTCAACCCTACGCTACTAACCACTCTGGCCATCCTCTCCGTAGCTTTAGGAGGATGAATAGGACTAAATCAGACACAAACTCGAAAAATCATAGCCTTTTCCTCCATCGCCCACCTAGGATGAATAGCCATCATTCTCATTTACTACCCAAAACTCACCTTACTCAACTTCTACCTGTACGCCATAATAACTGCTGCTGTATTCCTGACCCTAAATTCAATAAAAGTCCTAAAGTTATCGACACTGATGACTGCATGAGCAAAAGCACCTTCACTTAGCACAATCCTCCTACTAACACTCCTATCTTTAGCCGGCCTGCCCCCTCTGACCGGTTTCCTCCCAAAATGACTTATCATCCAAGAACTAACTAAACAAGACATAGCCCCAGCAGCAATCATCATCTCGCTTCTATCACTGCTAGGACTATTCTTCTACCTACGCCTTGCATACTGCGCAACGATCACTTTACCTCCTCATACTACAAATCATATGAAACAATGACATATTAACAAACCCATTAACCCCTCAATTGCTGTCCTAACTACCCTATCCATCATGCTCCTCCCAATTTCTCCTATACTCGCCACCATCATCTAA
haplotype_205 ATGAATCCCCAAGCAAAACTAATCTTCATCATTAGCCTACTCCTAGGAACAACCATCACAATCTCTAGCAACCATTGAGTAATGGCCTGAACTGGCCTTGAAATTAATACACTCGCTATCTTACCCTTAATCTCAAAGTCTCACCACCCCCGAGCCATTGAAGCAGCAACTAAATACTTCCTAGTACAAGCAGCTGCTTCAACTCTAGTTCTATTCTCCAGCATAACCAATGCTTGATCCACCGGACAATGAGACATTACTCAAATAACCCACCCAACATCTTCTCTAATCCTGACCGCAGCTATTTCAATAAAACTAGGATTGGCTCCATTTCATTTCTGATTCCCAGAAGTCCTACAAGGCTCCCCTCTAATAACTGGCCTTCTTCTTTCCACAGTCATAAAATTCCCACCAATCACCCTACTCTATATAACCTCACAATCACTCAACCCTACGCTACTAACCACTCTGGCCATCCTCTCCGTAGCTTTAGGAGGATGAATGGGACTAAATCAGACGCAAACTCGAAAAATCATAGCCTTCTCCTCCATCGCCCACCTAGGATGAATAGCCATCATTCTCATTTACTACCCAAAACTCACCTTACTCAACTTCTACCTGTACGCCATAATAACTGCTGCTGTATTCCTGACCCTAAATTCAATAAAAGTCCTAAAGTTATCGACACTGATGACTGCATGAACAAAAGCACCTTCACTTAGCACAATCCTCCTACTAACACTCCTATCTTTAGCCGGCCTGCCCCCTCTGACCGGTTTCCTCCCAAAATGACTTATCATCCAAGAACTAACTAAACAAGACATAGCCCCAGCAGCAATCATCATCTCGCTTCTATCACTGCTAGGACTATTCTTCTACCTACGCCTTGCATACTGCGCAACGATCACTTTACCTCCTCATACTACAAATCATATGAAACAATGACATATTAACAAACCCATTAACCCCTCAATTGCTGTCCTAACTACCCTATCCATCATGCTCCTCCCAATTTCTCCTATACTCGCCACCATCATCTAA
haplotype_206 ATGAATCCCCAAGCAAAACTAATCTTCATCATTAGCCTACTCCTAGGAACAACCATCACAATCTCTAGCAACCATTGAGTAATGGCCTGAACTGGCCTTGAAATTAATACACTCGCTATCTTACCCTTAATCTCAAAGTCTCACCACCCCCGAGCCATTGAAGCAGCAACTAAATACTTCCTAGTACAAGCAGCTGCTTCAACTCTAGTTCTATTCTCCAGCATAACCAATGCTTGATCCACCGGACAATGAGACATTACTCAAATAACCCACCCAACATCTTCTCTAATCCTGACCGCAGCTATTTCAATAAAACTAGGATTGGCTCCATTTCATTTCTGATTCCCAGAAGTCCTACAAGGCTCCCCTCTAATAACTGGCCTTCTTCTTTCCACAGTCATAAAATTCCCACCAATCACCCTACTCTATATAACCTCACAATCACTCAACCCTACGCTACTAACCACTCTGGCCATCCTCTCCGTAGCTTTAGGAGGATGAATAGGACTAAATCAGACACAAACTCGAAAAATCATAGCCTTCTCCTCCATCGCCCACCTAGGATGAATAGCCATCATTCTCATTTACTACCCAAAACTCACCTTACTCAACTTCTACCTGTACGCCATAATAACTGCTGCTGTATTCCTGACCCTAAATTCAATAAAAGTCCTAAAGTTATCGACACTGATGACTGCATGAGCAAAAGCACCTTCACTTAGCACAATCCTCCTACTAACACTCCTATCTTTAGCCGGCCTGCCCCCTCTGACCGGTTTCCTCCCAAAATGACT?AT?ATCCAAGAACTAAC?AAACAAGACATAGCCCCAGCAGCAATCATCATCTCGCTTCTATCACTGCTAGGACTATTCTTCTACCTACGCCTTGCATACTGCGCAACGATCACTTTACCTCCTCATACTACAAATCATATGAAACAATGACATATTAACAAACCCATTAACCCCTCAATTGCTGTCCTAACTACCCTATCCATCATGCTCCTCCCAATTTCTCCTATACTCGCCACCATCATCTAA
haplotype_207 ATGAATCCCCAAGCAAAACTAATCTTCATCATTAGCCTACTCCTAGGAACAACCATCACAATCTCTAGCAACCATTGAGTAATGGCCTGAACTGGCCTTGAAATTAATACACTCGCTATCTTACCCTTAATCTCAAAGTCTCACCACCCCCGAGCCATTGAAGCAGCAACTAAATACTTCCTAGTACAAGCAGCTGCTTCAACTCTAGTTCTATTCTCCAGCATAACCAATGCTTGATCCACCGGACAATGAGACATTACTCAAATAACCCACCCAACATCTTCTCTAATCCTGACCGCAGCTATTTCAATAAAACTAGGATTGGCTCCATTTCATTTCTGATTCCCAGAAGT?CTACAAGGCTCCCCCCTAATAACTGGCCTTCTTCTTTCCACAGTCATAAAATTCCCACCAATCACCCTACTCTATATAACCTCACAATCACTCAACCCTACGCTACTAACCACTCTGGCCATCCTCTCCGTAGCTTTAGGAGGATGAATAGGACTAAATCAGACACAAACTCGAAAAATCATAGCCTTCTCCTCCATCGCCCACCTAGGATGAATAGCCATCATTCTCATTTACTACCCAAAACTCACCTTACTCAACTTCTACCTGTACGCCATAATAACTGCTGCTGTATTCCTGACCCTAAATTCAATAAAAGTCCTAAAGTTATCGACACTGATGACTGCATGAGCAAAAGCACCTTCACTTAGCACAATCCTCCTACTAACACTCCTATCTTTAGCCGGCCTGCCCCCTCTGACCGGTTTCCTCCCAAAATGACT?AT?ATCCAAGAACTAAC?AAACAAGACATAGCCCCAGCAGCAATCATCATCTCGCTTCTATCACTGCTAGGACTATTCTTCTACCTACGCCTTGCATACTGCGCAACGATCACTTTACCTCCTCATACTACAAATCATATGAAACAATGACATATTAACAAACCCATTAACCCCTCAATTGCTGTCCTAACTACCCTATCCATCATGCTCCTCCCAATTTCTCCTATACTCGCCACCATCATCTAA
haplotype_208 ATGAATCCCCAAGCAAAACTAATCTTCATCATTAGCCTACTCCTAGGAACAACCATCACAATCTCTAGCAACCATTGAGTAATGGCCTGAACTGGCCTTGAAATTAATACACTCGCTATCTTACCCTTAATCTCAAAGTCTCACCACCCCCGAGCCATTGAAGCAGCAACTAAATACTTCCTAGTACAAGCAGCTGCTTCAACTCTAGTTCTATTCTCCAGCATAACCAATGCTTGATCCACCGGACAATGAGACATTACTCAAATAACCCACCCAACATCTTCTCTAATCCTGACCGCAGCTATTTCAATAAAACTAGGATTGGCTCCATTTCATTTCTGATTCCCAGAAGT?CTACAAGGCTCCCCTCTAATAACTGGCCTTCTTCTTTCTACAGTCATAAAATTCCCACCAATCACCCTACTCTATATAACCTCACAATCACTCAACCCTACGCTACTAACCACTCTGGCCATCCTCTCCGTAGCTTTAGGAGGATGAATAGGACTAAATCAGACACAAACTCGAAAAATCATAGCCTTCTCCTCCATCGCCCACCTAGGATGAATAGCCATCATTCTCATTTACTACCCAAAACTCACCTTACTCAACTTCTACCTGTACGCCATAATAACTGCTGCTGTATTCCTGACCCTAAATTCAATAAAAGTCCTAAAGTTATCGACACTGATGACTGCATGAGCAAAAGCACCTTCACTTAGCACAATCCTCCTACTAACACTCCTATCTTTAGCCGGCCTGCCCCCTCTGACCGGTTTCCTCCCAAAATGACT?AT?ATCCAAGAACTAAC?AAACAAGACATAGCCCCAGCAGCAATCATCATCTCGCTTCTATCACTGCTAGGACTATTCTTCTACCTACGCCTTGCATACTGCGCAACGATCACTTTACCTCCTCATACTACAAATCATATGAAACAATGACATATTAACAAACCCATTAACCCCTCAATTGCTGTCCTAACTACCCTATCCATCATGCTCCTCCCAATTTCTCCTATACTCGCCACCATCATCTAA
haplotype_209 ATGAATCCCCAAGCAAAACTAATCTTCATCATTAGCCTACTCCTAGGAACAACCATCACAATCTCTAGCAACCATTGAGTAATGGCCTGAACTGGCCTTGAAATTAATACACTCGCTATCTTACCCTTAATCTCAAAGTCTCACCACCCCCGAGCCATTGAAGCAGCAACTAAATACTTCTTAGTACAAGCAGCTGCTTCAACTCTAGTTCTATTCTCCAGCATAACCAATGCTTGATCCACTGGACAATGAGACATTACTCAAATAACCCACCCAACATCTTCTCTAATCCTGACCGCAGCTATTTCAATAAAACTAGGATTGGCTCCATTTCATTTCTGATTCCCAGAAGTCCTACAAGGCTCCCCTCTAATAACTGGCCTTCTTCTTTCCACAGTCATAAAATTCCCACCAATCACCCTACTCTATATAACCTCACAATCACTCAACCCTACGCTACTAACCACTCTGGCCATCCTCTCCGTAGCTTTAGGAGGATGAATAGGACTAAATCAGACACAAACTCGAAAAATCATAGCCTTCTCCTCCATCGCCCACCTAGGATGAATAGCCATCATTCTCATTTACTACCCAAAACTCACCTTACTCAACTTCTACCTGTACGCCATAATAACTGCTGCTGTATTCCTGACCCTAAATTCAATAAAAGTCCTAAAGTTATCGACACTGATGACTGCATGAGCAAAAGCACCTTCACTTAGCACAATCCTCCTACTAACACTCCTATCTTTAGCCGGCCTGCCCCCTCTGACCGGTTTCCTCCCAAAATGACTTATCATCCAAGAACTAACTAAACAAGACATAGCCCCAGCAGCAATCATCATCTCGCTTCTATCACTGCTAGGACTATTCTTCTACCTACGCCTTGCATACTGCGCAACGATCACTTTACCTCCTCATACTACAAATCATATGAAACAATGACATATTAACAAACCCATTAACCCCTCAATTGCTGTCCTAACTACCCTATCCATCATGCTCCTCCCAATTTCTCCTATACTCGCCACCATCATCTAA
haplotype_210 ATGAATCCCCAAGCAAAACTAATCTTCATCATTAGCCTACTCCTAGGAACAACCATCACAATCTCTAGCAACCATTGAGTAATGGCCTGAACTGGCCTTGAAATTAATACACTCGCTATCTTACCCTTAATCTCAAAGTCTCACCACCCCCGAGCCATTGAAGCAGCAACTAAATACTTCCTAGTACAAGCAGCTGCTTCAACTCTAGTTCTATTCTCCAGCATAACCAATGCTTGATCCACTGGACAATGAGACATTACTCAAATAACCCACCCAACATCTTCTCTAATCCTGACCGCAGCTATTTCAATAAAACTAGGATTGGCTCCATTCCATTTCTGATTCCCAGAAGTCCTACAAGGCTCCCCTCTAATAACTGGCCTTCTTCTTTCCACAGTCATAAAATTCCCACCAATCACCCTACTCTATATAACCTCACAATCACTCAACCCTACGCTACTAACCACTCTGGCCATCCTCTCCGTAGCTTTAGGAGGATGAATAGGACTAAATCAGACACAAACTCGAAAAATCATAGCCTTCTCCTCCATCGCCCACCTAGGATGAATAGCCATCATTCTCATTTACTACCCAAAACTCACCTTACTCAACTTCTACCTGTACGCCATAATAACTGCTGCTGTATTCCTGACCCTAAATTCAATAAAAGTCCTAAAGTTATCGACACTGATGACTGCATGAGCAAAAGCACCTTCACTTAGCACAATCCTCCTACTAACACTCCTATCTTTAGCCGGCCTGCCCCCTCTGACCGGTTTCCTCCCAAAATGACTTATCATCCAAGAACTAACTAAACAAGACATAGCCCCAGCAGCAATCATCATCTCGCTTCTATCACTGCTAGGACTATTCTTCTACCTACGCCTTGCATACTGCGCAACGATCACTTTACCTCCTCATACTACAAATCATATGAAACAATGACATATTAACAAACCCATTAACCCCTCAATTGCTGTCCTAACTACCCTATCCATCATGCTCCTCCCAATTTCTCCTATACTCGCCACCATCATCTAA
haplotype_211 ATGAATCCCCAAGCAAAACTAATCTTCATCATTAGCCTACTCCTAGGAACAACCATCACAATCTCTAGCAACCATTGAGTAATGGCCTGAACTGGCCTTGAAATTAATACACTCGCTATCTTACCCTTAATCTCAAAGTCTCACCACCCCCGAGCCATTGAAGCAGCAACTAAATACTTCCTAGTACAAGCAGCTGCTTCAACTCTAGTTCTATTCTCCAGCATAACCAATGCTTGATCCACCGGACAATGAGACATTACTCAAATAACCCACCCAACATCTTCTCTAATCCTGACCGCAGCTATTTCAATAAAACTAGGATTGGCTCCATTTCATTTCTGATTCCCAGAAGTCCTACAAGGCTCCCCTCTAATAACTGGCCTTCTTCTTTCCACAGTCATAAAATTCCCACCAATCACCCTACTCTATATAACCTCACAATCACTCAACCCTACGCTACTAGCCACTCTGGCCATCCTCTCCGTAGCTTTAGGAGGATGAATAGGACTAAATCAGACACAAACTCGAAAAATCATAGCCTTCTCCTCCATCGCCCACCTAGGATGAATAGCCATCATTCTCATTTACTACCCAAAACTCACCTTACTCAACTTCTACCTGTACGCCATAATAACTGCTGCTGTATTCCTGACCCTAAATTCAATAAAAGTCCTAAAGTTATCGACACTGATGACTGCATGAGCAAAAGCACCTTCACTTAGCACAATCCTCCTACTAACACTCCTATCTTTAGCCGGCCTGCCCCCTCTGACCGGTTTCCTCCCAAAATGACTTATCATCCAAGAACTAACTAAACAAGACATAGCCCCAGCAGCAATCATCATCTCGCTTCTATCACTGCTAGGACTATTCTTCTACCTACGCCTTGCATACTGCGCAACGATCACTTTACCTCCTCATACTACAAATCATATGAAACAATGACATATTAACAAACCCATTAACCCCTCAATTGCTGTCCTAACTACCCTATCCATCATGCTCCTCCCAATTTCTCCTATACTCGCCACCATCATCTAA
haplotype_212 ATGAATCCCCAAGCAAAACTAATCTTCATCATTAGCCTACTCCTAGGAACAACCATCACAATCTCTAGCAACCATTGAGTAATGGCCTGAACTGGCCTTGAAATTAATACACTCGCTATCTTACCCTTAATCTCAAAGTCTCACCACCCCCGAGCCATTGAAGCAGCAACTAAATACTTCCTAGTACAAGCAGCTGCTTCAACTCTAGTTCTATTCTCCAGCATAACCAATGCTTGATCCACCGGACAATGAGACATTACTCAAATAACCCACCCAACATCTTCTCTAATCCTGACCGCAGCTATTTCAATAAAACTAGGATTGGCTCCATTTCATTTCTGATTCCCAGAAGTCCTACAAGGCTCCCCTCTAATAACTGGCCTTCTTCTTTCTACAGTCATAAAATTCCCACCAATCACCCTACTCTATATAACCTCACAATCACTCAACCCTACGCTACTAACCACTCTGGCCATCCTCTCCGTAGCTTTAGGAGGATGAATAGGACTAAATCAGACACAAACTCGAAAAATCATAGCCTTCTCCTCCATCGCCCACCTAGGATGAATAGCCATCATTCTCATTTACTACCCAAAACTCACCTTACTCAACTTCTACCTGTACGCCATAATAACTGCTGCTGTATTCCTGACCCTAAATTCAATAAAAGTCCTAAAGTTATCGACACTGATGACTGCATGAGCAAAAGCACCTTCACTTAGCACAATCCTCCTACTAACACTCCTATCTTTAGCCGGCCTGCCCCCTCTGACCGGTTTCCTCCCAAAATGACTTATCATCCAAGAACTAACTAAACAAGACATAGCCCCAGCAGCAATCATCATCTCGCTTCTATCACTGCTAGGACTATTCTTCTACCTACGCCTTGCATACTGCGCAACGATCACTTTACCTCCTCATACTACAAATCATATGAAACAATGACATATTAACAAACCCATTAACCCCTCAATTGCTGTCCTAACTACCCTATCCATCATGCTCCTCCCAATTTCTCCTATACTCGCCACCATCATCTAA
haplotype_213 ATGAATCCCCAAGCAAAACTAATCTTCATCATTAGCCTACTCCTAGGAACAACCATCACAATCTCTAGCAACCATTGAGTAATGGCCTGAACTGGCCTTGAAATTAATACACTCGCTATCTTACCCTTAATCTCAAAGTCTCACCACCCCCGAGCCATTGAAGCAGCAACTAAATACTTCCTAGTACAAGCAGCTGCTTCAACTCTAGTTCTATTCTCCAGCATAACCAATGCTTGATCCACCGGACAATGAGACATTACTCAAATAACCCACCCAACATCTTCTCTAATCCTGACCGCAGCTATTTCAATAAAACTAGGATTGGCTCCATTTCATTTCTGATTCCCAGAAGTCCTACAAGGCTCCCCTCTAATAACTGGTCTTCTTCTTTCCACAGTCATAAAATTCCCACCAATCACCCTACTCTATATAACCTCACAATCACTCAACCCTACGCTACTAACCACTCTGGCCATCCTCTCCGTAGCTTTAGGAGGATGAATAGGACTAAATCAGACACAAACTCGAAAAATCATAGCCTTCTCCTCCATCGCCCACCTAGGATGAATAGCCATCATTCTCATTTACTACCCAAAACTCACCTTACTCAACTTCTACCTGTACGCCATAATAACTGCTGCTGTATTCCTGACCCTAAATTCAATAAAAGTCCTAAAGTTATCGACACTGATGACTGCATGAGCAAAAGCACCTTCACTTAGCACAATCCTCCTACTAACACTCCTATCTTTAGCCGGCCTGCCCCCTCTGACCGGTTTCCTCCCAAAATGACTTATCATCCAAGAACTAACTAAACAAGACATAGCCCCAGCAGCAATCATCATCTCGCTTCTATCACTGCTAGGACTATTCTTCTACCTACGCCTTGCATACTGCGCAACGATCACTTTACCTCCTCATACTACAAATCATATGAAACAATGACATATTAACAAACCCATTAACCCCTCAATTGCTGTCCTAACTACCCTATCCATCATGCTCCTCCCAATTTCTCCTATACTCGCCACCATCATCTAA
haplotype_214 ATGAATCCCCAAGCAAAACTAATCTTCATCATTAGCCTACTCCTAGGAACAACCATCACAATCTCTAGCAACCATTGAGTAATGGCCTGAACTGGCCTTGAAATTAATACACTCGCTATCTTACCCTTAATCTCAAAGTCTCACCACCCCCGAGCCATTGAAGCAGCAACTAAATACTTCCTAGTACAAGCAGCTGCTTCAACTCTAGTTCTATTCTCCAGCATAACCAATGCTTGATCCACCGGACAATGAGACATTACTCAAATAACTCACCCAACATCTTCTCTAATCCTGACCGCAGCTATTTCAATAAAACTAGGATTGGCTCCATTTCATTTCTGATTCCCAGAAGTCCTACAAGGCTCCCCTCTAATAACTGGCCTTCTTCTTTCCACAGTCATAAAATTCCCACCAATCACCCTACTCTATATAACCTCACAATCACTCAACCCTACGCTACTAACCACTCTGGCCATCCTCTCCGTAGCTTTAGGAGGATGAATAGGACTAAATCAGACACAAACTCGAAAAATCATAGCCTTCTCCTCCATCGCCCACCTAGGATGAATAGCCATCATTCTCATTTACTACCCAAAACTCACCTTACTCAACTTCTACCTGTACGCCATAATAACTGCTGCTGTATTCCTGACCCTAAATTCAATAAAAGTCCTAAAGTTATCGACACTGATGACTGCATGAGCAAAAGCACCTTCACTTAGCACAATCCTCCTACTAACACTCCTATCTTTAGCCGGCCTGCCCCCTCTGACCGGTTTCCTCCCAAAATGACTTATCATCCAAGAACTAACTAAACAAGACATAGCCCCAGCAGCAATCATCATCTCGCTTCTATCACTGCTAGGACTATTCTTCTACCTACGCCTTGCATACTGCGCAACGATCACTTTACCTCCTCATACTACAAATCATATGAAACAATGACATATTAACAAACCCATTAACCCCTCAATTGCTGTCCTAACTACCCTATCCATCATGCTCCTCCCAATTTCTCCTATACTCGCCACCATCATCTAA
haplotype_215 ATGAATCCCCAAGCAAAACTAATCTTCATCATTAGCCTACTCCTAGGAACAACCATCACAATCTCTAGCAACCATTGAGTAATGGCCTGAACTGGCCTTGAAATTAATACACTCGCTATCTTACCCTTAATCTCAAAGTCTCACCACCCCCGAGCCATTGAAGCAGCAACTAAATACTTCCTAGTACAAGCAGCTGCTTCAACCCTAGTTCTATTCTCCAGCATAACCAATGCTTGATCCACCGGACAATGAGACATTACTCAAATAACCCACCCAACATCTTCTCTAATCCTGACCGCAGCTATTTCAATAAAACTAGGATTGGCTCCATTTCATTTCTGATTCCCAGAAGTCCTACAAGGCTCCCCTCTAATAACTGGCCTTCTTCTTTCCACAGTCATAAAATTCCCACCAATCACCCTACTCTATATAACCTCACAATCACTCAACCCTACGCTACTAACCACTCTGGCCATCCTCTCCGTAGCTTTAGGAGGATGAATAGGACTAAATCAGACACAAACTCGAAAAATCATAGCCTTCTCCTCCATCGCCCACCTAGGATGAATAGCCATCATTCTCATTTACTACCCAAAACTCACCTTACTCAACTTCTACCTGTACGCCATAATAACTGCTGCTGTATTCCTGACCCTAAATTCAATAAAAGTCCTAAAGTTATCGACACTGATGACTGCATGAGCAAAAGCACCTTCACTTAGCACAATCCTCCTACTAACACTCCTATCTTTAGCCGGCCTGCCCCCTCTGACCGGTTTCCTCCCAAAATGACTTATCATCCAAGAACTAACTAAACAAGACATAGCCCCAGCAGCAATCATCATCTCGCTTCTATCACTGCTAGGACTATTCTTCTACCTACGCCTTGCATACTGCGCAACGATCACTTTACCTCCTCATACTACAAATCATATGAAACAATGACATATTAACAAACCCATTAACCCCTCAATTGCTGTCCTAACTACCCTATCCATCATGCTCCTCCCAATTTCTCCTATACTCGCCACCATCATCTAA
haplotype_216 ATGAATCCCCAAGCGAAACTAATCTTCATCATTAGCCTACTCCTAGGAACAACCATCACAATCTCTAGCAACCATTGAGTAATGGCCTGAACTGGCCTTGAAATTAATACACTCGCTATCTTACCCTTAATCTCAAAGTCTCACCACCCCCGAGCCATTGAAGCAGCAACTAAATACTTCCTAGTACAAGCAGCTGCTTCAACTCTAGTTCTATTCTCCAGCATAACCAATGCTTGATCCACCGGACAATGAGACATTACTCAAATAACCCACCCAACATCTTCTCTAATCCTGACCGCAGCTATTTCAATAAAACTAGGATTGGCTCCATTTCATTTCTGATTCCCAGAAGTCCTACAAGGCTCCCCTCTAATAACTGGCCTTCTTCTTTCCACAGTCATAAAATTCCCACCAATCACCCTACTCTATATAACCTCACAATCACTCAACCCTACGCTACTAACCACTCTGGCCATCCTCTCCGTAGCTTTAGGAGGATGAATAGGACTAAATCAGACACAAACTCGAAAAATCATAGCCTTCTCCTCCATCGCCCACCTAGGATGAATAGCCATCATTCTCATTTACTACCCAAAACTCACCTTACTCAACTTCTACCTGTACGCCATAATAACTGCTGCTGTATTCCTGACCCTAAATTCAATAAAAGTCCTAAAGTTATCGACACTGATGACTGCATGAGCAAAAGCACCTTCACTTAGCACAATCCTCCTACTAACACTCCTATCTTTAGCCGGCCTGCCCCCTCTGACCGGTTTCCTCCCAAAATGACTTATCATCCAAGAACTAACTAAACAAGACATAGCCCCAGCAGCAATCATCATCTCGCTTCTATCACTGCTAGGACTATTCTTCTACCTACGCCTTGCATACTGCGCAACGATCACTTTACCTCCTCATACTACAAATCATATGAAACAATGACATATTAACAAACCCATTAACCCCTCAATTGCTGTCCTAACTACCCTATCCATCATGCTCCTCCCAATTTCTCCTATACTCGCCACCATCATCTAA
haplotype_217 ATGAATCCCCAAGCAAAACTAATCTTCATCATTAGCCTACTCCTAGGAACAACCATCACAATCTCTAGCAACCATTGAGTAATGGCCTGAACTGGCCTTGAAATTAATACACTCGCTATCTTACCCTTAATCTCAAAGTCTCACCACCCCCGAGCCATTGAAGCAGCAACTAAATACTTCCTAGTACAAGCAGCTGCTTCAACTCTAGTTCTATTCTCCAGCATAACCAATGCTTGATCCACCGGACAATGAGACATTACTCAAATAACCCACCCAACATCTTCTCTAATCCTGACCGCAGCTATTTCAATAAAACTAGGATTGGCTCCATTTCATTTCTGATTCCCAGAAGTCCTACAAGGCTCCCCTCTAATAACTGGCCTTCTTCTTTCCACAGTCATAAAATTCCCACCAATCACCCTACTCTATATAACCTCACAATCACTCAACCCTACGCTACTAACCACTCTGGCCATCCTCTCCGTAGCCTTAGGAGGATGAATAGGACTAAATCAGACACAAACTCGAAAAATCATAGCCTTCTCCTCCATCGCCCACCTAGGATGAATAGCCATCATTCTCATTTACTACCCAAAACTCACCTTACTCAACTTCTACCTGTACGCCATAATAACTGCTGCTGTATTCCTGACCCTAAATTCAATAAAAGTCCTAAAGTTATCGACACTGATGACTGCATGAGCAAAAGCACCTTCACTTAGCACAATCCTCCTACTAACACTCCTATCTTTAGCCGGCCTGCCCCCTCTGACCGGTTTCCTCCCAAAATGACTTATCATCCAAGAACTAACTAAACAAGACATAGCCCCAGCAGCAATCATCATCTCGCTTCTATCACTGCTAGGACTATTCTTCTACCTACGCCTTGCATACTGCGCAACGATCACTTTACCTCCTCATACTACAAATCATATGAAACAATGACATATTAACAAACCCATTAACCCCTCAATTGCTGTCCTAACTACCCTATCCATCATGCTCCTCCCAATTTCTCCTATACTCGCCACCATCATCTAA
haplotype_218 ATGAATCCCCAAGCAAAACTAATCTTCATCATTAGCCTACTCCTAGGAACAACCATCACAATCTCTAGCAACCATTGAGTAATGGCCTGAACTGGCCTTGAAATTAATACACTCGCTATCTTACCCTTAATCTCAAAGTCTCACCACCCCCGAGCCATTGAAGCAGCAACTAAATACTTCCTAGTACAAGCAGCTGCTTCAACTCTAGTTCTATTCTCCAGCATAACCAATGCTTGATCCACCGGACAATGAGACATTACTCAAATAACCCACCCAACATCTTCTCTAATCCTGACCGCAGCTATTTCAATAAAACTAGGATTGGCTCCATTTCATTTCTGATTCCCAGAAGTCCTACAAGGCTCCCCTCTAATAACTGGCCTTCTTCTTTCCACAGTCATAAAATTCCCACCAATCACCCTACTCTATATAACCTCACAATCACTCAACCCTACGCTACTAACCACTCTGGCCATCCTCTCCGTAGCTTTAGGAGGATGAATAGGACTAAATCAGACGCAAACTCGAAAAATCATAGCCTTCTCCTCCATCGCCCACCTAGGATGAATAGCCATCATTCTCATTTACTACCCAAAACTCACCTTACTCAACTTCTACCTGTACGCCATAATAACTGCTGCTGTATTCCTGACCCTAAATTCAATAAAAGTCCTAAAGTTATCGACACTGATGACTGCATGAACAAAAGCACCTTCACTTAGCACAATCCTCCTACTAACACTCCTATCTTTAGCCGGCCTGCCCCCTCTGACCGGTTTCCTCCCAAAATGACTTATCATCCAAGAACTAACTAAACAAGACATAGCCCCAGCAGCAATCATCATCTCGCTTCTATCACTGCTAGGACTATTCTTCTACCTACGCCTTGCATACTGCGCAACGATCACTTTACCTCCTCATACTACAAATCATATGAAACAATGACATATTAACAAACCCATTAGCCCCTCAATTGCTGTCCTAACTACCCTATCCATCATGCTCCTCCCAATTTCTCCTATACTCGCCACCATCATCTAA
haplotype_219 ATGAATCCCCAAGCAAAACTAATCTTCATCATTAGCCTACTCCTAGGAACAACCATCACAATCTCTAGCAACCATTGAGTAATGGCCTGAACTGGCCTTGAAATTAATACACTCGCTATCTTACCCTTAATCTCAAAGTCTCACCACCCCCGAGCCATTGAAGCAGCAACTAAATACTTCCTAGTACAAGCAGCTGCTTCAACTCTAGTTCTATTCTCCAGCATAACCAATGCTTGATCCACCGGACAATGAGACATTACTCAAATAACCCACCCAACATCTTCTCTAATCCTGACCGCAGCTATTTCAATAAAACTAGGATTGGCTCCATTTCATTTCTGATTCCCAGAAGTCCTACAAGGCTCCCCTCTAATAACTGGCCTTCTTCTTTCCACAGTCATAAAATTCCCACCAATCACCCTACTCTATATAACCTCACAATCACTCAACCCTACGCTACTAACCACTCTGGCCATCCTCTCCGTAGCTTTAGGAGGATGAATAGGACTAAATCAGACACAAACTCGAAAAATCCTAGCCTTTTCCTCCATCGCCCACCTAGGATGAATAGCCATCATTCTCATTTACTACCCAAAACTCACCTTACTCAACTTCTACCTGTACGCCATAATAACTGCTGCTGTATTCCTGACCCTAAATTCAATAAAAGTCCTAAAGTTATCGACACTGATGACTGCATGAGCAAAAGCACCTTCACTTAGCACAATCCTCCTACTAACACTCCTATCTTTAGCCGGCCTGCCCCCTCTGACCGGTTTCCTCCCAAAATGACTTATCATCCAAGAACTAACTAAACAAGACATAGCCCCAGCAGCAATCATCATCTCGCTTCTATCACTGCTAGGACTATTCTTCTACCTACGCCTTGCATACTGCGCAACGATCACTTTACCTCCTCATACTACAAATCATATGAAACAATGACATATTAACAAACCCATTAACCCCTCAATTGCTGTCCTAACTACCCTATCCATCATGCTCCTCCCAATTTCTCCTATACTCGCCACCATCATCTAA
haplotype_220 ATGAATCCCCAAGCAAAACTAATCTTCATCATTAGCCTACTCCTAGGAACAACCATCACAATCTCTAGCAACCATTGAGTAATGGCCTGAACTGGCCTTGAAATTAATACACTCGCTATCTTACCCTTAATCTCAAAGTCTCACCACCCCCGAGCCATTGAAGCAGCAACTAAATACTTCCTAGTACAAGCAGCTGCTTCAACTCTAGTTCTATTCTCCAGCATAACCAATGCTTGATCCACCGGACAATGAGACATTACTCAAATAACCCACCCAACATCTTCTCTAATCCTGACCGCAGCTATTTCAATAAAACTAGGATTGGCTCCATTTCATTTCTGATTCCCAGAAGTCCTACAAGGCTCCCCTCTAATAACTGGCCTTCTTCTTTCCACAGTCATAAAATTCCCACCAATCACCCTACTCTATATAACCTCACAATCACTCAACCCCACGCTACTAACCACTCTGGCCATCCTCTCCGTAGCTTTAGGAGGATGAATAGGACTAAATCAGACACAAACTCGAAAAATCCTAGCCTTCTCCTCCATCGCCCACCTAGGATGAATAGCCATCATTCTCATTTACTACCCAAAACTCACCTTACTCAACTTCTACCTGTACGCCATAATAACTGCTGCTGTATTCCTGACCCTAAATTCAATAAAAGTCCTAAAGTTATCGACACTGATGACTGCATGAGCAAAAGCACCTTCACTTAGCACAATCCTCCTACTAACACTCCTATCTTTAGCCGGCCTGCCCCCTCTGACCGGTTTCCTCCCAAAATGACTTATCATCCAAGAACTAACTAAACAAGACATAGCCCCAGCAGCAATCATCATCTCGCTTCTATCACTGCTAGGACTATTCTTCTACCTACGCCTTGCATACTGCGCAACGATCACTTTACCTCCTCATACTACAAATCATATGAAACAATGACATATTAACAAACCCATTAACCCCTCAATTGCTGTCCTAACTACCCTATCCATCATGCTCCTCCCAATTTCTCCTATACTCGCCACCATCATCTAA
haplotype_221 ATGAATCCCCAAGCAAAACTAATCTTCATCATTAGCCTACTCCTAGGAACAACCATCACAATCTCTAGCAACCATTGAGTAATGGCCTGAACTGGCCTTGAAATTAATACACTCGCTATCTTACCCTTAATCTCAAAGTCTCACCACCCCCGAGCCATTGAAGCAGCAACTAAATACTTCCTAGTACAAGCAGCTGCTTCAACTCTAGTTCTATTCTCCAGCATAACCAATGCTTGATCCACCGGACAATGAGACATTACTCAAATAACCCACCCAACATCTTCTCTAATCCTGACCGCAGCTATTTCAATAAAACTAGGATTGGCTCCATTTCATTTCTGATTCCCAGAAGTCCTACAAGGCTCCCCTCTAATAACTGGCCTTCTTCTTTCCACAGTCATAAAATTCCCACCAATCACCCTACTCTATATAACCTCACAATCACTCAACCCTACGCTACTAACCACTCTGGCCATCCTCTCCGTAGCTTTAGGAGGATGAATAGGACTAAATCAGACACAAACTCGCAAAATCCTAGCCTTCTCCTCCATCGCCCACCTAGGATGAATAGCCATCATTCTCATTTACTACCCAAAACTCACCTTACTCAACTTCTACCTGTACGCCATAATAACTGCTGCTGTATTCCTGACCCTAAATTCAATAAAAGTCCTAAAGTTATCGACACTGATGACTGCATGAGCAAAAGCACCTTCACTTAGCACAATCCTCCTACTAACACTCCTATCTTTAGCCGGCCTGCCCCCTCTGACCGGTTTCCTCCCAAAATGACTTATCATCCAAGAACTAACTAAACAAGACATAGCCCCAGCAGCAATCATCATCTCGCTTCTATCACTGCTAGGACTATTCTTCTACCTACGCCTTGCATACTGCGCAACGATCACTTTACCTCCTCATACTACAAATCATATGAAACAATGACATATTAACAAACCCATTAACCCCTCAATTGCTGTCCTAACTACCCTATCCATCATGCTCCTCCCAATTTCTCCTATACTCGCCACCATCATCTAA
haplotype_222 ATGAATCCCCAAGCAAAACTAATCTTCATCATTAGCCTACTCCTAGGAACAACCATCACAATCTCTAGCAACCATTGAGTAATGGCCTGAACTGGCCTTGAAATTAATACACTCGCTATCTTACCCTTAATCTCAAAGTCTCACCACCCCCGAGCCATTGAAGCAGCAACTAAATACTTCCTAGTACAAGCAGCTGCTTCAACTCTAGTTCTATTCTCCAGCATAACCAATGCTTGATCCACCGGACAATGAGACATTACTCAAATAACCCACCCAACATCTTCTCTAATCCTGACCGCAGCTATTTCAATAAAACTAGGATTGGCTCCATTTCATTTCTGATTCCCAGAAGTCCTACAAGGCTCCCCTCTAATAACTGGCCTTCTTCTTTCCACAGTCATAAAATTCCCACCAATCACCCTACTCTATATAACCTCACAATCACTCAACCCTACGCTACTAACCACTCTGGCCATCCTCTCCGTAGCTTTAGGAGGATGAATAGGACTAAATCAGACACAAACTCGAAAAATCCTAGCCTTCTCCTCCATCGCCCACCTAGGATGAATAGCCATCATTCTCATTTACTACCCAAAACTCACCTTACTCAACTTCTACCTGTACGCCATAATAACTGCTGCTGTATTCCTGACCCTAAATTCAATAAAAGTCCTAAAGTTATCGACACTGATGACTGCATGAGCAAAAGCACCTTCACTTAGCACAATCCTCCTACTAACACTCCTATCTTTAGCCGGCCTGCCCCCTCTGACCGGTTTCCTCCCAAAATGACTTATCATCCAAGAACTAACTAAACAAGACATAGCCCCAGCAGCAATCATCATCTCGCTTCTATCACTGCTAGGACTATTCTTCTACCTACGCCTTGCATACTGCGCAACGATCACTTTACCTCCTCATACTACAAATCATATGAAACAATGACATATTAACAAACCCATTAACCCCTCAATTGCTGTCCTAACTACCCTATCCATCATGCTCCTCCCAATTTCTCCTATACTCGCCACCATCATCTAA
haplotype_223 ATGAATCCCCAAGCAAAACTAATCTTCATCATTAGCCTACTCCTAGGAACAACCATCACAATCTCTAGCAACCATTGAGTAATGGCCTGAACTGGCCTTGAAATTAATACACTCGCTATCTTACCCTTAATCTCAAAGTCTCACCACCCCCGAGCCATTGAAGCAGCAACTAAATACTTCCTAGTACAAGCAGCTGCTTCAACTCTAGTTCTATTCTCCAGCATAACCAATGCTTGATCCACCGGACAATGAGACATTACTCAAATAACCCACCCAACATCTTCTCTAATCCTGACCGCAGCTATTTCAATAAAACTAGGATTGGCTCCATTTCATTTCTGATTCCCAGAAGTCCTACAAGGCTCCCCTCTAATAACTGGCCTTCTTCTTTCCACAGTCATAAAATTCCCACCAATCACCCTACTCTATATAACCTCACAATCACTCAACCCTACGCTACTAACCACTCTGGCCATCCTCTCCGTAGCTTTAGGAGGATGAATAGGACTAAATCAGACACAAACTCGAAAAATCATAGCCTTCTCCTCCATCGCCCACCTAGGATGAATAGCCATCATTCTCATTTACTACCCAAAACTCACCTTACTCAACTTCTACCTGTACGCCATAATAACTGCTACTGTATTCCTGACCCTAAATTCAATAAAAGTCCTAAAGTTATCGACACTGATGACTGCATGAGCAAAAGCACCTTCACTTAGCACAATCCTCCTACTAACACTCTTATCTTTAGCCGGCCTGCCCCCTCTGACCGGTTTCCTCCCAAAATGACTTATCATCCAAGAACTAACTAAACAAGACATAGCCCCAGCAGCAATCATCATCTCGCTTCTATCACTGCTAGGACTATTCTTCTACCTACGCCTTGCATACTGCGCAACGATCACTTTACCTCCTCATACTACAAATCATATGAAACAATGACATATTAACAAACCCATTAACCCCTCAATTGCTGTCCTAACTACCCTATCCATCATGCTCCTCCCAATTTCCCCTATACTCGCCACCATCATCTAA
haplotype_224 ATGAATCCCCAAGCAAAACTAATCTTCATCATTAGCCTACTCCTAGGAACAACCATCACAATCTCTAGCAACCATTGAGTAATGGCCTGAACTGGCCTTGAAATTAATACACTCGCTATCTTACCCTTAATCTCAAAGTCTCACCACCCCCGAGCCATTGAAGCAGCAACTAAATACTTCCTAGTACAAGCAGCTGCTTCAACTCTAGTTCTATTCTCCAGCATAACCAATGCTTGATCCACCGGACAATGAGACATTACTCAAATAACCCACCCAACATCTTCTCTAATCCTGACCGCAGCTATTTCAATAAAACTAGGATTGGCTCCATTTCATTTCTGATTCCCAGAAGTCCTACAAGGCTCCCCTCTAATAACTGGCCTTCTTCTTTCCACAGTCATAAAATTCCCACCAATCACCCTACTCTATATAACCTCACAATCACTCAACCCTACGCTACTAACCACTCTGGCCATCCTCTCCGTAGCTTTAGGAGGATGAATAGGATTAAATCAGACACAAACTCGAAAAATCATAGCCTTCTCCTCCATCGCCCACCTAGGATGAATAGCCATCATTCTCATTTACTACCCAAAACTCACCTTACTCAGCTTCTACCTGTACGCCATAATAACTGCTGCTGTATTCCTGACCCTAAATTCAATAAAAGTCCTAAAGTTATCGACGCTGATGACTGCATGAGCAAAAGCACCTTCACTTAGCACAATCCTCCTACTAACACTCCTATCTTTAGCCGGCCTGCCCCCTCTGACCGGTTTCCTCCCAAAATGACTTATCATCCAAGAACTAACTAAACAAGACATAGCCCCAGCAGCAATCATCATCTCGCTTCTATCACTGCTAGGACTATTCTTCTACCTACGCCTTGCATACTGCGCAACGATCACTTTACCTCCTCATACTACAAATCATATGAAACAATGACATATTAACAAACCCATTAACCCCTCAATTGCTGTCCTAACTACCCTATCCATCATGCTCCTCCCAATTTCTCCTATACTCGCCACCATCATCTAA
haplotype_225 ATGAATCCCCAAGCAAAACTAATCTTCATCATTAGCCTACTCCTAGGAACAACCATCACAATCTCTAGCAACCATTGAGTAATGGCCTGAACTGGCCTTGAAATTAATACACTCGCTATCTTACCCTTAATCTCGAAGTCTCACCACCCCCGAGCCATTGAAGCAGCAACTAAATACTTCCTAGTACAAGCAGCTGCTTCAACTCTAGTTCTATTCTCCAGCATAACCAATGCTTGATCCACCGGACAATGAGACATTACTCAAATAACCCACCCAACATCTTCTCTAATCCTGACCGCAGCTATTTCAATAAAACTAGGATTGGCTCCATTTCATTTCTGATTCCCAGAAGTCCTACAAGGTTCCCCTCTAATAACTGGCCTTCTTCTTTCCACAGTCATAAAATTCCCACCAATCACCCTACTCTATATAACCTCACAATCACTCAACCCTACGCTACTAACCACTCTGGCCATCCTCTCCGTAGCTTTAGGAGGATGAATAGGACTAAATCAGACACAAACTCGAAAAATCATAGCCTTCTCCTCCATCGCCCACCTAGGATGAATAGCCATCATTCTCATTTACTACCCAAAACTCACCTTACTCAACTTCTACCTGTACGCCATAATAACTGCTGCTGTATTCCTGACCCTAAATTCAATAAAAGTCCTAAAGTTATCGACACTGATGACTGCATGAGCAAAAGCACCTTCACTTAGCACAATCCTCCTACTAACACTCCTATCTTTAGCCGGCCTGCCCCCTCTGACCGGTTTCCTCCCAAAATGACTTATCATCCAAGAACTAACTAAACAAGACATAGCCCCAGCAGCAATCATCATCTCGCTTCTATCACTGCTAGGACTATTCTTCTACCTACGCCTTGCATACTGCGCAACGATCACTTTACCTCCTCATACTACAAATCATATGAAACAATGACATATTAACAAACCCATTAACCCCTCAATTGCTGTCCTAACTACCCTATCCATCATGCTCCTCCCAATTTCTCCTATACTCGCCACCATCATCTAA
haplotype_226 ATGAACCCCCAAGCAAAACTAATTTTCATTATTAGCCTACTCCTAGGAACAACCATCACAATCTCTAGCAACCATTGAGTGATGGCCTGAACGGGCCTTGAAATTAACACACTCGCCATCTTACCCCTAATTTCAAAATCTCACCACCCCCGAGCCATTGAAGCAGCAACCAAATACTTCCTAGTACAAGCAGCTGCTTCAACCCTTGTCCTCTTCTCCAGCATGACTAATGCTTGATTCACCGGACAATGAGACATTACTCAAATAACCCATCCAACATCCTCTCTAATCCTAACCGCAGCTATTTCAATAAAACTAGGATTAGCCCCATTTCATTTCTGATTCCCAGAAGTCCTACAAGGTTCCCCTCTGATAACTGGTCTTCTTCTTTCCACAGTCATAAAATTCCCGCCAATTACCCTACTTTATATAACCTCGCAATCACTCAACCCTATGCTACTGACCACCCTGGCTATTCTTTCCGTAGCTCTAGGAGGATGAATGGGGTTAAACCAGACACAAACTCGAAAAATTATAGCCTTCTCCTCCATTGCCCACCTAGGCTGAATAGCCATCATCCTCATTTACTACCCAAAACTCACCCTACTTAACTTCTACCTATACGCTATAATAACCGCTGCTGTGTTCCTAACCCTAAATTCGATAAAAGTCCTAAAGCTATCGACACTGATAACTGCATGAGCAAAAGCACCTTCACTTAGCACAATCCTCCTACTAACACTTCTATCTTTAGCCGGCCTCCCCCCTCTGACCGGTTTCCTCCCAAAATGACTTATCATTCAAGAGCTAACTAAACAAGACATAGCCCCAGCAGCAATCATCATCTCACTTCTGTCACTGCTAGGACTATTCTTCTATCTCCGCCTTGCATACTGCGCAACGATTACCCTCCCTCCTCACACCACAAACCATATGAAACAATGACATACTAACAAACCCATCAACCCCTCAATCGCTGTCTTAACTACCCTATCCATCATGCTTCTCCCAATTTCTCCTATACTCGCCACCATCATCTAA
haplotype_227 ATGAATCCCCAAGCAAAACTAATCTTCATCATTAGCCTACTCCTAGGAACAACCATCACAATCTCTAGCAACCATTGAGTAATGGCCTGAACTGGCCTTGAAATTAATACACTCGCTATCTTACCCTTAATCTCAAAGTCTCACCACCCCCGAGCCATTGAAGCAGCAACTAAATACTTCCTGGTACAAGCAGCTGCTTCAACTCTAGTTCTATTCTCCAGCATAACCAATGCTTGATCCACCGGACAATGAGACATTACTCAAATAACCCACCCAACATCTTCTCTAATCCTGACCGCAGCTATTTCAATAAAACTAGGATTGGCTCCATTTCATTTCTGATTCCCAGAAGTCCTACAAGGCTCCCCTCTAATAACTGGCCTTCTTCTTTCCACAGTCATAAAATTCCCACCAATCACCCTACTCTATATAACCTCACAATCACTCAACCCCACGCTACTAACCACTCTGGCCATCCTCTCCGTAGCTTTAGGAGGATGAATAGGACTAAATCAGACACAAACTCGAAAAATCATAGCCTTCTCCTCCATCGCCCACCTAGGATGAATAGCCATCATTCTCATTTACTACCCAAAACTCACCTTACTCAACTTCTACCTGTACGCCATAATAACTGCTGCTGTATTCCTGACCCTAAATTCAATAAAAGTCCTAAAGTTATCGACACTGATGACTGCATGAGCAAAAGCACCTTCACTTAGCACAATCCTCCTACTAACACTCCTATCTTTAGCCGGCCTGCCCCCTCTGACCGGTTTCCTCCCAAAATGACTTATCATCCAAGAACTAACTAAACAAGACATAGCCCCAGCAGCAATCATCATCTCGCTTCTATCACTGCTAGGACTATTCTTCTACCTACGCCTTGCATACTGCGCAACGATCACTTTACCTCCTCATACTACAAATCATATGAAACAATGACATATTAACAAACCCATTAACCCCTCAATTGCTGTCCTAACTACCCTATCCATCATGCTCCTCCCAATTTCTCCTATACTCGCCACCATCATCTAA
haplotype_228 ATGAATCCCCAAGCAAAACTAATCTTCATCATTAGCCTACTCCTAGGAACAACCATCACAATCTCTAGCAACCATTGAGTAATGGCCTGAACTGGCCTTGAAATTAATACACTCGCTATCTTACCCTTAATCTCAAAGTCTCACCACCCCCGAGCCATTGAAGCAGCAACTAAATACTTCCTAGTACAAGCAGCTGCTTCAACTCTAGTTCTATTCTCCAGCATAACCAATGCTTGATCCACCGGACAATGAGACATTACTCAAATAACCCACCCAACATCTTCTCTAATCCTGACCGCAGCTATTTCAATAAAACTAGGATTGGCTCCATTTCATTTCTGATTCCCAGAAGTCCTACAAGGCTCCCCTCTAATAACTGGCCTTCTTCTTTCCACAGTCATAAAATTCCCACCAATCACCCTACTCTATATAACCTCACAATCACTCAACCCTACGCTACTAACCACTCTGGCCATCCTCTCCGTAGCTTTAGGAGGATGAATAGGACTAAATCAGACGCAAACTCGAAAAATCATAGCCTTCTCCTCCATCGCCCACCTAGGATGAATAGCCATCATTCTCATTTACTACCCAAAACTCACCTTACTCAACTTCTACCTGTACGCCATAATAACTGCTGCTGTATTCCTGACCCTAAATTCAATAAAAGTCCTAAAGTTATCGACACTGATGACTGCATGAACAAAAGCACCTTCACTTAGCACAATCCTCCTACTAACACTCCTATCTTTAGCCGGCCTGCCCCCTCTGACCGGTTTCCTCCCAAAATGACTTATCATCCAAGAACTAACTAAACAAGACATAGCCCCAGCAGCAATCATCATCTCGCTTCTATCACTGCTAGGACTATTCTTCTACCTACGCCTTGCATACTGCGCAACGATCACTTTACCTCCTCATACTACAAATCATATGAAACAATGACATATTAACAAACCCATTAACCCCTCAATTGCTGTCCTAACTACCCTATCCATCATGCTCCTCCCAATTTCTCCTATACTCGCCACCATCATCTAA
haplotype_229 ATGAATCCCCAAGCAAAACTAATCTTCATCATTAGCCTACTCCTAGGAACAACCATCACAATCTCTAGCAACCATTGAGTAATGGCCTGAACTGGCCTTGAAATTAATACACTCGCTATCTTACCCTTAATCTCAAAGTCTCACCACCCCCGAGCCATTGAAGCAGCAACTAAATACTTCTTAGTACAAGCAGCTGCTTCAACTCTAGTTCTATTCTCCAGCATAACCAATGCTTGATCCACTGGACAATGAGACATTACTCAAATAACCCACCCAACATCTTCTCTAATCCTGACCGCAGCTATTTCAATAAAACTAGGATTGGCTCCATTTCATTTCTGATTCCCAGAAGTCCTACAAGGCTCCCCTCTAATAACTGGCCTTCTTCTTTCCACAGTCATAAAATTCCCACCAATCACCCTACTCTATATAACCTCACAATCACTCAACCCTACGCTACTAACCACTCTGGCCATCCTCTCCGTAGCTTTAGGAGGATGAATAGGACTAAATCAGACACAAACTCGAAAAATCATAGCCTTCTCCTCCATCGCCCACCTAGGATGAATAGCCATCATTCTCATTTACTACCCAAAACTCACCTTACTCAACTTCTACCTGTACGCCATAATAACTGCTGCTGTATTCCTGACCCTAAATTCAATAAAAGTCCTAAAGTTATCGACACTGATGACTGCATGAGCAAAAGCACCTTCACTTAGCACAATCCTCCTACTAACACTCCTATCTTTAGCCGGCCTGCCCCCTCTGACCGGTTTCCTCCCAAAATGACT?AT?ATCCAAGAACTAAC?AAACAAGACATAGCCCCAGCAGCAATCATCATCTCGCTTCTATCACTGCTAGGACTATTCTTCTACCTACGCCTTGCATACTGCGCAACGATCACTTTACCTCCTCATACTACAAATCATATGAAACAATGACATATTAACAAACCCATTAACCCCTCAATTGCTGTCCTAACTACCCTATCCATCATGCTCCTCCCAATTTCTCCTATACTCGCCACCATCATCTAA
haplotype_230 ATGAATCCCCAAGCAAAACTAATCTTCATCATTAGCCTACTCCTAGGAACAACCATCACAATCTCTAGCAACCATTGAGTAATGGCCTGAACTGGCCTTGAAATTAATACACTCGCTATCTTACCCTTAATCTCAAAGTCTCACCACCCCCGAGCCATTGAAGCAGCAACTAAATACTTCTTAGTACAAGCAGCTGCTTCAACTCTAGTTCTATTCTCCAGCATAACCAATGCTTGATCCACTGGACAATGAGACATTACTCAAATAACCCACCCAACATCTTCTCTAATCCTGACCGCAGCTATTTCAATAAAACTAGGATTGGCTCCATTTCATTTCTGATTCCCAGAAGTCCTACAAGGCTCCCCTCTAATAACTGGCCTTCTTCTTTCCACAGTCATAAAATTCCCACCAATCACCCTACTCTATATAACCTCACAATCACTAAACCCTACGCTACTAACCACTCTGGCCATCCTCTCCGTAGCTTTAGGAGGATGAATAGGACTAAATCAGACACAAACTCGAAAAATCATAGCCTTCTCCTCCATCGCCCACCTAGGATGAATAGCCATCATTCTCATTTACTACCCAAAACTCACCTTACTCAACTTCTACCTGTACGCCATAATAACTGCTGCTGTATTCCTGACCCTAAATTCAATAAAAGTCCTAAAGTTATCGACACTGATGACTGCATGAGCAAAAGCACCTTCACTTAGCACAATCCTCCTACTAACACTCCTATCTTTAGCCGGCCTGCCCCCTCTGACCGGTTTCCTCCCAAAATGACT?AT?ATCCAAGAACTAAC?AAACAAGACATAGCCCCAGCAGCAATCATCATCTCGCTTCTATCACTGCTAGGACTATTCTTCTACCTACGCCTTGCATACTGCGCAACGATCACTTTACCTCCTCATACTACAAATCATATGAAACAATGACATATTAACAAACCCATTAACCCCTCAATTGCTGTCCTAACTACCCTATCCATCATGCTCCTCCCAATTTCTCCTATACTCGCCACCATCATCTAA
haplotype_231 ATGAATCCCCCAGCAAAACTAATCTTCATCATTAGCCTACTCCTAGGAACAACCATCACAATCTCTAGCAACCATTGAGTAATGGCCTGAACTGGCCTTGAAATTAATACACTCGCTATCTTACCCTTAATCTCAAAGTCTCACCACCCCCGAGCCATTGAAGCAGCAACTAAATACTTCCTAGTACAAGCAGCTGCTTCAACTCTAGTTCTATTCTCCAGCATAACCAATGCTTGATCCACCGGACAATGAGACATTACTCAAATAACCCACCCAACATCTTCTCTAATCCTGACCGCAGCTATTTCAATAAAACTAGGATTGGCTCCATTTCATTTCTGATTCCCAGAAGTCCTACAAGGCTCCCCTCTAATAACTGGCCTTCTTCTTTCCACAGTCATAAAATTCCCACCAATCACCCTACTCTATATAACCTCACAATCACTCAACCCTACGCTACTAACCACTCTGGCCATCCTCTCCGTAGCTTTAGGAGGATGAATAGGACTAAATCAGACACAAACTCGAAAAATCATAGCCTTCTCCTCCATCGCCCACCTAGGATGAATAGCCATCATTCTCATTTACTACCCAAAACTCACCTTACTCAACTTCTACCTGTACGCCATAATAACTGCTGCTGTATTCCTGACCCTAAATTCAATAAAAGTCCTAAAGTTATCGACACTGATGACTGCATGAGCAAAAGCACCTTCACTTAGCACAATCCTCCTACTAACACTCCTATCTTTAGCCGGCCTGCCCCCTCTGACCGGTTTCCTCCCAAAATGACTTATCATCCAAGAACTAACTAAACAAGACATAGCCCCAGCAGCAATCATCATCTCGCTTCTATCACTGCTAGGACTATTCTTCTACCTACGCCTTGCATACTGCGCAACGATCACTTTACCTCCTCATACTACAAATCATATGAAACAATGACATATTAACAAACCCATTAACCCCTCAATTGCTGTCCTAACTACCCTATCCATCATGCTCCTCCCAATTTCTCCTATACTCGCCACCATCATCTAA
haplotype_232 ATGAATCCCCAAGCAAAACTAATCTTCATCATTAGCCTACTCCTAGGAACAACCATCACAATCTCTAGCAACCATTGAGTAATGGCCTGAACTGGCCTTGAAATTAATACACTCGCTATCTTACCCTTAATCTCAAAGTCTCACCACCCCCGAGCCATTGAAGCAGCAACTAAATACTTCTTAGTACAAGCAGCTGCTTCAACTCTAGTTCTATTCTCCAGCATAACCAATGCTTGATCCACTGGACAATGAGACATTACTCAAATAACCCACCCAACATCTTCTCTAATCCTGACCGCAGCTATTTCAATAAAACTAGGATTGGCTCCATTTCATTTCTGATTCCCAGAAGTCCTACAAGGCTCCCCTCTAATAACTGGCCTTCTTCTTTCCACAGTCATAAAATTCCCACCAATCACCCTACTCTATATAACCTCACAATCACTCAACCCTACGCTACTAACCACTCTGGCCATCCTCTCCGTAGCTTTAGGAGGATGAATAGGACTAAATCAGACACAAACTCGAAAAATCATAGCCTTCTCCTCCATCGCCCACCTAGGATGAATAGCCATCATTCTCATTTACTACCCAAAACTCACCTTACTCAACTTCTACCTGTACGCCATAATAACTGCTGCTGTATTCCTGACCCTAAATTCAATAAAAGTCCTAAAGTTATCGACACTGATGACTGCATGAGCAAAAGCACCTTCACTTAGCACAATCCTCCTACTAACACTCCTATCTTTAGCCGGCCTGCCCCCTCTGACCGGTTTCCTCCCAAAATGACTTATCATCCAAGAACTAACTAAACAAGACATAGCCCCAGCAGCAATCATCATCTCGCTTCTATCACTGCTAGGACTATTCTTCTACCTACGCCTTGCATACTGCGCAACGATCACTTTACCTCCTCATACTACAAATCATATGAAACAATGACATATTAACAAACCCATTAACCCCTCAATTGCTGTCCTAACTACCCTGTCCATCATGCTCCTCCCAATTTCTCCTATACTCGCCACCATCATCTAA
haplotype_233 ATGAACCCCCAAGCAAAACTAATTTTCATTACTAGCCTACTCCTAGGAACAACCATCACAATCTCTAGCAACCATTGAGTGATGGCCTGAACGGGCCTTGAAATTAACACACTCGCCATCTTACCCCTAATTTCAAAATCTCACCACCCCCGAGCCATTGAAGCAGCAACCAAATACTTCCTAGTACAAGCAGCTGCTTCAACCCTTGTCCTCTTCTCCAGCATGACTAATGCTTGATTCACCGGACAATGAGACATTACTCAAATAACCCATCCAACATCCTCTCTAATCCTAACCGCAGCTATTTCAATAAAACTAGGATTAGCCCCATTTCATTTCTGATTCCCAGAAGTCCTACAAGGTTCCCCTCTGATAACTGGTCTTCTTCTTTCCACAGTCATAAAATTCCCGCCAATTACCCTACTTTATATAACCTCGCAATCACTCAACCCTATGCTACTGACCACCCTGGCTATTCTTTCCGTAGCTCTAGGAGGATGAATGGGGTTAAACCAGACACAAACTCGAAAAATTATAGCCTTCTCCTCCATTGCCCACCTAGGCTGAATAGCCATCATCCTCATTTACTACCCAAAACTCACCCTACTTAACTTCTACCTATACGCTATAATAACCGCTGCTGTGTTCCTAACCCTAAATTCGATAAAAGTCCTAAAGCTATCGACACTGATAACTGCATGAGCAAAAGCACCTTCACTTAGCACAATCCTCCTACTAACACTTCTATCTTTAGCCGGCCTCCCCCCTCTGACCGGTTTCCTCCCAAAATGACTTATCATTCAAGAGCTAACTAAACAAGACATAGCCCCAGCAGCAATCATCATCTCACTTCTGTCACTGCTAGGACTATTCTTCTATCTCCGCCTTGCATACTGCGCAACGATTACCCTACCTCCTCACACCACAAACCATATGAAACAATGACATACTAACAAACCCATCAACCCCTCAATCGCTGTCTTAACTACCCTATCCATCATGCTTCTCCCAATTTCTCCTATACTCGCCACCATCATCTAA
haplotype_234 ??????????????????????????CATCATTAGCCTACTCCTAGGAACAACCATCACAATCTCTAGCAACCATTGAGTAATGGCCTGAACTGGCCTTGAAATTAATACACTCGCTATCTTACCCTTAATCTCAAAGTCTCACCACCCCCGAGCCATTGAAGCAGCAACTAAATACTTCCTAGTACAAGCAGCTGCTTCAACTCTAGTTCTATTCTCCAGCATAACCAATGCTTGATCCACCGGACAATGAGACATTACTCAAATAACCCACCCAACATCTTCTCTAATCCTGACCGCAGCTATTTCAATAAAACTAGGATTGGCTCCATTTCATTTCTGATTCCCAGAAGTCCTACAAGGCTCCCCTCTAATAACTGGTCTTCTTCTTTCCACAGTCATAAAATTCCCACCAATCACCCTACTCTATATAACCTCACAATCACTCAACCCTACGCTACTAACCACTCTGGCCATCCTCTCCGTAGCTTTAGGAGGATGAATAGGACTAAATCAGACACAAACTCGAAAAATCATAGCCTTCTCCTCCATCGCCCACCTAGGATGAATAGCCATCATTCTCATTTACTACCCAAAACTCACCTTACTCAACTTCTACCTGTACGCCATAATAACTGCTGCTGTATTCCTGACCCTAAATTCAATAAAAGTCCTAAAGTTATCGACACTGATGACTGCATGAGCAAAAGCACCTTCACTTAGCACAATCCTCCTACTAACACTCCTATCTTTAGCCGGCCTGCCCCCTCTGACCGGTTTCCTCCCAAAATGACTTATCATCCAAGAACTAACTAAACAAGACATAGCCCCAGCAGCAATCATCATCTCGCTTCTATCACTGCTAGGACTATTCTTCTACCTACGCCTTGCATACTGCGCAACGATCACTTTACCTCCTCATACTACAAATCATATGAAACAATGACATATTAACAAACCCATTAACCCCTCAATTGCTGTCCTAACTACCCTATCCATCATGCTCCTCCCAATTTCTCCTATACTCGCCACCATCATCTAA
haplotype_235 ATGAACCCCCAAGCAAAACTTATTTTCATTATTAGCCTACTCCTAGGAACAACCATCACAATCTCTAGCAACCATTGAGTGATGGCCTGAACGGGCCTTGAAATTAACACACTCGCCATCTTACCCCTAATTTCAAAATCTCACCACCCCCGAGCCATTGAAGCAGCAACCAAATACTTCCTAGTACAAGCAGCTGCTTCAACCCTTGTCCTCTTCTCCAGCATGACTAATGCTTGATTCACCGGACAATGAGACATTACTCAAATAACCCATCCAACATCCTCTCTAATCCTAACCGCAGCTATTTCAATAAAACTAGGATTAGCCCCATTTCATTTCTGATTCCCAGAAGTCCTACAAGGTTCCCCTCTGATAACTGGTCTTCTTCTTTCCACAGTCATAAAATTCCCGCCAATTACCCTACTTTATATAACCTCGCAATCACTCAACCCTATGCTACTGACCACCCTGGCTATTCTTTCCGTAGCTCTAGGAGGATGAATGGGGTTAAACCAGACACAAACTCGAAAAATTATAGCCTTCTCCTCCATTGCCCACCTAGGCTGAATAGCCATCATCCTCATTTACTACCCAAAACTCACCCTACTTAACTTCTACCTATACGCTATAATAACCGCTGCTGTGTTCCTAACCCTAAATTCGATAAAAGTCCTAAAGCTATCGACACTGATAACTGCATGAGCAAAAGCACCTTCACTTAGCACAATCCTCCTACTAACACTTCTATCTTTAGCCGGCCTCCCCCCTCTGACCGGTTTCCTCCCAAAATGACTTATCATTCAAGAGCTAACTAAACAAGACATAGCCCCAGCAGCAATCATCATCTCACTTCTGTCACTGCTAGGACTATTCTTCTATCTCCGCCTTGCATACTGCGCAACGATTACCCTACCTCCTCACACCACAAACCATATGAAACAATGACATACTAACAAACCCATCAACCCCTCAATCGCTGTCTTAACTACCCTATCCATCATGCTTCTCCCAATTTCTCCTATACTCGCCACCATCATCTAA
haplotype_236 ATGAACCCCCAAGCAAAACTAATTTTCATTATTAGCCTACTCCTAGGAACAACCATCACAATCTCTAGCAACCATTGAGTGATGGCCTGAACGGGCCTTGAAATTAACACACTCGCCATCTTACCCCTAATTTCAAAATCTCACCACCCCCGAGCCATTGAAGCAGCAACCAAATACTTCCTAGTACAAGCAGCTGCTTCAACCCTTGTCCTCTTCTCCAGCATGACTAATGCTTGATTCACCGGACAATGAGACATTACTCAAATAACCCATCCAACATCCTCTCTAATCCTAACCGCAGCTATTTCAATAAAACTAGGATTAGCCCCATTTCATTTCTGATTCCCAGAAGTCCTACAAGGTTCCCCTCTGATAACTGGTCTTCTTCTTTCCACAGTCATAAAATTCCCGCCAATTACCCTACTTTATATAACCTCGCAATCACTCAACCCTATGCTACTGACCACCCTGGCTATTCTTTCCGTAGCTCTAGGAGGATGAATGGGGTTAAACCAGACACAAACTCGAAAAATTATAGCCTTCTCCTCCATTGCCCACCTAGGCTGAATAGCCATCATCCTCATTTACTACCCAAAACTCACCCTACTTAACTTCTACCTATACGCTATAATAACCGCTGCTGTGTTCCTAACCCTAAATTCGATAAAAGTCCTAAAGCTATCGACACTGATAACTGCATGAGCAAAAGCACCTTCACTTAGCACAATCCTCCTACTAACACTTCTATCTTTAGCCGGCCTCCCCCCTCTGACCGGTTTCCTCCCAAAATGACTTATCATTCAAGAGCTAACTAAACAAGACATAGCCCCAGCAGCAATCATCATCTCACTTCTGTCACTGCTAGGCCTATTCTTCTATCTCCGCCTTGCATACTGCGCAACGATTACCCTACCTCCTCACACCACAAACCATATGAAACAATGACATACTAACAAACCCATCAACCCCTCAATCGCTGTCTTAACTACCCTATCCATCATGCTTCTCCCAATTTCTCCTATACTCGCCACCATCATCTAA
haplotype_237 ATGAACCCCCAAGCAAAACTAATTTTCATTATTAGCCTACTCCTAGGAACAACCATCACAATCTCTAGCAACCATTGAGTGATGGCCTGAACGGGCCTTGAAATTAACACACTCGCCATCTTACCCCTAATTTCAAAATCTCACCACCCCCGAGCCATTGAAGCAGCAACCAAATACTTCCTAGTACAAGCAGCTGCTTCAACCCTTGTCCTCTTCTCCAGCATGACTAATGCTTGATTCACCGGACAATGAGACATTACTCAAATAACCCATCCAACATCCTCTCTAATCCTAACCGCAGCTATTTCAATAAAACTAGGATTAGCCCCATTTCATTTCTGATTCCCAGAAGTCCTACAAGGTTCCCCTCTGATAACTGGTCTTCTTCTTTCCACAGTCATAAAATTCCCGCCAATTACCCTACTTTATATAACCTCGCAATCACTCAACCCTATGCTACTGACCACCCTGGCTATTCTTTCCGTAGCTCTAGGAGGATGAATGGGGTTAAACCAGACACAAACTCGAAAAATTATAGCCTTCTCCTCCATTGCCCACCTAGGCTGAATAGCCATCATCCTCATTTACTACCCAAAACTCACCCTACTTAACTTCTACCTATACGCTATAATAACCGCTGCTGTGTTCCTAACCCTAAATTCGATAAAAGTCCTAAAGCTATCGACACTGATAACTGCATGAGCAAAAGCACCTTCACTTAGCACAATCCTCCTACTAACACTTCTATCTTTAGCCGGCCTCCCCCCTCTGACCGGTTTCCTCCCAAAATGACTTATCATTCAAGAGCTAACTAAACAAGACATAGCCCCAGCAGCAATCATCATCTCACTTCTGTCACTGCTAGGACTATTCTTCTATCTCCGCCTTGCATACTGCGCAACGATTACCCTACCTCCTCACACCACAAACCATATGAAACAATGACATACTAACAAACCCATCAACCCCTCAATCGCTGTCTTAACTACCCTATCCATCATGCTTCTCCCAATTTCTCCTATACTCGCCACCATCATCTAA
haplotype_238 ATGAACCCCCAAGCAAAACTAATTTTCATTATTAGCCTACTCCTAGGAACAACCATCACAATCTCTAGCAACCATTGAGTGATGGCCTGAACGGGCCTTGAAATTAACACACTCGCCATCTTACCCCTAATCTCAAAATCTCACCACCCCCGAGCCATTGAAGCAGCAACCAAATACTTCCTAGTACAAGCAGCTGCTTCAACCCTTGTCCTCTTCTCCAGCATGACTAATGCTTGATTCACCGGACAATGAGACATTACTCAAATAACCCATCCAACATCCTCTCTAATCCTAACCGCAGCTATTTCAATAAAACTAGGATTAGCCCCATTTCATTTCTGATTCCCAGAAGTCCTACAAGGTTCCCCTCTGATAACTGGTCTTCTTCTTTCCACAGTCATAAAATTCCCGCCAATTACCCTACTTTATATAACCTCGCAATCACTCAACCCTATGCTACTGACCACCCTGGCTATTCTTTCCGTAGCTCTAGGAGGATGAATGGGGTTAAACCAGACACAAACTCGAAAAATTATAGCCTTCTCCTCCATTGCCCACCTAGGCTGAATAGCCATCATCCTCATTTACTACCCAAAACTCACCCTACTTAACTTCTACCTATACGCTATAATAACCGCTGCTGTGTTCCTAACCCTAAATTCGATAAAAGTCCTAAAGCTATCGACACTGATAACTGCATGAGCAAAAGCACCTTCACTTAGCACAATCCTCCTACTAACACTTCTATCTTTAGCCGGCCTCCCCCCTCTGACCGGTTTCCTCCCAAAATGACTTATCATTCAAGAGCTAACTAAACAAGACATAGCCCCAGCAGCAATCATCATCTCACTTCTGTCACTGCTAGGACTATTCTTCTATCTCCGCCTTGCATACTGCGCAACGATTACCCTACCTCCTCACACCACAAACCATATGAAACAATGACATACTAACAAACCCATCAACCCCTCAATCGCTGTCTTAACTACCCTATCCATCATGCTTCTCCCAATTTCTCCTATACTCGCCACCATCATCTAA
haplotype_239 ATGAACCCCCAAGCAAAACTAATTTTCATTATTAGCCTACTCCTAGGAACAACCATCACAATCTCTAGCAACCATTGAGTGATGGCCTGAACGGGCCTTGAAATTAACACACTCGCCATCTTACCCCTAATTTCAAAATCTCACCACCCCCGAGCCATTGAAGCAGCAACCAAATACTTCCTAGTACAAGCAGCTGCTTCAACCCTTGTCCTCTTCTCCAGCATGACTAATGCTTGATTCACCGGACAATGAGACATTACTCAAATAACCCATCCAACATCCTCTCTAATCCTAACCGCAGCTATTTCAATAAAACTAGGATTAGCCCCATTTCATTTCTGATTCCCAGAAGTCCTACAAGGTTCCCCTCTGATAACTGGTCTTCTTCTTTCCACAGTCATAAAATTCCCGCCAATTACCCTACTTTATATAACCTCGCAATCACTCAACCCTATGCTACTGACCACCCTGGCTATTCTTTCCGTAGCTCTAGGAGGATGAATGGGGTTAAACCAGACACAAACTCGAAAAATTATAGCCTTCTCCTCCATTGCCCACCTAGGCTGAATAGCCATCATCCTCATTTACTACCCAAAACTCACCCTACTTAACTTCTACCTATACGCTATAATAACCGCTGCTGTGTTCCTAACCCTAAATTCGATAAAAGTCCTAAAGCTATCGACACTGATAACTGCATGAGCAAAAGCACCTTCACTTAGCACAATCCTCCTACTAACACTTCTATCTTTAGCCGGCCTCCCCCCTCTGACCGGTTTCCTCCCAAAATGACTTATCATTCAAGAGCTAACTAAACAAGACATAGCCCCAGCAGCAATCATCATCTCACTTCTGTCACTGCTAGGACTATACTTCTATCTCCGCCTTGCATACTGCGCAACGATTACCCTACCTCCTCACACCACAAACCATATGAAACAATGACATACTAACAAACCCATCAACCCCTCAATCGCTGTCTTAACTACCCTATCCATCATGCTTCTCCCAATTTCTCCTATACTCGCCACCATCATCTAA
haplotype_240 ATGAACCCCCAAGCAAAACTAATTTTCATTATTAGCCTACTCCTAGGAACAACCATCACAATCTCTAGCAACCATTGAGTGATGGCCTGAACGGGCCTTGAAATTAACACACTCGCCATCTTACCCCTAATTTCAAAATCTCACCACCCCCGAGCCATTGAAGCAGCAACCAAATACTTCCTAGTACAAGCAGCTGCTTCAACCCTTGTCCTCTTCTCCAGCATGACTAATGCTTGATTCACCGGACAATGAGACATTACTCAAATAACCCATCCAACATCCTCTCTAATCCTAACCGCAGCTATTTCAATAAAACTAGGATTAGCCCCATTTCATTTCTGATTCCCAGAAGTCCTACAAGGTTCCCCTCTGATAACTGGTCTTCTTCTTTCCACAGTCATAAAATTCCCGCCAATTACCCTACTTTATATAACCTCGCAATCACTCAACCCTATGCTACTGACCACCCTGGCTATTCTTTCCGTAGCTCTAGGAGGATGAATGGGGTTAAACCAGACACAAACTCGAAAAATTATAGCCTTCTCCTCCATTGGCCACCTAGGCTGAATAGCCATCATCCTCATTTACTACCCAAAACTCACCCTACTTAACTTCTACCTATACGCTATAATAACCGCTGCTGTGTTCCTAACCCTAAATTCGATAAAAGTCCTAAAGCTATCGACACTGATAACTGCATGAGCAAAAGCACCTTCACTTAGCACAATCCTCCTACTAACACTTCTATCTTTAGCCGGCCTCCCCCCTCTGACCGGTTTCCTCCCAAAATGACTTATCATTCAAGAGCTAACTAAACAAGACATAGCCCCAGCAGCAATCATCATCTCACTTCTGTCACTGCTAGGACTATACTTCTATCTCCGCCTTGCATACTGCGCAACGATTACCCTACCTCCTCACACCACAAACCATATGAAACAATGACATACTAACAAACCCATCAACCCCTCAATCGCTGTCTTAACTACCCTATCCATCATGCTTCTCCCAATTTCTCCTATACTCGCCACCATCATCTAA
haplotype_241 ATGAACCCCCAAGCAAAACTAATTTTCATTATTAGCCTACTCCTAGGAACAACCATCACAATCTCTAGCAACCATTGAGTGATGGCCTGAACGGGCCTTGAAATTAACACACTCGCCATCTTACCCCTAATTTCAAAATCTCACCACCCCCGAGCCATTGAAGCAGCAACCAAATACTTCCTAGTACAAGCAGCTGCTTCAACCCTTGTCCTCTTCTCCAGCATGACTAATGCTTGATTCACCGGACAATGAGATATTACTCAAATAACCCATCCAACATCCTCTCTAATCCTAACCGCAGCTATTTCAATAAAACTAGGATTAGCCCCATTTCATTTCTGATTCCCAGAAGTCCTACAAGGTTCCCCTCTGATAACTGGTCTTCTTCTTTCCACAGTCATAAAATTCCCGCCAATTACCCTACTTTATATAACCTCGCAGTCACTCAACCCTATGCTACTGACCACCCTGGCTATTCTTTCCGTAGCTCTAGGAGGATGAATGGGGTTAAACCAGACACAAACTCGAAAAATTATAGCCTTCTCCTCCATTGCCCACCTAGGCTGAATAGCCATCATCCTCATTTACTACCCAAAACTCACCCTACTTAACTTCTACCTATACGCTATAATAACCGCTGCTGTGTTCCTAACCCTAAATTCGATAAAAGTCCTAAAGCTATCGACACTGATAACTGCATGAGCAAAAGCACCTTCACTTAGCACAATCCTCCTACTAACACTTCTATCTTTAGCCGGCCTCCCCCCTCTGACCGGTTTCCTCCCAAAATGACTTATCATTCAAGAGCTAACTAAACAAGACATAGCCCCAGCAGCAATCATCATCTCACTTCTGTCACTGCTAGGACTATTCTTCTATCTCCGCCTTGCATACTGCGCAACGATTACCCTACCTCCTCACACCACAAACCATATGAAACAATGACATACTAACAAACCCATCAGCCCCTCAATCGCTGTCTTAACTACCCTATCCATCATGCTTCTCCCAATTTCTCCTATACTCGCCACCATCATCTAA
haplotype_242 ATGAACCCCCAAGCAAAACTAATTTTCATTATTAGCCTACTCCTAGGAACAACCATCACAATCTCTAGCAACCATTGAGTGATGGCCTGAACGGGCCTTGAAATTAACACACTCGCCATCTTACCCCTAATCTCAAAATCTCACCACCCCCGAGCCATTGAAGCAGCAACCAAATACTTCCTAGTACAAGCAGCTGCTTCAACCCTTGTCCTCTTCTCCAGCATGACTAATGCTTGATTCACCGGACAATGAGACATTACTCAAATAACCCATCCAACATCCTCTCTAATCCTAACCGCAGCTATTTCAATAAAACTAGGATTAGCCCCATTTCATTTCTGATTCCCAGAAGTCCTACAAGGTTCCCCTCTGATAACTGGTCTTCTTCTTTCCACAGTCATAAAATTCCCGCCAATTACCCTACTTTATATAACCTCGCAATCACTCAACCCTATGCTACTGACCACCCTGGCTATTCTTTCCGTAGCTCTAGGAGGATGAATGGGGTTAAACCAGACACAAACTCGAAAAATTATAGCCTTCTCCTCCATTGCCCACCTAGGCTGAATAGCCATCATCCTCATTTACTACCCAAAACTCACCCTACTCAACTTCTACCTATACGCTATAATAACCGCTGCTGTGTTCCTAACCCTAAATTCGATAAAAGTCCTAAAGCTATCGACACTGATAACTGCATGAGCAAAAGCACCTTCACTTAGCACAATCCTCCTACTAACACTTCTATCTTTAGCCGGCCTCCCCCCTCTGACCGGTTTCCTCCCAAAATGACTTATCATTCAAGAGCTAACTAAACAAGACATAGCCCCAGCAGCAATCATCATCTCACTTCTGTCACTGCTAGGACTATTCTTCTATCTCCGCCTTGCATACTGCGCAACGATTACCCTACCTCCTCACACCACAAACCATATGAAACAATGACATACTAACAAACCCATCAACCCCTCAATCGCTGTCTTAACTACCCTATCCATCATGCTTCTCCCAATTTCTCCTATACTCGCCACCATCATCTAA
haplotype_243 ATGAACCCCCAAGCAAAACTAATTTTCATTATTAGCCTACTCCTAGGAACAACCATCACAATCTCTAGCAACCATTGAGTGATGGCCTGAACGGGCCTTGAAATTAACACACTCGCCATCTTACCCCTAATTTCAAAATCTCACCACCCCCGAGCCATTGAAGCAGCAACCAAATACTTCCTAGTACAAGCAGCTGCTTCAACCCTTGTCCTCTTCTCCAGCATGACTAATGCTTGATTCACCGGACAATGAGACATTACTCAAATAACCCATCCAACATCCTCTCTAATCCTAACCGCAGCTATCTCAATAAAACTAGGATTAGCCCCATTTCATTTCTGATTCCCAGAAGTCCTACAAGGTTCCCCTCTGATAACTGGTCTTCTTCTTTCCACAGTCATAAAATTCCCGCCAATTACCCTACTTTATATAACCTCGCAATCACTCAACCCTATGCTACTGACCACCCTGGCTATTCTTTCCGTAGCTCTAGGAGGATGAATGGGGTTAAACCAGACACAAACTCGAAAAATTATAGCCTTCTCCTCCATTGCCCACCTAGGCTGAATAGCCATCATCCTCATTTACTACCCAAAACTCACCCTACTTAACTTCTATCTATACGCTATAATAACCGCTGCTGTGTTCCTAACCCTAAATTCGATAAAAGTCCTAAAGCTATCGACACTGATAACTGCATGAGCAAAAGCACCTTCACTTAGCACAATCCTCCTACTAACACTTCTATCTTTAGCCGGCCTCCCCCCTCTGACCGGTTTCCTCCCAAAATGACTTATCATTCAAGAGCTAACTAAACAAGACATAGCCCCAGCAGCAATCATCATCTCACTTCTGTCACTGCTAGGACTATTCTTCTATCTCCGCCTTGCATACTGCGCAACGATTACCCTACCTCCTCACACCACAAACCATATGAAACAATGACATACTAACAAACCCATCAACCCCTCAATCGCTGTCTTAACTACCCTATCCATCATGCTTCTCCCAATTTCTCCTATACTCGCCACCATCATCTAA
haplotype_244 ATGAACCCCCAAGCAAAACTAATTTTCATTATTAGCCTACTCCTAGGAACAACCATCACAATCTCTAGCAACCATTGAGTGATGGCCTGAACGGGCCTTGAAATTAACACACTCGCCATCTTACCCCTAATTTCAAAATCTCACCACCCCCGAGCCATTGAAGCAGCAACCAAATACTTCCTAGTACAAGCAGCTGCTTCAACCCTTGTCCTCTTCTCCAGCATGACTAATGCTTGATTCACCGGACAATGAGACATTACTCAAATAACCCATCCAACATCCTCTCTAATCCTAACCGCAGCTATTTCAATAAAACTAGGATTAGCCCCATTTCATTTCTGATTCCCAGAAGTCCTACAAGGTTCCCCTCTGATAACTGGTCTTCTTCTTTCCACAGTCATAAAATTCCCGCCAATTACCCTACTTTATATAACCTCGCAATCACTCAACCCTATGCTACTGACCACCCTGGCTATTCTTTCCGTAGCTCTAGGAGGATGAATGGGGTTAAACCAGACACAAACTCGAAAAATTATAGCCTTCTCCTCCATTGCCCACCTAGGCTGAATAGCCATCATCCTCATTTACTACCCAAAACTCACCCTACTTAACTTCTACCTATACGCTATAATAACCGCTGCTGTGTTCCTAACCCTAAATTCGATAAAAGTCCTAAAGCTATCGACACTGATAACTGCATGAGCAAAAGCACCTTCACTTAGCACAATCCTCCTACTAACACTTCTATCTTTAGCCGGCCTCCCCCCTCTGACCGGTTTCCTCCCAAAATGACTTATCATTCAAGAGCTAACTAAACAAGACATAGCCCCAGCAGCAATCATCATCTCACTTCTGTCACTGCTAGGACTATTCTTCTATCTCCGCCTTGCATACTGCGCAACGATTACCCTACCTCCTCACACCACAAACCATATGAAACAATGACGTACTAACAAACCCATCAACCCCTCAATCGCTGTCTTAACTACCCTATCCATCATGCTTCTCCCAATTTCTCCTATACTCGCCACCATCATCTAA
haplotype_245 ATGAACCCCCAAGCAAAACTAATTTTCATTATTAGCCTACTCCTAGGAACAACCATCACAATCTCTAGCAACCATTGAGTGATGGCCTGAACGGGCCTTGAAATTAACACACTCGCCATCTTACCCCTAATTTCAAAATCTCACCACCCCCGAGCCATTGAAGCAGCAACCAAATACTTCCTAGTACAAGCAGCTGCTTCAACCCTTGTCCTCTTCTCCAGCATGACTAATGCTTGATTCACCGGACAATGAGACATTACTCAAATAACCCATCCAACATCCTCTCTAATCCTAACCGCAGCTATTTCAATAAAACTAGGATTAGCCCCATTTCATTTCTGATTCCCAGAAGTCCTACAAGGTTCCCCTCTGATAACTGGTCTTCTTCTTTCCACAGTCATAAAATTCCCGCCAATTACCCTACTTTATATAACCTCGCAATCACTCAACCCTATGCTACTGACCACCCTGGCTATTCTTTCCGTAGCTCTAGGAGGGTGAATGGGGTTAAACCAGACACAAACTCGAAAAATTATAGCCTTCTCCTCCATTGCCCACCTAGGCTGAATAGCCATCATCCTCATTTACTACCCAAAACTCACCCTACTTAACTTCTACCTATACGCTATAATAACCGCTGCTGTGTTCCTAACCCTAAATTCGATAAAAGTCCTAAAGCTATCGACACTGATAACTGCATGAGCAAAAGCACCTTCACTTAGCACAATCCTCCTACTAACACTTCTATCTTTAGCCGGCCTCCCCCCTCTGACCGGTTTCCTCCCAAAATGACTTATCATTCAAGAGCTAACTAAACAAGACATAGCCCCAGCAGCAATCATCATCTCACTTCTGTCACTGCTAGGCCTATTCTTCTATCTCCGCCTTGCATACTGCGCAACGATTACCCTACCTCCTCACACCACAAACCATATGAAACAATGACATACTAACAAACCCATCAACCCCTCAATCGCTGTCTTAACTACCCTATCCATCATGCTTCTCCCAATTTCTCCTATACTCGCCACCATCATCTAA
haplotype_246 ATGAACCCCCAAGCAAAACTAATTTTCATTATTAGCCTACTCCTAGGAACAACCATCACAATCTCTAGCAACCATTGAGTGATGGCCTGAACGGGCCTTGAAATTAACACACTCGCCATCTTACCCCTAATTTCAAAATCTCACCACCCCCGAGCCATTGAAGCAGCAACCAAATACTTCCTAGTACAAGCAGCTGCTTCAACCCTTGTCCTCTTCTCCAGCATGACTAATGCTTGATTCACCGGACAATGAGACATTACTCAAATAACCCATCCAACATCCTCTCTAATCCTAACCGCAGCTATTTCAATAAAACTAGGATTAGCCCCATTTCATTTCTGATTCCCAGAAGTCCTACAAGGTTCCCCTCTGATAACTGGTCTTCTTCTTTCCACAGTCATAAAATTCCCGCCAATTACCCTACTTTATATAACCTCGCAATCACTCAACCCTATGCTACTGACCACCCTGGCTATTCTTTCCGTAGCTCTAGGAGGATGAATGGGGTTAAACCAGACACAAACTCGAAAAATTATAGCCTTCTCCTCCATTGCCCACCTAGGCTGAATAGCCATCATCCTCATTTACTACCCAAAACTCACCCTACTTAACTTCTACCTATACGCCATAATAACCGCTGCTGTGTTCCTAACCCTAAATTCGATAAAAGTCCTAAAGCTATCGACACTGATAACTGCATGAGCAAAAGCACCTTCACTTAGCACAATCCTCCTACTAACACTTCTATCTTTAGCCGGCCTCCCCCCTCTGACCGGTTTCCTCCCAAAATGACTTATCATTCAAGAGCTAACTAAACAAGACATAGCCCCAGCAGCAATCATCATCTCACTTCTGTCACTGCTAGGACTATTCTTCTATCTCCGCCTTGCATACTGCGCAACGATTACCCTACCTCCTCACACCACAAACCATATGAAACAATGACATACTAACAAACCCATCAACCCCTCAATCGCTGTCTTAACTACCCTATCCATCATGCTTCTCCCAATTTCTCCTATACTCGCCACCATCATCTAA
haplotype_247 ATGAACCCCCAAGCAAAACTAATTTTCATTATTAGCCTACTCCTAGGAACAACCATCACAATCTCTAGCAACCATTGAGTGATGGCCTGAACGGGCCTTGAGATTAACACACTCGCTATCTTACCCCTAATTTCAAAATCTCACCACCCCCGAGCCATTGAAGCAGCAACCAAATACTTCCTAGTACAAGCAGCTGCTTCAACCCTTGTCCTCTTCTCCAGCATGACTAATGCTTGATTCACCGGACAATGAGACATTACTCAAATAACCCATCCAACATCCTCTCTAATCCTAACCGCAGCTATTTCAATAAAACTAGGATTAGCCCCATTTCATTTCTGATTCCCAGAAGTCCTACAAGGTTCCCCTCTGATAACTGGTCTTCTTCTTTCCACAGTCATAAAATTCCCGCCAATTACCCTACTTTATATAACCTCGCAATCACTCAACCCTATGCTACTGACCACCCTGGCTATTCTTTCCGTAGCTCTAGGAGGATGAATGGGGTTAAACCAGACACAAACTCGAAAAATTATAGCCTTCTCCTCCATTGCCCACCTAGGCTGAATAGCCATCATCCTCATTTACTACCCAAAACTCACCCTACTTAACTTCTACCTATACGCTATAATAACCGCTGCTGTGTTCCTAACCCTAAATTCGATAAAAGTCCTAAAGCTATCGACACTGATAACTGCATGAGCAAAAGCACCTTCACTTAGCACAATCCTCCTACTAACACTTCTATCTTTAGCCGGCCTCCCCCCTCTGACCGGTTTCCTCCCAAAATGACTTATCATTCAAGAGCTAACTAAACAAGACATAGCCCCAGCAGCAATCATCATCTCACTTCTGTCACTGCTAGGACTATTCTTCTATCTCCGCCTTGCATACTGCGCAACGATTACCCTACCTCCTCACACCACAAACCATATGAAACAATGACATACTAACAAACCCATCAACCCCTCAATCGCTGTCTTAACTACCCTATCCATCATGCTTCTCCCAATTTCTCCTATACTCGCCACCATCATCTAA
haplotype_248 ATGAACCCCCAAGCAAAACTAATTTTCATTATTAGCCTACTCCTAGGAACAACCATCACAATCTCTAGCAACCATTGAGTGATGGCCTGAACGGGCCTTGAAATTAACACACTCGCCATCTTACCCCTAATCTCAAAATCTCACCACCCCCGAGCCATTGAAGCAGCAACCAAATACTTCCTAGTACAAGCAGCTGCTTCAACCCTTGTCCTCTTCTCCAGCATGACTAATGCTTGATTCACCGGACAATGAGACATTACTCAAATAACCCATCCAACATCCTCTCTAATCCTAACCGCAGCTATTTCAATAAAACTAGGATTAGCCCCATTTCATTTCTGATTCCCAGAAGTCCTACAAGGTTCCCCTCTGATAACTGGTCTTCTTCTTTCCACAGTCATAAAATTCCCGCCAATTACCCTACTTTATATAACCTCGCAATCACTCAACCCTATGCTACTGACCACCCTGGCTATTCTTTCCGTAGCTCTAGGAGGATGAATGGGGTTAAACCAGACACAAACTCGAAAAATTATAGCCTTCTCCTCCATTGCCCACCTAGGCTGAATAGCCATCATCCTCATTTACTACCCAAAACTCACCCTACTTAACTTCTACCTATACGCTATAATAACCGCTGCTGTGTTCCTAACCCTAAATTCGATAAAAGTCCTAAAGCTATCGACACTGATAACTGCATGAGCAAAAGCACCTTCACTTAGCACAATCCTCCTACTAACACTTCTATCTTTAGCCGGCCTCCCCCCTCTGACCGGTTTCCTCCCAAAATGACTTATCATTCAAGAACTAACTAAACAAGACATAGCCCCAGCAGCAATCATCATCTCACTTCTGTCACTGCTAGGACTATTCTTCTATCTCCGCCTTGCATACTGCGCAACGATTACCCTACCTCCTCACACCACAAACCATATGAAACAATGACATACTAACAAACCCATCAACCCCTCAATCGCTGTCTTAACTACCCTATCCATCATGCTTCTCCCAATTTCTCCTATACTCGCCACCATCATCTAA
haplotype_249 ATGAACCCCCAAGCAAAACTAATTTTCATTATTAGCCTACTCCTAGGAACAACCATCACAATCTCTAGCAACCATTGAGTGATGGCCTGAACGGGCCTTGAAATTAACACACTCGCCATCTTACCCCTAATTTCAAAATCTCACCACCCCCGAGCCATTGAAGCAGCAACCAAATACTTCCTAGTACAAGCAGCTGCTTCAACCCTTGTCCTCTTCTCCAGCATGACTAATGCTTGATTCACCGGACAATGAGACATTACTCAAATAACCCATCCAACATCCTCTCTAATCCTAACCGCAGCTATTTCAATAAAACTAGGATTAGCCCCATTTCATTTCTGATTCCCAGAAGTCCTACAAGGTTCCCCTCTGATAACTGGTCTTCTTCTTTCCACAGTCATAAAATTCCCGCCAATTACCCTACTTTATATAACCTCGCAATCACTCAACCCTAAGCTACTGACCACCCTGGCTATTCTTTCCGTAGCTCTAGGAGGATGAATGGGGTTAAACCAGACACAAACTCGAAAAATTATAGCCTTCTCCTCCATTGCCCACCTAGGCTGAATAGCCATCATCCTCATTTACTACCCAAAACTCACCCTACTTAACTTCTACCTATACGCTATAATAACCGCTGCTGTGTTCCTAACCCTAAATTCGATAAAAGTCCTAAAGCTATCGACACTGATAACTGCATGAGCAAAAGCACCTTCACTTAGCACAATCCTCCTACTAACACTTCTATCTTTAGCCGGCCTCCCCCCTCTGACCGGTTTCCTCCCAAAATGACTTATCATTCAAGAGCTAACTAAACAAGACATAGCCCCAGCAGCAATCATCATCTCACTTCTGTCACTGCTAGGACTATTCTTCTATCTCCGCCTTGCATACTGCGCAACGATTACCCTACCTCCTCACACCACAAACCATATGAAACAATGACATACTAACAAACCCATCAACCCCTCAATCGCTGTCTTAACTACCCTATCCATCATGCTTCTCCCAATTTCTCCTATACTCGCCACCATCATCTAA
haplotype_250 ATGAACCCCCAAGCAAAACTAATTTTCATTACTAGCCTACTCCTAGGAACAACCATCACAATCTCTAGCAACCATTGAGTGATGGCCTGAACGGGCCTTGAAATTAACACACTCGCCATCTTACCCCTAATTTCAAAATCTCACCACCCCCGAGCCATTGAAGCAGCAACCAAATACTTCCTAGTACAAGCAGCTGCTTCAACCCTTGTCCTCTTCTCCAGCATGACTAATGCTTGATTCACCGGACAATGAGACATTACTCAAATAACCCATCCAACATCCTCTCTAATCCTAACCGCAGCTATTTCAATAAAACTAGGATTAGCCCCATTTCATTTCTGATTCCCAGAAGTCCTACAAGGTTCCCCTCTGATAACTGGTCTTCTTCTTTCCACAGTCATAAAATTCCCGCCAATTACCCTACTTTATATAACCTCGCAATCACTCAACCCTACGCTACTGACCACCCTGGCTATTCTTTCCGTAGCTCTAGGAGGATGAATGGGGTTAAACCAGACACAAACTCGAAAAATTATAGCCTTCTCCTCCATTGCCCACCTAGGCTGAATAGCCATCATCCTCATTTACTACCCAAAACTCACCCTACTTAACTTCTACCTATACGCTATAATAACCGCTGCTGTGTTCCTAACCCTAAATTCGATAAAAGTCCTAAAGCTATCGACACTGATAACTGCATGAGCAAAAGCACCTTCACTTAGCACAATCCTCCTACTAACACTTCTATCTTTAGCCGGCCTCCCCCCTCTGACCGGTTTCCTCCCAAAATGACTTATCATTCAAGAGCTAACTAAACAAGACATAGCCCCAGCAGCAATCATCATCTCACTTCTGTCACTGCTAGGACTATTCTTCTATCTCCGCCTTGCATACTGCGCAACGATTACCCTACCTCCTCACACCACAAACCATATGAAACAATGACATACTAACAAACCCATCAACCCCTCAATCGCTGTCTTAACTACCCTATCCATCATGCTTCTCCCAATTTCTCCTATACTCGCCACCATCATCTAA
haplotype_251 ATGAACCCCCAAGCAAAACTAATTTTCATTATTAGCCTACTCCTAGGAACAACCATCACAATCTCTAGCAACCATTGAGTGATGGCCTGAACGGGCCTTGAAATTAACACACTCGCCATCTTACCCCTAATTTCAAAATCTCACCACCCCCGAGCCATTGAAGCAGCAACCAAATACTTCCTAGTACAAGCAGCTGCTTCAACCCTTGTCCTCTTCTCCAGCATGACTAATGCTTGATTCACCGGACAATGAGACATTACTCAAATAACCCATCCAACATCCTCTCTAATCCTAACCGCAGCTATTTCAATAAAACTAGGATTAGCCCCATTTCATTTCTGATTCCCAGAAGTCCTACAAGGTTCCCCTCTGATAACTGGTCTTCTCCTTTCCACAGTCATAAAATTCCCGCCAATTACCCTACTTTATATAACCTCGCAATCACTCAACCCTATGCTACTGACCACCCTGGCTATTCTTTCCGTAGCTCTAGGAGGATGAATGGGGTTAAACCAGACACAAACTCGAAAAATTATAGCCTTCTCCTCCATTGCCCACCTAGGCTGAATAGCCATCATCCTCATTTACTACCCAAAACTCACCCTACTTAACTTCTACCTATACGCTATAATAACCGCTGCTGTGTTCCTAACCCTAAATTCGATAAAAGTCCTAAAGCTATCGACACTGATAACTGCATGAGCAAAAGCACCTTCACTTAGCACAATCCTCCTACTAACACTTCTATCTTTAGCCGGCCTCCCCCCTCTGACCGGTTTCCTCCCAAAATGACTTATCATTCAAGAGCTAACTAAACAAGACATAGCCCCAGCAGCAATCATCATCTCACTTCTGTCACTGCTAGGACTATACTTCTATCTCCGCCTTGCATACTGCGCAACGATTACCCTACCTCCTCACACCACAAACCATATGAAACAATGACATACTAACAAACCCATCAACCCCTCAATCGCTGTCTTAACTACCCTATCCATCATGCTTCTCCCAATTTCTCCTATACTCGCCACCATCATCTAA
haplotype_252 ATGAACCCCCAAGCAAAACTAATTTTCATTATTAGCCTACTCCTAGGAACAACCATCACAATCTCTAGCAACCATTGAGTGATGGCCTGAACGGGCCTTGAAATTAACACACTCGCCATCTTACCCCTAATTTCAAAATCTCACCACCCCCGAGCCATTGAAGCAGCAACCAAATACTTCCTAGTACAAGCAGCTGCTTCAACCCTTGTCCTCTTCTCCAGCATGACTAATGCTTGATTCACCGGACAATGAGACATTACTCAAATAACCCATCCAACATCCTCTCTAATCCTAACCGCAGCTATTTCAATAAAACTAGGATTAGCCCCATTTCATTTCTGATTCCCAGAAGTCCTACAAGGTTCCTCTCTGATAACTGGTCTTCTTCTTTCCACAGTCATAAAATTCCCGCCAATTACCCTACTTTATATAACCTCGCAATCACTCAACCCTATGCTACTGACCACCCTGGCTATTCTTTCCGTAGCTCTAGGAGGATGAATGGGGTTAAACCAGACACAAACTCGAAAAATTATAGCCTTCTCCTCCATTGCCCACCTAGGCTGAATAGCCATCATCCTCATTTACTACCCAAAACTCACCCTACTTAACTTCTACCTATACGCTATAATAACCGCTGCTGTGTTCCTAACCCTAAATTCGATAAAAGTCCTAAAGCTATCGACACTGATAACTGCATGAGCAAAAGCACCTTCACTTAGCACAATCCTCCTACTAACACTTCTATCTTTAGCCGGCCTCCCCCCTCTGACCGGTTTCCTCCCAAAATGACTTATCATTCAAGAGCTAACTAAACAAGACATAGCCCCAGCAGCAATCATCATCTCACTTCTGTCACTGCTAGGACTATTCTTCTATCTCCGCCTTGCATACTGCGCAACGATTACCCTACCTCCTCACACCACAAACCATATGAAACAATGACATACTAACAAACCCATCAACCCCTCAATCGCTGTCTTAACTACCCTATCCATCATGCTTCTCCCAATTTCTCCTATACTCGCCACCATCATCTAA
haplotype_253 ATGAACCCCCAAGCAAAACTAATTTTCATTATTAGCCTACTCCTAGGAACAACCATCACAATCTCTAGCAACCATTGAGTGATGGCCTGAACGGGCCTTGAAATTAACACACTCGCCATCTTACCCCTAATTTCAAAATCTCACCACCCCCGAGCCATTGAAGCAGCAACCAAATACTTCCTAGTACAAGCAGCTGCTTCAACCCTTGTCCTCTTCTCCAGCATGACTAATGCTTGATTCACCGGACAATGAGACATTACTCAAATAACCCATCCAACATCCTCTCTAATCCTAACCGCAGCTATTTCAATAAAACTAGGATTAGCCCCATTTCATTTCTGATTCCCAGAAGTCCTACAAGGTTCCCCTCTGATAACTGGTCTTCTTCTTTCCACAGTCATAAAATTCCCGCCAATTACCCTACTTTATATAACCTCGCAATCACTTAACCCTATGCTACTGACCACCCTGGCTATTCTTTCCGTAGCTCTAGGAGGATGAATGGGGTTAAACCAGACACAAACTCGAAAAATTATAGCCTTCTCCTCCATTGCCCACCTAGGCTGAATAGCCATCATCCTCATTTACTACCCAAAACTCACCCTACTTAACTTCTACCTATACGCTATAATAACCGCTGCTGTGTTCCTAACCCTAAATTCGATAAAAGTCCTAAAGCTATCAACACTGATAACTGCATGAGCAAAAGCACCTTCACTTAGCACAATCCTCCTACTAACACTTCTATCTTTAGCCGGCCTCCCCCCTCTGACCGGTTTCCTCCCAAAATGACTTATCATTCAAGAGCTAACTAAACAAGACATAGCCCCAGCAGCAATCATCATCTCACTTCTGTCACTGCTAGGACTATTCTTCTATCTCCGCCTTGCATACTGCGCAACGATTACCCTACCTCCTCACACCACAAACCATATGAAACAATGACATACTAACAAACCCATCAACCCCTCAATCGCTGTCTTAACTACCCTATCCATCATGCTTCTCCCAATTTCTCCTATACTCGCCACCATCATCTAA
haplotype_254 ATGAACCCCCAAGCAAAACTAATTTTCATTATTAGCCTACTCCTAGGAACAACCATCACAATCTCTAGCAACCATTGAGTGATGGCCTGAACGGGCCTTGAAATTAACACACTCGCCATCTTACCCCTAATTTCAAAATCTCACCACCCCCGAGCCATTGAAGCAGCAACCAAATACTTCCTAGTACAAGCAGCTGCTTCAACCCTTGTCCTCTTCTCCAGCATGACTAATGCTTGATTCACCGGACAATGAGACATTACTCAAATAACCCATCCAACATCCTCTCTAATCCTAACCGCAGCTATTTCAATAAAACTAGGATTAGCCCCATTTCATTTCTGATTCCCAGAAGTCCTACAAGGTTCCCCTCTGATAACTGGTCTTCTTCTTTCCACAGTCATAAAATTCCCGCCAATTACCCTACTTTATATAACCTCGCAATCACTCAACCCTATGCTACTGACCACCCTGGCTATTCTTTCCGTAGCTCTAGGAGGATGAATGGGGTTAAACCAGACACAAACTCGAAAAATTATAGCCTTCTCCTCCATTGCCCACCTAGGCTGAATAGCCATCATCCTCATTTACTACCCAAAACTCACCCTACTTAACTTCTACCTATACGCTATAATAACCGCTGCTGTGTTCCTAACCCTAAATTCGATAAAAGTCCTAAAGCTATCGACACTGATAACTGCATGAGCAAAAGCACCTTCACTTAGCACAATCCTCCTACTAACACTTCTATCTTTAGCCGGCCTCCCCCCTCTGACCGGTTTCCTCCCAAAATGACTTATCATTCAAGAGCTAACTAAACAAGACATAGCCCCAGCAGCAATCATCATCTCACTTCTGTCACTGCTAGGACTATTCTTCTATCTCCGCCTTGCATACTGTGCAACGATTACCCTACCTCCTCACACCACAAACCATATGAAACAATGACATACTAACAAACCCATCAACCCCTCAATCGCTGTCTTAACTACCCTATCCATCATGCTTCTCCCAATTTCTCCTATACTCGCCACCATCATCTAA
haplotype_255 ATGAACCCCCAAGCAAAACTAATTTTCATTATTAGCCTACTCCTAGGAACAACCATCACAATCTCTAGCAACCATTGAGTGATGGCCTGAACGGGCCTTGAAATTAACACACTCGCCATCTTACCCCTAATCTCAAAATCTCACCACCCCCGAGCCATTGAAGCAGCAACCAAATACTTCCTAGTACAAGCAGCTGCTTCAACCCTTGTCCTCTTCTCCAGCATGACTAATGCTTGATTCACCGGACAATGAGACATTACTCAAATAACCCATCCAACATCCTCTCTAATCCTAACCGCAGCTATTTCAATAAAACTAGGATTAGCCCCATTTCATTTCTGATTCCCAGAAGTCCTACAAGGTTCCCCTCTGATAACTGGTCTTCTTCTTTCCACAGTCATAAAATTCCCGCCAATTACCCTACTTTATATAACCTCGCAATCACTCAACCCTATGCTACTGACCACCCTGGCTATTCTTTCCGTAGCTCTAGGAGGATGAATGGGGTTAAACCAGACACAAACTCGAAAAATTATAGCCTTCTCCTCCATTGCCCACCTAGGCTGAATAGCCATCATCCTCATTTACTACCCAAAACTCACCCTACTTAACTTCTACCTATACGCTATAATAACCGCTGCTGTGTTCCTAACCCTAAATTCGATAAAAGTCCTAAAGCTATCGACACTAATAACTGCATGAGCAAAAGCACCTTCACTTAGCACAATCCTCCTACTAACACTTCTATCTTTAGCCGGCCTCCCCCCTCTGACCGGTTTCCTCCCAAAATGACTTATCATTCAAGAGCTAACTAAACAAGACATAGCCCCAGCAGCAATCATCATCTCACTTCTGTCACTGCTAGGACTATTCTTCTATCTCCGCCTTGCATACTGCGCAACGATTACCCTACCTCCTCACACCACAAACCATATGAAACAATGACATACTAACAAACCCATCAACCCCTCAATCGCTGTCTTAACTACCCTATCCATCATGCTTCTCCCAATTTCTCCTATACTCGCCACCATCATCTAA
haplotype_256 ATGAACCCCCAAGCAAAACTAATTTTCATTATTAGCCTACTCCTAGGAACAACCATCACAATCTCTAGCAACCATTGAGTGATGGCCTGAACGGGCCTTGAAATTAACACACTCGCCATCTTACCCCTAATTTCAAAATCTCACCACCCCCGAGCCATTGAAGCAGCAACCAAATACTTCCTAGTACAAGCAGCTGCTTCAACCCTTGTCCTCTTCTCCAGCATGACTAATGCTTGATTCACCGGACAATGAGACATTACTCAAATAACCCATCCAACATCCTCTCTAATCCTAACCGCAGCTATTTCAATAAAACTAGGATTAGCCCCATTTCATTTCTGATTCCCAGAAGTCCTACAAGGTTCCCCTCTGATAACTGGTCTTCTTCTTTCCACAGTCATAAAATTCCCACCAATTACCCTACTTTATATAACCTCGCAATCACTCAACCCTATGCTACTGACCACCCTGGCTATTCTTTCCGTAGCTCTAGGAGGATGAATGGGGTTAAACCAGACACAAACTCGAAAAATTATAGCCTTCTCCTCCATTGCCCACCTAGGCTGAATAGCCATCATCCTCATTTACTACCCAAAACTCACCCTACTTAACTTCTACCTATACGCTATAATAACCGCTGCTGTGTTCCTAACCCTAAATTCGATAAAAGTCCTAAAGCTATCGACACTGATAACTGCATGAGCAAAAGCACCTTCACTTAGCACAATCCTCCTACTAACACTTCTATCTTTAGCCGGCCTCCCCCCTCTGACCGGTTTCCTCCCAAAATGACTTATCATTCAAGAGCTAACTAAACAAGACATAGCCCCAGCAGCAATCATCATCTCACTTCTGTCACTGCTAGGACTATTCTTCTATCTCCGCCTTGCATACTGCGCAACGATTACCCTGCCTCCTCACACCACAAACCATATGAAACAATGACATACTAACAAACCCATCAACCCCTCAATCGCTGTCTTAACTACCCTATCCATCATGCTTCTCCCAATTTCTCCTATACTCGCCACCATCATCTAA
haplotype_257 ATGAACCCCCAAGCAAAACTAATTTTCATTATTAGCCTACTCCTAGGAACAACCATCACAATCTCTAGCAACCATTGAGTGATGGCCTGAACGGGCCTTGAAATTAACACACTCGCCATCTTACCCCTAATTTCAAAATCTCACCACCCCCGAGCCATTGAAGCAGCAACCAAATACTTCCTAGTACAAGCAGCTGCTTCAACCCTTGTCCTCTTCTCCAGCATGACTAATGCTTGATTCACCGGACAATGAGACATTACTCAAATAACCCATCCAACATCCTCTCTAATCCTAACCGCAGCTATTTCAATAAAACTAGGATTAGCCCCATTTCATTTCTGATTCCCAGAAGTCCTACAAGGTTCCCCTCTGATAACTGGTCTTCTTCTTTCCACAGTCATAAAATTCCCGCCAATTACCCTACTTTATATAACCTCGCAATCACTCAACCCTATGCTACTGACCACCCTGGCTATTCTTTCCGTAGCTCTAGGAGGATGAATGGGGTTAAACCAGACACAAACTCGAAAAATTATAGCCTTCTCCTCCATTGCCCACCTAGGCTGAATAGCCATCATCCTCATTTACTACCCAAAACTCACCCTACTCAACTTCTACCTATACGCTATAATAACCGCTGCTGTGTTCCTAACCCTAAATTCGATAAAAGTCCTAAAGCTATCGACACTGATAACTGCATGAGCAAAAGCACCTTCACTTAGCACAATCCTCCTACTAACACTTCTATCTTTAGCCGGCCTCCCCCCTCTGACCGGTTTCCTCCCAAAATGACTTATCATTCAAGAGCTAACTAAACAAGACATAGCCCCAGCAGCAATCATCATCTCACTTCTGTCACTGCTAGGACTATACTTCTATCTCCGCCTTGCATACTGCGCAACGATTACCCTACCTCCTCACACCACAAACCATATGAAACAATGACATACTAACAAACCCATCAACCCCTCAATCGCTGTCTTAACTACCCTATCCATCATGCTTCTCCCAATTTCTCCTATACTCGCCACCATCATCTAA
haplotype_258 ATGAACCCCCAAGCAAAACTAATTTTCATTATTAGTCTACTCCTAGGAACAACCATCACAATCTCTAGCAACCATTGAGTGATGGCCTGAACGGGCCTTGAAATTAATACACTCGCCATCTTACCCCTAATTTCAAAATCTCACCACCCCCGAGCCATTGAAGCAGCAACCAAATACTTCCTAGTACAAGCAGCTGCTTCAACCCTTGTCCTCTTCTCCAGCATGACTAATGCTTGATTCACCGGACAATGAGACATTACTCAAATAACCCATCCAACATCCTCTCTAATCCTAACCGCAGCTATTTCAATAAAACTAGGATTAGCCCCATTTCATTTCTGATTCCCAGAAGTCCTACAAGGTTCCCCTCTGATAACTGGTCTTCTTCTTTCCACAGTCATAAAATTCCCGCCAATTACCCTACTTTATATAACCTCGCAATCACTCAACCCTATGCTACTGACCACCCTGGCTATTCTTTCCGTAGCTCTAGGAGGATGAATGGGGTTAAACCAGACACAAACTCGAAAAATTATAGCCTTCTCCTCCATTGCCCACCTAGGCTGAATAGCCATCATCCTCATTTACTACCCAAAACTCACCCTACTTAACTTCTACCTATACGCTATAATAACCGCTGCTGTGTTCCTAACCCTAAATTCGATAAAAGTCCTAAAGCTATCGACACTGATAACTGCATGAGCAAAAGCACCTTCACTTAGCACAATCCTCCTACTAACACTTCTATCTTTAGCCGGCCTCCCCCCTCTGACCGGTTTCCTCCCAAAATGACTTATCATTCAAGAGCTAACTAAACAAGACATAGCCCCAGCAGCAATCATCATCTCACTTCTGTCACTGCTAGGACTATTCTTCTATCTCCGCCTTGCATACTGCGCAACGATTACCCTACCTCCTCACACCACAAACCATATGAAACAATGACATACTAACAAACCCATCAACCCCTCAATCGCTGTCTTAACTACCCTATCCATCATGCTTCTCCCAATTTCTCCTATACTCGCCACCATCATCTAA
haplotype_259 ATGAACCCCCAAGCAAAACTAATTTTCATTATTAGCCTACTCCTAGGAACAACCATCACAATCTCTAGCAACCATTGAGTGATGGCCTGAACGGGCCTTGAAATTAATACACTCGCCATCTTACCCCTAATTTCAAAATCTCACCACCCCCGAGCCATTGAAGCAGCAACCAAATACTTCCTAGTACAAGCAGCTGCTTCAACCCTTGTCCTCTTCTCCAGCATGACTAATGCTTGATTCACCGGACAATGAGACATTACTCAAATAACCCATCCAACATCCTCTCTAATCCTAACCGCAGCTATTTCAATAAAACTAGGATTAGCCCCATTTCATTTCTGATTCCCAGAAGTCCTACAAGGTTCCCCTCTGATAACTGGTCTTCTTCTTTCCACAGTCATAAAATTCCCGCCAATTACCCTACTTTATATAACCTCGCAATCACTCAACCCTATGCTACTGACCACCCTGGCTATTCTTTCCGTAGCTCTAGGAGGATGAATGGGGTTAAACCAGACACAAACTCGAAAAATTATAGCCTTCTCCTCCATTGCCCACCTAGGCTGAATAGCCATCATCCTCATTTACTACCCAAAACTCACCCTACTTAACTTCTACCTATACGCTATAATAACCGCTGCTGTGTTCCTAACCCTAAATTCGATAAAAGTCCTAAAGCTATCGACACTGATAACTGCATGAGCAAAAGCACCTTCACTTAGCACAATCCTCCTACTAACACTTCTATCTTTAGCCGGCCTCCCCCCTCTGACCGGTTTCCTCCCAAAATGACTTATCATTCAAGAGCTAACTAAACAAGACATAGCCCCAGCAGCAATCATCATCTCACTTCTGTCACTGCTAGGACTATTCTTCTATCTCCGCCTTGCATACTGCGCAACGATTACCCTACCTCCTCACACCACAAACCATATGAAACAATGACATACTAACAAACCCATCAACCCCTCAATCGCTGTCTTAACTACCCTATCCATCATGCTTCTCCCAATTTCTCCTATACTCGCCACCATCATCTAA
haplotype_260 ATGAACCCCCAAGCAAAACTAATTTTCATTATTAGCCTACTCCTAGGAACAACCATCACAATCTCTAGCAACCATTGAGTGATGGCCTGAACGGGCCTTGAAATCAACACACTCGCCATCTTACCCCTAATTTCAAAATCTCACCACCCCCGAGCCATTGAAGCAGCAACCAAATACTTCCTAGTACAAGCAGCTGCTTCAACCCTTGTCCTCTTCTCCAGCATGACTAATGCTTGATTCACCGGACAATGAGACATTACTCAAATAACCCATCCAACATCCTCTCTAATCCTAACCGCAGCTATTTCAATAAAACTAGGATTAGCCCCATTTCATTTCTGATTCCCAGAAGTCCTACAAGGTTCCCCTCTGATAACTGGTCTTCTTCTTTCCACAGTCATAAAATTCCCGCCAATTACCCTACTTTATATAACCTCGCAATCACTCAACCCTATGCTACTGACCACCCTGGCTATTCTTTCCGTAGCTCTAGGAGGATGAATGGGGTTAAACCAGACACAAACTCGAAAAATTATAGCCTTCTCCTCCATTGCCCACCTAGGCTGAATAGCCATCATCCTCATTTACTACCCAAAACTCACCCTACTTAACTTCTACCTATACGCTATAATAACCGCTGCTGTGTTCCTAACCCTAAATTCGATAAAAGTCCTAAAGCTATCGACACTGATAACTGCATGAGCAAAAGCACCTTCACTTAGCACAATCCTCCTACTAACACTTCTATCTTTAGCCGGCCTCCCCCCTCTGACCGGTTTCCTCCCAAAATGACTTATCATTCAAGAGCTA-CTAAACAAGACATAGCCCCAGCAGCAATCATCATCTCACTTCTGTCACTGCTAGGACTATTCTTCTATCTCCGCCTTGCATACTGCGCAACGATTACCCTACCTCCTCACACCACAAACCATATGAAACAATGACATACTAACAAACCCATCAACCCCTCAATCGCTGTCTTAACTACCCTATCCATCATGCTTCTCCCAATTTCTCCTATACTCGCCACCATCATCTAA
haplotype_261 ATGAACCCCCAAGCAAAACTAATTTTCATTATTAGCCTACTCCTAGGAACAACCATCACAATCTCTAGCAACCATTGAGTGATGGCCTGAACGGGCCTTGAAATTAACACACTCGCCATCTTACCCCTAATTTCAAAATCTCACCACCCCCGAGCCATTGAAGCAGCAACCAAATACTTCCTAGTACAAGCAGCTGCTTCAACCCTTGTCCTCTTCTCCAGCATGACTAATGCTTGATTCACCGGACAATGAGATATTACTCAAATAACCCATCCAACATCCTCTCTAATCCTAACCGCAGCTATTTCAATAAAACTAGGATTAGCCCCATTTCATTTCTGATTCCCAGAAGTCCTACAAGGTTCCCCTCTGATAACTGGTCTTCTTCTTTCCACAGTCATAAAATTCCCGCCAATTACCCTACTTTATATAACCTCGCAATCACTCAACCCTATGCTACTGACCACCCTGGCTATTCTTTCCGTAGCTCTAGGAGGATGAATGGGGTTAAACCAGACACAAACTCGAAAAATTATAGCCTTCTCCTCCATTGCCCACCTAGGCTGAATAGCCATCATCCTCATTTACTACCCAAAACTCACCCTACTTAACTTCTACCTATACGCTATAATAACCGCTGCTGTGTTCCTAACCCTAAATTCGATAAAAGTCCTAAAGCTATCGACACTGATAACTGCATGAGCAAAAGCACCTTCACTTAGCACAATCCTCCTACTAACACTTCTATCTTTAGCCGGCCTCCCCCCTCTGACCGGTTTCCTCCCAAAATGACTTATCATTCAAGAGCTAACTAAACAAGACATAGCCCCAGCAGCAATCATCATCTCACTTCTGTCACTGCTAGGACTATTCTTCTATCTCCGCCTTGCATACTGCGCAACGATTACCCTACCTCCTCACACCACAAACCATATGAAACAATGACATACTAACAAACCCATCAACCCCTCAATCGCTGTCTTAACTACCCTATCCATCATGCTTCTCCCAATTTCTCCTATACTCGCCACCATCATCTAA
haplotype_262 ATGAACCCCCAAGCAAAACTAATTTTCATTATTAGCCTACTCCTAGGAACAACCATCACAATCTCTAGCAACCATTGAGTGATGGCCTGAACGGGCCTTGAAATTAACACACTCGCCATCTTACCCCTAATTTCAAAATCTCACCACCCCCGAGCCATTGAAGCAGCAACCAAATACTTCCTAGTACAAGCAGCTGCTTCAACCCTTGTCCTCTTCTCCAGCATGACTAATGCTTGATTCACCGGACAATGAGACATTACTCAAATAACCCATCCAACATCCTCTCTAATCCTAACCGCAGCTATTTCAATAAAACTAGGATTAGCCCCATTTCATTTCTGATTCCCAGAAGTCCTACAAGGTTCCCCTCTGATAACTGGTCTTCTTCTTTCCACAGTCATAAAATTCCCGCCAATTACCCTACTTTATATAACCTCGCAATCACTCAACCCTATGCTACTGACCACCCTGGCTATTCTTTCCGTAGCTCTAGGAGGATGAATGGGGTTAAACCAGACACAAACTCGAAAAATTATAGCCTTCTCCTCCATTGCCCACCTAGGCTGAATAGCCATCATCCTCATTTACTACCCAAAACTCACCCTACTTAACTTCTACCTATACGCTATAATAACCGCTGCTGTGTTCCTAACCCTAAATTCGATAAAAGTCCTAAAGCTATCGACACTGATAACTGCATGAGCAAAAGCACCTTCACTTAGCACAATCCTCCTACTAACACTTCTATCTTTAGCCGGCCTCCCCCCTCTGACCGGTTTCCTCCCAAAATGACTTATCATTCAAGAGCTAACTAAACAAGACATAGCCCCAGCAGCAATCATCATCTCACTTCTGTCACTGCTAGGACTATTCTTCTATCTCCGCCTTGCATACTGCGCAACGATTACCCTACCTCCTCACACCACAAACCATATGAAACAATGACATACTAACAAACCTATCAACCCCTCAATCGCTGTCTTAACTACCCTATCCATCATGCTTCTCCCAATTTCTCCTATACTCGCCACCATCATCTAA
haplotype_263 ATGAACCCCCAAGCAAAACTAATTTTCATTATTAGCCTACTCCTAGGAACAACCATCACAATCTCTAGCAACCATTGAGTGATGGCCTGAACGGGCCTTGAAATTAACACACTCGCCATCTTACCCCTAATTTCAAAATCTCACCACCCCCGAGCCATTGAAGCAGCAACCAAATACTTCCTAGTACAAGCAGCTGCCTCAACCCTTGTCCTCTTCTCCAGCATGACTAATGCTTGATTCACCGGACAATGAGACATTACTCAAATAACCCATCCAACATCCTCTCTAATCCTAACCGCAGCTATTTCAATAAAACTAGGATTAGCCCCATTTCATTTCTGATTCCCAGAAGTCCTACAAGGTTCCCCTCTGATAACTGGTCTTCTTCTTTCCACAGTCATAAAATTCCCACCAATTACCCTACTTTATATAACCTCGCAATCACTCAACCCTATGCTACTGACCACCCTGGCTATTCTTTCCGTAGCTCTAGGAGGATGAATGGGGTTAAACCAGACACAAACTCGAAAAATTATAGCCTTCTCCTCCATTGCCCACCTAGGCTGAATAGCCATCATCCTCATTTACTACCCAAAACTCACCCTACTTAACTTCTACCTATACGCTATAATAACCGCTGCTGTGTTCCTAACCCTAAATTCGATAAAAGTCCTAAAGCTATCGACACTGATAACTGCATGAGCAAAAGCACCTTCACTTAGCACAATCCTCCTACTAACACTTCTATCTTTAGCCGGCCTCCCCCCTCTGACCGGTTTCCTCCCAAAATGACTTATCATTCAAGAGCTAACTAAACAAGACATAGCCCCAGCAGCAATCATCATCTCACTTCTGTCACTGCTAGGACTATTCTTCTATCTCCGCCTTGCATACTGCGCAACGATTACCCTACCTCCTCACACCACAAACCATATGAAACAATGACATACTAACAAACCCATCAACCCCTCAATCGCTGTCTTAACTACCCTATCCATCATGCTTCTCCCAATTTCTCCTATACTCGCCACCATCATCTAA
haplotype_264 ATGAACCCCCAAGCAAAACTAATTTTCATTATTAGCCTACTCCTAGGAACAACCATCACAATCTCTAGCAACCATTGAGTGATGGCCTGAACGGGCCTTGAAATTAACACACTCGCCATCTTACCCCTAATTTCAAAATCTCACCACCCCCGAGCCATTGAAGCAGCAACCAAATACTTCCTAGTACAAGCAGCTGCTTCAACCCTTGTCCTCTTCTCCAGCATGACTAATGCTTGATTCACCGGACAATGAGACATTACTCAAATAACCCATCCAACATCCTCTCTAATCCTAACCGCAGCTATTTCAATAAAACTAGGATTAGCCCCATTTCATTTCTGATTCCCAGAAGTCCTACAAGGTTCCCCTCTGATAACTGGTCTTCTTCTTTCCACAGTCATAAAATTCCCGCCAATTACCCTACTTTATATAACCTCGCAATCACTCAACCCTATGCTACTGACCACCCTGGCTATTCTTTCCGTAGCTCTAGGAGGATGAATGGGGTTAAACCAGACACAAACTCGAAAAATTATAGCCTTCTCCTCCATTGCCCACCTAGGCTGAATAGCCATCATCCTCATTTACTACCCAAAACTCACCCTACTTAACTTCTACCTATACGCTATAATAACCGCTGCTGTGTTCCTAACCCTAAATTCGATAAAAGTCCTAAAGCTATCGACACTGATAACTGCATGAGCAAAAGCACCTTCACTTAGCACAACCCTCCTACTAACACTTCTATCTTTAGCCGGCCTCCCCCCTCTGACCGGTTTCCTCCCAAAATGACTTATCATTCAAGAGCTAACTAAACAAGACATAGCCCCAGCAGCAATCATCATCTCACTTCTGTCACTGCTAGGACTATTCTTCTATCTCCGCCTTGCATACTGCGCAACGATTACCCTACCTCCTCACACCACAAACCATATGAAACAATGACATACTAACAAACCCATCAACCCCTCAATCGCTGTCTTAACTACCCTATCCATCATGCTTCTCCCAATTTCTCCTATACTCGCCACCATCATCTAA
haplotype_265 ATGAACCCCCAAGCAAAACTAATTTTCATTATTAGCCTACTCCTAGGAACAACCATCACAATCTCTAGCAACCATTGAGTGATGGCCTGAACGGGCCTTGAAATTAACACACTCGCCATCTTACCCCTAATTTCAAAATCTCACCACCCCCGAGCCATTGAAGCAGCAACCAAATACTTCCTAGTACAAGCAGCTGCTTCAACCCTTGTCCTCTTCTCCAGCATGACTAATGCTTGATTCACCGGACAATGAGACATTACTCAAATAACCCATCCAACATCCTCTCTAATCCTAACCGCAGCTATTTCAATAAAACTAGGATTAGCCCCATTTCATTTCTGATTCCCAGAAGTCCTACAAGGTTCCCCTCTAATAACTGGTCTTCTTCTTTCCACAGTCATAAAATTCCCGCCAATTACCCTACTTTATATAACCTCGCAATCACTCAACCCTATGCTACTGACCACCCTGGCTATTCTTTCCGTAGCTCTAGGAGGATGAATGGGGTTAAACCAGACACAAACTCGAAAAATTATAGCCTTCTCCTCCATTGCCCACCTAGGCTGAATAGCCATCATCCTCATTTACTACCCAAAACTCACCCTACTTAACTTCTACCTATACGCTATAATAACCGCTGCTGTGTTCCTAACCCTAAATTCGATGAAAGTCCTAAAGCTATCGACACTGATAACTGCATGAGCAAAAGCACCTTCACTTAGCACAATCCTCCTACTAACACTTCTATCTTTAGCCGGCCTCCCCCCTCTGACCGGTTTCCTCCCAAAATGACTTATCATTCAAGAGCTAACTAAACAAGACATAGCCCCAGCAGCAATCATCATCTCACTTCTGTCACTGCTAGGACTATTCTTCTATCTCCGCCTTGCATACTGCGCAACGATTACCCTACCTCCTCACACCACAAACCATATGAAACAATGACATACTAACAAACCCATCAACCCCTCAATCGCTGTCTTAACTACCCTATCCATCATGCTTCTCCCAATTTCTCCTATACTCGCCACCATCATCTAA
haplotype_266 ATGAACCCCCAAGCAAAACTAATTTTCATTATTAGCCTACTCCTAGGAACAACCATCACAATCTCTAGCAACCATTGAGTGATGGCCTGAACGGGCCTTGAAATTAACACACTCGCCATCTTACCCCTAATTTCAAAATCTCACCACCCCCGAGCCATTGAAGCAGCAACCAAATACTTCCTAGTACAAGCAGCTGCTTCAACCCTTGTCCTCTTCTCCAGCATGACTAATGCTTGATTCACCGGACAATGAGACATTACTCAAATAACCCATCCAACATCCTCTCTAATCCTAACCGCAGCTATTTCAATAAAACTAGGATTAGCCCCATTTCATTTCTGATTCCCAGAAGTCCTACAAGGTTCCCCTCTGATAACTGGTCTTCTTCTTTCCACAGTCATAAAATTCCCGCCAATTACCCTACTTTATATAACCTCGCAATCACTCAACCCTATGCTACTGACCACCCTGGCTATTCTTTCCGTAGCTCTAGGAGGATGAATGGGGTTAAACCAGACACAAACTCGAAAAATTATAGCCTTCTCCTCCATTGCCCACCTAGGCTGAATAGCCATCATCCTCATTTACTACCCAAAACTCACCCTACTTAACTTCTACCTATACGCTATAATAACCGCTGCTGTGTTCCTAACCCTAAATTCGATAAAAGTCCTAAAGCTATCGACACTGATAACTGCATGAGCAAAAGCACCTTCACTTAGCACAATCCTCCTACTAACACTTCTATCTTTAGCCGGCCTCCCCCCTCTGACCGGTTTCCTCCCAAAATGACT?AT?AT?CAAGA?CTAAC?AAACAAGACATAGCCCCAGCAGCAATCATCATCTCACTTCTGTCACTGCTAGGACTATTCTTCTATCTCCGCCTTGCATACTGCGCAACGATTACCCTACCTCCTCACACCACAAACCATATGAAACAATGACATACTAACAAACCCATCAACCCCTCAATCGCTGTCTTAACTACCCTATCCATCATGCTTCTCCCAATTTCTCCTATACTCGCCACCATCATCTAA
haplotype_267 ATGAACCCCCAAGCAAAACTAATTTTCATTATTAGCCTACTCCTAGGAACAACCATCACAATCTCTAGCAACCATTGAGTGATGGCCTGAACGGGCCTTGAAATTAACACACTCGCCATCTTACCCCTAATTTCAAAATCTCACCACCCCCGAGCCATTGAAGCAGCAACCAAATACTTCCTAGTACAAGCAGCTGCTTCAACCCTTGTCCTCTTCTCCAGCATGACTAATGCTTGATTCACCGGACAATGAGACATTACTCAAATAACCCATCCAACATCCTCTCTAATCCTAACCGCAGCTATTTCAATAAAACTAGGATTAGCCCCATTTCATTTCTGATTCCCAGAAGTCCTACAAGGTTCCCCTCTGATAACTGGTCTTCTTCTTTCCACAGTCATAAAATTCCCGCCAATTACCCTACTTTATATAACCTCGCAATCACTCAACCCTATGCTACTGACCACCCTGGCTATTCTTTCCGTAGCTCTAGGAGGATGAATGGGGTTAAACCAGACACAAACTCGAAAAATTATAGCCTTCTCCTCCATTGCCCACCTAGGCTGAATAGCCATCATCCTCATTTACTACCCAAAACTCACCCTACTTAACTTCTACCTATACGCTATAATAACCGCTGCTGTGTTCCTAACCCTAAATTCGATAAAAGTCCTAAAGCTATCGACACTGATGACTGCATGAGCAAAAGCACCTTCACTTAGCACAATCCTCCTACTAACACTTCTATCTTTAGCCGGCCTCCCCCCTCTGACCGGTTTCCTCCCAAAATGACTTATCATTCAAGAGCTAACTAAACAAGACATAGCCCCAGCAGCAATCATCATCTCACTTCTGTCACTGCTAGGACTATTCTTCTATCTCCGCCTTGCATACTGCGCAACGATTACCCTACCTCCTCACACCACAAACCATATGAAACAATGACATACTAACAAACCCATCAACCCCTCAATCGCTGTCTTAACTACCCTATCCATCATGCTTCTCCCAATTTCTCCTATACTCGCCACCATCATCTAA
haplotype_268 ATGAACCCCCAAGCAAAACTTATTTTCATTATTAGCCTACTCCTAGGAACAACCATCACAATCTCTAGCAACCATTGAGTGATGGCCTGAACGGGCCTTGAAATTAACACACTCGCCATCTTACCCCTAATTTCAAAATCTCACCACCCCCGAGCCATTGAAGCAGCAACCAAATACTTCCTAGTACAAGCAGCTGCTTCAACCCTTGTCCTCTTCTCCAGCATGACTAATGCTTGATTCACCGGACAATGAGACATTACTCAAATAACCCATCCAACATCCTCTCTAATCCTAACCGCAGCTATTTCAATAAAACTAGGATTAGCCCCATTTCATTTCTGATTCCCAGAAGTCCTACAAGGTTCCCCTCTGATAACTGGTCTTCTTCTTTCCACAGTCATAAAATTCCCGCCAATTACCCTACTTTATATAACCTCGCAATCACTCAACCCTATGCTACTGACCACCCTGGCTATTCTTTCCGTAGCTCTAGGAGGATGAATGGGGTTAAACCAGACACAAACTCGAAAAATTATAGCCTTCTCCTCCATTGCCCACCTAGGCTGAATAGCCATCATCCTCATTTACTACCCAAAACTCACCCTACTTAACTTCTACCTATACGCTATAATAACCGCTGCTGTGTTCCTAACCCTAAATTCGATAAAAGTCCTAAAGCTATCGACACTGATAACTGCATGAGCAAAAGCACCTTCACTTAGCACAATCCTCCTACTAACACTTCTATCTTTAGCCGGCCTCCCCCCTCTGACCGGTTTCCTCCCAAAATGACTTATCATTCAAGAGCTAACTAAACAAGACATAGCCCCAGCAGCAATCATCATCTCACTTCTGTCACTGCTAGGACTATTCTTCTATCTCCGCCTTGCATACTGCGCAACGATTACCCTGCCTCCTCACACCACAAACCATATGAAACAATGACATACTAACAAACCCATCAACCCCTCAATCGCTGTCTTAACTACCCTATCCATCATGCTTCTCCCAATTTCTCCTATACTCGCCACCATCATCTAA
haplotype_269 ATGAACCCCCAAGCAAAACTAATTTTCATTATTAGCCTACTCCTAGGAACAACCATCACAATCTCTAGCAACCATTGAGTGATGGCCTGAACGGGCCTTGAAATTAACACACTCGCCATCTTACCCCTAATTTCAAAATCTCACCACCCCCGAGCCATTGAAGCAGCAACCAAATACTTCCTAGTACAAGCAGCTGCTTCAACCCTTGTCCTCTTCTCCAGCATGACTAATGCTTGATTCACCGGACAATGAGACATTACTCAAATAACCCATCCAACATCCTCTCTAATCCTAACCGCAGCTATTTCAATAAAACTAGGATTAGCCCCATTTCATTTCTGATTCCCAGAAGTCCTACAAGGTTCCCCTCTGATAACTGGTCTTCTTCTTTCCACAGTCATAAAATTCCCGCCAATTACCCTACTTTATATAACCTCGCAATCACTCAACCCTATGCTACTGACCACCCTGGCTATTCTTTCCGTAGCTCTAGGAGGATGAATGGGGTTAAACCAGACACAAACTCGAAAAATTATAGCCTTCTCCTCCATTGCCCACCTAGGCTGAATAGCCATCATCCTCATTTACTACCCAAAACTCACCCTACTTAACTTCTACCTATACGCTATAATAACCGCTGCTGTGTTCCTAACCCTAAATTCGATAAAAGTCCTAAAGCTATCGACACTGATAACTGCCTGAGCAAAAGCACCTTCACTTAGCACAATCCTCCTACTAACACTTCTATCTTTAGCCGGCCTCCCCCCTCTGACCGGTTTCCTCCCAAAATGACTTATCATTCAAGAGCTAACTAAACAAGACATAGCCCCAGCAGCAATCATCATCTCACTTCTGTCACTGCTAGGACTATTCTTCTATCTCCGCCTTGCATACTGCGCAACGATTACCCTACCTCCTCACACCACAAACCATATGAAACAATGACATACTAACAAACCCATCAACCCCTCAATCGCTGTCTTAACTACCCTATCCATCATGCTTCTCCCAATTTCTCCTATACTCGCCACCATCATCTAA
haplotype_270 ATGAACCCCCAAGCAAAACTAATTTTCATTATTAGCCTACTCCTAGGAACAACCATCACAATCTCTAGCAACCATTGAGTGATGGCCTGAACGGGCCTTGAAATTAACACACTCGCCATCTTACCCCTAATTTCAAAATCTCACCACCCCCGAGCCATTGAAGCAGCAACCAAATACTTCCTAGTACAAGCAGCTGCTTCAACCCTTGTCCTCTTCTCCAGCATGACTAATGCTTGATTCACCGGACAATGAGACATTACTCAAATAACCCATCCAACATCCTCTCTAATCCTAACCGCAGCTATTTCAATAAAACTAGGATTAGCCCCATTTCATTTCTGATTCCCAGAAGTCCTACAAGGTTCCCCTCTGATAACTGGTCTTCTTCTTTCCACAGTCATAAAATTCCCGCCAATTACCCTACTTTATATAACCTCGCAATCACTCAACCCTATGCTACTGACCACCCTGGCTATTCTTTCCGTAGCTCTAGGAGGATGAATGGGGTTAAACCAGACACAAACTCGAAAAATTATAGCCTTCTCCTCCATTGCCCACCTAGGCTGAATAGCCATCATCCTCATTTACTACCCAAAACTCACCCTACTTAACTTCTACCTATACGCTATAATAACCGCTGCTGTGTTCCTAACCCTAAATTCGATAAAAGTCCTAAAGCTATCGACACTGATAACTGCATGAGCAAAAGCACCTTCACTTAGCACAATCCTCCTACTAACACTTCTATCTTTAGCCGGCCTCCCCCCTCTGACCGGTTTCCTCCCAAAATGACTTATCATTCAAGAGCTAACTAAACAAGACATAGCCCCAGCAGCAATCATCATCTCACTTCTGTCACTGCTAGGACTATTCTTCTATCTCCGCCTTGCATACTGCGCAACGATTACCCTACCTCCTCACACCACAAACCATATGAAACAATGACATACTAACAAACCCATCAACCCCTCAATCGCTGTCTTAACTACCCTATCTATCATGCTTCTCCCAATTTCTCCTATACTCGCCACCATCATCTAA

;

END;

BEGIN TRAITS;

Dimensions NTRAITS=4;
Format labels=yes missing=? separator=Comma;
TraitLabels Pacific Interior ContactZone Rockies;
Matrix

haplotype_1 1,0,0,0
haplotype_2 1,0,0,0
haplotype_3 1,0,0,0
haplotype_4 203,60,11,0
haplotype_5 1,0,0,0
haplotype_6 52,0,0,0
haplotype_7 3,0,0,0
haplotype_8 3,5,0,0
haplotype_9 7,1,0,0
haplotype_10 1,8,0,0
haplotype_11 3,2,0,0
haplotype_12 1,0,0,0
haplotype_13 1,1,0,0
haplotype_14 1,2,1,0
haplotype_15 1,0,0,0
haplotype_16 3,0,0,0
haplotype_17 1,6,0,0
haplotype_18 1,2,0,0
haplotype_19 5,0,0,0
haplotype_20 5,0,0,0
haplotype_21 10,6,0,0
haplotype_22 4,0,0,0
haplotype_23 1,0,0,0
haplotype_24 1,0,0,0
haplotype_25 4,1,0,0
haplotype_26 3,0,0,0
haplotype_27 1,0,0,0
haplotype_28 1,0,0,0
haplotype_29 1,0,0,0
haplotype_30 2,0,0,0
haplotype_31 5,1,0,0
haplotype_32 62,2,0,0
haplotype_33 2,0,0,0
haplotype_34 1,0,0,0
haplotype_35 2,0,0,0
haplotype_36 1,0,0,0
haplotype_37 2,0,0,0
haplotype_38 1,0,0,0
haplotype_39 1,0,0,0
haplotype_40 1,0,0,0
haplotype_41 2,0,0,0
haplotype_42 2,0,0,0
haplotype_43 1,0,0,0
haplotype_44 1,0,0,0
haplotype_45 2,0,0,0
haplotype_46 13,2,0,0
haplotype_47 4,0,0,0
haplotype_48 6,1,0,0
haplotype_49 1,1,0,0
haplotype_50 1,1,0,0
haplotype_51 3,4,0,0
haplotype_52 1,0,0,0
haplotype_53 1,0,0,0
haplotype_54 1,0,0,0
haplotype_55 12,0,0,0
haplotype_56 1,0,0,0
haplotype_57 1,0,0,0
haplotype_58 1,0,0,0
haplotype_59 1,0,0,0
haplotype_60 2,0,0,0
haplotype_61 2,0,0,0
haplotype_62 2,0,0,0
haplotype_63 1,0,0,0
haplotype_64 2,0,0,0
haplotype_65 3,0,0,0
haplotype_66 2,0,0,0
haplotype_67 9,0,0,0
haplotype_68 1,0,0,0
haplotype_69 1,0,0,0
haplotype_70 2,0,0,0
haplotype_71 2,0,0,0
haplotype_72 4,1,0,0
haplotype_73 1,0,0,0
haplotype_74 1,0,0,0
haplotype_75 1,0,0,0
haplotype_76 1,0,0,0
haplotype_77 2,3,0,0
haplotype_78 2,1,0,0
haplotype_79 1,0,0,0
haplotype_80 1,0,0,0
haplotype_81 1,3,3,0
haplotype_82 1,0,0,0
haplotype_83 1,0,0,0
haplotype_84 1,0,0,0
haplotype_85 1,0,0,0
haplotype_86 2,1,0,0
haplotype_87 1,0,0,0
haplotype_88 1,0,0,0
haplotype_89 1,0,0,0
haplotype_90 1,0,0,0
haplotype_91 1,0,0,0
haplotype_92 1,0,0,0
haplotype_93 1,0,0,0
haplotype_94 3,0,0,0
haplotype_95 1,0,0,0
haplotype_96 1,0,0,0
haplotype_97 1,0,0,0
haplotype_98 1,0,0,0
haplotype_99 1,0,0,0
haplotype_100 1,0,0,0
haplotype_101 3,0,0,0
haplotype_102 3,0,0,0
haplotype_103 1,0,0,0
haplotype_104 2,0,0,0
haplotype_105 3,1,0,0
haplotype_106 1,0,0,0
haplotype_107 5,0,0,0
haplotype_108 3,0,0,0
haplotype_109 1,2,0,0
haplotype_110 2,0,0,0
haplotype_111 1,0,0,0
haplotype_112 18,0,0,0
haplotype_113 3,1,0,0
haplotype_114 1,0,0,0
haplotype_115 1,0,0,0
haplotype_116 1,0,0,0
haplotype_117 1,1,0,0
haplotype_118 3,0,0,0
haplotype_119 1,0,0,0
haplotype_120 1,0,0,0
haplotype_121 1,0,0,0
haplotype_122 1,0,0,0
haplotype_123 1,0,0,0
haplotype_124 1,0,0,0
haplotype_125 1,0,0,0
haplotype_126 2,0,0,0
haplotype_127 1,0,0,0
haplotype_128 13,0,0,0
haplotype_129 1,0,0,0
haplotype_130 1,0,0,0
haplotype_131 1,0,0,0
haplotype_132 2,0,0,0
haplotype_133 1,0,0,0
haplotype_134 1,0,0,0
haplotype_135 2,0,0,0
haplotype_136 1,0,0,0
haplotype_137 1,0,0,0
haplotype_138 5,0,0,0
haplotype_139 1,0,0,0
haplotype_140 1,0,0,0
haplotype_141 1,0,0,0
haplotype_142 1,0,0,0
haplotype_143 1,0,0,0
haplotype_144 1,0,0,0
haplotype_145 1,0,0,0
haplotype_146 1,0,0,0
haplotype_147 1,0,0,0
haplotype_148 1,0,0,0
haplotype_149 1,0,0,0
haplotype_150 1,0,0,0
haplotype_151 1,0,0,0
haplotype_152 1,0,0,0
haplotype_153 1,0,0,0
haplotype_154 1,0,0,0
haplotype_155 1,0,0,0
haplotype_156 2,0,0,0
haplotype_157 1,0,0,0
haplotype_158 1,0,0,0
haplotype_159 1,0,0,0
haplotype_160 1,0,0,0
haplotype_161 1,0,0,0
haplotype_162 1,0,0,0
haplotype_163 2,0,0,0
haplotype_164 1,0,0,0
haplotype_165 1,0,0,0
haplotype_166 1,0,0,0
haplotype_167 1,0,0,0
haplotype_168 1,0,0,0
haplotype_169 1,0,0,0
haplotype_170 1,0,0,0
haplotype_171 1,0,0,0
haplotype_172 1,0,0,0
haplotype_173 1,0,0,0
haplotype_174 1,0,0,0
haplotype_175 1,0,0,0
haplotype_176 1,0,0,0
haplotype_177 2,0,0,0
haplotype_178 1,0,0,0
haplotype_179 2,0,0,0
haplotype_180 3,0,0,0
haplotype_181 1,0,0,0
haplotype_182 2,0,0,0
haplotype_183 1,0,0,0
haplotype_184 1,0,0,0
haplotype_185 1,0,0,0
haplotype_186 1,0,0,0
haplotype_187 1,0,0,0
haplotype_188 2,0,0,0
haplotype_189 1,0,0,0
haplotype_190 1,0,0,0
haplotype_191 1,0,0,0
haplotype_192 1,0,0,0
haplotype_193 2,0,0,0
haplotype_194 1,0,0,0
haplotype_195 1,0,0,0
haplotype_196 1,0,0,0
haplotype_197 1,0,0,0
haplotype_198 1,0,0,0
haplotype_199 0,1,0,0
haplotype_200 0,1,0,0
haplotype_201 0,3,0,0
haplotype_202 0,5,0,0
haplotype_203 0,5,0,0
haplotype_204 0,2,0,0
haplotype_205 0,1,0,0
haplotype_206 0,1,0,0
haplotype_207 0,1,0,0
haplotype_208 0,1,0,0
haplotype_209 0,4,1,0
haplotype_210 0,5,0,0
haplotype_211 0,1,0,0
haplotype_212 0,1,0,0
haplotype_213 0,1,0,0
haplotype_214 0,1,0,0
haplotype_215 0,1,0,0
haplotype_216 0,1,0,0
haplotype_217 0,2,0,0
haplotype_218 0,1,0,0
haplotype_219 0,1,0,0
haplotype_220 0,1,0,0
haplotype_221 0,1,0,0
haplotype_222 0,1,0,0
haplotype_223 0,1,0,0
haplotype_224 0,1,0,0
haplotype_225 0,1,1,0
haplotype_226 0,0,3,2
haplotype_227 0,0,1,0
haplotype_228 0,0,2,0
haplotype_229 0,0,1,0
haplotype_230 0,0,1,0
haplotype_231 0,0,1,0
haplotype_232 0,0,2,0
haplotype_233 0,0,2,9
haplotype_234 0,0,1,0
haplotype_235 0,0,3,2
haplotype_236 0,0,1,0
haplotype_237 0,0,21,106
haplotype_238 0,0,1,2
haplotype_239 0,0,2,6
haplotype_240 0,0,1,0
haplotype_241 0,0,1,2
haplotype_242 0,0,1,0
haplotype_243 0,0,0,3
haplotype_244 0,0,0,2
haplotype_245 0,0,0,3
haplotype_246 0,0,0,3
haplotype_247 0,0,0,1
haplotype_248 0,0,0,3
haplotype_249 0,0,0,1
haplotype_250 0,0,0,1
haplotype_251 0,0,0,1
haplotype_252 0,0,0,3
haplotype_253 0,0,0,1
haplotype_254 0,0,0,1
haplotype_255 0,0,0,1
haplotype_256 0,0,0,1
haplotype_257 0,0,0,2
haplotype_258 0,0,0,1
haplotype_259 0,0,0,1
haplotype_260 0,0,0,1
haplotype_261 0,0,0,1
haplotype_262 0,0,0,1
haplotype_263 0,0,0,1
haplotype_264 0,0,0,1
haplotype_265 0,0,0,1
haplotype_266 0,0,0,1
haplotype_267 0,0,0,1
haplotype_268 0,0,0,1
haplotype_269 0,0,0,1
haplotype_270 0,0,0,1
;

END;
