# Supplementary material for: Deep ecomorphological and genetic divergence in Steller's Jays (Cyanocitta stelleri, Aves: Corvidae)
Source: Ecol Evol. 2022 Nov 30;12(12):e9517. doi: 10.1002/ece3.9517 (PMC9712489; doi:10.1002/ece3.9517)
Supplement: Supplementary file 4 — Table S4 [file ECE3-12-e9517-s002.xlsx]

## Sheet: Sheet1
TABLE S4: Genotypes for 12 microsatellite loci designed specifically for Steller's Jays. Empty cells indicate missing data.
Population #	Voucher number	State/Province	County	Cst7_1	Cst7_2	Cst12_1	Cst12_2	Cst16_1	Cst16_2	Cst24_1	Cst24_2	Cst45_1	Cst45_2	Cst46_1	Cst46_2	Cst58_1	Cst58_2	Cst61_1	Cst61_2	Cst87_1	Cst87_2	Cst103_1	Cst103_2	Cst117_1	Cst117_2	Cst120_1	Cst120_2
1	MVZ:Bird:177865	British Columbia		225	237	181	185	156	156	200	200	182	226	157	161	187	195	154	170	261	261	189	193	220	260	145	145
1	MVZ:Bird:177866	British Columbia		225	253	173	173	152	156	196	204	182	230	157	161	183	183	170	170	257	261	189	189	264	272	133	141
1	MVZ:Bird:177867	British Columbia		213	233	173	173	152	152	196	208	202	226	161	173	183	195	166	170	261	261	185	189	260	268	133	149
1	MVZ:Bird:177868	British Columbia		225	257	169	181	152	156	200	208	186	186	157	161	195	199	170	170	253	269	177	185	248	248	141	141
1	MVZ:Bird:177869	British Columbia		225	241	173	177	152	156	200	204	182	230	165	169	179	191	166	170	257	269	189	189	220	264	141	149
1	MVZ:Bird:177870	British Columbia		217	233	169	185	164	164	196	200	222	230	161	169	191	191	166	170	261	277	185	209	244	260	141	153
1	MVZ:Bird:177871	British Columbia		213	241	169	185	152	156	200	200	182	230	161	161	183	191	170	178	265	269	185	189	256	264	141	149
1	UWBM:Bird:105144	British Columbia		229	229	173	173	152	168	200	216	182	182	161	165	187	187	170	178	261	273	181	189	220	260	137	137
1	UWBM:Bird:105145	British Columbia		213	225	173	173	152	152	196	208	182	186	169	169	183	187	154	170	261	273	169	185	256	260	145	145
1	UWBM:Bird:105148	British Columbia		245	253	169	177	172	172	200	204	182	186	165	173	187	187	170	170	261	265	185	209	252	256	137	145
1	UWBM:Bird:105149	British Columbia		221	229	173	181	152	156	196	200	186	230	157	157	183	183	170	170	257	265	185	185	264	268	141	149
1	UWBM:Bird:105146	British Columbia		229	249	173	181	156	168	196	200	186	186	157	161	183	187	170	170	265	273	185	193	240	268	137	141
2	MVZ:Bird:181877	Washington	Clallam	221	225	177	177	164	168	196	200	182	206	157	157	183	187	166	170	261	265	185	189	244	256	141	145
2	MVZ:Bird:181878	Washington	Clallam	221	225	173	173	152	160	200	200	186	202	157	169	191	195	158	170	261	265	181	189	248	264	145	145
2	MVZ:Bird:181879	Washington	Clallam	217	225	173	197	168	168	200	204	202	222	153	157	195	195	158	166	249	265	185	201	248	260	141	141
2	MVZ:Bird:181880	Washington	Clallam	225	241	173	197	160	172	200	204	202	222	153	157	187	195	170	174	249	265	185	201	260	264	133	145
2	MVZ:Bird:181881	Washington	Clallam	221	225	173	173	148	164	192	196	190	206	153	157	187	191	158	170	265	273	189	205	244	244	145	145
2	MVZ:Bird:181882	Washington	Clallam	237	241	173	185	164	164	196	204	190	202	161	161	183	187	138	158	257	265	189	205	260	268	137	145
2	MVZ:Bird:181883	Washington	Clallam	233	237	177	181	152	156	196	200	186	222	157	169	179	187	154	162	261	269	197	205	224	252	141	145
2	MVZ:Bird:181884	Washington	Clallam	225	237	173	177	152	156	196	200	182	218	157	173	175	183	138	162	261	265	189	193	224	248	141	145
2	MVZ:Bird:181885	Washington	Clallam	225	253	185	185	156	160	192	196	182	222	161	169	183	191	162	170	265	265	185	205	244	264	145	149
2	MVZ:Bird:181886	Washington	Clallam	245	245	173	181	152	160	192	204	190	202	157	165	187	191	166	174	261	265	185	197	224	260	137	141
2	MVZ:Bird:181887	Washington	Clallam	237	249	169	173	156	172	192	200	186	202	161	169	179	195	166	174	265	269	185	189	224	244	145	145
2	MVZ:Bird:181888	Washington	Clallam	217	229	173	185	152	172	200	216	202	226	157	161	179	187	166	178	261	265	181	205	224	256	141	149
2	MVZ:Bird:181889	Washington	Clallam	233	253	185	185	152	152	200	204	182	206	161	165	179	187	170	170	257	265	181	185	224	248	141	149
2	MVZ:Bird:181890	Washington	Clallam	217	225	173	173	152	156	196	200	182	202	161	161	183	187	166	166	261	265	185	189	252	256	133	145
2	MVZ:Bird:181891	Washington	Clallam	229	233	177	177	152	156	200	216	182	186	161	169	183	183	162	166	261	269	181	185	256	260	141	141
2	MVZ:Bird:181892	Washington	Clallam	213	217	181	181	152	152	188	200	182	186	165	169	187	199	170	170	253	265	185	189	244	260	137	149
3	MVZ:Bird:178930	Oregon	Tillamook	237	237	169	185	152	172	192	196	190	198	157	165	183	183	146	170	257	261	177	185	248	260	137	145
3	MVZ:Bird:178931	Oregon	Tillamook	229	233	173	173	152	160	192	204	182	186	157	165	179	191	166	170	257	261	189	189	220	260	145	145
3	MVZ:Bird:178932	Oregon	Tillamook	233	241	173	181	152	152	192	204	182	202	161	169	183	191	154	162	257	261	177	185	256	272	141	145
3	MVZ:Bird:178933	Oregon	Tillamook	229	241	169	173	152	152	192	196	186	190	157	165	183	183	170	170	261	261	189	189	248	256	129	141
3	MVZ:Bird:178934	Oregon	Tillamook	217	233	185	185	156	168	196	208	186	226	161	161	191	199	158	166	265	269	185	209	268	268	145	145
3	MVZ:Bird:178935	Oregon	Tillamook	225	249	185	193	152	160	196	204	182	198	161	173	179	191	146	158	257	257	181	185	220	256	141	145
3	MVZ:Bird:178936	Oregon	Tillamook	217	245	181	185	160	164	192	196	186	202	161	165	191	203	154	158	261	261	197	197	256	268	141	149
3	MVZ:Bird:178937	Oregon	Tillamook	233	241	173	185	152	152	196	200	190	198	153	165	179	179	162	166	261	265	197	197	248	264	149	149
3	MVZ:Bird:178938	Oregon	Tillamook	233	245	173	177	164	164	192	196	186	218	161	165	179	187	162	174	261	261	185	209	232	256	145	149
3	MVZ:Bird:178939	Oregon	Tillamook	229	229	173	185	152	164	196	204	186	190	157	165	195	199	166	170	265	273	181	189	252	264	141	145
3	MVZ:Bird:178940	Oregon	Tillamook	233	237	173	177	152	164	192	200	186	206	161	169	183	187	166	170	253	261	181	185	256	256	137	145
3	MVZ:Bird:178941	Oregon	Tillamook	233	237	169	181	152	152	196	196	186	202	161	169	187	195	162	170	265	269	181	201	252	268	133	137
3	MVZ:Bird:178942	Oregon	Tillamook	229	233	177	177	152	152	192	196	198	230	161	169	179	183	170	170	261	265	185	201	256	260	133	141
3	MVZ:Bird:178943	Oregon	Tillamook	217	233	173	181	152	156	204	208	182	190	161	165	187	195	166	170	261	265	189	197	248	248	137	145
3	MVZ:Bird:178944	Oregon	Tillamook	229	241	181	185	152	160	192	196	182	218	161	169	179	183	162	170	265	265	189	201	248	252	145	149
3	MVZ:Bird:179756	Oregon	Tillamook	213	229	181	181	152	176	204	204	190	190	161	169	183	195	158	158	265	269	189	201	240	248	133	141
3	MVZ:Bird:179757	Oregon	Tillamook	225	241	177	189	160	160	184	200	226	230	149	165	167	191	162	162	261	261	181	189	248	268	145	149
3	MVZ:Bird:179758	Oregon	Tillamook	233	233	173	177	160	168	200	204	186	186	153	157	183	191	166	170	261	265	169	185	252	260	133	149
3	MVZ:Bird:179759	Oregon	Tillamook	237	261	173	185	160	160	204	204	186	194	149	157	191	191	158	162	253	257	189	201	244	256	141	149
3	MVZ:Bird:179760	Oregon	Tillamook	221	265	177	181	152	156	200	204	182	182	157	169	183	191	146	174	253	257	193	205	244	252	137	141
3	MVZ:Bird:179761	Oregon	Tillamook	225	229	177	181	168	172	204	208	186	222	157	157	183	191	158	162	261	265	193	197	232	252	133	141
3	MVZ:Bird:179762	Oregon	Tillamook	241	249	181	185	152	156	184	196	182	194	157	157	187	195	166	170	257	269	189	201	252	260	137	145
3	MVZ:Bird:179763	Oregon	Tillamook	237	237	173	181	152	160	192	196	182	186	157	169	187	187	162	174	261	265	177	181	224	260	129	145
3	MVZ:Bird:179764	Oregon	Tillamook	233	241	185	189	156	172	200	200	186	202	161	169	183	211	166	170	257	269	181	185	252	260	145	145
3	MVZ:Bird:179765	Oregon	Tillamook	229	229	169	185	152	164	188	188	182	190	157	169	187	199	162	166	257	261	189	189	236	252	141	141
4	MVZ:Bird:177939	Oregon	Lane	241	241	185	185	152	164	192	204	182	218	153	157	191	195	158	166	253	261	189	197	244	256	145	149
4	MVZ:Bird:177940	Oregon	Lane	233	233	173	189	168	168	200	204	182	206	157	173	191	199	150	166	261	265	169	189	252	256	149	133
4	MVZ:Bird:177941	Oregon	Lane	221	225	177	181	156	160	184	204	182	182	157	157	183	187	162	166	265	269	189	201	244	256	141	149
4	MVZ:Bird:178959	Oregon	Lane	233	237	173	173	152	164	192	200	202	206	169	169	187	187	162	162	261	269	185	201	252	256	133	133
4	MVZ:Bird:178960	Oregon	Lane	213	221	173	185	152	156	184	192	182	190	161	165	187	191	166	170	257	265	185	201	260	260	145	149
4	MVZ:Bird:178961	Oregon	Lane	225	237	173	173	152	164	200	200	182	206	161	165	179	187	158	174	257	261	181	197	256	264	133	141
4	MVZ:Bird:178962	Oregon	Lane	225	237	181	185	152	168	192	196	226	234	153	161	187	191	166	170	257	261	181	189	244	256	137	145
4	MVZ:Bird:178963	Oregon	Lane	225	229	169	169	152	156	200	208	186	226	157	161	187	187	162	166	261	265	169	189	244	248	141	153
4	MVZ:Bird:178964	Oregon	Lane	213	225	177	177	152	164	192	200	186	226	161	169	187	199	146	166	253	261	197	201	240	258	145	145
4	MVZ:Bird:178965	Oregon	Lane	221	241	177	189	156	160	192	208	182	186	161	169	191	191	166	166	245	269	181	201	220	224	137	145
4	MVZ:Bird:178966	Oregon	Lane	221	245	173	173	152	164	204	204	182	186	153	161	183	187	166	166	265	269	169	193	244	248	145	153
4	MVZ:Bird:178967	Oregon	Lane	217	225	181	185	156	168	192	200	182	182	157	169	183	187	166	170	257	265	185	185	240	244	137	145
4	MVZ:Bird:178968	Oregon	Lane	213	229	173	185	152	152	196	204	182	186	161	165	187	199	162	162	257	261	177	189	232	232	149	149
4	MVZ:Bird:178969	Oregon	Lane	197	233	169	169	164	164	192	200	194	206	161	165	179	191	170	174	261	265	185	189	252	264	141	149
4	MVZ:Bird:178970	Oregon	Lane	225	245	177	177	152	168	192	196	182	190	161	161	179	195	154	162	253	261	189	197	256	256	133	145
4	MVZ:Bird:179888	Oregon	Lane	205	249	181	181	152	160	196	204	182	198	161	161	183	191	146	174	265	265	181	205	252	268	141	153
4	MVZ:Bird:179889	Oregon	Lane	233	237	169	185	152	172	192	192	182	186	153	161	195	195	166	174	261	269	173	193	232	256	137	141
4	MVZ:Bird:179890	Oregon	Lane	221	245	181	181	152	168	196	196	182	202	161	161	187	187	170	174	253	257	177	185	224	252	129	133
4	MVZ:Bird:179891	Oregon	Lane	213	217	173	189	164	164	196	200	186	202	157	165	183	191	158	166	253	261	173	189	252	256	137	141
4	MVZ:Bird:179892	Oregon	Lane	237	237	173	181	152	164	196	208	182	186	157	157	183	191	162	166	253	261	169	185	260	264	141	141
4	MVZ:Bird:179893	Oregon	Lane	225	229	173	177	152	172	200	204	182	186	161	161	183	187	166	170	265	265	197	197	264	268	137	141
4	MVZ:Bird:179894	Oregon	Lane	237	261	173	181	152	152	196	200	206	226	157	173	179	179	158	162	261	265	185	193	264	268	141	141
4	MVZ:Bird:179895	Oregon	Lane	233	245	173	177	152	160	192	204	186	190	157	161	179	183	158	170	257	261	185	189	256	260	141	145
4	MVZ:Bird:179896	Oregon	Lane	229	241	181	185	156	168	196	208	190	202	161	165	187	187	158	170	261	269	169	173	244	252	137	141
4	MVZ:Bird:179897	Oregon	Lane	205	253	173	177	160	160	196	196	182	198	161	173	187	199	150	162	261	265	189	201	252	260	145	149
4	MVZ:Bird:179898	Oregon	Lane	221	233	181	185	168	172	192	200	190	230	161	165	183	199	162	170	261	265	181	185	252	268	145	153
4	MVZ:Bird:179899	Oregon	Lane	233	249	173	173	152	168	208	208	206	226	165	165	187	195	166	170	257	265	185	201	252	260	133	137
4	MVZ:Bird:179900	Oregon	Lane	229	241	169	181	156	164	200	200	186	186	161	169	187	191	170	170	261	265	181	189	240	256	133	141
4	MVZ:Bird:179901	Oregon	Lane	221	237	185	185	152	160	192	200	186	206	165	169	187	187	166	166	261	261	169	205	252	252	137	137
4	MVZ:Bird:179902	Oregon	Lane	233	237	181	185	164	164	200	200	186	226	165	169	183	207	162	166	261	265	197	205	252	264	149	153
4	MVZ:Bird:179903	Oregon	Lane	225	233	177	181	152	168	188	208	186	186	157	161	187	199	162	170	253	261	185	189	260	268	149	149
5	MVZ:Bird:178971	Oregon	Curry	221	225	169	173	152	156	208	208	182	182	165	165	179	203	170	170	257	261	177	185	264	268	141	149
5	MVZ:Bird:178972	Oregon	Curry	225	229	173	177	152	156	196	208	190	198	161	161	179	187	166	170	265	269	189	189	236	264	133	137
5	MVZ:Bird:178973	Oregon	Curry	221	233	173	181	152	156	200	200	186	190	165	169	187	187	166	174	257	261	193	193	260	260	137	141
5	MVZ:Bird:178974	Oregon	Curry	225	237	177	177	152	156	192	196	190	226	157	161	183	195	162	166	257	261	185	189	252	260	133	141
5	MVZ:Bird:178975	Oregon	Curry	209	237	173	189	152	164	192	200	190	194	149	161	187	191	158	170	253	257	181	197	248	264	141	141
5	MVZ:Bird:178976	Oregon	Curry	229	233	173	181	152	152	184	192	206	222	153	169	187	191	158	162	261	269	189	205	244	252	133	133
5	MVZ:Bird:178977	Oregon	Curry	225	249	173	185	152	152	184	208	206	206	169	169	187	199	166	166	265	265	189	193	252	264	137	145
5	MVZ:Bird:178978	Oregon	Curry	225	241	173	185	152	152	200	204	182	222	165	165	195	195	162	170	257	257	181	189	248	268	137	149
5	MVZ:Bird:178979	Oregon	Curry	233	241	173	173	152	168	192	192	178	182	165	165	187	199	162	166	249	261	169	189	256	260	141	149
5	MVZ:Bird:178980	Oregon	Curry	229	253	173	181	152	156	192	200	190	198	161	161	187	211	154	170	257	261	181	189	256	264	137	145
5	MVZ:Bird:178981	Oregon	Curry	213	257	181	181	152	168	192	208	226	226	157	161	179	183	166	166	253	269	189	197	248	264	137	149
5	MVZ:Bird:178982	Oregon	Curry	217	225	177	181	152	164	196	196	186	202	161	169	187	191	146	154	261	269	169	181	224	248	137	145
5	MVZ:Bird:178983	Oregon	Curry	225	237	169	189	152	152	208	208	202	214	161	173	167	187	166	174	253	269	185	189	260	264	133	145
5	MVZ:Bird:178984	Oregon	Curry	245	249	169	177	152	164	188	188	206	218	161	161	187	195	162	162	265	265	189	193	244	256	133	145
5	MVZ:Bird:178985	Oregon	Curry	221	229	177	185	152	160	192	200	186	190	157	161	183	203	158	162	253	257	189	209	236	252	137	149
5	MVZ:Bird:178986	Oregon	Curry	225	225	181	181	156	156	192	204	186	230	157	169	191	199	166	170	257	261	181	193	240	256	137	145
5	MVZ:Bird:178987	Oregon	Curry	237	241	169	173	152	152	196	208	182	214	157	161	183	187	166	170	257	269	189	201	260	264	145	149
5	MVZ:Bird:178988	Oregon	Curry	233	249	185	189	156	164	200	200	186	186	161	165	183	191	158	166	257	265	177	185	256	260	137	149
5	MVZ:Bird:178989	Oregon	Curry	253	253	173	181	152	160	192	200	190	202	157	165	187	191	158	166	261	265	185	201	244	256	137	145
6	MVZ:Bird:178501	Oregon	Curry	221	233	169	173	152	164	192	208	182	194	157	165	187	195	146	162	257	261	173	185	264	268	133	141
6	MVZ:Bird:178502	Oregon	Curry	229	237	173	177	156	164	200	200	202	226	157	161	183	187	158	166	261	265	185	185	260	260	137	141
6	MVZ:Bird:178503	Oregon	Curry	241	261	173	185	152	152	204	208	198	226	165	169	183	191	142	158	265	265	177	205	220	220	133	145
6	MVZ:Bird:178504	Oregon	Curry	229	253	181	185	164	168	188	196	182	206	157	169	187	199	170	174	253	265	189	205	220	256	133	141
6	MVZ:Bird:178505	Oregon	Curry	233	233	173	185	160	164	192	196	190	190	161	161	179	191	162	166	257	261	177	189	244	260	137	149
6	MVZ:Bird:178506	Oregon	Curry	225	225	173	177	152	152	200	204	202	226	157	165	183	183	158	162	265	269	185	189	260	260	137	145
6	MVZ:Bird:178507	Oregon	Curry	237	241	177	185	152	172	200	200	186	190	161	165	187	187	146	150	257	265	185	185	252	252	133	141
6	MVZ:Bird:178508	Oregon	Curry	197	237	177	181	152	152	208	208	202	202	157	161	183	187	158	166	265	265	181	185	256	256	141	149
6	MVZ:Bird:178509	Oregon	Curry	229	249	173	181	152	160	200	208	186	226	157	169	179	191	170	170	257	261	189	193	260	264	141	149
6	MVZ:Bird:178510	Oregon	Curry	225	237	173	181	160	164	192	196	182	222	149	157	179	187	162	162	253	261	177	197	248	264	133	141
6	MVZ:Bird:178511	Oregon	Curry	229	233	177	185	152	164	196	200	190	194	157	169	183	187	158	166	261	265	177	185	260	264	141	141
6	MVZ:Bird:178512	Oregon	Curry	197	249	173	185	152	152	196	200	182	230	157	161	183	191	162	174	257	265	185	197	256	256	137	137
6	MVZ:Bird:178513	Oregon	Curry	221	253	173	181	152	152	200	204	198	222	161	165	179	187	166	170	265	265	185	189	248	248	137	149
6	MVZ:Bird:178514	Oregon	Curry	209	225	177	185	152	164	188	208	186	226	161	161	187	199	166	170	261	265	189	197	240	260	133	141
6	MVZ:Bird:178515	Oregon	Curry	209	253	173	173	168	168	192	192	190	206	157	161	183	203	158	166	261	265	181	185	248	264	133	141
6	MVZ:Bird:178516	Oregon	Curry	229	245	177	185	152	172	196	200	186	226	157	161	187	187	166	170	257	261	181	189	240	248	145	149
6	MVZ:Bird:178517	Oregon	Curry	225	229	173	185	152	152	192	196	186	190	153	161	187	187	158	170	257	265	185	193	224	260	137	145
6	MVZ:Bird:178518	Oregon	Curry	209	237	181	185	156	160	200	204	182	202	157	165	187	199	166	170	257	265	181	185	244	248	137	145
6	MVZ:Bird:178519	Oregon	Curry	225	241	177	177	152	168	192	196	182	202	157	161	179	183	158	174	265	265	181	189	256	260	133	145
6	MVZ:Bird:178520	Oregon	Curry	237	237	173	173	152	152	192	204	186	186	161	165	183	195	162	170	261	261	185	185	256	264	141	145
6	MVZ:Bird:178521	Oregon	Curry	213	233	173	177	152	152	184	192	222	222	157	157	183	187	158	162	261	269	189	197	240	264	145	145
6	MVZ:Bird:178522	Oregon	Curry	217	221	173	189	152	160	196	200	190	202	157	165	187	195	162	162	253	265	185	189	260	264	145	149
6	MVZ:Bird:178523	Oregon	Curry	233	245	177	181	156	160	196	208	186	186	161	165	183	195	166	170	265	269	189	197	260	264	137	149
6	MVZ:Bird:178524	California	Del Norte	225	233	173	177	152	164	196	200	182	202	153	165	183	191	170	170	261	261	185	189	248	256	137	145
6	MVZ:Bird:178525	California	Del Norte	237	249	173	177	152	172	196	208	182	190	153	157	187	195	154	170	257	265	185	193	260	260	133	141
6	MVZ:Bird:178526	California	Del Norte	229	233	177	181	152	152	196	200	190	206	153	161	191	191	162	166	249	261	189	189	260	268	141	149
6	MVZ:Bird:178527	California	Del Norte	233	237	181	181	156	164	200	204	190	202	161	169	183	187	162	170	257	265	189	189	256	264	141	145
7	MVZ:Bird:178990	California	Trinity	241	245	173	173	160	172	192	200	186	234	157	165	183	195	166	166	261	261	185	185	248	252	137	145
7	MVZ:Bird:178991	California	Trinity	209	225	173	181	152	172	196	200	182	186	161	161	183	187	154	162	265	265	177	185	252	260	141	145
7	MVZ:Bird:178992	California	Trinity	221	249	173	189	160	164	192	196	186	186	157	161	187	203	170	174	257	269	189	197	232	248	141	149
7	MVZ:Bird:178993	California	Trinity	233	237	173	181	156	164	188	192	186	206	161	165	187	191	166	166	261	273	181	189	236	264	133	145
7	MVZ:Bird:178994	California	Trinity	233	233	173	185	160	160	192	200	186	190	161	161	191	199	170	174	261	265	185	189	260	268	141	145
7	MVZ:Bird:178995	California	Trinity	233	237	173	177	152	152	196	200	186	202	161	165	183	183	170	174	257	261	181	189	244	252	141	157
8	MVZ:Bird:180537	California	Mendocino	213	225	181	181	152	164	196	196	182	206	157	165	179	187	162	170	257	265	185	201	252	264	141	145
8	MVZ:Bird:180538	California	Mendocino	217	237	177	181	152	152	200	204	206	218	153	165	187	187	162	170	261	265	189	189	220	256	137	141
8	MVZ:Bird:180539	California	Mendocino	213	241	173	173	152	156	200	200	190	190	157	165	191	191	146	166	261	273	181	205	248	264	141	145
8	MVZ:Bird:180540	California	Mendocino	225	229	173	177	160	164	196	200	182	190	153	169	187	207	170	170	261	265	185	185	256	256	141	149
8	MVZ:Bird:180541	California	Mendocino	221	237	173	177	152	168	184	208	182	226	157	161	187	191	162	166	257	265	177	185	252	268	133	145
8	MVZ:Bird:180542	California	Mendocino	241	249	173	189	156	160	196	208	186	206	153	165	183	187	170	170	265	265	177	189	252	256	141	141
8	MVZ:Bird:180543	California	Mendocino	225	237	173	185	152	156	196	200	182	182	161	173	183	191	162	166	261	261	181	213	244	264	133	141
8	MVZ:Bird:180544	California	Mendocino	245	257	169	173	152	164	196	200	182	186	157	161	187	195	170	174	253	265	181	185	224	256	137	149
8	MVZ:Bird:180545	California	Mendocino	229	241	177	189	152	164	196	200	202	202	157	165	191	199	146	158	253	269	181	189	248	260	141	141
8	MVZ:Bird:181800	California	Mendocino	225	257	177	177	152	152	196	204	206	226	161	161	179	191	166	166	253	257	173	181	240	260	133	137
8	MVZ:Bird:181801	California	Mendocino	217	237	173	177	152	152	204	212	206	218	153	165	179	187	162	170	261	265	189	189	220	256	141	141
8	MVZ:Bird:181802	California	Mendocino	237	237	173	181	152	164	200	200	190	202	153	157	179	207	162	166	265	269	181	189	256	260	137	141
9	MVZ:Bird:178996	California	Colusa	225	233	181	181	160	168	204	208	186	222	161	169	187	191	158	166	261	261	185	197	248	260	141	145
9	MVZ:Bird:178997	California	Colusa	205	229	173	185	152	164	196	200	182	186	161	169	187	191	158	170	257	269	185	201	220	256	141	141
9	MVZ:Bird:178998	California	Colusa	205	229	173	185	164	164	196	200	182	202	157	169	187	203	154	158	269	269	189	201	248	256	141	145
9	MVZ:Bird:178999	California	Colusa	229	229	181	185	152	168	200	200	182	186	149	161	179	179	158	166	257	273	169	189	256	260	133	145
9	MVZ:Bird:179000	California	Colusa	233	237	173	185	156	168	200	204	182	222	153	161	179	199	158	170	257	265	189	193	252	256	141	145
9	MVZ:Bird:179001	California	Colusa	217	245	185	185	160	164	200	200	182	210	169	173	191	195	154	158	265	269	185	201	248	260	141	149
9	MVZ:Bird:179002	California	Colusa	233	237	173	185	152	152	188	204	186	186	161	161	187	199	154	166	257	265	185	189	224	256	141	149
10	MVZ:Bird:177786	California	Contra Costa	213	233	185	189	152	152	196	196	190	234	161	169	183	211	158	162	265	265	189	201	240	248	141	149
10	MVZ:Bird:177787	California	Contra Costa	233	233	173	185	152	152	196	204	182	234	161	161	179	207	158	162	257	261	181	189	240	248	141	145
10	MVZ:Bird:177788	California	Contra Costa	237	245	185	185	156	164	192	192	182	230	157	161	191	211	158	170	257	261	189	189	240	248	137	145
10	MVZ:Bird:177789	California	Contra Costa	213	237	185	189	152	152	192	196	182	230	161	169	195	195	158	166	265	265	185	201	248	268	145	149
10	MVZ:Bird:177790	California	Contra Costa	229	241	181	181	160	164	192	192	182	206	161	169	187	195	166	170	265	269	185	189	240	256	141	145
10	MVZ:Bird:177791	California	Contra Costa	241	261	173	185	152	164	192	196	182	182	165	169	191	199	166	166	257	261	181	189	248	268	133	145
10	MVZ:Bird:177792	California	Contra Costa	221	233	177	181	152	152	192	192	182	186	153	165	207	207	158	162	265	265	181	201	224	240	141	145
10	MVZ:Bird:177793	California	Contra Costa	229	233	185	189	152	156	192	192	190	206	161	165	179	187	162	170	257	265	181	189	224	248	133	141
10	MVZ:Bird:177794	California	Contra Costa	233	237	185	185	152	152	192	192	186	234	157	161	191	195	158	170	257	261	189	189	220	248	141	145
10	MVZ:Bird:177795	California	Contra Costa	233	233	173	189	152	152	196	196	182	234	161	173	179	211	158	162	257	261	181	181	248	248	145	149
10	MVZ:Bird:177796	California	Contra Costa	213	233	185	185	152	156	192	196	230	234	161	165	195	207	154	166	261	265	181	181	248	248	141	145
10	MVZ:Bird:177797	California	Contra Costa	213	229	185	185	152	160	196	196	186	186	153	169	179	187	158	162	261	265	181	201	248	256	145	145
10	MVZ:Bird:177798	California	Contra Costa	233	237	173	185	152	164	200	204	194	230	161	165	187	207	166	170	261	261	181	189	248	252	145	145
10	MVZ:Bird:177799	California	Contra Costa	229	241	181	181	152	152	192	196	182	194	161	169	199	207	166	174	257	261	185	189	248	256	133	141
10	MVZ:Bird:177800	California	Contra Costa	233	233	173	185	152	156	192	204	182	182	165	169	187	187	162	174	257	265	189	193	224	240	133	141
10	MVZ:Bird:178450	California	Contra Costa	229	241	173	185	152	156	196	204	186	206	161	169	191	195	158	170	261	265	181	189	252	252	149	149
10	MVZ:Bird:178451	California	Contra Costa	225	237	173	181	152	164	204	204	186	234	153	161	187	195	162	162	265	265	189	193	224	256	141	141
11	MVZ:Bird:177585	California	Monterey	233	233	169	173	--	--	200	204	182	206	161	161	199	202	170	170	253	265	169	197	220	256	129	145
11	MVZ:Bird:177586	California	Monterey	213	245	181	185	152	164	196	204	206	206	161	165	179	195	166	170	265	269	177	185	252	260	137	145
11	MVZ:Bird:177914	California	Monterey	205	221	169	181	152	152	200	208	182	206	161	169	187	203	162	162	261	269	185	205	248	260	137	141
11	MVZ:Bird:177915	California	Monterey	233	237	173	185	152	152	200	200	182	186	157	169	187	191	162	170	261	265	177	201	220	248	145	145
11	MVZ:Bird:177916	California	Monterey	233	245	181	181	152	160	196	204	206	206	165	169	179	187	166	170	265	269	177	189	248	256	137	153
11	MVZ:Bird:177917	California	Monterey	233	257	181	185	152	172	196	200	--	--	165	165	179	191	158	158	265	269	185	201	220	220	133	149
11	MVZ:Bird:177918	California	Monterey	221	233	173	173	152	156	200	200	186	202	161	165	183	183	162	170	257	273	177	201	220	232	141	145
11	MVZ:Bird:177919	California	Monterey	205	229	173	173	152	168	196	200	190	190	161	165	187	191	154	170	261	261	189	193	232	248	145	149
11	MVZ:Bird:179346	California	Monterey	241	241	173	181	152	156	200	204	182	206	165	165	183	195	162	162	265	265	181	189	220	256	137	137
11	MVZ:Bird:179347	California	Monterey	205	257	177	185	156	164	196	204	190	190	153	157	191	199	158	166	261	273	177	181	232	248	129	133
11	MVZ:Bird:179348	California	Monterey	229	233	177	181	156	172	192	200	182	202	157	169	183	199	162	166	261	265	181	197	252	260	145	145
11	MVZ:Bird:179349	California	Monterey	217	233	173	173	152	156	200	200	202	206	161	169	179	183	166	174	257	261	201	201	220	268	133	145
11	MVZ:Bird:179350	California	Monterey	225	237	177	177	152	160	192	204	182	218	161	161	183	195	162	170	253	265	173	201	248	252	133	145
11	MVZ:Bird:179351	California	Monterey	221	233	--	--	152	164	192	204	186	206	161	161	183	195	154	170	253	261	185	193	256	256	133	149
11	MVZ:Bird:179352	California	Monterey	221	233	173	173	152	168	196	208	182	206	161	173	187	195	162	170	265	269	201	205	248	252	145	149
11	MVZ:Bird:179353	California	Monterey	233	237	173	177	160	168	200	200	206	206	157	161	183	195	162	166	261	265	169	189	220	220	145	145
11	MVZ:Bird:179354	California	Monterey	213	241	177	181	156	156	200	204	182	206	161	161	183	195	158	170	261	265	189	189	240	260	145	145
11	MVZ:Bird:179355	California	Monterey	229	233	173	173	156	168	196	200	202	206	161	161	179	183	162	170	265	269	177	189	220	248	129	137
11	MVZ:Bird:179356	California	Monterey	205	225	173	173	152	156	196	200	202	206	161	165	183	187	162	174	253	253	189	201	252	265	149	153
11	MVZ:Bird:179357	California	Monterey	221	245	169	185	156	160	200	208	186	202	157	161	187	195	162	170	257	261	189	193	220	220	141	145
11	MVZ:Bird:179358	California	Monterey	229	233	177	177	152	156	196	196	190	202	157	169	187	187	170	170	253	261	177	185	220	248	145	153
11	MVZ:Bird:179359	California	Monterey	233	233	173	181	152	156	188	192	190	234	161	169	183	183	162	162	261	269	189	201	232	256	137	153
11	MVZ:Bird:179360	California	Monterey	205	241	173	173	152	156	196	200	182	190	165	165	187	187	162	162	261	265	185	189	220	248	137	145
11	MVZ:Bird:179361	California	Monterey	245	245	181	185	156	164	196	204	186	206	161	161	179	187	170	174	265	269	185	189	248	256	137	153
11	MVZ:Bird:179362	California	Monterey	233	233	181	189	156	156	200	216	202	202	157	165	183	187	162	166	261	273	189	189	240	264	129	145
11	MVZ:Bird:179363	California	Monterey	225	241	173	181	156	160	196	204	182	234	161	169	187	187	166	170	257	261	181	189	248	260	141	149
12	MVZ:Bird:177885	California	San Diego	213	233	173	185	156	160	188	204	182	198	149	161	183	187	166	170	261	265	177	189	232	260	133	137
12	MVZ:Bird:177886	California	San Diego	209	249	177	185	152	152	200	204	182	186	161	165	183	187	166	170	261	265	173	177	244	260	133	141
12	MVZ:Bird:177887	California	San Diego	221	237	181	185	160	160	188	200	182	186	153	173	175	183	166	170	257	265	169	173	244	252	145	153
12	MVZ:Bird:177888	California	San Diego	229	249	173	181	152	156	200	212	182	186	149	165	187	191	162	166	265	265	181	185	228	244	141	145
12	MVZ:Bird:177889	California	San Diego	237	237	181	185	156	160	188	200	206	206	161	169	183	187	174	174	261	261	189	189	232	260	137	141
12	MVZ:Bird:177890	California	San Diego	221	221	173	177	152	160	192	192	202	226	161	169	183	183	170	170	261	265	185	185	252	264	141	145
12	MVZ:Bird:177891	California	San Diego	205	253	177	185	156	156	196	204	202	206	161	173	171	183	166	170	261	265	169	173	252	256	137	145
12	MVZ:Bird:177892	California	San Diego	221	225	185	189	152	160	188	212	190	198	157	165	183	187	166	166	257	265	169	181	252	256	133	137
12	MVZ:Bird:177893	California	San Diego	249	253	173	185	156	160	188	196	190	206	153	161	179	187	162	170	257	265	189	193	252	252	137	141
12	MVZ:Bird:177894	California	San Diego	205	249	173	185	152	168	200	204	182	182	161	161	183	187	170	170	257	269	173	181	252	268	133	137
12	MVZ:Bird:177895	California	San Diego	221	229	169	193	152	152	196	200	186	206	157	169	187	187	166	166	261	269	181	181	252	252	137	141
12	MVZ:Bird:177896	California	San Diego	213	249	177	185	156	156	200	200	198	206	153	157	175	183	166	170	265	269	181	181	248	260	137	149
12	MVZ:Bird:177897	California	San Diego	229	245	169	181	152	152	192	200	186	202	165	169	183	187	158	170	265	269	169	173	256	260	141	141
12	MVZ:Bird:183635	California	San Diego	205	221	173	185	152	152	188	212	186	206	161	165	175	175	166	170	257	265	177	181	228	260	133	137
12	MVZ:Bird:183636	California	San Diego	233	261	173	185	156	156	188	200	202	202	149	169	183	187	162	170	257	265	189	189	248	252	137	149
12	MVZ:Bird:183637	California	San Diego	233	245	169	189	156	160	188	200	182	194	161	161	187	195	162	166	265	265	169	185	232	232	133	141
12	MVZ:Bird:183638	California	San Diego	221	245	173	173	156	156	192	200	202	206	161	161	195	199	158	162	257	265	189	189	224	252	137	137
12	MVZ:Bird:183639	California	San Diego	225	225	173	185	156	160	188	192	182	206	149	161	179	187	166	170	261	265	173	181	244	256	133	149
12	MVZ:Bird:183640	California	San Diego	253	257	181	185	152	156	188	200	182	202	161	173	183	187	158	170	257	269	185	197	244	260	145	149
12	MVZ:Bird:183641	California	San Diego	233	245	177	181	156	156	192	204	202	206	161	161	175	187	158	166	257	265	169	181	232	244	133	149
12	MVZ:Bird:183642	California	San Diego	205	245	169	173	152	156	188	204	202	222	157	165	175	187	158	162	265	265	169	189	232	244	141	145
13	MVZ:Bird:182139	Washington	Whatcom	225	229	173	177	152	152	192	192	202	226	161	169	183	195	158	162	257	261	181	205	248	264	137	141
13	MVZ:Bird:182140	Washington	Whatcom	233	241	169	181	164	164	196	204	186	186	165	169	183	187	162	170	261	277	181	197	248	260	137	141
13	MVZ:Bird:182141	Washington	Whatcom	233	241	169	177	152	160	196	212	190	190	161	161	187	191	166	166	261	265	181	189	248	260	137	149
13	MVZ:Bird:182142	Washington	Whatcom	225	249	173	181	152	160	192	208	182	186	161	165	191	195	162	166	253	261	189	201	252	260	137	141
13	MVZ:Bird:182143	Washington	Whatcom	229	233	181	181	152	156	196	204	190	198	161	161	187	195	166	170	261	269	197	201	232	244	137	145
13	MVZ:Bird:182144	Washington	Whatcom	229	237	177	181	152	156	192	200	186	202	161	169	187	191	162	170	261	261	185	201	236	248	137	149
13	MVZ:Bird:182145	Washington	Whatcom	229	257	173	173	152	152	192	208	182	186	161	165	183	195	170	170	261	265	185	189	240	244	145	149
13	MVZ:Bird:182146	Washington	Whatcom	245	245	173	185	152	172	192	208	202	222	153	161	191	195	154	170	257	265	177	205	256	256	141	141
13	MVZ:Bird:182147	Washington	Whatcom	233	237	181	189	152	152	196	200	190	222	161	161	191	191	166	170	261	261	173	177	248	260	145	153
13	MVZ:Bird:182148	Washington	Whatcom	217	221	173	181	152	160	196	196	186	222	165	169	183	187	170	178	257	265	185	185	224	256	137	153
13	MVZ:Bird:182149	Washington	Skagit	229	241	173	173	152	164	200	200	206	230	157	169	187	199	150	166	253	261	185	189	220	256	137	137
14	MVZ:Bird:181893	Washington	Pierce	229	233	177	185	152	164	200	200	182	186	157	165	183	195	166	166	261	269	173	193	248	264	141	145
14	MVZ:Bird:181894	Washington	Pierce	213	249	173	185	152	152	188	192	182	202	161	165	183	207	162	166	261	265	177	181	260	260	137	141
14	MVZ:Bird:181895	Washington	Pierce	233	237	173	181	152	156	196	204	194	226	157	161	187	191	158	170	257	257	169	193	240	260	141	145
14	MVZ:Bird:181896	Washington	Pierce	229	237	185	185	152	156	196	204	186	206	161	161	199	199	158	170	261	265	181	189	240	252	141	149
14	MVZ:Bird:181897	Washington	Pierce	225	241	181	185	152	172	200	204	182	186	153	161	191	191	162	162	261	265	185	189	252	264	137	145
14	MVZ:Bird:181898	Washington	Pierce	217	221	177	177	160	172	200	208	186	206	161	165	187	195	158	174	257	265	189	193	240	260	141	149
14	MVZ:Bird:181899	Washington	Pierce	225	225	181	181	152	156	192	208	194	242	165	165	145	149	150	170	257	265	169	185	224	236	145	149
14	MVZ:Bird:181900	Washington	Pierce	237	249	177	185	152	160	192	204	190	190	165	173	187	187	158	170	265	265	181	201	252	256	137	145
14	MVZ:Bird:181901	Washington	Pierce	221	261	177	185	152	164	192	204	186	222	161	165	183	183	158	166	257	265	169	193	252	252	145	145
14	MVZ:Bird:181902	Washington	Pierce	221	225	177	181	152	176	192	200	182	186	157	165	191	191	170	170	261	261	181	201	224	256	133	149
14	MVZ:Bird:181903	Washington	Pierce	245	249	185	185	160	164	192	200	190	226	157	157	179	179	162	170	261	277	177	189	244	264	137	149
14	MVZ:Bird:181904	Washington	Pierce	237	249	177	185	152	160	196	204	186	186	165	173	179	187	162	170	261	265	181	201	244	252	137	145
14	MVZ:Bird:181905	Washington	Pierce	217	241	173	173	152	156	188	200	186	202	157	157	191	195	162	166	265	269	197	197	220	248	129	133
14	MVZ:Bird:181906	Washington	Pierce	221	221	177	181	152	152	196	196	194	202	161	165	183	191	158	170	261	269	189	209	220	264	133	145
15	MVZ:Bird:179766	Oregon	Clackamas	233	233	177	181	160	168	200	200	186	202	161	169	183	187	166	174	261	261	181	197	252	252	137	149
15	MVZ:Bird:179767	Oregon	Clackamas	221	221	181	181	152	160	196	200	182	186	157	161	187	191	170	170	261	261	189	193	236	260	141	149
15	MVZ:Bird:179768	Oregon	Clackamas	217	221	185	185	152	168	200	200	202	230	169	169	183	191	166	166	261	261	181	193	248	248	145	149
15	MVZ:Bird:179769	Oregon	Clackamas	229	237	181	185	152	164	196	204	186	202	161	173	179	187	170	170	253	269	185	189	236	264	141	145
15	MVZ:Bird:179770	Oregon	Clackamas	221	241	177	177	152	160	196	200	182	182	157	157	183	199	154	174	257	265	181	185	224	260	129	145
15	MVZ:Bird:179771	Oregon	Clackamas	233	253	173	189	156	156	188	192	182	182	161	169	191	199	166	170	261	261	189	193	260	260	137	137
15	MVZ:Bird:179772	Oregon	Clackamas	213	241	177	181	160	164	208	208	190	230	157	161	183	191	166	170	261	265	189	193	236	240	137	141
15	MVZ:Bird:179773	Oregon	Clackamas	225	225	177	181	160	164	188	200	182	190	161	165	179	187	158	166	261	265	189	189	260	272	133	145
15	MVZ:Bird:179774	Oregon	Clackamas	209	225	181	185	152	152	200	200	186	186	161	169	183	187	158	170	273	277	177	185	252	260	133	145
15	MVZ:Bird:179775	Oregon	Clackamas	241	241	189	193	152	152	196	204	202	230	157	157	191	191	162	166	261	261	181	185	244	256	137	145
15	MVZ:Bird:179776	Oregon	Clackamas	233	233	173	185	152	164	196	200	218	222	161	161	183	191	154	170	265	265	169	185	248	264	141	149
15	MVZ:Bird:179777	Oregon	Clackamas	249	253	181	185	152	156	196	204	206	226	161	165	187	191	174	182	261	265	193	193	224	268	141	145
15	MVZ:Bird:179778	Oregon	Clackamas	229	237	173	181	164	172	188	196	182	210	165	169	183	191	162	166	265	269	181	193	232	248	137	149
15	MVZ:Bird:179779	Oregon	Clackamas	225	233	173	173	152	156	192	208	230	234	165	165	179	179	162	166	261	265	189	189	224	264	133	137
15	MVZ:Bird:179780	Oregon	Clackamas	229	241	173	189	156	164	200	208	182	194	165	165	187	199	158	174	257	261	185	189	256	260	141	141
15	MVZ:Bird:179781	Oregon	Clackamas	205	221	173	173	152	160	192	208	202	202	161	165	183	191	166	166	253	265	181	189	248	256	145	145
15	MVZ:Bird:179782	Oregon	Clackamas	213	241	173	189	152	164	200	204	186	186	153	165	187	191	166	170	265	277	189	189	244	248	141	145
16	MVZ:Bird:179885	Oregon	Jefferson	245	245	185	185	152	152	196	200	202	230	161	169	187	187	162	170	253	257	173	181	252	268	145	153
16	MVZ:Bird:179886	Oregon	Jefferson	233	249	173	177	152	152	192	200	182	234	165	169	187	199	158	166	261	265	201	205	256	256	133	145
16	MVZ:Bird:179887	Oregon	Jefferson	233	241	177	181	152	152	200	204	202	226	161	165	183	191	162	166	257	257	181	205	256	264	137	137
16	MVZ:Bird:179904	Oregon	Deschutes	221	221	177	181	152	164	200	208	186	190	157	161	183	191	162	162	261	261	185	189	252	256	145	149
16	MVZ:Bird:179905	Oregon	Deschutes	213	225	177	177	168	168	184	196	206	230	161	161	191	195	166	170	261	269	193	205	224	260	129	145
16	MVZ:Bird:179906	Oregon	Deschutes	237	241	177	189	152	164	196	196	182	222	157	161	183	191	162	170	261	265	205	209	256	260	149	149
16	MVZ:Bird:179907	Oregon	Deschutes	221	233	169	181	152	156	200	204	190	226	161	161	187	195	162	162	265	277	185	193	248	264	141	141
16	MVZ:Bird:180262	Oregon	Deschutes	225	245	169	173	152	160	196	196	190	230	153	157	175	187	162	166	253	261	189	189	244	244	137	141
16	MVZ:Bird:180263	Oregon	Deschutes	233	233	173	185	160	168	188	208	190	222	161	169	191	195	162	166	265	269	205	209	252	260	133	133
16	MVZ:Bird:180264	Oregon	Deschutes	241	257	173	181	164	168	196	196	186	186	157	161	179	187	166	170	261	265	185	185	256	260	137	149
16	MVZ:Bird:180265	Oregon	Deschutes	225	233	177	185	152	152	196	196	182	206	157	169	179	199	162	170	265	269	181	185	220	244	137	141
16	MVZ:Bird:180266	Oregon	Deschutes	233	237	173	173	152	164	196	200	186	186	157	169	191	199	158	170	265	265	181	201	256	260	145	149
16	MVZ:Bird:180267	Oregon	Deschutes	233	245	173	181	156	164	200	204	182	218	157	165	187	187	162	166	257	269	181	205	256	264	129	141
16	MVZ:Bird:180268	Oregon	Deschutes	229	257	181	181	152	152	200	204	182	190	165	165	191	195	166	170	265	269	185	189	236	256	141	149
16	MVZ:Bird:180269	Oregon	Deschutes	221	245	177	177	152	164	196	196	222	226	161	169	187	195	154	162	257	261	185	189	256	256	141	145
16	MVZ:Bird:180270	Oregon	Deschutes	213	229	177	181	152	160	188	196	182	186	161	169	191	195	162	166	261	269	169	185	248	248	141	141
16	MVZ:Bird:180271	Oregon	Deschutes	221	225	177	185	152	164	200	204	226	226	161	161	179	183	166	174	257	265	189	193	252	256	137	149
16	MVZ:Bird:180272	Oregon	Deschutes	237	261	181	193	156	168	196	200	186	190	157	165	183	187	166	170	257	265	181	205	260	264	141	145
16	MVZ:Bird:180273	Oregon	Deschutes	229	233	169	185	156	172	200	208	186	190	153	165	183	187	166	170	253	261	169	201	252	268	133	145
16	MVZ:Bird:180274	Oregon	Deschutes	217	225	177	181	156	168	196	208	182	194	165	169	179	183	166	170	257	269	189	193	248	252	145	145
16	MVZ:Bird:180275	Oregon	Deschutes	225	229	173	185	152	152	196	200	194	206	161	165	179	191	--	--	257	269	185	189	252	264	145	145
16	MVZ:Bird:180276	Oregon	Deschutes	229	237	177	185	152	152	188	204	202	226	161	161	183	195	162	162	257	269	189	189	224	252	141	149
17	MVZ:Bird:177942	Oregon	Lane	225	245	173	185	156	172	192	196	182	182	161	165	187	195	150	150	253	261	189	189	256	260	141	149
17	MVZ:Bird:177943	Oregon	Lane	229	233	173	173	152	160	200	200	186	190	157	165	179	187	158	170	265	269	181	181	232	244	133	145
17	MVZ:Bird:177944	Oregon	Lane	225	225	173	185	152	152	192	208	182	190	157	161	183	191	162	170	257	257	189	189	256	272	145	149
17	MVZ:Bird:177945	Oregon	Lane	217	233	181	185	160	164	208	208	182	186	149	157	183	187	162	166	257	265	189	189	232	252	137	137
17	MVZ:Bird:177946	Oregon	Lane	217	241	173	181	152	156	184	208	202	230	161	169	187	199	158	170	261	269	181	189	256	264	145	149
17	MVZ:Bird:177947	Oregon	Lane	237	241	181	185	156	164	192	204	202	214	161	173	179	187	162	174	257	257	185	189	244	256	133	141
17	MVZ:Bird:177948	Oregon	Lane	225	245	173	181	152	152	196	196	186	222	157	169	187	199	158	158	257	261	185	189	224	252	141	145
17	MVZ:Bird:177949	Oregon	Lane	217	245	--	--	152	164	192	200	182	222	157	165	187	187	158	162	257	261	181	209	240	260	133	149
17	MVZ:Bird:177950	Oregon	Lane	225	229	169	173	152	168	200	208	186	186	157	161	187	195	162	170	265	265	173	197	224	268	145	145
17	MVZ:Bird:177951	Oregon	Lane	237	245	--	--	152	156	196	196	182	190	161	169	187	191	154	170	257	273	181	189	244	248	141	149
17	MVZ:Bird:177952	Oregon	Lane	221	245	177	193	152	160	184	200	202	226	161	161	191	195	162	166	265	265	169	189	268	268	141	145
17	MVZ:Bird:177953	Oregon	Lane	233	245	173	177	152	168	196	212	182	190	149	173	187	191	162	170	261	289	185	185	224	264	137	145
17	MVZ:Bird:177954	Oregon	Lane	221	229	--	--	152	164	192	208	198	230	161	165	187	191	162	162	257	273	189	201	248	256	145	145
17	MVZ:Bird:177955	Oregon	Lane	225	237	173	181	152	164	192	196	186	186	161	169	191	191	162	162	257	261	189	197	244	256	137	149
17	MVZ:Bird:177956	Oregon	Lane	213	245	173	185	164	164	196	208	222	226	157	161	187	191	162	162	261	269	189	189	244	248	141	145
18	MVZ:Bird:177602	Oregon	Douglas	229	229	173	185	152	156	196	200	182	194	153	161	183	191	166	170	253	265	189	197	236	260	137	141
18	MVZ:Bird:177603	Oregon	Douglas	241	253	173	181	156	172	196	196	186	222	157	157	187	191	166	166	253	257	169	173	248	260	141	149
18	MVZ:Bird:177604	Oregon	Douglas	233	237	173	173	160	172	200	208	182	182	165	169	187	203	170	174	261	273	185	189	248	256	137	149
18	MVZ:Bird:177605	Oregon	Douglas	229	237	177	181	152	164	196	204	190	226	161	173	187	191	170	170	257	257	181	189	256	260	137	141
18	MVZ:Bird:177606	Oregon	Douglas	205	229	173	185	152	164	192	196	186	186	165	173	187	187	158	174	257	261	189	201	240	260	141	145
18	MVZ:Bird:177607	Oregon	Douglas	221	229	177	177	152	156	192	208	182	190	165	165	191	191	150	162	261	265	181	185	252	256	133	149
18	MVZ:Bird:177663	Oregon	Douglas	221	241	181	193	152	152	196	204	182	230	161	165	183	199	158	166	261	265	185	193	252	252	141	141
18	MVZ:Bird:177664	Oregon	Douglas	209	249	181	181	156	160	200	204	202	202	157	161	191	195	166	174	265	273	185	189	220	248	137	145
18	MVZ:Bird:177665	Oregon	Douglas	209	225	177	181	160	172	192	212	182	206	161	169	175	195	166	174	257	265	185	189	248	248	141	153
18	MVZ:Bird:177666	Oregon	Douglas	245	257	181	185	160	168	192	196	206	230	165	165	191	191	154	166	257	261	185	185	252	260	145	149
18	MVZ:Bird:177667	Oregon	Douglas	217	229	173	181	156	164	196	200	182	186	157	169	187	187	154	166	257	257	177	189	260	264	145	149
18	MVZ:Bird:177668	Oregon	Douglas	209	233	173	173	152	152	196	200	186	202	157	165	179	187	166	178	257	261	177	181	260	260	141	149
18	MVZ:Bird:177669	Oregon	Douglas	229	237	173	185	152	164	192	192	186	202	165	173	179	195	166	174	257	261	181	189	240	244	137	141
18	MVZ:Bird:177670	Oregon	Douglas	241	253	173	185	156	168	200	204	182	190	157	161	187	199	162	174	261	265	197	201	256	260	145	149
18	MVZ:Bird:177671	Oregon	Douglas	217	253	181	189	152	160	200	204	182	190	161	165	187	199	154	162	265	265	181	181	224	260	141	145
18	MVZ:Bird:177672	Oregon	Douglas	217	225	173	173	152	160	184	204	202	226	157	169	183	191	170	170	265	269	181	193	248	268	137	149
18	MVZ:Bird:177673	Oregon	Douglas	197	197	177	189	152	156	196	200	182	190	157	161	191	195	166	174	265	265	181	193	244	260	145	149
19	MVZ:Bird:183651	Oregon	Jackson	229	237	173	173	152	160	184	200	190	190	149	161	183	191	158	162	257	261	169	189	256	256	137	137
19	MVZ:Bird:183652	Oregon	Jackson	245	249	177	181	156	164	192	192	190	202	157	161	187	199	158	166	261	261	185	193	248	256	137	141
19	MVZ:Bird:183653	Oregon	Jackson	205	241	181	189	152	160	204	204	222	226	153	165	187	199	162	170	257	261	181	189	252	256	141	145
19	MVZ:Bird:183654	Oregon	Jackson	213	245	173	185	152	152	196	204	182	186	161	169	187	191	162	166	257	261	213	245	256	256	137	141
19	MVZ:Bird:183655	Oregon	Jackson	225	229	173	181	160	168	200	208	182	182	153	169	191	199	162	162	257	261	--	--	256	256	145	149
19	MVZ:Bird:183656	Oregon	Jackson	245	249	169	177	164	168	188	192	182	222	157	161	179	191	158	170	261	265	185	193	220	256	141	145
19	MVZ:Bird:183657	Oregon	Jackson	225	233	173	185	152	156	200	208	202	202	153	161	187	187	162	166	253	269	--	--	256	260	137	145
19	MVZ:Bird:183658	Oregon	Jackson	213	241	173	185	152	152	188	200	186	190	157	161	191	191	158	166	265	265	189	193	260	260	141	145
19	MVZ:Bird:183659	Oregon	Jackson	237	245	173	185	160	160	200	204	182	186	161	169	183	191	162	166	253	265	177	193	252	260	137	141
19	MVZ:Bird:183660	Oregon	Jackson	229	229	177	185	156	164	192	204	186	222	161	173	191	191	174	178	253	257	229	229	260	272	137	149
19	MVZ:Bird:183661	Oregon	Jackson	217	233	173	181	152	164	192	212	202	206	157	165	187	191	158	162	265	265	185	213	244	256	141	149
19	MVZ:Bird:183662	Oregon	Jackson	221	225	173	185	152	152	196	200	194	202	161	161	187	199	166	170	253	261	177	201	256	260	133	137
19	MVZ:Bird:183663	Oregon	Jackson	229	249	173	189	152	168	188	200	182	186	157	157	187	195	162	170	257	261	193	197	256	260	141	145
19	MVZ:Bird:183664	Oregon	Jackson	237	245	173	185	152	160	188	196	182	226	157	161	191	191	166	170	257	261	169	189	252	256	133	153
19	MVZ:Bird:183665	Oregon	Jackson	229	233	173	173	156	172	204	204	186	190	161	169	179	187	158	162	257	265	169	201	256	264	133	145
20	MVZ:Bird:179434	Oregon	Lake	205	221	173	177	152	164	192	212	182	222	165	169	187	195	162	174	257	269	185	189	252	264	145	149
20	MVZ:Bird:179435	Oregon	Lake	233	245	173	181	164	164	196	208	182	222	153	169	179	183	166	170	257	257	169	189	232	244	141	141
20	MVZ:Bird:179436	Oregon	Lake	221	237	173	185	152	156	192	200	186	194	153	157	191	195	158	162	257	265	189	189	256	264	137	149
20	MVZ:Bird:179437	Oregon	Lake	225	229	169	193	152	164	192	204	182	202	161	169	187	195	162	166	257	261	189	189	252	260	137	141
20	MVZ:Bird:179438	Oregon	Lake	213	245	177	185	160	160	196	200	182	186	165	165	187	195	170	170	257	261	181	205	220	244	141	141
20	MVZ:Bird:179439	Oregon	Lake	221	233	173	181	152	168	196	200	186	202	161	165	183	195	158	170	261	265	169	201	244	248	137	141
20	MVZ:Bird:179440	Oregon	Lake	229	265	177	181	152	160	196	200	182	202	161	173	183	199	146	158	257	273	185	189	224	260	141	145
20	MVZ:Bird:179441	Oregon	Lake	205	233	173	193	152	156	196	196	186	190	165	169	187	187	166	170	269	273	189	189	256	256	141	149
20	MVZ:Bird:179442	Oregon	Lake	229	241	173	189	152	168	200	200	186	202	157	157	183	195	154	166	257	261	185	189	256	256	141	141
20	MVZ:Bird:179443	Oregon	Lake	225	233	173	185	152	156	200	200	182	230	157	173	187	199	158	166	261	277	189	193	256	260	141	145
20	MVZ:Bird:179444	Oregon	Lake	205	237	173	189	152	164	196	204	186	190	161	169	179	191	154	166	257	261	181	221	256	260	145	149
20	MVZ:Bird:179445	Oregon	Lake	233	233	173	177	152	160	188	200	182	186	157	165	179	187	166	178	257	261	185	185	244	248	141	141
20	MVZ:Bird:179446	Oregon	Lake	209	229	173	173	152	152	184	188	190	202	161	169	187	203	150	170	245	265	189	193	248	260	145	149
20	MVZ:Bird:179447	Oregon	Lake	225	225	181	189	152	152	200	212	202	230	157	161	203	203	158	170	261	269	169	189	240	256	137	141
20	MVZ:Bird:179448	Oregon	Lake	209	229	181	181	152	168	200	208	194	202	161	173	183	195	150	170	257	269	189	209	236	260	141	145
20	MVZ:Bird:180277	Oregon	Lake	213	217	177	177	156	164	188	200	186	190	161	169	183	191	162	166	253	265	169	185	224	264	145	149
20	MVZ:Bird:180278	Oregon	Lake	217	233	177	181	152	160	196	208	198	226	161	173	191	199	158	162	253	257	185	185	244	248	141	145
20	MVZ:Bird:180279	Oregon	Lake	229	237	173	185	152	168	188	200	190	194	157	157	187	187	146	158	253	257	173	177	224	248	133	145
20	MVZ:Bird:180280	Oregon	Lake	221	233	169	193	152	156	192	208	182	202	157	173	191	191	166	170	261	265	201	209	220	264	137	141
20	MVZ:Bird:180281	Oregon	Lake	229	229	177	189	164	164	204	208	182	186	157	165	187	191	166	166	257	261	185	189	256	256	141	145
20	MVZ:Bird:180282	Oregon	Lake	217	245	173	177	152	152	188	200	186	194	161	165	183	187	166	170	265	265	193	197	248	260	133	145
20	MVZ:Bird:180283	Oregon	Lake	229	253	181	185	164	168	188	204	186	202	161	161	187	199	166	170	261	269	189	209	256	260	133	149
20	MVZ:Bird:180284	Oregon	Lake	233	233	177	181	152	172	192	208	186	194	161	161	183	199	154	170	261	265	169	189	252	260	133	141
20	MVZ:Bird:180285	Oregon	Lake	225	229	177	185	152	168	200	208	186	222	157	169	183	191	158	162	257	261	177	201	252	256	141	145
20	MVZ:Bird:180286	Oregon	Lake	217	237	173	173	164	168	196	200	198	202	161	165	183	199	162	162	265	265	181	201	240	252	145	149
20	MVZ:Bird:180287	Oregon	Lake	217	241	169	177	160	164	196	196	186	186	169	177	179	195	162	162	261	265	181	185	224	252	133	145
20	MVZ:Bird:180288	Oregon	Lake	241	253	173	173	152	172	200	212	190	202	161	169	179	183	166	170	257	257	189	209	256	268	137	137
20	MVZ:Bird:180289	Oregon	Lake	237	237	177	177	164	168	196	196	182	182	161	161	183	191	162	170	261	265	181	189	252	256	141	149
20	MVZ:Bird:180290	Oregon	Lake	221	237	169	173	152	156	184	200	190	202	165	169	179	183	170	174	257	265	189	189	224	224	145	145
20	MVZ:Bird:180291	Oregon	Lake	237	237	177	185	152	160	200	208	190	198	161	161	167	183	162	170	261	261	185	189	224	240	137	137
21	MVZ:Bird:177326	Oregon	Klamath	225	229	181	185	160	168	188	212	182	182	169	173	199	203	166	174	261	265	181	189	256	260	137	137
21	MVZ:Bird:177327	Oregon	Klamath	221	221	177	177	156	168	192	200	182	190	157	173	187	191	162	166	249	265	181	193	248	252	137	145
21	MVZ:Bird:177328	Oregon	Klamath	217	221	177	181	160	160	192	204	182	210	153	161	187	215	162	166	261	265	185	189	256	260	141	145
21	MVZ:Bird:177329	Oregon	Klamath	217	237	181	185	152	152	196	196	190	190	157	161	183	187	170	170	257	261	177	181	260	264	133	145
21	MVZ:Bird:177330	Oregon	Klamath	229	257	177	185	152	164	196	204	182	190	165	165	187	187	166	170	253	257	173	181	220	252	141	145
21	MVZ:Bird:177957	Oregon	Klamath	249	261	173	177	152	160	204	212	190	206	141	157	187	199	166	170	261	265	185	193	252	256	141	145
21	MVZ:Bird:177958	Oregon	Klamath	205	241	181	181	160	176	192	216	190	206	161	169	199	203	170	170	265	273	181	189	256	268	137	145
22	MVZ:Bird:177959	California	Siskiyou	237	261	177	181	152	152	188	196	182	202	161	169	187	187	166	174	261	261	189	189	260	272	137	141
22	MVZ:Bird:177960	California	Siskiyou	209	233	169	177	152	152	204	204	186	186	157	161	183	183	162	162	257	257	181	181	244	256	145	145
22	MVZ:Bird:177961	California	Siskiyou	237	245	177	181	152	164	196	200	194	206	161	165	179	183	158	162	257	269	181	193	256	260	137	149
22	MVZ:Bird:177962	California	Siskiyou	213	217	177	189	152	152	192	192	190	202	153	161	187	203	162	162	261	261	185	201	232	252	137	145
22	MVZ:Bird:177963	California	Siskiyou	237	237	169	181	160	160	200	200	206	230	153	157	179	191	162	170	261	265	181	189	224	248	137	149
22	MVZ:Bird:177964	California	Siskiyou	205	213	173	173	152	156	196	204	198	202	157	169	195	199	162	162	257	265	181	181	240	252	137	149
22	MVZ:Bird:177965	California	Siskiyou	229	229	181	185	156	160	192	200	186	202	161	161	183	195	158	162	261	269	185	189	252	260	137	141
22	MVZ:Bird:177966	California	Siskiyou	213	241	181	181	152	164	192	200	190	202	161	161	187	187	162	166	257	257	185	205	256	260	133	145
22	MVZ:Bird:177967	California	Siskiyou	225	257	177	185	152	164	196	200	182	182	161	161	183	203	146	166	261	269	181	189	248	252	137	137
22	MVZ:Bird:177968	California	Siskiyou	213	233	173	189	152	156	196	204	186	202	157	169	195	199	162	166	261	265	181	185	252	252	141	141
22	MVZ:Bird:177969	California	Siskiyou	241	241	173	173	160	164	200	204	194	206	161	169	183	187	158	162	261	261	189	193	244	252	149	153
22	MVZ:Bird:180292	California	Siskiyou	221	221	181	185	152	156	200	204	182	186	177	177	191	195	162	162	253	257	169	189	220	224	145	149
23	MVZ:Bird:177255	California	Modoc	225	229	173	185	152	164	180	200	206	226	153	161	187	199	162	166	257	261	185	205	224	228	141	145
23	MVZ:Bird:177256	California	Modoc	197	245	181	185	160	160	192	200	182	190	157	161	191	191	166	170	261	261	205	205	240	264	145	149
23	MVZ:Bird:177257	California	Modoc	237	253	181	185	152	152	196	200	186	194	161	165	183	187	162	166	257	261	185	205	244	264	141	145
23	MVZ:Bird:179181	California	Modoc	221	225	181	181	152	168	200	204	182	186	161	165	183	191	158	162	261	265	189	189	256	260	137	137
23	MVZ:Bird:179182	California	Modoc	225	237	185	185	160	168	192	200	182	190	157	161	167	191	166	166	257	261	197	205	232	256	141	141
24	MVZ:Bird:177970	California	Modoc	221	225	173	185	164	168	204	216	186	222	161	169	187	191	162	162	265	269	185	185	252	260	137	141
24	MVZ:Bird:177971	California	Modoc	237	245	173	185	152	168	196	196	182	186	165	169	187	191	158	170	261	265	177	185	252	268	137	137
24	MVZ:Bird:177972	California	Modoc	209	237	181	185	152	172	196	204	182	182	165	169	187	187	162	170	261	269	189	201	224	268	141	149
24	MVZ:Bird:177973	California	Modoc	233	233	181	185	164	164	184	200	186	202	161	161	183	187	158	170	265	265	189	189	260	260	137	149
24	MVZ:Bird:177974	California	Modoc	217	229	173	177	152	164	192	208	182	230	161	161	187	191	166	166	257	261	169	189	224	256	133	137
24	MVZ:Bird:177975	California	Modoc	217	225	181	181	160	168	196	200	182	194	161	161	195	195	158	162	261	265	189	213	256	260	145	145
24	MVZ:Bird:177976	California	Modoc	229	241	177	189	160	160	192	196	182	186	157	161	187	191	162	166	257	265	189	197	256	260	137	149
24	MVZ:Bird:177977	California	Modoc	221	233	173	181	152	160	196	196	182	194	165	169	187	191	170	178	269	269	185	189	252	256	145	149
24	MVZ:Bird:177978	California	Modoc	197	209	181	189	164	172	192	204	182	186	161	169	187	187	170	174	265	265	189	201	224	256	141	145
24	MVZ:Bird:179174	California	Modoc	225	253	181	185	160	160	204	204	190	202	161	161	187	187	158	170	257	261	185	193	248	260	137	149
24	MVZ:Bird:179175	California	Modoc	225	225	177	177	160	164	200	204	182	214	153	157	195	195	166	166	261	269	193	213	244	268	145	149
24	MVZ:Bird:179176	California	Modoc	213	221	177	185	152	160	204	204	186	202	157	161	183	199	162	170	257	257	177	189	256	264	137	145
24	MVZ:Bird:179177	California	Modoc	213	221	181	185	152	152	200	204	182	186	153	161	187	191	162	174	265	265	173	189	244	256	137	141
24	MVZ:Bird:179178	California	Modoc	229	237	173	185	156	156	200	200	190	202	157	161	167	187	162	166	253	261	177	189	252	256	149	149
24	MVZ:Bird:179179	California	Modoc	225	241	173	185	160	172	188	200	202	222	161	173	183	187	166	174	249	257	189	213	260	264	133	145
24	MVZ:Bird:179180	California	Modoc	213	229	173	181	152	160	192	200	182	186	161	161	183	187	162	166	257	261	185	193	244	252	137	141
25	MVZ:Bird:182214	California	Lassen	217	237	181	181	152	152	200	200	186	206	161	169	183	187	162	162	257	269	--	--	244	252	133	141
25	MVZ:Bird:182215	California	Lassen	229	233	173	185	152	160	196	200	182	190	161	161	183	191	166	166	257	273	189	209	224	260	133	145
25	MVZ:Bird:182216	California	Lassen	221	237	169	177	152	152	196	204	190	194	153	169	175	183	162	170	261	265	185	185	256	256	145	149
25	MVZ:Bird:182217	California	Lassen	237	649	177	185	152	156	200	204	190	210	153	161	179	191	162	170	261	265	189	189	264	264	133	145
26	MVZ:Bird:179194	California	Plumas	233	237	177	177	152	168	168	204	186	202	161	173	183	187	154	162	253	261	181	189	244	252	137	145
26	MVZ:Bird:179195	California	Plumas	237	237	177	177	152	152	200	200	186	206	161	161	179	183	166	166	253	257	189	209	224	256	149	149
26	MVZ:Bird:179196	California	Plumas	241	245	177	185	156	164	196	196	190	206	161	169	179	191	158	162	257	261	189	205	224	256	141	145
26	MVZ:Bird:179197	California	Plumas	229	229	185	185	152	164	188	200	190	202	161	177	183	187	170	174	261	265	181	209	252	252	137	149
26	MVZ:Bird:179198	California	Plumas	217	221	185	189	152	160	192	200	186	186	141	161	187	187	158	162	261	265	177	213	224	224	141	141
26	MVZ:Bird:179199	California	Plumas	233	237	181	185	160	168	200	212	202	202	161	169	191	191	166	166	257	261	189	189	236	256	137	141
26	MVZ:Bird:179200	California	Plumas	213	225	173	189	152	156	196	204	182	206	157	165	183	187	170	178	261	261	189	197	248	252	137	137
26	MVZ:Bird:179201	California	Plumas	217	245	173	181	152	152	192	196	190	226	149	161	191	211	166	166	253	261	189	189	244	244	137	145
26	MVZ:Bird:179202	California	Plumas	237	237	173	173	160	164	192	200	182	202	165	169	187	191	166	166	261	261	177	181	232	252	137	141
26	MVZ:Bird:179203	California	Plumas	221	225	173	181	152	168	196	200	206	230	157	161	183	187	162	174	265	265	205	209	248	256	141	145
26	MVZ:Bird:179204	California	Plumas	217	217	173	177	152	160	204	208	186	186	165	165	183	183	158	170	257	269	181	189	224	256	137	149
26	MVZ:Bird:179783	California	Plumas	225	233	173	185	152	172	196	200	186	190	157	165	183	191	162	166	253	265	173	213	224	260	133	149
26	MVZ:Bird:179784	California	Plumas	209	225	177	181	152	156	200	200	186	202	161	165	179	179	162	170	257	257	169	189	224	236	141	149
26	MVZ:Bird:179785	California	Plumas	221	237	173	185	152	152	200	212	206	230	157	165	187	195	162	162	253	265	181	189	224	248	137	141
26	MVZ:Bird:179786	California	Plumas	229	249	177	181	164	164	192	204	182	186	161	165	183	187	166	170	261	265	185	201	248	256	137	149
27	MVZ:Bird:177839	California	Sierra	217	249	177	185	156	160	196	200	202	222	149	153	191	191	158	170	261	261	185	189	236	256	133	149
27	MVZ:Bird:177840	California	Sierra	233	249	173	189	152	164	188	196	182	222	165	169	183	187	162	166	261	261	185	193	252	256	141	141
27	MVZ:Bird:177841	California	Sierra	225	237	181	193	152	152	200	204	202	202	153	165	191	203	166	170	265	269	181	197	224	256	137	145
27	MVZ:Bird:177842	California	Sierra	201	221	185	189	152	152	200	204	186	190	161	161	191	195	166	166	261	269	177	189	260	268	137	149
27	MVZ:Bird:177843	California	Sierra	245	245	173	189	160	172	192	204	186	202	157	169	183	191	162	166	253	261	189	201	224	264	133	137
27	MVZ:Bird:177844	California	Sierra	241	257	177	181	164	168	192	204	186	202	161	161	187	191	162	170	261	265	193	197	236	252	137	141
27	MVZ:Bird:177845	California	Sierra	233	249	181	185	160	168	196	196	198	230	165	169	179	187	166	170	257	269	181	193	252	256	133	141
27	MVZ:Bird:177846	California	Sierra	221	229	177	181	152	156	188	196	182	202	161	169	183	195	166	166	261	269	185	185	224	260	145	145
27	MVZ:Bird:177847	California	Sierra	249	265	173	185	160	168	196	208	202	230	153	169	179	187	162	166	249	261	181	201	256	260	133	141
27	MVZ:Bird:177848	California	Sierra	225	253	173	177	152	156	192	200	182	202	165	169	179	187	170	174	253	257	173	185	256	256	133	141
27	MVZ:Bird:177849	California	Sierra	225	257	173	181	152	152	204	204	186	202	161	169	187	191	162	170	261	261	169	189	256	260	137	141
27	MVZ:Bird:177850	California	Sierra	245	253	169	185	156	164	200	208	186	222	161	165	179	183	162	166	257	261	169	189	256	264	145	145
27	MVZ:Bird:177851	California	Sierra	213	237	181	185	152	152	200	204	182	194	161	165	183	191	162	170	261	261	181	185	256	264	149	149
27	MVZ:Bird:177852	California	Sierra	225	241	185	189	152	156	200	200	182	202	161	165	179	187	154	178	265	265	181	189	248	260	141	141
27	MVZ:Bird:177853	California	Sierra	225	241	181	189	152	164	196	200	194	202	153	157	183	191	162	166	261	261	169	185	224	260	133	137
27	MVZ:Bird:177854	California	Sierra	221	225	181	185	152	160	192	200	182	206	157	161	183	187	162	170	257	261	185	209	224	248	141	145
28	MVZ:Bird:180005	California	El Dorado	225	241	169	177	172	172	188	208	186	190	153	161	187	191	170	170	257	261	185	189	248	256	133	149
28	MVZ:Bird:180006	California	El Dorado	229	237	181	185	152	152	192	200	186	222	153	165	183	191	170	170	265	265	181	197	232	248	137	141
28	MVZ:Bird:180007	California	El Dorado	213	221	169	181	152	156	192	196	202	202	165	165	191	191	166	170	261	265	181	193	224	264	141	145
28	MVZ:Bird:180008	California	El Dorado	237	245	181	185	152	160	196	204	202	230	161	165	187	191	154	166	261	265	185	193	260	260	137	141
28	MVZ:Bird:180009	California	El Dorado	209	237	177	185	152	160	196	204	182	202	141	157	187	187	162	166	257	261	181	213	248	252	141	141
28	MVZ:Bird:180010	California	El Dorado	221	225	169	177	164	164	196	200	202	222	157	165	179	191	170	170	253	265	185	209	224	252	141	141
28	MVZ:Bird:180011	California	El Dorado	217	233	177	181	152	164	192	196	186	202	161	161	179	199	158	162	257	265	185	189	256	264	141	141
28	MVZ:Bird:180012	California	El Dorado	237	245	185	189	148	168	192	200	222	226	161	161	187	191	170	170	241	261	181	181	244	260	133	141
28	MVZ:Bird:180013	California	El Dorado	225	225	177	185	152	168	200	200	186	186	169	169	183	187	166	170	253	257	189	193	244	260	137	145
28	MVZ:Bird:180014	California	El Dorado	229	233	181	185	152	152	192	208	186	202	161	161	183	183	162	166	253	265	177	189	248	256	145	145
28	MVZ:Bird:180015	California	El Dorado	217	241	173	181	160	172	208	208	186	202	169	169	187	195	158	162	261	273	177	213	228	260	141	149
28	MVZ:Bird:180016	California	El Dorado	217	253	173	185	152	152	192	196	182	206	161	161	179	183	162	170	261	269	185	185	224	256	137	141
28	MVZ:Bird:180017	California	El Dorado	209	245	177	177	148	152	196	208	182	186	153	169	183	191	166	166	257	261	169	189	236	256	133	145
28	MVZ:Bird:180018	California	El Dorado	241	261	181	185	152	152	196	204	202	202	149	157	187	187	158	166	261	265	185	213	248	252	141	149
28	MVZ:Bird:180019	California	El Dorado	233	237	185	185	148	152	196	196	182	186	165	165	183	199	166	170	253	265	185	189	260	264	137	141
28	MVZ:Bird:180020	California	El Dorado	233	233	181	181	152	160	180	200	186	202	165	173	179	203	170	170	257	261	181	181	252	252	137	149
28	MVZ:Bird:180021	California	El Dorado	225	249	181	185	152	152	200	204	182	202	153	165	191	203	166	166	261	261	181	189	256	272	137	145
28	MVZ:Bird:180022	California	El Dorado	213	237	177	185	152	156	196	200	186	222	165	169	187	191	150	158	261	265	185	185	256	256	133	137
28	MVZ:Bird:180023	California	El Dorado	221	241	185	185	156	160	192	200	182	202	165	169	187	187	158	162	253	261	197	209	256	264	137	145
28	MVZ:Bird:180024	California	El Dorado	205	237	173	177	164	164	192	204	202	202	149	161	183	195	158	174	253	257	189	201	260	260	137	141
29	MVZ:Bird:180293	California	Tuolumne	237	245	185	193	152	160	196	196	222	226	161	161	183	191	158	162	253	261	189	193	248	268	141	157
29	MVZ:Bird:180294	California	Tuolumne	225	241	173	177	156	168	192	200	222	230	161	169	183	191	158	158	265	265	181	181	248	252	141	145
29	MVZ:Bird:180295	California	Tuolumne	225	249	185	189	152	160	196	200	186	202	161	161	191	195	158	158	257	261	189	189	244	256	149	149
29	MVZ:Bird:180296	California	Tuolumne	217	253	173	181	156	160	192	204	182	202	153	157	183	187	158	162	257	261	181	201	244	244	145	149
29	MVZ:Bird:180297	California	Tuolumne	241	245	185	189	152	156	196	204	186	206	165	165	183	187	158	166	261	269	181	189	256	264	133	149
29	MVZ:Bird:180298	California	Tuolumne	221	241	181	185	152	164	200	200	182	186	161	165	191	195	166	170	265	265	185	197	252	260	137	137
29	MVZ:Bird:180299	California	Tuolumne	229	233	181	181	152	160	196	204	190	202	165	165	183	187	154	158	261	269	177	181	256	256	137	145
29	MVZ:Bird:180300	California	Tuolumne	229	229	181	185	152	156	192	200	182	202	157	169	179	191	162	166	257	265	181	193	236	252	145	153
29	MVZ:Bird:180301	California	Tuolumne	229	241	169	181	152	160	208	212	182	214	153	161	183	187	158	182	261	269	181	185	244	256	145	149
29	MVZ:Bird:180302	California	Tuolumne	233	253	173	177	156	164	196	208	182	186	165	169	179	187	158	166	261	261	177	189	260	268	137	137
29	MVZ:Bird:180303	California	Tuolumne	213	221	181	185	152	156	188	196	186	226	169	169	183	199	162	170	261	265	189	189	236	252	137	145
29	MVZ:Bird:180304	California	Tuolumne	233	233	173	173	152	152	192	196	190	206	153	165	187	191	162	166	253	265	189	189	252	260	145	149
29	MVZ:Bird:180305	California	Tuolumne	241	253	169	173	152	168	188	200	186	186	153	169	195	195	162	170	261	261	173	185	248	264	141	149
29	MVZ:Bird:180306	California	Tuolumne	221	241	169	181	152	164	196	200	202	218	165	169	187	195	162	166	257	265	185	205	248	264	145	149
29	MVZ:Bird:180307	California	Tuolumne	213	225	169	173	164	164	188	192	186	206	161	161	195	195	162	166	257	261	189	201	236	256	141	141
29	MVZ:Bird:180308	California	Tuolumne	233	241	173	173	152	164	192	196	186	226	161	165	187	187	162	170	257	261	177	185	244	256	141	145
29	MVZ:Bird:180309	California	Tuolumne	217	241	173	185	152	164	196	204	182	198	149	157	183	191	158	166	257	261	189	189	240	252	137	141
30	MVZ:Bird:177674	California	Fresno	225	257	177	185	152	152	196	196	202	226	153	161	187	203	158	174	257	261	181	189	248	264	141	145
30	MVZ:Bird:177675	California	Fresno	209	217	177	185	152	152	184	204	182	238	161	161	187	199	162	162	265	265	189	193	236	268	141	141
30	MVZ:Bird:180240	California	Fresno	217	245	181	185	152	164	200	200	182	206	157	165	175	203	154	170	257	261	181	189	232	248	129	157
30	MVZ:Bird:180241	California	Fresno	209	253	181	189	164	164	192	200	202	230	165	169	199	203	154	158	257	265	181	189	232	268	137	141
30	MVZ:Bird:180242	California	Fresno	229	237	185	185	152	152	196	200	190	222	165	169	187	191	166	166	265	265	197	205	260	264	141	149
30	MVZ:Bird:180243	California	Fresno	233	241	177	185	152	156	196	204	190	234	169	169	187	195	166	170	257	261	181	185	248	264	137	145
30	MVZ:Bird:180244	California	Fresno	221	221	173	173	152	156	200	200	182	182	157	161	187	203	166	174	261	265	189	217	256	264	137	141
30	MVZ:Bird:180245	California	Fresno	217	237	169	169	160	160	200	200	182	214	149	161	183	187	158	162	261	265	185	189	232	260	137	149
30	MVZ:Bird:180246	California	Fresno	229	245	181	181	152	152	192	196	182	194	161	165	187	187	166	170	261	265	189	197	224	256	141	149
30	MVZ:Bird:180247	California	Fresno	221	245	173	173	152	160	192	196	202	202	157	165	191	195	146	162	261	273	181	189	224	264	141	145
30	MVZ:Bird:180248	California	Fresno	241	241	185	189	152	156	200	200	182	226	161	161	187	199	166	170	257	257	193	209	252	268	137	153
30	MVZ:Bird:180249	California	Fresno	237	245	181	185	152	164	180	180	206	230	161	161	191	191	158	170	257	265	181	189	248	252	141	157
30	MVZ:Bird:180250	California	Fresno	229	237	181	185	152	160	192	192	202	230	161	165	191	195	162	170	257	261	169	193	232	248	133	145
30	MVZ:Bird:180251	California	Fresno	233	245	181	193	152	152	192	196	186	202	169	169	179	199	166	170	257	269	185	185	256	268	133	137
30	MVZ:Bird:180252	California	Fresno	209	217	169	181	156	160	192	196	186	190	161	169	191	199	170	174	257	261	189	193	252	264	133	137
30	MVZ:Bird:180253	California	Fresno	221	225	173	181	152	152	196	204	206	206	161	165	175	191	154	162	261	269	181	205	260	264	145	149
30	MVZ:Bird:180254	California	Fresno	213	233	177	177	152	156	200	208	190	206	149	169	183	191	166	174	261	265	177	189	256	264	145	145
30	MVZ:Bird:180255	California	Fresno	229	233	181	185	160	164	192	208	186	202	165	169	183	187	166	170	261	269	177	181	244	248	145	145
30	MVZ:Bird:180256	California	Fresno	241	253	173	185	152	164	196	200	182	186	145	173	191	203	166	170	249	265	189	193	236	256	145	149
30	MVZ:Bird:180257	California	Fresno	217	237	181	189	160	164	196	208	186	206	161	169	175	191	170	170	261	261	185	185	232	256	141	141
30	MVZ:Bird:180258	California	Fresno	213	233	185	185	152	164	204	212	182	202	161	161	179	187	142	158	253	265	185	189	256	260	145	149
30	MVZ:Bird:180259	California	Fresno	241	241	169	189	156	160	192	200	182	230	161	165	179	183	158	174	261	261	189	189	240	260	137	141
31	MVZ:Bird:191165	California	Tulare	233	245	181	181	152	168	196	200	198	198	165	169	191	191	162	162	253	261	185	189	224	232	145	149
31	MVZ:Bird:191166	California	Tulare	221	245	173	173	152	152	196	204	190	230	157	161	191	195	166	166	257	261	177	205	248	252	145	153
31	MVZ:Bird:191167	California	Tulare	229	233	177	189	156	164	196	208	182	182	157	165	183	183	170	170	261	265	177	189	252	256	137	149
31	MVZ:Bird:191168	California	Tulare	245	253	177	185	152	160	192	200	202	206	149	153	183	183	162	166	261	265	181	185	240	248	141	145
31	MVZ:Bird:191169	California	Tulare	221	245	177	181	152	160	200	204	198	202	149	169	183	191	158	162	253	273	189	209	232	244	145	145
31	MVZ:Bird:191170	California	Tulare	237	237	177	181	152	152	196	196	186	214	157	161	183	183	162	166	261	261	185	185	224	260	141	145
31	MVZ:Bird:191171	California	Tulare	213	237	177	181	152	152	196	208	190	202	157	161	183	183	166	166	265	265	185	205	256	260	141	145
31	MVZ:Bird:191172	California	Tulare	229	233	173	185	164	168	188	200	186	194	153	161	179	191	162	166	261	265	193	205	256	260	141	145
31	MVZ:Bird:191173	California	Tulare	241	249	181	181	148	152	200	208	182	230	161	169	195	195	158	166	257	265	185	189	224	260	133	149
31	MVZ:Bird:191174	California	Tulare	225	245	173	185	164	168	196	208	202	206	165	165	183	203	158	166	253	261	189	205	220	224	137	141
31	MVZ:Bird:191175	California	Tulare	225	241	177	189	152	160	192	204	186	222	161	165	179	195	162	166	261	261	181	189	224	260	141	141
31	MVZ:Bird:191176	California	Tulare	225	237	177	189	152	156	192	192	186	222	157	161	179	195	162	166	261	261	181	181	224	260	133	141
31	MVZ:Bird:191177	California	Tulare	225	233	173	181	148	152	192	196	186	206	153	161	191	195	166	174	265	269	181	189	248	264	145	149
32	MVZ:Bird:177855	Nevada	Carson City	249	261	169	181	152	152	188	192	206	222	165	169	183	191	162	162	261	265	181	197	260	260	137	137
32	MVZ:Bird:177856	Nevada	Carson City	209	213	173	185	160	172	204	208	202	222	161	169	187	191	162	170	261	265	173	185	236	244	137	145
32	MVZ:Bird:177857	Nevada	Carson City	229	241	177	181	160	164	204	208	226	230	161	169	191	203	162	166	261	273	185	209	224	248	133	141
32	MVZ:Bird:177858	Nevada	Carson City	241	253	181	185	152	160	196	204	206	206	153	161	179	183	162	170	257	261	185	217	248	264	141	141
32	MVZ:Bird:177859	Nevada	Carson City	229	233	173	173	168	172	200	200	186	226	153	161	183	187	166	170	253	257	181	189	240	260	137	141
32	MVZ:Bird:177860	Nevada	Douglas	225	249	177	181	160	168	196	200	186	222	161	161	183	183	158	162	257	269	189	209	248	260	141	149
32	MVZ:Bird:177861	Nevada	Douglas	217	249	181	181	152	160	196	204	186	222	157	165	183	199	158	162	257	257	181	185	252	256	141	141
32	MVZ:Bird:177862	Nevada	Douglas	221	241	181	185	152	160	196	200	186	202	161	165	187	187	166	170	261	265	181	201	232	260	141	145
32	MVZ:Bird:177863	Nevada	Douglas	241	253	177	185	152	156	196	200	186	194	161	165	187	195	166	166	261	265	189	193	224	244	133	133
32	MVZ:Bird:177864	Nevada	Douglas	229	241	173	181	152	152	192	196	194	206	157	165	179	191	162	166	265	269	177	197	252	256	141	149
32	MVZ:Bird:180031	Nevada	Carson City	225	245	177	185	160	160	200	204	202	214	153	169	183	187	170	170	265	269	185	205	252	256	141	141
32	MVZ:Bird:180032	Nevada	Carson City	225	257	177	189	152	160	200	200	182	190	157	161	187	187	162	166	261	265	181	185	260	264	141	149
32	MVZ:Bird:180033	Nevada	Carson City	233	237	181	185	152	168	200	204	182	190	165	165	187	187	162	170	261	269	177	201	224	232	137	141
32	MVZ:Bird:180034	Nevada	Carson City	217	245	173	181	152	168	192	200	202	202	165	169	191	195	158	162	261	265	177	181	256	268	141	149
32	MVZ:Bird:180035	Nevada	Carson City	217	225	181	181	152	152	196	200	182	202	157	161	191	191	162	166	261	261	185	201	232	268	141	141
32	MVZ:Bird:180036	Nevada	Carson City	229	241	173	185	152	160	196	204	182	202	157	165	191	195	158	162	257	261	185	193	232	264	133	141
32	MVZ:Bird:180037	Nevada	Carson City	197	225	181	185	152	152	184	196	182	186	157	161	187	191	162	170	241	261	185	201	260	268	141	141
32	MVZ:Bird:180038	Nevada	Carson City	233	241	185	185	156	168	200	208	186	190	161	161	187	195	166	170	257	261	185	197	256	256	133	141
32	MVZ:Bird:180039	Nevada	Carson City	217	225	177	181	152	152	200	208	202	234	157	161	191	191	166	170	261	261	185	185	232	252	141	141
33	MVZ:Bird:179121	California	Alpine	217	249	173	181	168	172	200	200	182	230	161	161	179	195	158	162	261	265	205	205	252	256	137	149
33	MVZ:Bird:179122	California	Alpine	225	237	181	181	164	168	200	208	190	202	161	169	191	195	154	162	261	277	185	189	224	256	141	145
33	MVZ:Bird:179123	California	Alpine	221	233	169	181	152	160	196	208	182	202	157	165	183	191	158	170	261	261	169	177	252	260	141	145
33	MVZ:Bird:179124	California	Alpine	233	237	173	185	164	168	192	204	202	222	169	169	183	187	166	170	261	261	201	205	256	260	129	149
33	MVZ:Bird:179125	California	Alpine	233	237	181	185	156	156	200	200	190	202	161	161	179	191	158	162	257	257	173	185	236	248	145	149
33	MVZ:Bird:179126	California	Alpine	237	237	177	185	152	164	192	196	206	222	157	161	183	199	158	166	253	257	181	193	236	244	133	137
33	MVZ:Bird:179127	California	Alpine	237	253	173	181	168	168	200	200	186	226	157	169	187	191	162	166	261	261	185	205	244	256	133	141
33	MVZ:Bird:179128	California	Alpine	229	237	177	185	152	164	196	200	182	186	161	165	191	199	170	174	253	261	169	185	240	260	137	137
33	MVZ:Bird:179129	California	Alpine	249	253	181	181	152	168	188	192	190	218	161	161	191	203	170	170	257	265	169	185	224	256	137	145
33	MVZ:Bird:180025	California	Alpine	249	257	173	181	164	168	196	204	182	222	149	161	179	187	162	174	257	261	189	205	224	256	137	137
33	MVZ:Bird:180026	California	Alpine	237	249	169	185	152	156	196	204	182	202	153	169	183	199	162	170	261	269	169	209	248	256	137	137
33	MVZ:Bird:180027	California	Alpine	217	233	181	185	152	160	200	204	182	186	153	169	183	191	162	166	257	269	189	209	240	256	133	149
33	MVZ:Bird:180028	California	Alpine	225	233	173	185	152	152	204	204	186	206	161	161	187	187	162	166	265	269	181	197	252	264	133	149
33	MVZ:Bird:180029	California	Alpine	233	237	169	189	152	152	188	208	186	202	169	173	195	195	162	174	253	269	181	193	224	268	137	145
33	MVZ:Bird:180030	California	Alpine	225	225	169	185	164	164	196	200	186	186	157	165	183	187	170	170	261	261	169	185	244	268	141	149
34	MVZ:Bird:180312	California	Mono	225	237	177	181	152	152	192	192	182	222	161	165	187	195	166	166	253	257	185	189	244	248	133	141
34	MVZ:Bird:180313	California	Mono	241	257	173	177	152	152	200	204	182	214	157	165	187	191	166	170	257	269	169	181	228	256	141	145
34	MVZ:Bird:180314	California	Mono	229	245	185	185	156	168	192	204	202	206	161	161	191	203	162	166	257	265	185	185	228	244	141	149
34	MVZ:Bird:180315	California	Mono	221	233	177	181	160	164	196	200	182	222	161	169	187	187	162	166	261	261	177	201	252	256	137	141
34	MVZ:Bird:180316	California	Mono	229	245	185	185	152	152	196	196	202	206	165	169	183	191	146	170	257	269	177	189	256	268	141	141
34	MVZ:Bird:180317	California	Mono	233	237	185	185	152	156	200	208	186	202	149	153	183	191	162	170	257	257	173	197	220	224	141	141
34	MVZ:Bird:180318	California	Mono	233	237	173	185	152	156	192	192	186	202	149	153	179	191	162	170	257	257	173	189	224	252	133	137
34	MVZ:Bird:180319	California	Mono	237	253	181	181	152	164	192	212	186	202	161	165	187	199	162	166	265	265	181	193	236	256	141	149
34	MVZ:Bird:180320	California	Mono	233	245	185	185	152	152	192	208	202	206	149	161	179	191	162	166	257	261	189	189	252	256	141	149
34	MVZ:Bird:180321	California	Mono	237	249	181	193	152	156	192	200	186	202	161	165	191	203	162	166	261	269	189	193	252	256	141	149
34	MVZ:Bird:180322	California	Mono	229	233	177	177	152	164	200	204	202	206	153	165	175	191	158	170	265	265	189	193	220	252	137	141
34	MVZ:Bird:180323	California	Mono	217	253	177	181	152	172	192	192	182	186	161	177	175	195	170	170	265	273	177	213	232	260	137	137
34	MVZ:Bird:180324	California	Mono	237	261	181	185	156	164	200	200	186	206	153	157	183	203	162	166	265	269	177	185	248	256	145	145
34	MVZ:Bird:180325	California	Mono	253	257	173	185	152	156	188	204	190	206	161	161	187	191	166	166	249	261	181	213	240	260	141	141
34	MVZ:Bird:180326	California	Mono	213	233	181	185	152	168	196	196	202	222	161	161	183	195	166	170	257	269	189	189	236	264	145	145
34	MVZ:Bird:180327	California	Mono	225	225	177	185	152	164	196	200	186	202	165	169	183	183	170	170	261	261	173	189	244	264	137	141
34	MVZ:Bird:181952	California	Mono	205	249	169	181	160	160	192	196	186	222	161	169	179	191	158	166	261	277	169	189	240	252	133	141
34	MVZ:Bird:182907	California	Mono	221	225	177	185	152	160	192	196	182	186	161	165	183	199	162	162	265	269	181	189	256	268	137	145
35	MVZ:Bird:177805	Nevada	Douglas	245	253	181	181	152	152	200	208	182	202	161	165	183	187	162	166	253	261	177	189	248	256	133	145
35	MVZ:Bird:177806	Nevada	Douglas	225	245	177	181	152	152	200	200	186	214	165	165	187	191	158	170	257	261	185	185	252	256	145	149
35	MVZ:Bird:177807	Nevada	Douglas	225	225	169	185	152	152	192	200	182	202	161	169	187	199	162	162	261	273	189	193	224	260	137	149
35	MVZ:Bird:177808	Nevada	Douglas	225	245	181	181	152	152	196	200	226	230	161	165	183	203	166	170	253	261	185	189	244	264	137	149
35	MVZ:Bird:177809	Nevada	Douglas	217	225	173	177	152	160	196	204	182	186	157	161	183	187	158	158	261	265	185	185	232	252	141	149
35	MVZ:Bird:177810	Nevada	Douglas	241	261	173	185	152	152	200	200	182	186	161	165	187	203	166	170	265	269	185	189	244	268	141	145
35	MVZ:Bird:177811	Nevada	Douglas	221	225	185	185	152	152	196	196	226	234	149	153	183	195	162	170	261	265	185	189	224	252	145	149
35	MVZ:Bird:177812	Nevada	Douglas	225	229	173	181	156	160	196	204	218	230	157	165	183	199	162	166	261	261	169	201	224	260	137	145
35	MVZ:Bird:177813	Nevada	Douglas	237	241	173	181	152	152	208	208	186	186	157	161	191	207	166	174	253	261	201	205	224	248	141	149
35	MVZ:Bird:177814	Nevada	Douglas	217	233	173	185	152	164	196	204	182	230	157	169	183	191	166	166	261	277	185	189	244	248	145	149
35	MVZ:Bird:177815	Nevada	Douglas	225	253	177	185	160	164	196	200	190	202	169	173	183	195	158	174	257	265	177	189	244	256	133	137
35	MVZ:Bird:177816	Nevada	Douglas	221	229	181	181	156	164	196	204	186	202	153	161	187	187	158	174	265	269	189	197	248	252	141	145
35	MVZ:Bird:177817	Nevada	Douglas	229	257	169	185	152	152	192	208	202	210	169	173	195	195	158	162	261	265	189	205	224	252	141	145
35	MVZ:Bird:177818	Nevada	Douglas	233	241	185	185	152	164	200	204	186	190	153	165	187	191	162	174	265	273	189	205	244	252	137	157
35	MVZ:Bird:177819	Nevada	Douglas	221	237	181	181	164	172	192	196	190	206	153	169	187	199	170	174	261	269	181	185	240	248	133	141
35	MVZ:Bird:177820	Nevada	Douglas	229	261	181	185	152	168	192	208	182	226	161	169	179	183	158	166	257	261	181	185	260	260	137	141
35	MVZ:Bird:177821	Nevada	Douglas	221	229	173	185	152	172	196	196	222	234	161	161	183	187	166	170	257	265	181	181	240	264	145	153
35	MVZ:Bird:177822	Nevada	Douglas	229	237	169	181	160	164	192	208	186	206	161	161	187	187	162	170	257	265	185	189	256	268	137	141
35	MVZ:Bird:177823	Nevada	Douglas	229	241	181	181	160	168	196	208	186	202	161	169	187	199	166	170	257	265	185	205	244	248	137	137
35	MVZ:Bird:177824	Nevada	Douglas	197	225	173	177	160	164	200	200	186	194	153	165	187	187	158	158	257	261	181	193	224	256	137	137
35	MVZ:Bird:178462	Nevada	Douglas	225	257	185	189	152	160	196	208	206	226	161	161	187	195	154	166	261	261	185	189	256	256	133	141
35	MVZ:Bird:178463	Nevada	Douglas	233	241	173	185	156	160	196	200	186	206	165	169	187	191	170	170	257	261	189	201	236	248	137	141
35	MVZ:Bird:178464	Nevada	Douglas	225	249	173	181	152	152	188	200	194	206	165	169	179	199	162	166	257	257	193	197	252	264	133	145
35	MVZ:Bird:178465	Nevada	Douglas	237	241	181	185	152	152	188	196	190	206	157	161	183	191	162	166	253	261	193	197	248	264	153	153
35	MVZ:Bird:178466	Nevada	Douglas	245	253	181	181	160	164	200	200	190	202	161	161	195	203	166	170	265	265	169	205	252	268	141	149
35	MVZ:Bird:178467	Nevada	Douglas	237	257	173	177	156	160	196	200	186	194	157	169	183	183	158	170	257	265	177	181	224	248	141	145
35	MVZ:Bird:178468	Nevada	Douglas	229	245	169	173	152	160	204	208	182	202	153	157	183	183	142	166	257	265	185	189	248	256	141	149
35	MVZ:Bird:178469	Nevada	Douglas	209	245	177	181	152	152	192	192	182	202	145	161	187	187	158	166	265	265	169	205	260	260	149	149
35	MVZ:Bird:178470	Nevada	Douglas	213	237	185	185	152	164	200	208	206	206	165	165	183	187	166	174	261	261	185	185	252	256	137	137
35	MVZ:Bird:178471	Nevada	Douglas	241	257	177	185	152	160	204	204	182	190	--	--	199	199	166	166	--	--	189	189	224	252	137	137
35	MVZ:Bird:178472	Nevada	Douglas	221	241	173	181	152	160	192	196	186	190	157	169	187	187	162	166	257	261	197	201	248	256	137	149
35	MVZ:Bird:178473	Nevada	Douglas	225	233	185	189	164	168	192	200	182	186	161	169	187	187	162	162	253	265	185	189	252	260	141	149
35	MVZ:Bird:178474	Nevada	Douglas	233	237	181	185	164	164	196	200	186	202	157	173	183	183	158	162	257	261	193	205	224	236	133	149
35	MVZ:Bird:178475	Nevada	Douglas	245	257	173	185	152	152	204	204	186	230	161	161	183	203	166	170	257	277	185	185	224	260	133	141
35	MVZ:Bird:178476	Nevada	Douglas	233	233	173	185	156	164	196	196	182	218	161	161	187	187	166	170	265	265	181	193	248	252	137	145
35	MVZ:Bird:178477	Nevada	Douglas	237	245	185	185	160	164	204	204	202	226	165	177	183	195	166	170	261	261	177	185	244	252	133	137
35	MVZ:Bird:178478	Nevada	Douglas	233	241	173	185	160	164	192	204	206	206	161	165	187	191	158	162	253	257	185	205	244	272	137	141
35	MVZ:Bird:178479	Nevada	Douglas	233	253	185	189	152	164	196	204	202	202	149	161	183	191	166	166	261	265	185	189	248	256	141	145
35	MVZ:Bird:178480	Nevada	Douglas	233	245	173	181	152	152	192	208	186	194	157	169	187	187	166	166	257	265	181	185	256	268	141	141
35	MVZ:Bird:178481	Nevada	Douglas	241	241	181	185	156	164	200	208	182	186	161	169	183	191	166	170	257	265	181	185	244	248	141	145
35	MVZ:Bird:178482	Nevada	Douglas	217	217	181	185	160	160	168	204	186	202	161	161	183	211	162	166	257	261	185	193	224	256	137	137
36	MVZ:Bird:177825	Nevada	Lyon	233	257	181	185	152	164	204	204	186	234	157	157	183	187	166	170	257	265	169	189	252	256	141	141
36	MVZ:Bird:177826	Nevada	Lyon	225	241	169	189	152	164	204	212	182	186	141	161	183	187	170	178	261	261	189	205	224	232	145	145
36	MVZ:Bird:177827	Nevada	Lyon	233	249	181	189	152	156	200	208	186	202	157	165	187	207	158	166	253	261	185	185	256	272	141	145
36	MVZ:Bird:177828	Nevada	Lyon	229	249	177	197	156	160	192	196	186	222	153	157	187	191	166	170	253	257	185	185	260	268	137	141
36	MVZ:Bird:177829	Nevada	Lyon	237	245	173	181	152	172	192	200	182	202	161	165	183	187	170	170	257	261	169	201	244	248	141	145
36	MVZ:Bird:177830	Nevada	Lyon	233	237	181	185	152	164	200	200	186	206	161	161	187	187	162	170	257	261	181	205	252	256	141	145
36	MVZ:Bird:177831	Nevada	Lyon	217	229	181	185	156	164	196	204	182	186	169	169	183	191	166	170	261	265	177	181	252	260	137	145
36	MVZ:Bird:177832	Nevada	Lyon	229	241	173	181	156	172	192	192	202	206	157	165	183	191	166	170	257	265	173	201	252	264	133	133
36	MVZ:Bird:177833	Nevada	Lyon	229	249	173	181	152	156	200	204	186	202	153	165	187	203	166	166	257	261	173	201	224	244	141	141
36	MVZ:Bird:177834	Nevada	Lyon	245	261	173	185	152	164	200	208	190	234	161	165	179	187	162	170	257	261	201	209	256	260	141	145
36	MVZ:Bird:177835	Nevada	Lyon	217	241	177	185	152	152	196	204	186	230	165	169	179	187	158	170	257	265	189	197	252	256	133	149
36	MVZ:Bird:178486	Nevada	Lyon	217	265	181	185	156	160	200	208	222	226	157	169	191	191	166	170	261	269	177	213	256	264	141	145
36	MVZ:Bird:178487	Nevada	Lyon	225	257	169	185	152	160	204	204	186	186	153	169	191	191	162	170	257	265	177	189	248	252	133	145
36	MVZ:Bird:178488	Nevada	Lyon	213	237	181	181	152	152	192	200	182	202	157	161	179	187	158	162	257	261	181	201	252	256	133	141
36	MVZ:Bird:178489	Nevada	Lyon	213	241	177	185	152	156	188	204	206	206	157	161	183	187	162	170	261	261	185	185	244	256	133	137
36	MVZ:Bird:178490	Nevada	Lyon	229	245	169	181	152	152	204	208	206	218	161	161	183	187	166	174	257	257	189	193	224	252	133	133
36	MVZ:Bird:178491	Nevada	Lyon	229	257	173	181	152	160	200	208	182	226	165	169	183	191	162	166	265	265	185	193	244	264	137	145
36	MVZ:Bird:178492	Nevada	Lyon	229	229	185	185	152	172	188	196	190	234	161	161	183	191	170	170	261	265	177	177	252	268	141	157
36	MVZ:Bird:178493	Nevada	Lyon	241	249	177	185	152	156	196	204	222	230	165	169	183	191	162	170	253	265	169	189	260	264	137	141
36	MVZ:Bird:178494	Nevada	Lyon	213	229	169	185	152	156	196	200	190	206	161	161	179	187	158	162	257	265	185	201	260	264	149	149
36	MVZ:Bird:178495	Nevada	Lyon	209	241	173	177	152	160	200	204	182	186	165	169	175	187	162	162	261	261	169	185	256	260	141	145
36	MVZ:Bird:179130	Nevada	Lyon	229	249	173	181	156	160	192	196	222	234	161	165	187	191	162	174	253	257	193	197	260	268	133	141
36	MVZ:Bird:179131	Nevada	Lyon	225	225	177	185	152	164	200	204	182	202	161	161	187	187	170	174	257	265	181	205	248	260	133	141
36	MVZ:Bird:179132	Nevada	Lyon	217	241	181	185	152	168	192	200	186	206	157	173	191	191	162	170	261	265	189	197	244	256	141	153
36	MVZ:Bird:179133	Nevada	Lyon	225	257	173	189	152	152	180	204	182	194	157	169	183	203	162	162	261	261	189	189	220	256	133	141
36	MVZ:Bird:179134	Nevada	Lyon	201	241	181	185	164	168	196	204	186	218	157	161	183	187	158	162	257	265	193	197	248	264	137	141
36	MVZ:Bird:179135	Nevada	Lyon	233	241	173	181	152	164	196	204	182	202	165	169	187	195	162	170	261	265	185	185	224	244	141	149
36	MVZ:Bird:179136	Nevada	Lyon	241	241	173	177	164	168	196	200	190	206	169	169	179	183	158	170	253	261	177	213	236	252	145	145
36	MVZ:Bird:179137	Nevada	Lyon	257	269	173	185	160	164	196	208	182	190	161	161	179	195	162	170	265	265	177	193	224	232	145	149
36	MVZ:Bird:179138	Nevada	Lyon	233	241	173	189	160	172	196	200	202	202	153	169	187	191	158	162	261	265	185	201	248	264	137	149
36	MVZ:Bird:179139	Nevada	Lyon	233	233	177	193	152	160	200	200	222	226	157	157	183	199	166	170	261	261	177	205	248	264	141	141
36	MVZ:Bird:179140	Nevada	Lyon	237	241	181	185	164	172	192	200	202	210	157	161	183	183	166	170	261	265	197	205	256	260	133	145
36	MVZ:Bird:179141	Nevada	Lyon	229	233	173	185	152	152	188	200	222	234	157	169	187	203	166	170	261	273	173	185	248	256	137	141
36	MVZ:Bird:179142	Nevada	Lyon	217	237	181	185	152	164	196	200	186	186	149	165	195	199	162	170	257	261	189	189	244	272	137	141
37	MVZ:Bird:177676	Nevada	Mineral	225	253	173	189	160	176	192	208	202	206	161	161	195	203	162	170	265	269	197	209	248	256	137	145
37	MVZ:Bird:177677	Nevada	Mineral	237	253	181	181	152	168	192	204	194	234	169	173	187	203	162	170	257	269	181	201	248	260	137	137
37	MVZ:Bird:177929	Nevada	Mineral	225	241	181	189	152	164	200	212	186	206	157	169	179	199	170	170	257	261	177	213	224	256	141	141
37	MVZ:Bird:177930	Nevada	Mineral	225	237	173	181	156	156	192	196	190	202	157	161	187	199	170	170	257	261	177	185	240	256	133	145
37	MVZ:Bird:177931	Nevada	Mineral	237	253	181	189	152	176	192	204	202	234	161	169	187	203	162	166	257	265	181	197	248	248	137	137
37	MVZ:Bird:177932	Nevada	Mineral	241	241	169	169	156	160	196	200	182	226	165	169	195	195	158	166	261	269	169	177	240	260	137	145
37	MVZ:Bird:177933	Nevada	Mineral	213	229	181	185	168	172	192	204	186	218	153	165	187	191	158	166	261	265	181	185	248	260	145	145
37	MVZ:Bird:177934	Nevada	Mineral	217	225	185	193	160	164	204	204	190	202	153	161	187	203	166	166	257	261	181	193	248	256	145	149
37	MVZ:Bird:177935	Nevada	Mineral	209	217	173	193	156	164	204	204	190	202	161	169	187	187	162	166	257	265	185	193	244	256	141	145
37	MVZ:Bird:177936	Nevada	Mineral	241	241	169	169	156	160	196	204	182	226	165	169	187	195	166	170	253	269	185	185	232	260	137	141
37	MVZ:Bird:177937	Nevada	Mineral	225	237	177	185	160	160	196	204	182	194	169	169	187	191	158	166	253	265	169	205	252	256	137	137
37	MVZ:Bird:177938	Nevada	Mineral	221	233	181	181	156	164	200	204	190	234	141	165	191	199	162	174	261	269	181	185	248	248	141	149
37	MVZ:Bird:179143	Nevada	Mineral	237	241	173	181	152	156	192	196	182	202	169	169	187	191	166	170	257	265	181	185	232	236	141	145
37	MVZ:Bird:179144	Nevada	Mineral	245	261	173	181	152	164	192	196	186	186	161	173	187	191	170	174	257	265	185	213	224	248	133	145
37	MVZ:Bird:179145	Nevada	Mineral	229	241	173	173	160	160	192	208	202	206	157	165	187	195	170	170	241	265	189	189	252	264	141	145
37	MVZ:Bird:179146	Nevada	Mineral	197	241	181	185	152	156	200	200	182	190	141	169	187	191	158	162	261	277	205	205	256	260	141	145
37	MVZ:Bird:179147	Nevada	Mineral	233	237	173	173	152	160	192	196	190	190	157	161	183	191	162	174	261	269	185	189	260	268	145	149
37	MVZ:Bird:179148	Nevada	Mineral	197	213	181	185	152	152	192	192	194	234	157	161	183	191	154	158	257	265	185	209	232	260	141	149
37	MVZ:Bird:179149	Nevada	Mineral	221	225	177	185	152	160	200	204	190	190	153	157	183	191	170	170	265	265	173	189	252	256	137	149
37	MVZ:Bird:179150	Nevada	Mineral	233	249	173	173	160	164	196	204	182	202	161	165	195	195	158	162	257	261	173	189	224	248	141	145
37	MVZ:Bird:179151	Nevada	Mineral	229	245	173	181	152	168	196	208	202	226	165	173	179	183	166	170	257	265	185	185	244	252	137	141
37	MVZ:Bird:179152	Nevada	Mineral	205	233	181	185	152	152	196	196	186	202	161	161	187	187	158	162	257	261	181	185	252	256	133	141
37	MVZ:Bird:179154	Nevada	Mineral	205	245	173	185	164	172	204	204	194	222	157	161	191	191	166	170	253	261	177	181	244	256	137	145
37	MVZ:Bird:179155	Nevada	Mineral	217	245	173	189	152	152	192	192	182	186	157	161	191	203	158	162	257	261	181	193	240	256	133	133
37	MVZ:Bird:179156	Nevada	Mineral	205	265	181	185	152	168	196	196	186	194	157	161	183	195	162	170	253	261	177	201	256	256	141	141
37	MVZ:Bird:179157	Nevada	Mineral	229	233	173	185	152	152	192	196	206	222	161	169	187	187	162	166	257	261	177	189	260	260	137	145
37	MVZ:Bird:179158	Nevada	Mineral	217	225	181	181	152	156	180	204	186	202	157	165	175	175	162	166	257	265	185	193	244	272	133	149
37	MVZ:Bird:179159	Nevada	Mineral	213	225	173	185	160	168	200	204	206	222	153	161	187	187	162	174	253	261	181	189	252	256	141	141
37	MVZ:Bird:179160	Nevada	Mineral	237	245	181	185	152	168	192	196	182	190	161	173	183	187	162	166	253	257	177	197	244	260	137	141
37	MVZ:Bird:179161	Nevada	Mineral	213	241	173	177	152	160	--	--	182	222	161	165	191	195	170	170	261	261	177	177	260	260	133	149
37	MVZ:Bird:179162	Nevada	Mineral	217	241	173	181	152	160	204	204	182	182	161	161	187	191	162	174	261	265	185	197	260	264	145	149
38	MVZ:Bird:179706	Nevada	Esmeralda	237	249	173	185	160	168	196	200	182	186	141	169	183	191	166	166	261	265	177	189	224	256	133	141
38	MVZ:Bird:179707	Nevada	Esmeralda	221	257	181	181	152	160	196	204	190	202	165	169	199	199	154	162	257	261	185	193	248	252	133	141
38	MVZ:Bird:179708	Nevada	Esmeralda	241	241	181	185	152	152	200	204	186	202	161	173	191	203	166	166	261	265	185	193	248	264	133	137
38	MVZ:Bird:179709	Nevada	Esmeralda	237	249	181	185	156	172	200	208	186	194	169	169	179	191	162	170	261	265	181	185	256	268	145	149
38	MVZ:Bird:179710	Nevada	Esmeralda	225	257	173	185	160	164	200	208	202	206	169	169	183	183	158	162	257	261	181	185	260	264	141	141
38	MVZ:Bird:179711	Nevada	Esmeralda	233	253	185	185	152	160	192	192	206	222	161	173	199	203	170	170	261	269	181	185	256	260	137	145
38	MVZ:Bird:179712	Nevada	Esmeralda	217	237	185	185	160	168	192	196	182	206	157	169	179	183	158	166	265	265	185	185	240	268	137	141
38	MVZ:Bird:179713	Nevada	Esmeralda	233	241	181	185	164	168	200	204	182	234	161	173	187	187	170	174	261	261	185	189	260	268	137	141
38	MVZ:Bird:179714	Nevada	Esmeralda	225	253	169	173	152	172	192	196	194	206	157	169	191	203	162	166	257	261	185	185	252	256	137	141
38	MVZ:Bird:179715	Nevada	Esmeralda	225	237	177	189	156	172	196	196	186	206	153	165	183	187	158	158	261	261	185	189	260	264	137	141
38	MVZ:Bird:179716	Nevada	Esmeralda	209	237	177	181	156	160	204	204	186	202	157	169	187	199	154	166	261	265	181	193	252	260	141	145
38	MVZ:Bird:179717	Nevada	Esmeralda	209	221	173	181	164	172	196	200	202	206	161	169	187	191	162	162	257	269	181	189	248	256	141	141
38	MVZ:Bird:179718	Nevada	Esmeralda	229	233	177	189	160	172	192	200	186	230	153	165	187	191	158	162	261	269	185	185	252	268	133	137
38	MVZ:Bird:179719	Nevada	Esmeralda	229	245	173	185	152	168	200	200	194	234	161	165	179	183	162	166	257	261	181	185	244	252	137	137
38	MVZ:Bird:179720	Nevada	Esmeralda	225	233	173	185	164	168	196	200	182	182	157	165	191	199	150	162	261	269	185	185	260	260	145	149
38	MVZ:Bird:179721	Nevada	Esmeralda	237	253	185	185	160	168	192	196	182	206	161	161	187	195	170	174	257	261	177	197	252	260	141	141
39	MVZ:Bird:182150	Washington	Okanogan	237	241	181	181	152	156	196	196	182	186	157	165	187	203	158	166	253	265	185	205	240	260	141	145
39	MVZ:Bird:182151	Washington	Okanogan	233	237	181	189	152	164	200	204	186	190	161	173	179	183	162	170	261	277	205	213	252	256	141	141
39	MVZ:Bird:182152	Washington	Okanogan	221	241	169	173	152	164	208	208	198	202	161	173	183	187	170	170	265	273	169	197	260	272	137	145
39	MVZ:Bird:182153	Washington	Okanogan	241	253	177	185	152	172	200	200	182	202	161	165	179	179	166	170	261	277	177	189	248	264	145	145
39	MVZ:Bird:182154	Washington	Okanogan	225	229	177	181	164	168	196	204	182	230	165	173	187	187	158	162	261	269	169	189	252	264	141	149
39	MVZ:Bird:182155	Washington	Okanogan	229	253	181	181	152	160	192	204	186	186	161	165	187	195	162	162	257	261	205	205	248	252	141	141
39	MVZ:Bird:182156	Washington	Okanogan	225	265	173	181	152	164	196	204	186	186	157	173	183	191	146	162	253	265	169	213	220	260	141	149
39	MVZ:Bird:182157	Washington	Okanogan	233	249	173	173	152	164	188	204	182	186	153	161	195	203	166	174	257	261	193	193	244	256	149	149
39	MVZ:Bird:182158	Washington	Okanogan	225	241	169	173	152	152	192	212	206	226	157	165	183	187	162	166	265	281	181	217	232	264	137	141
39	MVZ:Bird:182159	Washington	Okanogan	221	249	177	181	152	152	204	208	186	230	161	173	179	191	166	178	257	265	173	209	220	260	137	137
39	MVZ:Bird:182160	Washington	Okanogan	217	237	189	193	152	156	204	208	182	186	161	169	187	187	166	170	265	265	169	213	240	260	149	157
39	MVZ:Bird:182161	Washington	Okanogan	217	233	185	185	152	160	196	196	186	190	157	157	179	187	162	166	253	269	173	189	260	264	141	145
39	MVZ:Bird:182162	Washington	Okanogan	233	233	177	185	152	164	200	212	190	226	169	169	183	187	166	170	261	265	177	189	256	256	141	149
39	MVZ:Bird:182163	Washington	Okanogan	225	253	181	185	164	168	192	200	182	190	157	173	183	191	166	174	265	265	189	193	224	252	141	149
39	MVZ:Bird:182164	Washington	Okanogan	241	273	181	181	160	172	196	196	190	202	165	165	183	187	166	170	265	265	189	193	248	256	141	141
40	MVZ:Bird:180618	Washington	Ferry	225	233	173	181	152	152	192	204	186	186	161	173	183	191	162	170	265	265	213	213	252	264	141	145
40	MVZ:Bird:180619	Washington	Ferry	229	253	177	185	152	164	204	208	182	186	161	169	203	203	166	166	253	265	185	209	224	264	145	149
40	MVZ:Bird:180620	Washington	Ferry	213	233	185	185	152	152	192	208	182	186	161	161	183	203	158	166	265	269	205	205	248	260	137	145
40	MVZ:Bird:180621	Washington	Ferry	253	273	173	173	152	152	204	208	182	202	161	165	183	191	170	170	261	269	185	201	256	268	141	149
40	MVZ:Bird:180622	Washington	Ferry	217	229	181	185	168	168	192	200	182	182	165	165	179	187	158	174	257	265	185	201	256	264	145	145
40	MVZ:Bird:180623	Washington	Ferry	221	265	177	181	152	152	188	204	186	230	157	169	179	183	158	166	257	265	185	201	256	260	133	145
40	MVZ:Bird:180624	Washington	Ferry	225	229	173	177	152	168	204	204	182	182	161	173	183	195	162	166	261	269	189	209	244	244	137	141
40	MVZ:Bird:180625	Washington	Ferry	217	261	181	185	152	164	188	208	186	186	161	169	179	203	166	166	253	265	185	209	224	264	141	149
40	MVZ:Bird:180626	Washington	Ferry	213	233	181	181	152	152	200	204	194	202	161	169	179	183	166	170	269	273	205	205	256	256	137	145
40	MVZ:Bird:180627	Washington	Stevens	205	233	173	185	152	164	188	192	182	186	161	161	179	183	158	162	261	269	181	213	264	268	137	153
40	MVZ:Bird:180628	Washington	Stevens	249	285	177	181	164	168	188	196	182	230	165	165	183	187	166	170	265	265	181	185	256	256	145	149
40	MVZ:Bird:180629	Washington	Stevens	241	249	177	177	152	168	200	204	186	186	165	169	195	195	162	170	269	269	193	201	260	264	141	141
41	MVZ:Bird:180595	Idaho	Bonner	213	257	177	181	152	164	192	208	182	186	161	165	179	183	162	170	261	265	185	209	260	280	141	149
41	MVZ:Bird:180596	Idaho	Bonner	213	225	181	189	152	164	204	208	182	186	157	169	179	199	158	166	265	269	185	217	244	264	141	145
41	MVZ:Bird:180597	Idaho	Bonner	221	257	173	185	152	152	200	208	182	186	157	161	179	199	162	174	261	269	193	209	260	268	145	145
41	MVZ:Bird:180598	Idaho	Bonner	229	265	169	177	152	152	196	204	186	222	157	169	179	191	158	162	257	269	169	213	236	260	149	149
41	MVZ:Bird:180599	Idaho	Bonner	217	257	181	185	152	168	196	200	186	234	161	165	179	187	158	170	261	281	201	201	256	264	149	149
41	MVZ:Bird:180600	Idaho	Bonner	213	245	177	185	148	152	200	208	186	190	161	169	183	183	162	166	265	269	185	201	264	264	141	153
41	MVZ:Bird:180601	Idaho	Bonner	205	229	173	185	148	152	196	200	190	230	149	161	183	191	162	170	257	273	189	205	248	260	141	149
41	MVZ:Bird:180602	Idaho	Bonner	245	249	173	189	148	152	190	196	190	234	165	173	183	183	162	166	257	261	205	213	264	264	133	137
41	MVZ:Bird:180603	Idaho	Bonner	249	273	177	185	164	164	200	204	186	186	161	165	183	187	170	170	257	257	189	213	256	268	137	141
41	MVZ:Bird:180604	Idaho	Bonner	209	245	165	185	152	152	196	204	174	190	165	165	191	191	154	166	257	265	189	193	260	276	141	141
42	MVZ:Bird:180605	Idaho	Clearwater	229	241	173	177	164	164	204	212	182	190	161	161	179	195	162	166	253	277	205	205	264	268	137	149
42	MVZ:Bird:180606	Idaho	Clearwater	229	249	177	185	156	164	184	204	182	182	165	169	187	191	162	174	257	265	189	201	260	264	137	141
42	MVZ:Bird:180607	Idaho	Clearwater	217	241	181	189	152	160	204	208	186	186	161	165	183	183	158	170	265	269	205	217	260	264	145	145
42	MVZ:Bird:180608	Idaho	Clearwater	205	217	177	181	152	152	180	204	186	190	157	169	183	187	146	170	261	265	185	185	260	264	133	141
42	MVZ:Bird:180609	Idaho	Clearwater	197	213	169	185	152	164	196	204	186	206	161	165	191	195	166	170	253	261	185	189	244	268	141	145
42	MVZ:Bird:180610	Idaho	Clearwater	233	233	181	181	152	164	192	212	202	234	161	161	183	187	162	174	261	273	181	197	252	264	145	149
42	MVZ:Bird:180611	Idaho	Clearwater	225	269	173	181	152	152	192	200	186	190	161	165	191	195	174	178	257	261	189	205	232	268	133	145
42	MVZ:Bird:180612	Idaho	Clearwater	233	273	181	181	152	172	188	212	182	234	161	165	179	183	162	174	273	285	193	197	264	264	145	149
42	MVZ:Bird:180613	Idaho	Clearwater	209	237	173	177	164	168	200	204	182	182	161	169	183	191	166	170	265	273	189	205	260	264	137	137
42	MVZ:Bird:180614	Idaho	Clearwater	249	261	181	181	152	160	204	208	186	230	161	169	187	187	166	174	269	269	185	209	244	252	133	153
42	MVZ:Bird:180615	Idaho	Clearwater	237	261	181	189	164	168	196	200	186	206	157	165	195	203	166	170	265	273	181	189	264	268	133	137
42	MVZ:Bird:180616	Idaho	Clearwater	221	237	185	185	152	164	196	208	186	222	173	177	179	183	166	170	261	265	189	209	256	268	145	145
42	MVZ:Bird:180617	Idaho	Clearwater	237	241	177	189	152	164	196	196	182	222	161	165	183	191	158	158	257	257	205	209	220	248	149	149
43	MVZ:Bird:177880	Montana	Missoula	225	249	181	181	152	156	192	204	182	186	161	169	183	195	166	166	253	265	205	213	264	276	141	145
43	MVZ:Bird:177881	Montana	Missoula	229	233	185	185	156	164	192	204	182	186	161	165	183	199	174	178	261	265	181	193	248	264	137	145
43	MVZ:Bird:177882	Montana	Missoula	229	241	177	181	152	172	204	208	186	230	161	161	179	191	170	170	257	257	189	197	248	252	137	141
43	MVZ:Bird:177883	Montana	Missoula	225	261	177	181	152	164	204	204	186	186	169	169	183	187	166	178	265	265	205	213	264	268	137	145
43	MVZ:Bird:177884	Montana	Missoula	205	217	169	177	156	164	196	204	182	186	165	165	187	199	162	174	261	269	189	213	260	264	137	145
43	MVZ:Bird:191139	Montana	Mineral	221	261	185	185	152	152	204	204	186	186	161	165	183	187	166	170	261	277	201	209	256	260	141	149
43	MVZ:Bird:191137	Montana	Mineral	233	253	185	189	164	164	200	204	186	230	157	181	195	195	162	174	261	265	205	221	224	264	137	141
43	MVZ:Bird:191138	Montana	Missoula	229	229	173	185	164	164	204	204	182	186	165	169	183	191	162	166	273	273	197	201	256	260	141	149
44	MVZ:Bird:177642	Oregon	Crook	237	241	173	181	164	164	192	192	190	198	161	165	183	183	162	170	265	269	189	201	228	256	141	145
44	MVZ:Bird:177643	Oregon	Crook	245	245	173	181	152	160	204	204	182	186	161	169	179	187	158	174	257	265	181	185	252	260	137	137
44	MVZ:Bird:177644	Oregon	Crook	233	237	173	177	156	160	196	204	186	206	161	165	191	195	166	170	261	265	177	201	252	264	141	141
44	MVZ:Bird:177645	Oregon	Crook	221	233	177	181	152	164	200	208	182	186	153	165	183	195	166	166	257	269	185	201	256	260	133	145
44	MVZ:Bird:177646	Oregon	Crook	221	237	173	181	156	164	192	200	182	198	165	165	179	183	162	174	269	273	181	201	256	256	145	145
44	MVZ:Bird:177647	Oregon	Crook	221	229	173	177	164	172	192	192	182	186	165	169	183	195	162	162	261	265	177	189	256	268	145	149
44	MVZ:Bird:177648	Oregon	Crook	213	265	173	173	152	160	192	200	182	186	165	165	183	187	166	174	261	265	185	185	260	264	133	141
44	MVZ:Bird:177649	Oregon	Crook	241	249	181	181	152	152	204	208	186	190	157	161	183	191	158	162	257	261	181	213	260	264	137	145
44	MVZ:Bird:177650	Oregon	Crook	225	241	173	173	148	168	196	200	182	230	153	161	183	187	162	178	261	269	189	201	244	264	145	145
44	MVZ:Bird:177651	Oregon	Crook	229	241	173	185	156	160	208	208	182	202	169	169	191	191	158	170	261	261	173	201	256	260	137	149
44	MVZ:Bird:177652	Oregon	Crook	233	237	181	185	152	156	196	200	182	186	161	165	195	203	162	162	261	261	185	197	244	260	141	141
44	MVZ:Bird:177653	Oregon	Crook	229	229	173	177	152	168	192	196	186	194	157	165	183	187	170	174	273	273	181	185	224	260	145	149
44	MVZ:Bird:177654	Oregon	Crook	213	229	173	185	164	164	192	204	186	186	165	169	183	191	162	166	265	265	193	213	252	260	145	149
44	MVZ:Bird:177655	Oregon	Crook	217	237	173	185	164	168	204	208	182	190	153	161	183	187	146	170	261	261	181	201	256	264	133	145
44	MVZ:Bird:177656	Oregon	Crook	209	213	181	185	152	160	200	200	186	186	153	161	187	191	158	162	265	265	201	201	256	256	141	145
44	MVZ:Bird:177657	Oregon	Crook	249	249	173	181	152	152	200	208	186	186	161	165	187	203	158	166	265	265	185	189	232	240	137	149
44	MVZ:Bird:177658	Oregon	Crook	233	249	173	189	164	176	188	192	186	190	157	165	187	199	166	174	265	269	185	197	252	260	141	145
44	MVZ:Bird:177659	Oregon	Crook	229	233	185	189	156	164	196	208	190	194	157	165	183	187	162	166	269	269	177	193	248	256	141	149
44	MVZ:Bird:177660	Oregon	Crook	229	237	173	177	160	164	196	204	182	202	161	161	183	183	158	170	261	269	177	197	248	268	145	149
44	MVZ:Bird:177661	Oregon	Crook	217	225	181	185	160	164	200	204	182	182	161	169	187	187	162	170	253	269	189	189	256	256	137	145
44	MVZ:Bird:177662	Oregon	Crook	209	233	173	177	152	152	200	208	182	186	165	169	179	179	150	166	261	277	181	185	244	272	145	145
44	MVZ:Bird:179908	Oregon	Crook	213	217	181	185	148	152	188	196	182	182	157	165	187	191	158	170	265	265	169	185	252	252	133	145
44	MVZ:Bird:179909	Oregon	Crook	217	241	173	181	156	168	192	196	182	198	161	165	179	187	150	162	257	257	201	213	260	260	141	149
44	MVZ:Bird:179910	Oregon	Crook	213	233	173	181	152	152	196	204	182	182	165	169	183	191	166	170	265	265	173	185	256	264	137	137
44	MVZ:Bird:179911	Oregon	Crook	245	265	181	185	152	164	196	196	186	202	157	165	183	199	158	162	261	269	181	201	244	268	145	149
44	MVZ:Bird:179912	Oregon	Crook	213	213	177	181	152	164	200	204	182	194	161	173	191	191	150	166	265	273	181	205	248	260	137	145
44	MVZ:Bird:179913	Oregon	Crook	213	221	181	181	152	152	196	216	198	222	165	169	187	187	162	166	257	273	181	201	224	260	133	141
44	MVZ:Bird:179914	Oregon	Crook	225	225	173	181	152	152	200	204	182	222	157	157	183	183	166	170	265	273	181	209	252	264	137	141
44	MVZ:Bird:179915	Oregon	Crook	233	249	173	173	152	152	200	204	190	190	153	165	191	195	150	170	265	269	181	185	244	268	141	145
44	MVZ:Bird:179916	Oregon	Crook	229	245	173	189	152	168	196	208	182	182	157	165	183	191	166	170	265	269	177	209	224	264	133	137
44	MVZ:Bird:179917	Oregon	Crook	237	253	173	177	164	164	208	208	182	186	161	165	183	191	162	166	245	265	189	201	260	264	125	133
44	MVZ:Bird:179918	Oregon	Crook	229	229	173	181	160	160	196	200	186	226	153	161	195	195	158	166	261	273	189	213	252	256	145	149
44	MVZ:Bird:179919	Oregon	Crook	221	229	173	177	156	156	200	208	182	226	157	161	179	207	154	174	265	265	177	197	244	248	145	149
44	MVZ:Bird:179920	Oregon	Crook	249	281	173	177	156	164	200	200	182	186	157	161	183	195	162	170	261	269	185	217	256	260	145	149
44	MVZ:Bird:179921	Oregon	Crook	229	237	177	181	156	164	204	208	182	202	161	161	179	187	166	174	261	261	181	193	256	260	137	149
44	MVZ:Bird:179922	Oregon	Crook	229	233	173	181	168	172	196	200	194	198	161	161	187	195	166	174	257	265	189	217	256	268	133	153
44	MVZ:Bird:179923	Oregon	Crook	237	253	177	181	152	152	184	200	182	198	161	165	187	187	154	166	261	265	177	213	256	264	141	149
44	MVZ:Bird:179924	Oregon	Crook	229	261	173	173	152	164	204	204	186	234	161	161	191	191	166	166	257	261	169	173	228	256	145	149
44	MVZ:Bird:179925	Oregon	Crook	229	257	173	177	152	164	200	208	182	182	153	157	179	179	158	170	257	261	193	201	248	268	141	141
44	MVZ:Bird:179926	Oregon	Crook	225	249	173	181	148	164	200	212	186	190	161	165	179	191	170	170	261	261	181	185	224	264	145	149
44	MVZ:Bird:179927	Oregon	Crook	233	241	173	173	156	156	204	208	186	198	169	169	179	195	162	170	257	265	177	209	244	260	133	137
45	MVZ:Bird:179489	Oregon	Morrow	213	221	173	181	152	160	192	192	198	230	157	165	191	195	166	170	261	269	189	201	256	256	141	141
45	MVZ:Bird:179490	Oregon	Morrow	197	253	177	193	152	164	200	200	186	218	153	173	187	195	150	158	257	265	189	213	244	248	137	149
45	MVZ:Bird:179491	Oregon	Morrow	257	257	181	189	152	160	192	204	182	186	165	173	179	195	150	166	265	265	173	201	248	256	145	145
45	MVZ:Bird:179492	Oregon	Morrow	229	229	173	181	152	164	196	196	186	222	161	169	179	187	154	170	265	269	201	205	244	260	133	145
45	MVZ:Bird:179493	Oregon	Morrow	213	225	173	181	160	168	196	200	182	186	157	161	183	187	166	170	257	261	189	213	260	268	141	145
45	MVZ:Bird:179494	Oregon	Morrow	229	241	181	181	152	164	184	204	226	230	161	161	179	183	154	154	265	265	201	209	224	244	137	149
45	MVZ:Bird:179495	Oregon	Morrow	209	233	181	181	160	172	192	200	186	226	161	169	179	199	162	170	265	269	209	217	224	252	137	141
45	MVZ:Bird:179496	Oregon	Morrow	233	237	181	181	160	164	200	204	186	226	157	161	179	191	162	170	265	269	201	209	224	244	141	145
45	MVZ:Bird:179497	Oregon	Umatilla	245	261	181	185	156	160	196	200	182	186	153	161	183	203	158	166	265	265	169	201	252	256	145	149
45	MVZ:Bird:179498	Oregon	Umatilla	229	233	181	189	160	164	192	200	186	190	161	169	179	199	162	166	269	273	209	217	224	252	145	149
45	MVZ:Bird:179499	Oregon	Umatilla	229	245	185	185	152	152	196	200	182	230	165	169	187	203	154	162	265	273	181	189	244	256	141	145
45	MVZ:Bird:179500	Oregon	Umatilla	225	257	181	185	156	156	204	204	182	222	161	161	179	179	166	174	257	265	209	213	244	256	145	149
45	MVZ:Bird:179501	Oregon	Umatilla	229	273	177	181	156	168	200	204	186	190	165	165	183	199	166	174	257	261	189	193	256	268	145	149
45	MVZ:Bird:179502	Oregon	Umatilla	237	277	173	185	152	160	204	204	182	182	153	169	187	191	166	170	261	269	181	201	260	268	133	141
45	MVZ:Bird:179503	Oregon	Umatilla	225	237	185	185	160	164	204	208	182	186	149	161	183	191	162	174	257	265	189	205	224	272	149	149
45	MVZ:Bird:179504	Oregon	Umatilla	233	277	185	185	152	152	188	204	182	182	153	161	187	195	166	166	253	253	189	213	272	276	133	149
45	MVZ:Bird:179505	Oregon	Umatilla	233	237	181	185	152	152	204	208	186	190	153	161	183	215	170	170	261	265	185	201	240	256	137	141
45	MVZ:Bird:179506	Oregon	Umatilla	209	241	177	189	152	164	196	200	190	206	149	165	183	195	162	170	261	277	189	213	248	268	141	149
46	MVZ:Bird:177627	Oregon	Grant	225	229	177	181	148	152	196	200	202	222	161	173	187	191	170	170	261	265	189	217	264	272	137	137
46	MVZ:Bird:177628	Oregon	Grant	237	241	173	185	152	152	204	208	182	202	165	165	179	187	158	178	261	273	189	201	256	264	133	137
46	MVZ:Bird:177629	Oregon	Grant	213	221	173	189	152	164	204	208	182	186	157	161	183	183	166	166	261	261	205	209	256	268	149	153
46	MVZ:Bird:177630	Oregon	Grant	257	273	173	177	152	152	204	208	182	186	165	165	179	191	162	170	257	265	169	201	256	272	137	153
46	MVZ:Bird:177631	Oregon	Grant	213	233	181	189	152	164	196	200	186	198	149	165	183	183	166	166	257	261	181	213	252	252	141	145
46	MVZ:Bird:177632	Oregon	Grant	221	237	173	173	164	168	192	196	186	186	157	161	183	191	146	154	261	269	181	189	256	260	137	149
46	MVZ:Bird:177633	Oregon	Grant	221	253	177	185	156	160	200	200	182	186	165	165	187	191	162	166	261	269	181	201	240	256	141	149
46	MVZ:Bird:177634	Oregon	Grant	221	229	177	177	160	172	200	224	186	198	169	173	187	199	166	166	265	265	177	209	252	252	133	137
46	MVZ:Bird:177635	Oregon	Grant	213	229	173	185	164	172	196	204	182	190	161	161	179	183	158	174	261	269	189	189	256	264	133	137
46	MVZ:Bird:177636	Oregon	Grant	233	245	181	185	156	164	200	204	182	190	165	169	179	191	146	166	261	269	177	193	244	264	141	149
46	MVZ:Bird:177637	Oregon	Baker	213	233	181	181	160	164	196	200	182	190	153	165	203	207	166	170	265	265	185	193	268	276	133	133
46	MVZ:Bird:177638	Oregon	Baker	233	245	173	173	152	164	196	196	186	198	161	169	183	191	154	158	261	265	181	213	224	252	149	149
46	MVZ:Bird:177639	Oregon	Baker	241	261	173	177	152	164	192	204	182	186	161	173	179	199	138	162	273	277	197	213	224	248	137	149
46	MVZ:Bird:177640	Oregon	Baker	237	237	173	181	160	164	196	208	190	198	157	161	187	195	158	166	261	265	181	201	244	256	133	141
46	MVZ:Bird:177641	Oregon	Baker	205	233	177	181	152	164	200	204	182	186	161	169	187	195	166	174	253	269	181	201	260	260	145	145
47	MVZ:Bird:178945	Oregon	Union	221	245	173	185	164	164	204	208	186	206	165	165	187	191	162	174	265	265	201	205	256	264	141	145
47	MVZ:Bird:178946	Oregon	Union	213	269	173	181	152	156	204	204	182	186	153	161	179	191	158	166	261	265	193	209	244	268	145	149
47	MVZ:Bird:178947	Oregon	Union	205	229	181	181	152	168	196	204	186	186	161	161	199	203	162	166	261	265	189	213	248	260	141	141
47	MVZ:Bird:178948	Oregon	Union	237	273	173	181	160	172	192	200	190	234	165	169	183	187	162	170	253	261	185	197	260	264	141	145
47	MVZ:Bird:178949	Oregon	Union	205	253	177	177	152	152	196	196	186	202	165	165	187	187	158	170	257	261	185	189	256	256	137	145
47	MVZ:Bird:178950	Oregon	Union	221	233	177	181	152	164	204	208	182	186	161	161	183	191	162	170	257	265	181	197	260	268	141	145
47	MVZ:Bird:178951	Oregon	Union	233	245	173	177	152	164	200	208	198	202	157	165	179	195	158	170	261	277	193	213	224	264	141	145
47	MVZ:Bird:178952	Oregon	Union	213	233	177	189	152	168	196	208	182	186	157	169	183	183	166	170	261	265	189	197	256	256	133	133
47	MVZ:Bird:178953	Oregon	Union	245	269	181	185	164	164	196	200	234	234	153	165	191	199	170	170	261	265	185	189	252	256	133	149
47	MVZ:Bird:178954	Oregon	Union	213	265	173	181	152	152	200	204	186	190	161	173	183	183	166	170	257	261	205	217	268	268	133	145
47	MVZ:Bird:178955	Oregon	Union	217	249	173	177	164	164	204	208	182	190	165	169	179	183	170	174	265	277	205	213	244	256	137	137
47	MVZ:Bird:178956	Oregon	Union	229	233	181	185	152	152	204	208	182	186	161	169	183	195	170	178	257	265	193	201	232	244	141	141
47	MVZ:Bird:178957	Oregon	Union	241	245	177	185	164	168	184	192	186	186	149	161	191	195	166	166	261	261	205	217	248	268	137	145
47	MVZ:Bird:178958	Oregon	Union	213	225	173	185	152	152	184	200	182	206	165	165	179	187	166	170	261	265	189	213	244	252	145	149
48	MVZ:Bird:184718	Idaho	Valley	237	241	173	181	164	164	196	208	186	186	161	161	179	183	150	162	257	269	181	205	252	264	149	149
48	MVZ:Bird:184719	Idaho	Valley	249	253	173	173	152	164	200	204	182	186	153	161	191	191	162	162	261	261	201	209	252	260	149	149
48	MVZ:Bird:184720	Idaho	Valley	245	261	173	185	152	164	200	208	182	190	157	165	183	187	150	166	273	273	185	213	260	268	141	141
48	MVZ:Bird:184721	Idaho	Valley	237	269	173	181	152	164	204	212	186	218	161	165	179	211	162	166	265	273	189	209	248	260	149	149
48	MVZ:Bird:184722	Idaho	Valley	233	249	173	185	160	164	196	204	186	230	161	165	183	191	166	178	261	265	189	217	248	272	141	149
48	MVZ:Bird:184723	Idaho	Valley	233	237	177	181	152	164	192	204	186	226	157	169	179	187	162	178	265	269	205	205	260	264	141	149
48	MVZ:Bird:184725	Idaho	Adams	233	253	181	181	156	164	200	200	190	230	149	161	183	187	162	170	261	261	181	185	276	276	141	141
48	MVZ:Bird:184726	Idaho	Adams	229	277	185	185	160	168	196	200	182	190	161	169	187	199	170	174	257	261	189	209	244	256	137	145
48	MVZ:Bird:184727	Idaho	Valley	233	253	181	181	152	164	192	192	186	198	153	161	179	179	146	170	265	269	201	205	260	260	145	149
48	MVZ:Bird:184728	Idaho	Valley	229	253	177	181	152	172	200	208	186	186	165	173	183	191	166	166	253	269	185	193	244	276	145	145
48	MVZ:Bird:184729	Idaho	Valley	217	233	173	185	152	156	196	204	186	206	157	161	179	179	158	170	261	261	181	201	220	260	133	141
48	MVZ:Bird:184730	Idaho	Valley	237	249	181	181	152	164	196	204	182	190	161	165	187	207	158	162	265	265	189	201	264	268	133	137
48	MVZ:Bird:184731	Idaho	Valley	249	285	185	193	152	152	200	204	182	222	165	165	199	215	162	166	257	261	185	213	268	276	137	149
48	MVZ:Bird:184732	Idaho	Valley	233	249	181	185	152	152	200	204	182	190	161	169	179	187	162	166	261	265	185	189	244	272	145	149
48	MVZ:Bird:184733	Idaho	Valley	221	225	177	185	152	164	208	208	186	186	165	169	183	195	170	174	265	265	189	201	252	260	141	149
49	MVZ:Bird:191140	Idaho	Lemhi	225	253	185	189	152	172	196	200	218	234	157	165	179	187	158	170	261	265	201	209	264	268	133	145
49	MVZ:Bird:191141	Idaho	Lemhi	225	225	177	185	152	164	204	208	182	226	165	165	183	187	166	166	265	269	181	185	244	252	145	149
49	MVZ:Bird:191142	Idaho	Lemhi	249	261	173	181	152	156	192	208	186	198	161	165	183	183	166	170	265	277	185	209	224	268	141	149
49	MVZ:Bird:191143	Idaho	Lemhi	233	261	189	193	152	164	196	200	182	202	153	173	179	207	150	170	261	265	181	193	224	256	141	141
49	MVZ:Bird:191144	Idaho	Lemhi	225	237	185	185	148	152	196	200	182	186	161	173	187	207	154	166	261	277	189	201	260	264	137	141
50	MVZ:Bird:177878	Wyoming	Teton	237	237	173	173	164	164	204	208	186	202	165	169	183	187	150	162	265	273	197	201	260	264	145	149
50	MVZ:Bird:177879	Wyoming	Teton	221	225	177	185	152	152	200	208	186	186	169	169	179	187	162	162	261	265	193	201	220	284	145	145
50	MVZ:Bird:187894	Wyoming	Teton	233	245	177	177	152	152	192	200	186	190	161	161	179	183	158	170	265	273	173	201	244	272	141	149
50	MVZ:Bird:187895	Wyoming	Teton	233	233	173	185	152	152	192	204	190	238	165	165	183	191	162	166	253	261	185	209	268	272	133	145
50	MVZ:Bird:187896	Wyoming	Teton	221	233	173	185	152	152	200	216	186	206	161	165	183	191	162	166	261	265	201	201	260	272	141	153
50	MVZ:Bird:187897	Wyoming	Teton	217	269	181	185	164	168	200	208	186	222	165	165	179	191	158	174	269	273	185	201	256	264	145	145
50	MVZ:Bird:191145	Idaho	Fremont	237	241	177	181	160	164	200	204	186	186	165	169	179	183	162	170	265	273	--	--	256	268	145	149
50	MVZ:Bird:191146	Idaho	Teton	245	261	177	181	152	172	192	204	182	186	165	169	179	187	162	170	273	273	193	201	264	268	133	149
50	MVZ:Bird:191147	Idaho	Teton	229	233	177	189	164	164	192	204	186	202	161	173	183	183	166	166	265	277	197	201	248	252	133	149
50	MVZ:Bird:191148	Idaho	Bonneville	237	289	173	177	152	152	204	208	186	186	161	169	179	183	154	158	269	273	201	205	268	268	133	149
50	MVZ:Bird:191149	Wyoming	Teton	241	241	177	181	152	152	196	204	186	234	149	157	187	187	166	170	261	261	205	209	232	252	141	157
50	MVZ:Bird:191150	Wyoming	Teton	221	225	177	181	148	160	200	212	186	186	165	177	179	179	158	162	261	273	201	201	260	264	141	145
51	MVZ:Bird:186068	Idaho	Bear Lake	221	237	177	185	160	172	200	204	182	190	153	161	183	195	158	162	265	277	185	185	236	268	137	137
51	MVZ:Bird:186069	Idaho	Bear Lake	221	241	177	181	152	160	196	208	182	186	169	169	179	191	170	174	253	265	165	189	244	252	133	145
51	MVZ:Bird:186070	Idaho	Bear Lake	205	221	185	185	152	176	200	208	186	238	165	165	183	183	162	162	261	265	201	209	248	256	133	149
51	MVZ:Bird:186071	Idaho	Bear Lake	217	221	169	181	148	152	196	208	186	230	161	165	179	187	150	166	265	265	189	189	256	260	141	141
51	MVZ:Bird:186072	Idaho	Bear Lake	233	233	181	181	152	152	204	208	206	206	169	169	179	183	162	166	261	277	189	217	252	260	133	149
51	MVZ:Bird:186073	Idaho	Bear Lake	217	253	173	189	160	168	204	216	186	186	153	165	183	195	162	170	261	269	177	201	272	280	137	137
51	MVZ:Bird:187890	Idaho	Bear Lake	249	253	177	181	152	164	200	208	186	186	161	165	179	183	162	166	277	277	185	209	220	256	133	137
51	MVZ:Bird:187891	Idaho	Bear Lake	233	281	181	185	152	152	200	204	182	190	169	173	183	183	158	166	261	273	185	201	256	272	137	141
51	MVZ:Bird:187892	Idaho	Bear Lake	221	265	177	181	152	164	200	204	182	194	169	173	183	187	162	166	261	265	--	--	220	264	141	161
51	MVZ:Bird:187893	Idaho	Bear Lake	205	277	177	177	152	160	200	208	186	194	161	165	191	195	166	170	261	269	185	201	256	264	133	137
52	MVZ:Bird:183946	Utah	Cache	221	253	173	185	160	164	192	204	186	186	161	165	183	183	162	166	261	277	193	205	240	240	133	137
52	MVZ:Bird:183947	Utah	Cache	225	233	185	189	152	152	196	212	186	190	165	169	179	187	150	158	257	269	189	213	220	276	133	137
52	MVZ:Bird:183948	Utah	Cache	237	265	185	185	152	160	192	224	186	202	161	169	183	195	162	166	257	269	185	185	236	256	133	153
52	MVZ:Bird:184780	Utah	Cache	189	221	173	181	160	164	184	204	186	190	165	177	183	187	154	158	265	285	185	201	220	252	137	149
52	MVZ:Bird:186077	Utah	Cache	225	229	177	181	152	160	188	200	186	186	157	173	175	179	154	162	261	277	173	189	248	260	137	141
52	MVZ:Bird:187898	Utah	Cache	217	273	181	189	152	164	208	208	186	186	173	177	187	195	162	170	265	273	181	189	240	256	129	133
53	MVZ:Bird:184781	Utah	Weber	233	249	177	181	148	160	200	204	182	230	169	177	175	199	154	158	261	273	181	213	244	272	141	149
53	MVZ:Bird:184782	Utah	Weber	237	245	169	185	148	176	192	196	186	186	169	169	183	207	162	170	273	273	185	185	244	264	137	149
53	MVZ:Bird:184783	Utah	Weber	209	241	173	185	152	172	188	196	186	190	165	173	179	187	150	170	261	269	177	181	256	264	133	133
53	MVZ:Bird:186074	Utah	Weber	221	229	173	185	148	152	204	204	190	198	169	173	175	183	158	158	261	261	185	209	244	252	129	141
53	MVZ:Bird:186075	Utah	Weber	221	229	181	181	148	152	184	192	186	186	157	169	187	199	162	166	261	265	193	197	244	260	137	157
53	MVZ:Bird:186076	Utah	Weber	209	221	185	185	152	152	196	232	186	202	161	169	195	195	158	170	261	261	189	193	252	256	133	149
53	MVZ:Bird:187899	Utah	Weber	233	233	173	181	152	152	200	204	186	186	165	165	179	187	162	162	257	269	233	233	220	272	129	133
53	MVZ:Bird:187900	Utah	Weber	205	303	177	193	152	168	184	192	186	186	153	165	171	191	158	162	261	265	185	189	252	252	133	133
53	MVZ:Bird:187901	Utah	Weber	205	221	173	181	152	176	184	204	186	186	177	177	179	183	158	162	257	265	185	209	220	236	133	141
54	MVZ:Bird:183949	Utah	Utah	217	229	173	177	160	172	200	220	194	202	161	165	191	195	162	170	257	261	185	189	220	236	145	145
54	MVZ:Bird:183950	Utah	Utah	217	249	169	185	152	152	204	204	190	194	141	169	187	191	166	170	261	273	189	189	244	252	137	149
54	MVZ:Bird:183957	Utah	Wasatch	237	237	169	177	152	152	184	204	182	186	157	161	175	191	158	162	265	265	185	185	220	256	133	145
54	MVZ:Bird:183958	Utah	Wasatch	217	233	173	173	152	164	192	220	194	206	157	165	179	187	150	162	261	277	185	189	236	244	133	137
54	MVZ:Bird:184784	Utah	Utah	225	233	173	173	152	164	196	220	198	206	165	169	179	179	150	162	257	261	177	189	244	244	137	137
54	MVZ:Bird:184785	Utah	Wasatch	225	237	169	173	152	152	192	208	186	190	157	165	187	187	158	170	253	257	189	197	240	264	133	137
54	MVZ:Bird:184786	Utah	Wasatch	201	201	177	181	152	156	192	192	182	186	161	169	175	187	162	162	265	277	173	185	236	256	137	141
54	MVZ:Bird:184787	Utah	Wasatch	213	225	185	193	152	176	200	204	186	186	161	165	175	195	158	166	261	269	181	205	220	220	145	149
54	MVZ:Bird:184788	Utah	Wasatch	233	237	169	173	156	164	196	200	186	186	169	177	179	183	150	166	261	281	177	189	220	248	133	137
54	MVZ:Bird:184789	Utah	Wasatch	209	233	181	185	152	172	200	204	186	186	149	161	183	187	158	162	257	269	189	193	236	276	141	145
55	MVZ:Bird:183951	Utah	Utah	217	221	169	177	152	176	200	216	186	198	161	169	179	191	158	166	257	265	177	185	220	260	137	149
55	MVZ:Bird:183952	Utah	Utah	189	213	173	181	148	152	180	188	186	198	157	173	179	183	150	162	265	273	177	185	220	248	129	145
55	MVZ:Bird:183953	Utah	Utah	221	237	165	173	148	164	184	192	186	186	161	177	195	199	150	158	265	277	177	201	252	264	133	133
55	MVZ:Bird:183954	Utah	Utah	217	233	177	181	148	152	196	196	186	206	169	177	183	191	166	166	265	265	181	193	256	260	145	149
55	MVZ:Bird:183955	Utah	Utah	217	225	165	185	148	168	184	184	186	186	165	165	187	191	162	162	269	269	181	197	220	248	133	137
55	MVZ:Bird:183956	Utah	Utah	205	237	177	181	148	152	188	200	190	198	165	169	187	195	162	166	257	273	193	205	264	264	133	149
55	MVZ:Bird:184790	Utah	Utah	205	237	177	177	148	152	184	192	186	194	169	173	175	179	162	170	257	257	189	197	248	252	137	137
55	MVZ:Bird:184791	Utah	Utah	217	229	173	177	152	152	184	212	186	190	161	165	179	195	154	174	261	277	173	201	240	248	125	137
55	MVZ:Bird:184792	Utah	Utah	205	237	173	173	152	156	188	212	186	186	157	169	187	187	162	166	261	281	189	205	220	244	145	145
55	MVZ:Bird:184793	Utah	Utah	217	253	173	185	152	152	188	212	198	222	153	157	191	195	150	158	265	273	185	185	220	268	125	133
55	MVZ:Bird:184794	Utah	Utah	241	241	185	185	148	168	176	192	190	198	153	161	187	191	154	166	265	281	189	217	220	256	133	141
55	MVZ:Bird:184795	Utah	Utah	217	253	173	185	148	168	168	228	186	202	145	165	183	187	162	162	265	277	181	189	220	252	129	137
55	MVZ:Bird:184796	Utah	Utah	209	241	173	173	152	152	188	204	186	186	157	157	179	183	150	158	269	281	181	189	256	272	133	141
55	MVZ:Bird:184797	Utah	Utah	213	225	185	189	152	164	204	208	190	202	161	169	187	187	170	170	269	281	193	201	240	264	133	137
56	MVZ:Bird:169368	Nevada	Lincoln	209	237	173	177	152	152	180	204	186	194	161	161	175	187	162	162	265	269	173	185	220	228	137	153
56	MVZ:Bird:180070	Nevada	White Pine	225	237	173	185	148	152	184	188	198	198	157	173	183	195	166	170	265	269	177	185	220	256	141	145
56	MVZ:Bird:180071	Nevada	White Pine	229	233	173	185	148	160	192	200	198	198	145	165	175	179	138	158	261	265	189	189	260	268	137	141
56	MVZ:Bird:180072	Nevada	White Pine	225	237	173	173	160	160	188	196	190	198	169	173	175	175	158	158	265	265	181	193	240	256	133	133
56	MVZ:Bird:180073	Nevada	White Pine	233	233	173	177	148	152	196	204	186	190	145	169	171	187	158	166	257	269	185	189	264	264	133	141
56	MVZ:Bird:180076	Nevada	White Pine	209	241	169	177	152	152	200	204	186	186	165	169	179	179	166	170	261	265	185	189	220	256	133	137
56	MVZ:Bird:180077	Nevada	White Pine	217	225	177	185	152	164	192	204	198	218	165	165	171	171	162	162	277	277	177	181	220	252	133	133
56	MVZ:Bird:180078	Nevada	White Pine	225	233	169	185	152	152	184	204	186	198	157	165	175	183	158	158	269	277	177	181	236	256	133	137
56	MVZ:Bird:180079	Nevada	White Pine	225	233	169	169	152	152	184	192	186	186	157	165	175	195	158	170	261	265	181	181	232	260	133	133
57	MVZ:Bird:179507	Nevada	White Pine	189	225	177	181	152	172	192	192	190	198	145	161	183	191	158	162	253	269	185	193	264	268	133	141
57	MVZ:Bird:179508	Nevada	White Pine	225	249	181	185	152	160	188	188	186	190	161	173	183	183	158	166	265	269	181	189	220	268	141	141
57	MVZ:Bird:179509	Nevada	White Pine	229	237	173	177	148	160	192	200	186	190	157	165	171	171	154	158	257	273	177	189	224	256	133	149
57	MVZ:Bird:179510	Nevada	White Pine	205	213	173	181	160	164	188	200	190	198	157	161	179	191	158	162	265	273	185	193	260	260	133	141
57	MVZ:Bird:179511	Nevada	White Pine	189	249	169	189	148	152	204	204	190	190	169	169	183	183	162	166	253	265	181	185	220	256	133	141
57	MVZ:Bird:179512	Nevada	White Pine	225	225	177	185	152	160	192	192	186	186	165	169	179	187	158	162	265	281	181	181	220	256	137	141
57	MVZ:Bird:180074	Nevada	White Pine	225	237	169	181	152	160	184	184	190	198	161	161	175	187	158	170	253	265	189	189	220	256	129	137
57	MVZ:Bird:180075	Nevada	White Pine	189	225	169	181	160	172	188	188	198	198	157	161	183	183	154	158	265	265	189	189	248	256	133	137
58	MVZ:Bird:177979	Nevada	Nye	229	229	169	185	148	152	184	196	198	210	161	169	187	191	158	170	265	265	181	181	256	264	137	137
58	MVZ:Bird:177980	Nevada	Nye	209	209	169	177	152	152	204	204	194	198	165	177	183	187	162	166	265	277	177	181	220	264	133	137
58	MVZ:Bird:177981	Nevada	Nye	209	229	173	181	152	152	196	208	186	190	165	173	187	191	158	166	265	265	185	185	240	264	137	137
58	MVZ:Bird:177982	Nevada	Nye	209	237	169	173	148	164	196	204	186	190	157	161	175	179	162	166	265	269	181	189	220	220	133	137
58	MVZ:Bird:180080	Nevada	Nye	229	261	173	177	152	160	184	196	186	198	157	173	187	187	162	162	265	281	185	189	220	240	133	157
59	MVZ:Bird:177678	Nevada	Lincoln	233	237	169	169	152	172	196	196	190	198	161	173	175	175	154	162	269	273	177	189	220	224	141	145
59	MVZ:Bird:177679	Nevada	Lincoln	229	237	177	189	156	160	192	212	186	190	165	169	175	179	166	166	265	281	173	189	248	268	129	137
60	MVZ:Bird:184798	Utah	Sanpete	189	225	177	181	148	152	196	204	190	194	157	165	179	179	158	158	269	277	189	189	256	264	133	145
60	MVZ:Bird:184799	Utah	Sanpete	205	237	185	185	148	152	184	200	186	190	149	169	179	183	166	166	261	269	177	189	220	260	133	133
60	MVZ:Bird:184800	Utah	Sanpete	233	237	177	185	152	164	204	208	186	190	157	165	183	195	162	170	265	277	185	189	236	240	125	129
60	MVZ:Bird:184801	Utah	Sanpete	209	209	173	173	148	164	196	200	186	194	157	165	179	179	166	174	257	265	169	177	228	264	133	137
60	MVZ:Bird:184802	Utah	Sanpete	209	233	169	173	164	168	192	196	182	186	157	165	179	187	162	162	261	269	177	189	220	248	133	141
60	MVZ:Bird:184803	Utah	Sanpete	189	225	173	181	152	152	184	200	190	222	165	181	175	179	162	166	257	277	185	189	236	252	141	145
60	MVZ:Bird:184804	Utah	Sanpete	221	229	173	173	152	164	196	204	182	186	161	161	183	195	166	170	261	265	177	185	220	248	133	149
60	MVZ:Bird:184805	Utah	Sanpete	217	221	169	169	152	152	200	200	186	198	149	157	175	195	158	162	265	265	181	189	220	220	145	145
60	MVZ:Bird:184806	Utah	Sanpete	197	205	173	177	152	160	192	200	194	198	165	165	175	183	162	162	265	273	189	189	256	260	133	145
60	MVZ:Bird:184807	Utah	Sanpete	229	229	173	181	152	160	192	196	186	202	165	165	179	191	158	166	257	273	189	201	240	240	133	145
60	MVZ:Bird:184808	Utah	Sanpete	217	229	169	173	148	176	188	192	186	190	161	177	183	183	158	162	265	273	185	189	252	264	133	137
60	MVZ:Bird:184809	Utah	Sanpete	209	217	185	185	164	168	196	220	186	190	157	161	179	187	162	162	257	257	181	189	220	228	133	141
60	MVZ:Bird:184810	Utah	Sanpete	213	213	173	193	152	164	196	200	186	186	157	161	187	207	162	162	265	269	177	189	220	264	133	141
60	MVZ:Bird:184811	Utah	Sanpete	189	189	173	185	160	164	196	204	186	222	165	169	175	199	158	162	265	265	177	185	232	252	133	137
60	MVZ:Bird:184812	Utah	Sanpete	221	237	173	185	152	164	196	204	186	198	165	169	179	187	158	162	265	277	189	189	248	268	129	133
61	MVZ:Bird:188005	Utah	Wayne	209	225	181	189	148	152	196	200	186	202	169	177	171	175	162	166	257	269	181	189	256	264	133	145
61	MVZ:Bird:188006	Utah	Wayne	233	245	173	173	152	168	184	204	190	194	157	173	175	175	162	166	269	273	173	189	220	240	133	137
61	MVZ:Bird:188007	Utah	Wayne	241	241	173	181	148	152	184	208	186	194	149	157	191	191	158	170	257	261	173	185	220	244	133	141
61	MVZ:Bird:188008	Utah	Wayne	189	233	169	169	148	172	196	196	190	226	165	165	191	191	166	170	265	273	185	189	244	252	133	141
61	MVZ:Bird:188009	Utah	Wayne	213	225	181	189	156	156	196	212	186	190	169	169	183	191	154	158	257	261	177	189	252	256	141	141
61	MVZ:Bird:188010	Utah	Wayne	209	221	173	173	152	164	196	200	182	186	157	161	183	183	154	162	265	265	177	189	220	252	133	133
61	MVZ:Bird:188011	Utah	Wayne	213	233	177	181	152	152	196	196	186	186	157	165	171	179	158	162	249	269	177	185	252	256	137	149
61	MVZ:Bird:188012	Utah	Wayne	229	233	169	181	152	152	196	228	202	226	165	165	191	191	158	162	277	281	185	189	220	252	133	141
61	MVZ:Bird:188013	Utah	Wayne	225	225	181	181	152	152	196	224	186	186	153	177	183	187	154	162	277	285	181	193	220	252	137	145
61	MVZ:Bird:188014	Utah	Wayne	197	197	169	181	152	172	176	196	194	222	161	169	183	183	162	162	261	269	177	189	240	256	133	137
61	MVZ:Bird:188015	Utah	Wayne	209	233	169	181	152	168	196	204	186	194	161	177	179	183	158	162	261	269	177	185	220	236	133	133
61	MVZ:Bird:188016	Utah	Garfield	237	237	173	185	152	160	184	196	186	198	153	165	191	195	158	166	253	261	177	193	220	256	133	137
61	MVZ:Bird:188017	Utah	Garfield	217	241	177	185	152	164	196	224	190	190	161	165	179	187	158	174	257	265	189	189	228	244	137	149
61	MVZ:Bird:188018	Utah	Garfield	213	233	173	173	156	160	184	196	186	202	157	161	183	187	154	166	257	269	181	193	236	252	133	141
61	MVZ:Bird:188019	Utah	Garfield	213	229	173	173	152	160	184	200	186	202	157	165	179	185	158	166	269	273	181	185	236	244	133	133
62	MVZ:Bird:187966	Colorado	La Plata	221	233	169	173	152	160	188	204	186	186	161	169	175	207	162	166	261	269	177	181	252	260	137	137
62	MVZ:Bird:187967	Colorado	La Plata	217	237	177	177	152	164	204	220	186	202	161	169	183	191	154	162	261	285	193	197	228	244	133	133
62	MVZ:Bird:187968	Colorado	La Plata	189	229	173	177	152	152	192	196	186	190	157	173	171	175	162	170	261	277	177	189	252	268	133	133
62	MVZ:Bird:187969	Colorado	La Plata	217	229	173	181	148	176	184	196	186	186	141	149	191	203	166	170	261	273	177	189	220	256	133	133
62	MVZ:Bird:187970	Colorado	La Plata	217	221	173	189	148	168	192	204	186	198	157	161	187	191	162	170	253	285	181	189	240	256	133	137
62	MVZ:Bird:187971	Colorado	La Plata	221	225	169	173	148	152	176	184	186	190	153	165	183	183	162	166	269	269	181	185	232	256	133	141
62	MVZ:Bird:187972	Colorado	La Plata	189	229	177	181	148	148	200	204	190	194	165	169	187	187	162	166	261	289	185	189	244	252	133	133
62	MVZ:Bird:187973	Colorado	La Plata	217	229	173	181	148	152	188	204	186	202	165	165	175	191	158	170	265	281	177	189	236	256	137	141
62	MVZ:Bird:187974	Colorado	La Plata	213	229	157	173	152	152	196	204	186	186	161	165	183	191	158	170	257	265	189	189	236	236	141	145
62	MVZ:Bird:187975	Colorado	La Plata	213	225	173	173	152	160	180	204	186	186	157	169	175	187	158	166	269	277	181	189	220	264	129	133
62	MVZ:Bird:187976	Colorado	La Plata	225	229	165	177	148	152	196	216	218	222	161	169	175	179	158	162	273	277	181	185	220	264	133	133
62	MVZ:Bird:187977	Colorado	La Plata	229	253	173	181	164	168	184	200	186	186	157	173	183	191	162	170	265	273	177	185	240	256	137	141
62	MVZ:Bird:187978	Colorado	La Plata	209	233	161	181	152	160	192	196	206	214	161	165	187	191	158	170	261	265	177	185	240	264	129	137
62	MVZ:Bird:187979	Colorado	La Plata	205	213	181	185	148	152	196	196	186	190	157	165	187	187	158	162	269	281	185	193	220	248	133	141
62	MVZ:Bird:187980	Colorado	La Plata	229	233	173	177	152	164	188	208	190	194	149	161	187	191	162	166	265	281	181	189	220	260	129	137
62	MVZ:Bird:187981	Colorado	La Plata	221	229	173	177	160	164	188	188	186	194	141	165	179	191	170	174	261	261	185	189	252	256	133	141
62	MVZ:Bird:187982	Colorado	La Plata	213	229	173	181	148	156	188	200	198	198	145	157	175	179	162	166	261	273	175	185	236	236	129	133
62	MVZ:Bird:187983	Colorado	La Plata	221	233	173	185	152	164	192	200	186	186	161	173	187	187	162	166	265	285	189	193	220	244	133	133
63	MVZ:Bird:187984	Colorado	Chaffee	209	225	173	177	152	160	176	200	190	202	153	165	175	195	166	166	273	273	177	189	240	260	133	133
63	MVZ:Bird:187985	Colorado	Chaffee	209	221	173	177	148	148	184	220	186	190	165	169	171	191	158	162	269	273	185	189	220	244	133	137
63	MVZ:Bird:187986	Colorado	Chaffee	197	205	173	173	152	168	184	188	198	198	157	161	191	191	162	174	273	273	185	185	220	244	125	137
63	MVZ:Bird:187987	Colorado	Chaffee	205	225	169	181	148	148	184	204	186	186	169	169	183	183	170	174	253	261	181	185	220	240	133	149
63	MVZ:Bird:187988	Colorado	Chaffee	225	225	169	173	152	168	192	200	190	198	157	161	175	187	162	166	261	285	185	189	240	240	125	133
63	MVZ:Bird:187989	Colorado	Chaffee	205	225	177	177	152	168	192	200	190	190	157	165	191	191	158	174	261	269	185	185	220	220	133	137
63	MVZ:Bird:187990	Colorado	Chaffee	229	241	169	173	152	152	184	196	186	190	169	169	183	187	162	170	265	265	177	181	236	260	133	133
63	MVZ:Bird:187991	Colorado	Chaffee	213	229	173	185	152	164	192	200	186	190	157	165	183	191	158	158	277	285	181	185	252	268	133	141
63	MVZ:Bird:187992	Colorado	Chaffee	229	233	169	181	152	164	184	200	190	190	157	165	175	179	158	162	265	277	181	189	220	236	133	149
63	MVZ:Bird:187993	Colorado	Chaffee	209	245	173	173	152	156	188	192	186	186	157	165	175	179	162	166	257	269	185	189	220	220	133	133
63	MVZ:Bird:187994	Colorado	Chaffee	209	225	173	177	152	152	196	204	186	190	157	165	191	191	166	170	269	273	185	185	220	240	141	141
63	MVZ:Bird:187995	Colorado	Chaffee	217	217	173	181	152	152	184	196	190	198	141	161	175	191	154	162	269	273	185	189	220	260	125	133
63	MVZ:Bird:187996	Colorado	Chaffee	189	213	173	181	152	152	196	200	186	186	157	165	187	195	162	166	265	269	181	189	220	220	125	129
63	MVZ:Bird:187997	Colorado	Chaffee	225	233	173	173	152	164	192	196	186	190	157	157	175	187	158	162	265	265	181	185	252	260	133	133
63	MVZ:Bird:187998	Colorado	Chaffee	205	205	177	181	160	168	196	200	194	214	161	165	183	191	158	162	265	273	185	189	244	256	149	149
63	MVZ:Bird:187999	Colorado	Chaffee	225	225	173	177	148	156	188	192	190	226	165	165	187	187	162	170	257	269	189	193	244	248	137	141
63	MVZ:Bird:188000	Colorado	Chaffee	197	217	173	185	152	156	184	192	186	198	161	165	175	191	162	166	273	285	185	189	260	268	129	133
63	MVZ:Bird:188001	Colorado	Chaffee	189	217	173	177	148	152	176	200	186	202	161	165	187	191	158	158	265	273	181	193	236	264	133	133
63	MVZ:Bird:188002	Colorado	Chaffee	213	245	173	177	152	152	184	196	190	194	161	169	179	179	150	170	261	261	189	201	220	260	133	137
64	MVZ:Bird:188020	Arizona	Coconino	209	213	173	177	152	164	200	204	186	186	153	161	175	191	162	166	261	269	177	181	220	248	137	141
64	MVZ:Bird:188021	Arizona	Coconino	205	221	173	185	156	160	196	200	--	--	157	157	183	183	162	166	253	281	177	189	224	252	133	141
64	MVZ:Bird:188022	Arizona	Coconino	213	225	165	185	152	164	184	196	190	198	157	157	183	191	150	166	269	269	189	193	236	252	133	141
64	MVZ:Bird:188023	Arizona	Coconino	201	229	169	181	152	184	196	200	186	198	161	165	195	195	162	162	257	265	177	185	252	256	137	141
64	MVZ:Bird:188024	Arizona	Coconino	209	217	173	185	148	168	196	196	186	186	157	157	183	187	162	170	265	273	177	185	220	252	133	141
64	MVZ:Bird:188025	Arizona	Coconino	209	213	173	181	152	160	204	208	186	198	157	157	167	167	162	166	261	269	185	185	240	260	133	133
64	MVZ:Bird:188026	Arizona	Coconino	217	237	169	177	164	172	176	192	186	190	165	169	179	191	158	166	253	273	177	181	220	244	137	141
64	MVZ:Bird:188027	Arizona	Coconino	197	197	173	173	152	152	188	200	186	190	161	165	195	203	162	162	265	277	185	197	220	264	129	133
64	MVZ:Bird:188028	Arizona	Coconino	221	225	173	177	152	164	192	192	190	198	157	157	187	187	162	170	261	285	185	189	228	252	141	145
64	MVZ:Bird:188029	Arizona	Coconino	217	217	177	177	164	168	200	204	202	202	165	177	179	183	162	162	257	265	189	197	220	248	133	145
64	MVZ:Bird:188030	Arizona	Coconino	209	225	165	181	164	164	200	200	190	198	141	157	195	195	170	170	269	277	177	181	220	228	133	141
64	MVZ:Bird:188031	Arizona	Coconino	205	221	173	173	152	160	192	200	190	190	161	165	195	203	154	162	261	265	189	189	260	264	133	149
64	MVZ:Bird:188032	Arizona	Coconino	197	213	173	185	152	160	200	200	186	198	153	165	179	183	158	170	261	269	177	189	236	252	129	157
64	MVZ:Bird:188033	Arizona	Coconino	229	237	173	173	164	164	204	208	190	198	149	161	175	203	158	166	265	269	189	197	220	252	129	133
64	MVZ:Bird:188034	Arizona	Coconino	225	225	173	173	152	164	192	212	186	190	145	169	187	195	162	166	261	269	181	189	220	220	133	141
64	MVZ:Bird:188035	Arizona	Coconino	221	229	181	185	168	176	192	200	190	190	145	161	179	187	166	174	253	261	185	185	220	220	133	141
64	MVZ:Bird:188036	Arizona	Coconino	213	225	169	189	152	168	184	200	186	194	157	161	183	195	162	170	265	273	189	189	220	220	125	129
64	MVZ:Bird:188037	Arizona	Coconino	197	221	169	173	148	148	200	224	186	186	141	169	187	187	162	162	249	261	177	185	224	264	125	129
65	MVZ:Bird:188038	Arizona	Coconino	221	233	173	185	148	152	168	200	190	194	157	161	191	191	146	162	257	265	181	189	252	256	125	145
65	MVZ:Bird:188039	Arizona	Coconino	209	213	169	181	152	152	192	192	190	190	161	161	167	167	158	162	257	261	185	185	252	256	133	133
65	MVZ:Bird:188040	Arizona	Coconino	221	229	173	181	152	152	192	196	190	190	165	165	179	195	158	162	265	281	181	189	252	256	133	133
65	MVZ:Bird:188041	Arizona	Coconino	213	233	173	181	148	168	184	200	186	206	145	165	187	191	158	166	257	265	177	177	240	260	133	137
65	MVZ:Bird:188042	Arizona	Coconino	221	233	173	185	160	168	188	196	186	186	157	161	183	187	158	170	257	265	173	181	248	264	141	141
65	MVZ:Bird:188043	Arizona	Coconino	213	213	173	177	152	160	188	196	190	202	161	169	175	191	162	166	257	261	177	189	232	236	129	133
65	MVZ:Bird:188044	Arizona	Coconino	217	217	165	177	152	160	200	208	190	202	141	165	187	187	154	170	261	277	181	185	220	248	129	141
65	MVZ:Bird:188045	Arizona	Navajo	201	205	169	169	156	164	176	188	190	202	157	161	179	183	158	162	257	265	177	181	228	248	129	137
65	MVZ:Bird:188046	Arizona	Navajo	217	217	169	189	152	160	200	208	186	190	141	169	175	195	162	166	273	277	181	189	220	240	129	145
65	MVZ:Bird:188047	Arizona	Navajo	225	241	169	173	148	152	200	224	186	198	157	169	175	183	162	162	257	269	181	181	252	252	129	129
65	MVZ:Bird:188048	Arizona	Navajo	213	217	173	185	148	152	200	204	190	190	157	169	183	187	154	162	269	273	177	185	256	256	133	165
65	MVZ:Bird:188049	Arizona	Navajo	221	241	173	177	152	152	200	216	186	202	153	169	191	191	162	166	261	269	177	189	220	236	133	137
65	MVZ:Bird:188050	Arizona	Navajo	217	221	185	185	152	176	200	204	186	186	141	153	179	187	150	166	265	269	173	197	220	252	133	137
65	MVZ:Bird:188051	Arizona	Navajo	205	209	173	181	148	152	196	204	178	186	157	161	179	179	162	162	265	277	185	189	220	252	141	141
65	MVZ:Bird:188052	Arizona	Navajo	225	229	173	181	152	164	204	204	186	194	165	169	175	195	162	166	273	281	185	193	236	236	133	141
66	UWBM:Bird:111669	Arizona	Cochise	205	225	169	185	152	164	180	196	190	190	161	165	175	175	162	166	261	273	181	209	224	244	133	137
66	UWBM:Bird:111658	Arizona	Cochise	189	233	173	185	152	176	168	200	182	194	157	165	175	187	166	174	257	269	189	213	220	232	133	133
66	UWBM:Bird:111643	Arizona	Cochise	221	241	165	189	152	168	176	196	186	190	157	161	187	195	158	166	265	265	181	185	220	252	133	137
66	UWBM:Bird:115511	Arizona	Cochise	189	237	173	177	152	168	196	196	190	198	161	165	175	183	170	174	265	269	189	193	220	252	133	133
66	UWBM:Bird:109179	Arizona	Cochise	209	237	173	189	152	156	184	192	198	222	157	161	191	191	154	170	261	265	181	185	228	252	133	137
66	UWBM:Bird:101710	Arizona	Cochise	197	233	173	181	152	164	184	200	186	186	141	173	187	203	162	166	257	265	181	185	220	256	141	141
66	UWBM:Bird:111927	Arizona	Cochise	217	221	173	185	152	160	184	204	186	186	161	165	175	183	158	170	277	277	181	185	220	244	133	145
66	UWBM:Bird:111922	Arizona	Cochise	217	229	173	181	160	160	192	204	194	198	157	161	171	187	158	170	277	281	181	193	212	240	133	141
66	UWBM:Bird:109197	Arizona	Cochise	229	229	169	173	148	176	180	200	190	198	161	161	187	191	166	166	257	265	185	189	248	252	129	133
66	UWBM:Bird:101714	Arizona	Cochise	205	221	181	181	152	152	184	200	190	190	157	161	171	175	154	170	265	277	181	189	220	264	133	145
67	MSB:Bird:24500	New Mexico	Cibola	197	229	177	181	152	152	192	196	186	194	161	161	175	195	162	170	261	261	181	185	256	264	133	137
67	MSB:Bird:26299	New Mexico	Cibola	213	245	173	173	152	152	196	200	186	190	169	173	179	195	162	162	257	261	181	189	252	264	133	141
67	MSB:Bird:26300	New Mexico	Cibola	213	233	177	181	152	180	184	196	190	194	161	173	183	183	162	162	261	261	177	185	248	260	133	137
67	MSB:Bird:26301	New Mexico	Cibola	229	233	177	181	156	172	184	192	190	190	157	161	179	195	170	170	265	265	181	193	236	240	141	149
67	MSB:Bird:26335	New Mexico	Cibola	209	213	173	173	164	180	192	196	186	190	153	157	175	187	158	162	261	265	181	181	232	244	133	137
67	MSB:Bird:26336	New Mexico	Cibola	217	253	173	177	152	156	188	196	186	202	161	161	183	191	158	174	265	265	189	193	220	268	141	145
67	MSB:Bird:26337	New Mexico	Cibola	225	249	173	177	164	168	192	192	194	202	157	157	191	199	150	162	265	265	181	189	248	256	133	141
67	MSB:Bird:26338	New Mexico	Cibola	197	233	169	181	152	164	184	188	190	190	153	161	175	195	166	170	261	265	177	185	220	240	137	141
67	MSB:Bird:26344	New Mexico	Cibola	213	229	185	189	152	184	180	200	186	190	149	165	179	183	158	162	261	277	189	193	220	220	137	149
67	MSB:Bird:26345	New Mexico	Cibola	221	229	173	181	148	164	192	192	182	214	161	161	175	175	158	166	257	277	181	185	236	248	129	145
67	MSB:Bird:26346	New Mexico	Cibola	209	213	181	181	152	156	180	204	186	186	149	157	187	203	162	162	265	277	181	181	220	260	133	137
68	MVZ:Bird:179364	New Mexico	Otero	221	237	185	185	152	152	184	196	186	186	157	157	175	191	154	166	257	261	189	193	228	252	129	137
68	MVZ:Bird:179365	New Mexico	Otero	197	209	185	189	152	164	196	200	186	190	161	169	183	195	162	162	257	257	181	189	244	256	129	141
68	MVZ:Bird:179366	New Mexico	Otero	205	229	161	181	152	156	188	192	186	202	157	157	187	195	162	162	257	269	177	189	220	240	133	149
68	MVZ:Bird:179367	New Mexico	Otero	225	233	181	185	152	180	196	200	186	190	157	165	175	183	158	170	257	265	181	189	220	252	129	145
68	MVZ:Bird:179368	New Mexico	Otero	221	233	173	181	152	152	184	192	186	198	157	165	167	191	162	170	257	257	185	189	240	240	137	137
68	MVZ:Bird:179369	New Mexico	Otero	213	221	173	177	152	152	192	196	190	190	157	157	167	199	166	166	265	273	177	177	244	256	129	137
68	MVZ:Bird:179370	New Mexico	Otero	209	229	181	181	148	152	184	208	198	206	157	165	179	195	162	166	261	273	181	181	220	220	141	145
68	MVZ:Bird:179371	New Mexico	Otero	213	229	177	181	152	156	188	192	178	190	161	169	175	199	150	162	261	269	181	189	220	236	129	137
68	MVZ:Bird:179372	New Mexico	Otero	209	237	177	177	148	164	188	192	190	190	157	165	183	191	166	170	257	261	181	189	236	244	133	137
68	MVZ:Bird:179373	New Mexico	Otero	217	225	169	185	152	164	196	208	198	206	161	161	191	195	158	158	265	273	173	181	236	240	133	133
68	MVZ:Bird:179374	New Mexico	Otero	213	229	169	181	152	152	196	200	190	198	157	157	183	195	158	166	257	277	181	189	244	252	129	145
68	MVZ:Bird:179375	New Mexico	Otero	229	229	173	185	152	152	192	192	186	202	161	165	175	191	166	170	261	273	181	181	220	228	137	145
68	MVZ:Bird:179376	New Mexico	Otero	205	209	173	177	152	152	192	208	186	198	157	169	175	179	150	166	261	269	177	189	240	252	145	145
68	MVZ:Bird:179377	New Mexico	Otero	205	209	181	185	152	152	196	200	190	198	157	165	179	183	150	162	261	265	189	193	220	252	129	149
68	MVZ:Bird:179378	New Mexico	Otero	217	233	173	173	152	152	192	200	186	198	157	157	191	195	166	170	257	261	181	193	228	236	133	137
68	MVZ:Bird:179379	New Mexico	Otero	209	221	169	185	152	152	192	196	186	190	165	165	179	183	162	170	269	273	181	181	236	244	129	137
68	MVZ:Bird:179380	New Mexico	Otero	205	229	177	177	148	152	192	196	190	190	165	169	183	183	158	162	265	281	181	181	236	248	129	141
68	MVZ:Bird:179381	New Mexico	Otero	225	229	169	177	152	152	200	204	190	202	149	161	187	191	154	162	261	277	185	185	252	256	141	145
68	MVZ:Bird:179382	New Mexico	Otero	221	229	173	177	152	152	188	200	186	190	157	157	179	183	150	166	269	281	181	185	240	240	125	129
68	MVZ:Bird:179383	New Mexico	Otero	237	237	169	177	152	152	184	204	186	198	157	157	191	195	166	174	261	265	181	189	220	244	129	149
--	MVZ:Bird:170182	California	San Benito	225	225	181	189	152	152	196	204	186	190	161	169	199	199	142	158	257	269	181	189	220	220	141	153
--	MVZ:Bird:184724	Idaho	Blaine	221	253	185	189	152	152	196	204	190	198	157	161	179	191	158	162	261	269	181	185	260	268	137	145
