# Supplementary material for: Deep ecomorphological and genetic divergence in Steller's Jays (Cyanocitta stelleri, Aves: Corvidae)
Source: Ecol Evol. 2022 Nov 30;12(12):e9517. doi: 10.1002/ece3.9517 (PMC9712489; doi:10.1002/ece3.9517)
Supplement: Supplementary file 5 — Table S5 [file ECE3-12-e9517-s005.csv]

TABLE S5: Steller's Jay records downloaded from the Global Biodiversity Information Facility (GBIF) and filtered to reduce spatial sampling bias.
species	infraspecificEpithet	institutionCode	collectionCode	catalogNumber	locality	decimalLatitude	decimalLongitude	day	month	year	basisOfRecord
Cyanocitta stelleri		AMNH	AMNH	815446	LA CIMA, 9 MI S, JUCHATENGO	16.2	-97.116667	23	9	1964	PRESERVED_SPECIMEN
Cyanocitta stelleri	diademata	AMNH	AMNH	92289	SAN ANDRES	26.575278	-105.244444	3	11	1903	PRESERVED_SPECIMEN
Cyanocitta stelleri	coronata	AMNH	AMNH	778516	SOLA DE VEGA, CRUCERO DE LOS CEDROS	16.516667	-96.983333	16	6	1961	PRESERVED_SPECIMEN
Cyanocitta stelleri		AMNH	Birds	Skin-388759	50 m. N. Tuxtla Guttierez	17.43	-93.121667	NA	NA	NA	PRESERVED_SPECIMEN
Cyanocitta stelleri	coronata	AMNH	Birds	Skin-308391	Cuapongo	17.5	-99.666667	8	8	1940	PRESERVED_SPECIMEN
Cyanocitta stelleri	diademata	AMNH	Birds	Skin-92258	La Cienaga de las Vacas	25.883333	-106.183333	26	3	1903	PRESERVED_SPECIMEN
Cyanocitta stelleri	diademata	AMNH	Birds	Skin-92289	San Adnres	26.015	-105.903333	3	11	1903	PRESERVED_SPECIMEN
Cyanocitta stelleri		Anymals.org	user: 5717	23934		41.244029	-121.222418	13	7	2014	HUMAN_OBSERVATION
Cyanocitta stelleri		ASU	UAZ	8572	12 KM NE PALMITO	23.726667	-105.988333	NA	12	1963	PRESERVED_SPECIMEN
Cyanocitta stelleri		ASU	UAZ	8240	RANCHO CARRIZO, 10.3 MI W PALMITO	23.561667	-105.938333	26	2	1964	PRESERVED_SPECIMEN
Cyanocitta stelleri		Borror Laboratory of Bioacoustics, Ohio State University, Columbus, OH (BLB)	Recordings	BLB28526	1/2 mile up Sawmill Hollow, Diamond Fork Canyon, Payson (20 miles E of), Utah, Utah, USA	40.0583	-111.4167	5	6	1995	HUMAN_OBSERVATION
Cyanocitta stelleri		Borror Laboratory of Bioacoustics, Ohio State University, Columbus, OH (BLB)	Recordings	BLB25867	Juniper stand, Salina Creek Canyon, Salina Creek Canyon entrance (10 km N of), Sevier, Utah, USA	38.9639	-111.8814	10	10	1994	HUMAN_OBSERVATION
Cyanocitta stelleri		Borror Laboratory of Bioacoustics, Ohio State University, Columbus, OH (BLB)	Recordings	BLB39629	Picnic area off Rt 536, Cienega Canyon, Albuquerque (about 20km NE of), Bernalillo, New Mexico, USA	34.907	-106.689	19	4	1980	HUMAN_OBSERVATION
Cyanocitta stelleri	frontalis	CAS	ORN	35481	Arroyo Seco	34.10427	-118.19083	8	5	1899	PRESERVED_SPECIMEN
Cyanocitta stelleri	coronata	CAS	ORN	72063	Cerro San Felipe; 10 mi NE	17.27909	-96.57525	NA	NA	NA	PRESERVED_SPECIMEN
Cyanocitta stelleri	diademata	CAS	ORN	61172	Chalchuites; 4 mi SE of; Cerro Picacho	23.44712	-103.91709	14	7	1950	PRESERVED_SPECIMEN
Cyanocitta stelleri	diademata	CAS	ORN	61171	Ciudad Durango; 20 mi W of; Arroyo Mimbres	24.05375	-104.92155	23	6	1950	PRESERVED_SPECIMEN
Cyanocitta stelleri	annectens	CAS	ORN	28851	Kiona	46.24957	-119.47752	17	10	1923	PRESERVED_SPECIMEN
Cyanocitta stelleri	frontalis	CAS	ORN	47010	Lake Sardine	39.61296	-120.62868	20	5	1909	PRESERVED_SPECIMEN
Cyanocitta stelleri	carbonacea	CAS	ORN	23097	Monterey	36.60485	-121.89926	28	9	1896	PRESERVED_SPECIMEN
Cyanocitta stelleri	coronata	CAS	ORN	72067	Puerto Escondido Highway	15.83417	-97.07193	22	4	1965	PRESERVED_SPECIMEN
Cyanocitta stelleri	coronata	CAS	ORN	72066	PuntoAngel Highway; km 153	15.69084	-96.48691	23	5	1965	PRESERVED_SPECIMEN
Cyanocitta stelleri	frontalis	CAS	ORN	25608	Rackerby	39.43927	-121.34081	28	9	1922	PRESERVED_SPECIMEN
Cyanocitta stelleri	coronata	CAS	ORN	72061	Rio Molino	16.06749	-96.46691	12	10	1964	PRESERVED_SPECIMEN
Cyanocitta stelleri	annectens	CAS	ORN	57943	Selway Falls; 2 mi SSE	46.02538	-115.29143	7	9	1941	PRESERVED_SPECIMEN
Cyanocitta stelleri	frontalis	CAS	ORN	42569	Yorkville; 12 mi SW of; Signal Ridge	38.85962	-123.43379	23	4	1937	PRESERVED_SPECIMEN
Cyanocitta stelleri	diademata	CHAS	Bird specimens	CHAS:Bird:413	Lay	40.526636	-107.882021	9	5	1891	PRESERVED_SPECIMEN
Cyanocitta stelleri		CLO	EBIRD	OBS300991691	4235	44.21314	-120.297632	4	3	2015	HUMAN_OBSERVATION
Cyanocitta stelleri		CLO	EBIRD	OBS574917940	17126	54.087354	-125.11362	4	2	2018	HUMAN_OBSERVATION
Cyanocitta stelleri		CLO	EBIRD	OBS217610867	"Potato Growing" Flat	32.705101	-109.931656	13	11	2013	HUMAN_OBSERVATION
Cyanocitta stelleri		CLO	EBIRD	OBS97247209	#21 Taneum-Quartz Mountain	47.07246	-121.081352	21	8	2010	HUMAN_OBSERVATION
Cyanocitta stelleri		CLO	EBIRD	OBS603219503	(14.078, -86.771)	14.077797	-86.771248	21	4	2018	HUMAN_OBSERVATION
Cyanocitta stelleri		CLO	EBIRD	OBS672536386	(17.5612,-100.2746)	17.56115	-100.274557	28	10	2018	HUMAN_OBSERVATION
Cyanocitta stelleri		CLO	EBIRD	OBS551013029	(19.6157,-97.3830)	19.615685	-97.383045	18	11	2017	HUMAN_OBSERVATION
Cyanocitta stelleri		CLO	EBIRD	OBS612992076	(32.0120,-109.3158)	32.011975	-109.315755	3	5	2018	HUMAN_OBSERVATION
Cyanocitta stelleri		CLO	EBIRD	OBS589672027	(32.6827,-116.5170)	32.682731	-116.51704	19	3	2018	HUMAN_OBSERVATION
Cyanocitta stelleri		CLO	EBIRD	OBS645906145	(32.9899,-105.5764)	32.989851	-105.57635	21	7	2018	HUMAN_OBSERVATION
Cyanocitta stelleri		CLO	EBIRD	OBS518850822	(33.0083,-105.4359)--not publicaaly accessible	33.008257	-105.435907	15	7	2017	HUMAN_OBSERVATION
Cyanocitta stelleri		CLO	EBIRD	OBS549186652	(33.503, -105.403)	33.503467	-105.402898	13	11	2017	HUMAN_OBSERVATION
Cyanocitta stelleri		CLO	EBIRD	OBS638451809	(34.1827,-109.5427)	34.182657	-109.542715	9	7	2018	HUMAN_OBSERVATION
Cyanocitta stelleri		CLO	EBIRD	OBS640856653	(34.3252,-107.9791)Sawtooth Mtns	34.325159	-107.979088	14	7	2018	HUMAN_OBSERVATION
Cyanocitta stelleri		CLO	EBIRD	OBS622263947	(34.3894,-109.9247)	34.389429	-109.924653	6	5	2018	HUMAN_OBSERVATION
Cyanocitta stelleri		CLO	EBIRD	OBS584520390	(34.4597,-111.8348) Chasm Canyon Dm	34.459686	-111.83481	3	3	2018	HUMAN_OBSERVATION
Cyanocitta stelleri		CLO	EBIRD	OBS560191441	(35.4680,-118.2388) Piute Mountain Road	35.468045	-118.238757	25	12	2017	HUMAN_OBSERVATION
Cyanocitta stelleri		CLO	EBIRD	OBS613214178	(35.7028,-106.8260)	35.702809	-106.826021	4	5	2018	HUMAN_OBSERVATION
Cyanocitta stelleri		CLO	EBIRD	OBS653663607	(36.0141,-118.6103)	36.014069	-118.610306	2	9	2018	HUMAN_OBSERVATION
Cyanocitta stelleri		CLO	EBIRD	OBS592062696	(36.5666,-119.1330)	36.566613	-119.13301	26	3	2018	HUMAN_OBSERVATION
Cyanocitta stelleri		CLO	EBIRD	OBS646558659	(36.7054,-118.4422)	36.705362	-118.442155	24	7	2018	HUMAN_OBSERVATION
Cyanocitta stelleri		CLO	EBIRD	OBS654555433	(36.8824,-105.4132)	36.882375	-105.413232	5	9	2018	HUMAN_OBSERVATION
Cyanocitta stelleri		CLO	EBIRD	OBS653213666	(37.2172,-106.8913)	37.217154	-106.891319	1	9	2018	HUMAN_OBSERVATION
Cyanocitta stelleri		CLO	EBIRD	OBS617764910	(37.4790,-107.1022)	37.478998	-107.102236	13	5	2018	HUMAN_OBSERVATION
Cyanocitta stelleri		CLO	EBIRD	OBS629070289	(37.7392,-107.9702)	37.739216	-107.970181	8	6	2018	HUMAN_OBSERVATION
Cyanocitta stelleri		CLO	EBIRD	OBS621698028	(38,8910,-110,7578)	38.89102	-110.757785	21	5	2018	HUMAN_OBSERVATION
Cyanocitta stelleri		CLO	EBIRD	OBS658177042	(38.0721,-119.2989)	38.072055	-119.298872	6	9	2018	HUMAN_OBSERVATION
Cyanocitta stelleri		CLO	EBIRD	OBS619894215	(38.1684,-120.4043)	38.168449	-120.404745	18	5	2018	HUMAN_OBSERVATION
Cyanocitta stelleri		CLO	EBIRD	OBS639249765	(38.3626,-107.3691)	38.362644	-107.369078	9	7	2018	HUMAN_OBSERVATION
Cyanocitta stelleri		CLO	EBIRD	OBS636226113	(38.4074,-105.3261)	38.407352	-105.326148	30	6	2018	HUMAN_OBSERVATION
Cyanocitta stelleri		CLO	EBIRD	OBS643044242	(38.4604,-119.4591)	38.460391	-119.459122	25	7	2018	HUMAN_OBSERVATION
Cyanocitta stelleri		CLO	EBIRD	OBS604877458	(38.5734,-106.5531)	38.573368	-106.553083	24	4	2018	HUMAN_OBSERVATION
Cyanocitta stelleri		CLO	EBIRD	OBS672616026	(38.5935,-112.0752)	38.593501	-112.075192	2	11	2018	HUMAN_OBSERVATION
Cyanocitta stelleri		CLO	EBIRD	OBS644381249	(38.895, -120.577)	38.894928	-120.576982	19	7	2018	HUMAN_OBSERVATION
Cyanocitta stelleri		CLO	EBIRD	OBS672174878	(38.9814,-120.3178)	38.981429	-120.317757	25	8	2018	HUMAN_OBSERVATION
Cyanocitta stelleri		CLO	EBIRD	OBS549886422	(39.6780,-111.2127)	39.678022	-111.212723	16	11	2017	HUMAN_OBSERVATION
Cyanocitta stelleri		CLO	EBIRD	OBS631665871	(39.7141,-123.0017)	39.714086	-123.001746	16	6	2018	HUMAN_OBSERVATION
Cyanocitta stelleri		CLO	EBIRD	OBS628431457	(39.8317,-122.8237)	39.831745	-122.823702	6	6	2018	HUMAN_OBSERVATION
Cyanocitta stelleri		CLO	EBIRD	OBS664728107	(39.8966,-120.1715)	39.896626	-120.171462	5	10	2018	HUMAN_OBSERVATION
Cyanocitta stelleri		CLO	EBIRD	OBS673183863	(39.9443,-107.5979)	39.944316	-107.597896	28	8	2018	HUMAN_OBSERVATION
Cyanocitta stelleri		CLO	EBIRD	OBS626130941	(40.483, -112.284)	40.483009	-112.28441	31	5	2018	HUMAN_OBSERVATION
Cyanocitta stelleri		CLO	EBIRD	OBS645177126	(40.5367,-110.2137)	40.536739	-110.2137	2	8	2018	HUMAN_OBSERVATION
Cyanocitta stelleri		CLO	EBIRD	OBS514647532	(40.9267,-106.2246)	40.926731	-106.22464	27	6	2017	HUMAN_OBSERVATION
Cyanocitta stelleri		CLO	EBIRD	OBS660158273	(41.0346,-107.1387)	41.034558	-107.1387	22	9	2018	HUMAN_OBSERVATION
Cyanocitta stelleri		CLO	EBIRD	OBS648395638	(41.0979,-109.6023)Flaming Gorge NRA	41.097852	-109.602315	14	8	2018	HUMAN_OBSERVATION
Cyanocitta stelleri		CLO	EBIRD	OBS615510014	(42.1559,-124.3640) Indian sands	42.15587	-124.36398	10	5	2018	HUMAN_OBSERVATION
Cyanocitta stelleri		CLO	EBIRD	OBS523983313	(42.2223,-124.1271)	42.222253	-124.127075	4	8	2017	HUMAN_OBSERVATION
Cyanocitta stelleri		CLO	EBIRD	OBS669006832	(42.642, -122.214)	42.642367	-122.214213	20	10	2018	HUMAN_OBSERVATION
Cyanocitta stelleri		CLO	EBIRD	OBS675605090	(43.0489,-123.5851)	43.048924	-123.585131	17	10	2018	HUMAN_OBSERVATION
Cyanocitta stelleri		CLO	EBIRD	OBS645852196	(43.5656,-119.1300) CHERRY POND, BURNS OREGON	43.565612	-119.129975	1	8	2018	HUMAN_OBSERVATION
Cyanocitta stelleri		CLO	EBIRD	OBS624083794	(43.6280,-113.9597)	43.628047	-113.959712	21	5	2018	HUMAN_OBSERVATION
Cyanocitta stelleri		CLO	EBIRD	OBS689636644	(43.6551,-119.1468) CBC SUB SECTION	43.655078	-119.146809	22	12	2018	HUMAN_OBSERVATION
Cyanocitta stelleri		CLO	EBIRD	OBS616548809	(43.7008,-118.8035)Rattlesnake Cr BLM	43.700819	-118.803537	12	5	2018	HUMAN_OBSERVATION
Cyanocitta stelleri		CLO	EBIRD	OBS632283319	(43.7156,-118.5655)	43.715557	-118.565516	10	6	2018	HUMAN_OBSERVATION
Cyanocitta stelleri		CLO	EBIRD	OBS545875021	(43.7771,-118.8749). FS RD 2820 at 232 RD. Reedsport hunter camp	43.777088	-118.874858	28	10	2017	HUMAN_OBSERVATION
Cyanocitta stelleri		CLO	EBIRD	OBS632266385	(43.81, -123.304)	43.809597	-123.303821	18	6	2018	HUMAN_OBSERVATION
Cyanocitta stelleri		CLO	EBIRD	OBS637903645	(43.8389,-119.0168) Clemens Field	43.838869	-119.016822	7	7	2018	HUMAN_OBSERVATION
Cyanocitta stelleri		CLO	EBIRD	OBS660887150	(43.8642,-119.4175) Emigrant Creek CG MNF	43.864222	-119.417511	25	9	2018	HUMAN_OBSERVATION
Cyanocitta stelleri		CLO	EBIRD	OBS665261535	(43.8855,-122.2574)	43.885541	-122.257431	8	10	2018	HUMAN_OBSERVATION
Cyanocitta stelleri		CLO	EBIRD	OBS649199480	(43.9028,-121.5894)	43.902808	-121.589368	17	8	2018	HUMAN_OBSERVATION
Cyanocitta stelleri		CLO	EBIRD	OBS662859026	(44.0253,-118.6412)	44.025347	-118.641159	30	9	2018	HUMAN_OBSERVATION
Cyanocitta stelleri		CLO	EBIRD	OBS604069084	(44.1654,-119.3322)	44.165412	-119.332205	22	4	2018	HUMAN_OBSERVATION
Cyanocitta stelleri		CLO	EBIRD	OBS659557508	(44.1770,-115.2612)	44.176997	-115.261236	22	9	2018	HUMAN_OBSERVATION
Cyanocitta stelleri		CLO	EBIRD	OBS637998548	(44.2296,-118.8502)	44.229582	-118.850153	19	6	2018	HUMAN_OBSERVATION
Cyanocitta stelleri		CLO	EBIRD	OBS669717139	(44.3097,-112.7082)	44.309711	-112.708226	19	10	2018	HUMAN_OBSERVATION
Cyanocitta stelleri		CLO	EBIRD	OBS636820585	(44.3171,-111.6157)	44.317109	-111.615666	3	7	2018	HUMAN_OBSERVATION
Cyanocitta stelleri		CLO	EBIRD	OBS668998234	(44.6556,-116.2747)	44.65555	-116.274673	21	10	2018	HUMAN_OBSERVATION
Cyanocitta stelleri		CLO	EBIRD	OBS635324023	(44.6821,-118.7614)Dunstan Homestead	44.682129	-118.761392	26	6	2018	HUMAN_OBSERVATION
Cyanocitta stelleri		CLO	EBIRD	OBS632244914	(44.7913,-120.2842)	44.791297	-120.28425	18	6	2018	HUMAN_OBSERVATION
Cyanocitta stelleri		CLO	EBIRD	OBS597806816	(44.9251,-119.0110)	44.925093	-119.010971	7	4	2018	HUMAN_OBSERVATION
Cyanocitta stelleri		CLO	EBIRD	OBS651716987	(45.1183,-119.3159)	45.118306	-119.315935	26	8	2018	HUMAN_OBSERVATION
Cyanocitta stelleri		CLO	EBIRD	OBS534932917	(45.1287,-111.9196) Greenhorn, NE of Romy Lake	45.128709	-111.919629	9	8	2017	HUMAN_OBSERVATION
Cyanocitta stelleri		CLO	EBIRD	OBS526173034	(45.2378,-122.9230)	45.237825	-122.922958	13	8	2017	HUMAN_OBSERVATION
Cyanocitta stelleri		CLO	EBIRD	OBS562270388	(45.6474,-113.7980) May Creek Trail	45.647444	-113.798037	31	12	2017	HUMAN_OBSERVATION
Cyanocitta stelleri		CLO	EBIRD	OBS527067742	(45.6645,-114.6018)	45.664472	-114.601836	17	8	2017	HUMAN_OBSERVATION
Cyanocitta stelleri		CLO	EBIRD	OBS617129850	(45.9177,-120.6332)	45.917672	-120.633192	12	5	2018	HUMAN_OBSERVATION
Cyanocitta stelleri		CLO	EBIRD	OBS631360269	(47.1269,-120.3523)	47.126917	-120.352268	15	6	2018	HUMAN_OBSERVATION
Cyanocitta stelleri		CLO	EBIRD	OBS673015224	(47.129, -114.724)	47.128847	-114.723615	3	11	2018	HUMAN_OBSERVATION
Cyanocitta stelleri		CLO	EBIRD	OBS631359813	(47.1982,-120.1882)	47.198231	-120.188233	15	6	2018	HUMAN_OBSERVATION
Cyanocitta stelleri		CLO	EBIRD	OBS529578314	(47.7362,-123.5302)	47.736216	-123.530218	31	8	2017	HUMAN_OBSERVATION
Cyanocitta stelleri		CLO	EBIRD	OBS524541206	(47.8037,-123.3336)	47.803676	-123.333611	3	8	2017	HUMAN_OBSERVATION
Cyanocitta stelleri		CLO	EBIRD	OBS615795515	(48.152, -121.929)	48.15188	-121.929205	11	5	2018	HUMAN_OBSERVATION
Cyanocitta stelleri		CLO	EBIRD	OBS513944027	(48.3005,-113.3762)	48.300481	-113.376174	24	6	2017	HUMAN_OBSERVATION
Cyanocitta stelleri		CLO	EBIRD	OBS624532826	(48.6199,-114.6683)	48.619921	-114.668284	27	5	2018	HUMAN_OBSERVATION
Cyanocitta stelleri		CLO	EBIRD	OBS622453508	(48.7616,-124.8868)	48.761612	-124.886848	22	5	2018	HUMAN_OBSERVATION
Cyanocitta stelleri		CLO	EBIRD	OBS667413810	(48.8217,-116.4137) Ball Crk Wetlands Overlook	48.821704	-116.413666	16	10	2018	HUMAN_OBSERVATION
Cyanocitta stelleri		CLO	EBIRD	OBS625823131	(49.4613,-123.0444)	49.46132	-123.044403	30	5	2018	HUMAN_OBSERVATION
Cyanocitta stelleri		CLO	EBIRD	OBS640887471	(51.8041,-127.3767)	51.804114	-127.376673	12	7	2018	HUMAN_OBSERVATION
Cyanocitta stelleri		CLO	EBIRD	OBS640888587	(51.9458,-127.8650)	51.945789	-127.865031	14	7	2018	HUMAN_OBSERVATION
Cyanocitta stelleri		CLO	EBIRD	OBS525290015	(52.5164,-127.9924)	52.516409	-127.992412	24	7	2017	HUMAN_OBSERVATION
Cyanocitta stelleri		CLO	EBIRD	OBS536417645	(52.8825,-118.3716)	52.882549	-118.371617	24	9	2017	HUMAN_OBSERVATION
Cyanocitta stelleri		CLO	EBIRD	OBS509187748	(53.9168,-125.0830)	53.916795	-125.083049	7	6	2017	HUMAN_OBSERVATION
Cyanocitta stelleri		CLO	EBIRD	OBS611457290	(54.4172,-124.2160)	54.417178	-124.216013	5	5	2018	HUMAN_OBSERVATION
Cyanocitta stelleri		CLO	EBIRD	OBS519179062	(56,2539,-132,2531)	56.253862	-132.253086	16	7	2017	HUMAN_OBSERVATION
Cyanocitta stelleri		CLO	EBIRD	OBS638241518	(61.8003,-147.6622)	61.800307	-147.662228	28	5	2018	HUMAN_OBSERVATION
Cyanocitta stelleri		CLO	EBIRD	OBS596758795	* Bull Run Upper Reservoir	45.487863	-122.064929	16	4	2004	HUMAN_OBSERVATION
Cyanocitta stelleri		CLO	EBIRD	OBS458424789	*Clearwater Valley Rd, DnBL	51.68589	-120.01772	7	1	2017	HUMAN_OBSERVATION
Cyanocitta stelleri		CLO	EBIRD	OBS628980926	?Moss Springs Road?	45.318482	-118.005009	6	10	1990	HUMAN_OBSERVATION
Cyanocitta stelleri		CLO	EBIRD	OBS326338211	|Courtenay to Comox ||Lk. area|	49.637885	-125.033958	6	5	1990	HUMAN_OBSERVATION
Cyanocitta stelleri		CLO	EBIRD	OBS30471367	~5 miles N. of Cebolla	36.590027	-106.51671	22	1	1993	HUMAN_OBSERVATION
Cyanocitta stelleri		CLO	EBIRD	OBS620097601	1 - Turning Leaf area	39.482995	-119.86496	18	5	2018	HUMAN_OBSERVATION
Cyanocitta stelleri		CLO	EBIRD	OBS460124135	1 Sagebrush Lane	35.693064	-118.290052	24	1	2017	HUMAN_OBSERVATION
Cyanocitta stelleri		CLO	EBIRD	OBS205694209	10 km s of San Cristobal de las Casas	16.61777	-92.521362	16	2	1988	HUMAN_OBSERVATION
Cyanocitta stelleri		CLO	EBIRD	OBS205682545	10 km se of Juncana on Highway 307	16.125356	-91.842334	16	2	1988	HUMAN_OBSERVATION
Cyanocitta stelleri		CLO	EBIRD	OBS204261055	10 miles N of Duchesne	40.304731	-110.373716	10	7	2013	HUMAN_OBSERVATION
Cyanocitta stelleri		CLO	EBIRD	OBS46890055	10 miles North of Doyle, CA	39.77477	-120.047607	4	1	2008	HUMAN_OBSERVATION
Cyanocitta stelleri		CLO	EBIRD	OBS678809870	100 Mile House Centennial Park	51.644375	-121.290114	21	11	2018	HUMAN_OBSERVATION
Cyanocitta stelleri		CLO	EBIRD	OBS526639413	1000–1898 Duffy Ln, Fort Garland US-CO (37.5154,-105.2451)	37.515381	-105.245087	20	8	2017	HUMAN_OBSERVATION
Cyanocitta stelleri		CLO	EBIRD	OBS128770219	103 E.Boise St, Horseshoe Bend	43.914264	-116.197039	5	11	2007	HUMAN_OBSERVATION
Cyanocitta stelleri		CLO	EBIRD	OBS557654583	1034–1130 N Hogadon Rd, Casper US-WY (42.7454,-106.3241)	42.745384	-106.324107	16	12	2017	HUMAN_OBSERVATION
Cyanocitta stelleri		CLO	EBIRD	OBS621955066	10417 Woodrose Place	49.190132	-121.766995	21	5	2018	HUMAN_OBSERVATION
Cyanocitta stelleri		CLO	EBIRD	OBS554339822	1066–1112 5th St, Prosser US-WA (46.2013,-119.7661)	46.201274	-119.766144	3	12	2017	HUMAN_OBSERVATION
Cyanocitta stelleri		CLO	EBIRD	OBS650869410	10777 Village Loop, Redmond US-OR (44.2692,-121.3055)	44.269181	-121.305516	24	8	2018	HUMAN_OBSERVATION
Cyanocitta stelleri		CLO	EBIRD	OBS70636631	10da72	49.906023	-123.303165	21	5	2009	HUMAN_OBSERVATION
Cyanocitta stelleri		CLO	EBIRD	OBS69231313	10da74	50.065294	-123.334236	1	5	2009	HUMAN_OBSERVATION
Cyanocitta stelleri		CLO	EBIRD	OBS320236071	11 Pines Road	38.957073	-120.485115	16	5	2015	HUMAN_OBSERVATION
Cyanocitta stelleri		CLO	EBIRD	OBS562104151	1100 Houston St, Van Horn US-TX (31.0521,-104.8332)	31.052143	-104.833202	31	12	2017	HUMAN_OBSERVATION
Cyanocitta stelleri		CLO	EBIRD	OBS627816860	1100 Vereda Ciervo	34.4583	-119.9145	4	6	2018	HUMAN_OBSERVATION
Cyanocitta stelleri		CLO	EBIRD	OBS669888242	11000–11098 Old Hernandez Rd, Paicines US-CA (36.4054,-120.9525)	36.40545	-120.95253	23	10	2018	HUMAN_OBSERVATION
Cyanocitta stelleri		CLO	EBIRD	OBS558748619	1118 Peak Point Drive	49.88072	-119.560985	19	12	2017	HUMAN_OBSERVATION
Cyanocitta stelleri		CLO	EBIRD	OBS633583312	112 Maquinna Avenue, Zeballos, British Columbia, CA (49.986, -126.846)	49.986343	-126.845581	22	6	2018	HUMAN_OBSERVATION
Cyanocitta stelleri		CLO	EBIRD	OBS548376102	1120 North Beach Road, Salt Spring Island, British Columbia, CA (48.915, -123.533)	48.915264	-123.533354	10	11	2017	HUMAN_OBSERVATION
Cyanocitta stelleri		CLO	EBIRD	OBS607021485	1124 Mesa Loop NW, Los Lunas US-NM (34.8233,-106.7493)	34.823293	-106.749268	28	4	2018	HUMAN_OBSERVATION
Cyanocitta stelleri		CLO	EBIRD	OBS552294285	1-131 Crane Mountain Road, Bigfork, Montana, US (48.041, -114.007)	48.04122	-114.006625	25	11	2017	HUMAN_OBSERVATION
Cyanocitta stelleri		CLO	EBIRD	OBS641849578	1182 GRID	45.78705	-115.361318	20	7	2018	HUMAN_OBSERVATION
Cyanocitta stelleri		CLO	EBIRD	OBS99745381	11N18 FSR off of Silver Fork Road	38.747708	-120.261562	5	9	2010	HUMAN_OBSERVATION
Cyanocitta stelleri		CLO	EBIRD	OBS615510613	12 Mile Canyon	39.135241	-111.6053	10	5	2018	HUMAN_OBSERVATION
Cyanocitta stelleri		CLO	EBIRD	OBS483303661	12 Mile Creek Rd	45.009645	-113.893547	8	4	2017	HUMAN_OBSERVATION
Cyanocitta stelleri		CLO	EBIRD	OBS708962024	12 Miles South of Canyon City Post Office on Hwy 395	44.268329	-118.99616	26	3	1993	HUMAN_OBSERVATION
Cyanocitta stelleri		CLO	EBIRD	OBS279715918	12.5 Mi Hollis Hwy	55.525912	-132.97696	6	11	2014	HUMAN_OBSERVATION
Cyanocitta stelleri		CLO	EBIRD	OBS628772022	1248 Fox Ln Private at National Forest	34.30437	-110.267984	1	6	2018	HUMAN_OBSERVATION
Cyanocitta stelleri		CLO	EBIRD	OBS543962331	127 Thompson Creek Road, Superior, Montana, US (47.179, -114.978)	47.179228	-114.978088	23	10	2017	HUMAN_OBSERVATION
Cyanocitta stelleri		CLO	EBIRD	OBS596394778	12701 Utmost Way, Montana, US (46.992, -113.4)	46.991657	-113.400362	1	4	2018	HUMAN_OBSERVATION
Cyanocitta stelleri		CLO	EBIRD	OBS640330825	12769 Honcut Road, Loma Rica, California, US (39.333, -121.469)	39.333116	-121.469206	3	1	2015	HUMAN_OBSERVATION
Cyanocitta stelleri		CLO	EBIRD	OBS415126493	12S2S02	44.502985	-123.947661	29	6	2016	HUMAN_OBSERVATION
Cyanocitta stelleri		CLO	EBIRD	OBS691364925	13285 Williams Hwy, Grants Pass US-OR (42.2960,-123.2452)	42.296011	-123.245182	30	12	2018	HUMAN_OBSERVATION
Cyanocitta stelleri		CLO	EBIRD	OBS617846991	14679-15001 East Quartz Valley Road, Fort Jones, California, US (41.622, -122.965)	41.621736	-122.964989	14	5	2018	HUMAN_OBSERVATION
Cyanocitta stelleri		CLO	EBIRD	OBS640751989	146–162 County Road 113 E, Allenspark US-CO (40.2351,-105.5272)	40.235112	-105.527183	16	7	2018	HUMAN_OBSERVATION
Cyanocitta stelleri		CLO	EBIRD	OBS462132868	14800 Pacheco Pass Hwy	37.025954	-121.312092	31	1	2017	HUMAN_OBSERVATION
Cyanocitta stelleri		CLO	EBIRD	OBS458636423	15 Rappe Rd	45.713701	-121.164672	17	1	2017	HUMAN_OBSERVATION
Cyanocitta stelleri		CLO	EBIRD	OBS464016330	15.2311x-86.1696 - Jan 20, 2017, 1:38 PM	15.231148	-86.169605	20	1	2017	HUMAN_OBSERVATION
Cyanocitta stelleri		CLO	EBIRD	OBS589325926	15000 NW Old Railroad Grade Rd, Yamhill US-OR (45.3724,-123.2622)	45.372431	-123.26217	12	3	2018	HUMAN_OBSERVATION
Cyanocitta stelleri		CLO	EBIRD	OBS534448910	1528 Deer Crest Lane	48.300039	-122.531891	20	9	2017	HUMAN_OBSERVATION
Cyanocitta stelleri		CLO	EBIRD	OBS157866543	1550 - the number of the moose	47.877273	-116.455108	28	6	2012	HUMAN_OBSERVATION
Cyanocitta stelleri		CLO	EBIRD	OBS65198581	157 Jacinto Road	35.169318	-105.853271	15	2	2009	HUMAN_OBSERVATION
Cyanocitta stelleri		CLO	EBIRD	OBS296490186	15840 Entiat River Road	47.861297	-120.416808	13	2	2015	HUMAN_OBSERVATION
Cyanocitta stelleri		CLO	EBIRD	OBS653672664	1623 County Road 361, Ouray, Colorado, US (37.993, -107.701)	37.993036	-107.70093	27	8	2018	HUMAN_OBSERVATION
Cyanocitta stelleri		CLO	EBIRD	OBS532636777	16239 Lily Lake Road	54.009837	-124.510846	13	9	2017	HUMAN_OBSERVATION
Cyanocitta stelleri		CLO	EBIRD	OBS524465939	1628D Wyoming Highway 130, Saratoga US-WY (41.5077,-106.8385)	41.507659	-106.838524	3	8	2017	HUMAN_OBSERVATION
Cyanocitta stelleri		CLO	EBIRD	OBS551981759	16401-16517 Evaro Road, Missoula, Montana, US (47.029, -114.089)	47.029355	-114.088697	24	11	2017	HUMAN_OBSERVATION
Cyanocitta stelleri		CLO	EBIRD	OBS538262474	16515 Reed Road, La Pine, Oregon, US (43.673, -121.5)	43.673027	-121.500049	4	10	2017	HUMAN_OBSERVATION
Cyanocitta stelleri		CLO	EBIRD	OBS551687525	1676 E Sopris Creek Rd, Basalt US-CO (39.3418,-107.0557)	39.341816	-107.055719	23	11	2017	HUMAN_OBSERVATION
Cyanocitta stelleri		CLO	EBIRD	OBS439406144	17.1478x-97.6193 - Oct 29, 2016, 18:47	17.147814	-97.61934	29	10	2016	HUMAN_OBSERVATION
Cyanocitta stelleri		CLO	EBIRD	OBS631691691	1720 Rosalie Dr, Durango US-CO (37.3632,-107.6459)	37.363224	-107.645886	14	6	2018	HUMAN_OBSERVATION
Cyanocitta stelleri		CLO	EBIRD	OBS572506541	173 Cundiyo Road, Santa Fe, New Mexico, US (35.897, -105.991)	35.896592	-105.991306	29	1	2018	HUMAN_OBSERVATION
Cyanocitta stelleri		CLO	EBIRD	OBS50270693	17455 Big Bear Lane-ebird	40.29932	-122.36845	23	2	2008	HUMAN_OBSERVATION
Cyanocitta stelleri		CLO	EBIRD	OBS669383479	17560 Northwest Baker Creek Road, McMinnville, Oregon, US (45.229, -123.298)	45.228964	-123.29756	22	10	2018	HUMAN_OBSERVATION
Cyanocitta stelleri		CLO	EBIRD	OBS638971921	17632 Woodhurst Pl, Lake Oswego US-OR (45.3972,-122.6572)	45.397192	-122.657178	11	7	2018	HUMAN_OBSERVATION
Cyanocitta stelleri		CLO	EBIRD	OBS574394541	1763–1803 Castle Oaks Dr, Castle Rock US-CO (39.3887,-104.8187)	39.388731	-104.818678	4	2	2018	HUMAN_OBSERVATION
Cyanocitta stelleri		CLO	EBIRD	OBS208707957	17701 SW Gopher Valley Rd Sheridan OR yard feeder	45.134753	-123.372495	24	8	2013	HUMAN_OBSERVATION
Cyanocitta stelleri		CLO	EBIRD	OBS520364131	1772S-3 (SNF)	44.94763	-123.872042	22	7	2017	HUMAN_OBSERVATION
Cyanocitta stelleri		CLO	EBIRD	OBS182794040	1800 Main	48.279502	-116.573299	21	2	2013	HUMAN_OBSERVATION
Cyanocitta stelleri		CLO	EBIRD	OBS632360587	1813 Scenic Ave Freeland US-WA (48.0050,-122.5160)	48.004951	-122.515963	16	6	2018	HUMAN_OBSERVATION
Cyanocitta stelleri		CLO	EBIRD	OBS667292013	18379 Oregon 34, Alsea, Oregon, US (44.385, -123.628)	44.384767	-123.628443	15	10	2018	HUMAN_OBSERVATION
Cyanocitta stelleri		CLO	EBIRD	OBS665692035	18507 Wildlife Trl, Fiddletown US-CA (38.4946,-120.6787)	38.494638	-120.678704	11	10	2018	HUMAN_OBSERVATION
Cyanocitta stelleri		CLO	EBIRD	OBS581620387	18825 87th Street Court KP N, Vaughn US-WA (47.3365,-122.7883)	47.336464	-122.788301	24	2	2018	HUMAN_OBSERVATION
Cyanocitta stelleri		CLO	EBIRD	OBS666703212	19 Clemente Orozco, Puerto Vallarta, Jalisco, MX (20.633, -105.233)	20.632517	-105.232877	26	11	2014	HUMAN_OBSERVATION
Cyanocitta stelleri		CLO	EBIRD	OBS499160956	19.0120x-99.2488 - 12/05/2017 21:48	19.01196	-99.248838	12	5	2017	HUMAN_OBSERVATION
Cyanocitta stelleri		CLO	EBIRD	OBS577895362	192 Lewallen Road, Port Angeles, Washington, US (48.146, -123.782)	48.146212	-123.78193	9	2	2018	HUMAN_OBSERVATION
Cyanocitta stelleri		CLO	EBIRD	OBS524111091	1950 Snow Crest Ranch Dr, Tetonia US-ID (43.7857,-111.0477)	43.785659	-111.047672	8	8	2017	HUMAN_OBSERVATION
Cyanocitta stelleri		CLO	EBIRD	OBS661609027	1–67 Escolle Rd, Soledad US-CA (36.4704,-121.4848)	36.470411	-121.484764	29	9	2018	HUMAN_OBSERVATION
Cyanocitta stelleri		CLO	EBIRD	OBS331822411	1st ridge and valley E EvanThomas parkinglot	50.7633	-115.09833	25	9	1993	HUMAN_OBSERVATION
Cyanocitta stelleri		CLO	EBIRD	OBS415369136	20 Klickitat 05	44.231973	-123.953304	1	7	2016	HUMAN_OBSERVATION
Cyanocitta stelleri		CLO	EBIRD	OBS331651330	20 Mile Bay, Harrison Mills, BC	49.528	-121.884517	11	7	2015	HUMAN_OBSERVATION
Cyanocitta stelleri		CLO	EBIRD	OBS158188794	200 Pull-off	46.953984	-112.963066	5	7	2012	HUMAN_OBSERVATION
Cyanocitta stelleri		CLO	EBIRD	OBS196570028	2003 Trip	35.46067	-108.896484	20	8	2003	HUMAN_OBSERVATION
Cyanocitta stelleri		CLO	EBIRD	OBS539251833	20309–20339 US Highway 550, San Ysidro US-NM (35.5028,-106.7454)	35.502845	-106.745413	8	10	2017	HUMAN_OBSERVATION
Cyanocitta stelleri		CLO	EBIRD	OBS288424826	20574 Cambridge Ct	43.977993	-121.151047	1	1	2015	HUMAN_OBSERVATION
Cyanocitta stelleri		CLO	EBIRD	OBS568848618	2074 Terrace Lake Road, Ronan, Montana, US (47.53, -114.052)	47.52981	-114.052495	18	1	2018	HUMAN_OBSERVATION
Cyanocitta stelleri		CLO	EBIRD	OBS624415508	208 Eby Creek Road, Eagle, Colorado, US (39.69, -106.832)	39.690004	-106.832324	27	5	2018	HUMAN_OBSERVATION
Cyanocitta stelleri		CLO	EBIRD	OBS559928224	2105 Ione St, Wenatchee US-WA (47.4268,-120.3542)	47.42676	-120.354224	24	12	2017	HUMAN_OBSERVATION
Cyanocitta stelleri		CLO	EBIRD	OBS599242846	2110 Greenwood Heights Dr, Kneeland US-CA (40.7916,-124.0588)	40.791609	-124.058811	13	4	2018	HUMAN_OBSERVATION
Cyanocitta stelleri		CLO	EBIRD	OBS637905298	2134-3	43.38822	-122.38553	2	7	2018	HUMAN_OBSERVATION
Cyanocitta stelleri		CLO	EBIRD	OBS581319324	2211–2429 State Highway 140, Catheys Valley US-CA (37.4132,-120.1198)	37.41318	-120.11978	23	2	2018	HUMAN_OBSERVATION
Cyanocitta stelleri		CLO	EBIRD	OBS681078834	2334–2424 John Day Hwy, Vale US-OR (44.0713,-117.2952)	44.071336	-117.295245	24	11	2018	HUMAN_OBSERVATION
Cyanocitta stelleri		CLO	EBIRD	OBS528078769	2418–2498 Barkerville Hwy, Wells CA-BC (53.1025,-121.5678)	53.10253	-121.567839	26	8	2017	HUMAN_OBSERVATION
Cyanocitta stelleri		CLO	EBIRD	OBS562174169	2447-2499 North Canal Street, Carlsbad, New Mexico, US (32.468, -104.229)	32.468062	-104.228523	31	12	2017	HUMAN_OBSERVATION
Cyanocitta stelleri		CLO	EBIRD	OBS556111865	25 Avenue South, Creston	49.08999	-116.494802	10	12	2017	HUMAN_OBSERVATION
Cyanocitta stelleri		CLO	EBIRD	OBS558182284	2525 Douglas Mtn Dr	39.754189	-105.391079	17	12	2017	HUMAN_OBSERVATION
Cyanocitta stelleri		CLO	EBIRD	OBS629177711	25635-25751 Colorado 145, Dolores, Colorado, US (37.577, -108.293)	37.577459	-108.293264	8	6	2018	HUMAN_OBSERVATION
Cyanocitta stelleri		CLO	EBIRD	OBS658605250	26240 SE 200th St, Maple Valley US-WA (47.4247,-121.9898)	47.424728	-121.989838	19	9	2018	HUMAN_OBSERVATION
Cyanocitta stelleri		CLO	EBIRD	OBS548206230	2663 Selkirk Rd, Sandpoint US-ID (48.3929,-116.4798)	48.392895	-116.47976	9	11	2017	HUMAN_OBSERVATION
Cyanocitta stelleri		CLO	EBIRD	OBS638317879	270 British Columbia 1, Field, British Columbia, CA (51.328, -116.562)	51.327944	-116.561714	6	7	2018	HUMAN_OBSERVATION
Cyanocitta stelleri		CLO	EBIRD	OBS632704137	2713 Boomer Hill Rd, Myrtle Creek US-OR (43.0255,-123.3671)	43.025546	-123.367063	19	6	2018	HUMAN_OBSERVATION
Cyanocitta stelleri		CLO	EBIRD	OBS572290472	28 Quartz Ave,Basin US-MT (46.2726,-112.2641)	46.272604	-112.264137	28	1	2018	HUMAN_OBSERVATION
Cyanocitta stelleri		CLO	EBIRD	OBS471829705	28442 McTavish Rd	49.132641	-122.437799	1	3	2017	HUMAN_OBSERVATION
Cyanocitta stelleri		CLO	EBIRD	OBS30131528	29773 Daisy Ln	45.838659	-119.336219	24	2	2006	HUMAN_OBSERVATION
Cyanocitta stelleri		CLO	EBIRD	OBS160031862	299 at CR84	41.402189	-120.931052	25	7	2012	HUMAN_OBSERVATION
Cyanocitta stelleri		CLO	EBIRD	OBS544319149	3 Gun Spring Tr. to Oso Pass	35.102322	-106.441437	25	10	2017	HUMAN_OBSERVATION
Cyanocitta stelleri		CLO	EBIRD	OBS629443908	3 VALLEY GAP TO LUMBY	50.669987	-118.515465	5	7	2004	HUMAN_OBSERVATION
Cyanocitta stelleri		CLO	EBIRD	OBS422732493	300 Line	45.977518	-123.872618	29	3	1997	HUMAN_OBSERVATION
Cyanocitta stelleri		CLO	EBIRD	OBS547684872	3003–3057 S Jean St, Kennewick, WA	46.180452	-119.130828	7	11	2017	HUMAN_OBSERVATION
Cyanocitta stelleri		CLO	EBIRD	OBS605975646	30265–30371 County Road 29A, Winters US-CA (38.5836,-121.9555)	38.583588	-121.955497	26	4	2018	HUMAN_OBSERVATION
Cyanocitta stelleri		CLO	EBIRD	OBS64670601	305 grove, WSS, Meagher Co., Montana	46.551121	-110.899547	25	12	2006	HUMAN_OBSERVATION
Cyanocitta stelleri		CLO	EBIRD	OBS691637610	3060 Woodchuck Road	45.639349	-110.800324	18	12	2018	HUMAN_OBSERVATION
Cyanocitta stelleri		CLO	EBIRD	OBS234722827	3114 Brenner Place	38.887158	-104.768286	16	2	2014	HUMAN_OBSERVATION
Cyanocitta stelleri		CLO	EBIRD	OBS30839799	317 S Circle Drive	33.3513	-105.5255	18	3	2006	HUMAN_OBSERVATION
Cyanocitta stelleri		CLO	EBIRD	OBS611659031	3174 county rd 137	39.610813	-107.430797	5	5	2018	HUMAN_OBSERVATION
Cyanocitta stelleri		CLO	EBIRD	OBS655072224	31–115 Wagonwheel Gap Rd, Boulder US-CO (40.0646,-105.3026)	40.064575	-105.302552	6	3	2018	HUMAN_OBSERVATION
Cyanocitta stelleri		CLO	EBIRD	OBS402971414	31U Road	37.968315	-108.424716	13	5	2016	HUMAN_OBSERVATION
Cyanocitta stelleri		CLO	EBIRD	OBS322633810	32.9502 X -108.2052	32.95022	-108.20525	17	5	2015	HUMAN_OBSERVATION
Cyanocitta stelleri		CLO	EBIRD	OBS607435623	320 Hilltop Road, Talent	42.227881	-122.770076	25	10	2017	HUMAN_OBSERVATION
Cyanocitta stelleri		CLO	EBIRD	OBS525880331	3207–3215 US Highway 50, Salida US-CO (38.5026,-105.9370)	38.502551	-105.937004	16	8	2017	HUMAN_OBSERVATION
Cyanocitta stelleri		CLO	EBIRD	OBS659055837	32601 U.S. 40, Steamboat Springs, Colorado, US (40.36, -106.771)	40.359511	-106.77128	21	9	2018	HUMAN_OBSERVATION
Cyanocitta stelleri		CLO	EBIRD	OBS615136292	3280 British Columbia 3, Rock Creek, British Columbia, CA (49.032, -118.867)	49.031732	-118.867312	10	5	2018	HUMAN_OBSERVATION
Cyanocitta stelleri		CLO	EBIRD	OBS404455189	33.5642x-108.3807 - campsite	33.564161	-108.380703	16	5	2016	HUMAN_OBSERVATION
Cyanocitta stelleri		CLO	EBIRD	OBS265323111	33.8961x-110.3706 - Jul 27, 2014, 12:59 PM	33.896065	-110.370621	27	7	2014	HUMAN_OBSERVATION
Cyanocitta stelleri		CLO	EBIRD	OBS588265172	33201 East Carmel Valley Road, Carmel Valley, California, US (36.455, -121.699)	36.454514	-121.699434	15	3	2018	HUMAN_OBSERVATION
Cyanocitta stelleri		CLO	EBIRD	OBS279619087	34.4423x-110.7550 - Nov 6, 2014, 3:34 PM	34.442307	-110.755035	6	11	2014	HUMAN_OBSERVATION
Cyanocitta stelleri		CLO	EBIRD	OBS568760526	34080 Goldenrod Circle, Kiowa, Colorado, US (39.362, -104.538)	39.361706	-104.537573	18	1	2018	HUMAN_OBSERVATION
Cyanocitta stelleri		CLO	EBIRD	OBS566443636	349–461 Quintana Rd, Questa US-NM (36.8022,-105.5675)	36.802168	-105.567484	11	1	2018	HUMAN_OBSERVATION
Cyanocitta stelleri		CLO	EBIRD	OBS377489171	35.2294x-111.9337 - Feb 27, 2016, 10:10 AM	35.22941	-111.933696	27	2	2016	HUMAN_OBSERVATION
Cyanocitta stelleri		CLO	EBIRD	OBS627712792	35.3043x-111.4193 - Jun 4, 2018 at 7:23 AM	35.304345	-111.419326	4	6	2018	HUMAN_OBSERVATION
Cyanocitta stelleri		CLO	EBIRD	OBS415714879	35.4042x-111.4196 - Jul 3, 2016, 9:41 AM	35.404185	-111.419556	3	7	2016	HUMAN_OBSERVATION
Cyanocitta stelleri		CLO	EBIRD	OBS19470681	36 Cantina Road	35.234169	-107.721822	30	1	2004	HUMAN_OBSERVATION
Cyanocitta stelleri		CLO	EBIRD	OBS257977791	36.0730x-118.2449 - Jun 2, 2014, 11:30	36.073032	-118.244926	2	6	2014	HUMAN_OBSERVATION
Cyanocitta stelleri		CLO	EBIRD	OBS245178254	36.7868x-121.5808 - Apr 12, 2014, 12:59 PM	36.786785	-121.580772	12	4	2014	HUMAN_OBSERVATION
Cyanocitta stelleri		CLO	EBIRD	OBS676780036	360-362 Junction	42.327467	-124.179686	14	11	2018	HUMAN_OBSERVATION
Cyanocitta stelleri		CLO	EBIRD	OBS603941285	36125–36131 Highway 12, Dayton US-WA (46.2890,-118.0804)	46.288995	-118.080353	21	4	2018	HUMAN_OBSERVATION
Cyanocitta stelleri		CLO	EBIRD	OBS552793699	37 Private Dr 1783, Tierra Amarilla US-NM (36.7918,-106.5513)	36.791807	-106.551342	27	11	2017	HUMAN_OBSERVATION
Cyanocitta stelleri		CLO	EBIRD	OBS442385134	37.0821x-122.2637 - Nov 12, 2016, 12:01 PM	37.082133	-122.263716	12	11	2016	HUMAN_OBSERVATION
Cyanocitta stelleri		CLO	EBIRD	OBS416821394	37.2501x-119.0074 - Jul 6, 2016, 12:34 PM	37.250125	-119.007359	5	7	2016	HUMAN_OBSERVATION
Cyanocitta stelleri		CLO	EBIRD	OBS324404750	37.3053x-107.4785 - Jun 1, 2015, 7:07 AM	37.305317	-107.478455	1	6	2015	HUMAN_OBSERVATION
Cyanocitta stelleri		CLO	EBIRD	OBS324205602	37.4865x-113.0292 - May 31, 2015, 10:18 AM	37.486481	-113.029221	31	5	2015	HUMAN_OBSERVATION
Cyanocitta stelleri		CLO	EBIRD	OBS412738771	37.5642x-119.2267 - Jun 17, 2016, 07:09	37.56422	-119.22672	17	6	2016	HUMAN_OBSERVATION
Cyanocitta stelleri		CLO	EBIRD	OBS412534686	37.8511x-109.6798 - Jun 17, 2016, 10:23	37.851065	-109.679802	17	6	2016	HUMAN_OBSERVATION
Cyanocitta stelleri		CLO	EBIRD	OBS413016748	37.8782x-109.5570 - Jun 17, 2016, 19:54	37.878236	-109.557012	18	6	2016	HUMAN_OBSERVATION
Cyanocitta stelleri		CLO	EBIRD	OBS412534381	37.8927x-109.7913 - Jun 15, 2016, 10:26	37.892687	-109.7913	15	6	2016	HUMAN_OBSERVATION
Cyanocitta stelleri		CLO	EBIRD	OBS437047615	37.9247x-111.6924 - Jun 25, 2016, 8:57 PM	37.924719	-111.692449	26	6	2016	HUMAN_OBSERVATION
Cyanocitta stelleri		CLO	EBIRD	OBS274222042	375 Redfield pl	38.21013	-121.89743	28	9	2014	HUMAN_OBSERVATION
Cyanocitta stelleri		CLO	EBIRD	OBS525165222	376 Pulali Point Road, Brinnon, Washington, US (47.742, -122.86)	47.74207	-122.859561	13	8	2017	HUMAN_OBSERVATION
Cyanocitta stelleri		CLO	EBIRD	OBS591340567	37900-37998 Northeast Vernon Road, Washougal, Washington, US (45.625, -122.283)	45.625179	-122.282876	24	3	2018	HUMAN_OBSERVATION
Cyanocitta stelleri		CLO	EBIRD	OBS325182050	38.0325 X -108.5993	38.03252	-108.59931	5	6	2015	HUMAN_OBSERVATION
Cyanocitta stelleri		CLO	EBIRD	OBS337855171	38.0613x-105.4426 - Aug 22, 2015, 1:32 PM	38.06126	-105.442604	22	8	2015	HUMAN_OBSERVATION
Cyanocitta stelleri		CLO	EBIRD	OBS76016257	38.34035,-105.79160	38.34035	-105.7916	6	10	2009	HUMAN_OBSERVATION
Cyanocitta stelleri		CLO	EBIRD	OBS207163013	38.3783x-119.5616 - Aug 9, 2013, 9:48 AM	38.378284	-119.561554	9	8	2013	HUMAN_OBSERVATION
Cyanocitta stelleri		CLO	EBIRD	OBS483943700	38.4078x-109.1690 - Apr 9, 2017, 2:12 PM	38.407842	-109.169006	9	4	2017	HUMAN_OBSERVATION
Cyanocitta stelleri		CLO	EBIRD	OBS257028302	38.4396x-118.7445 - May 28, 2014, 8:04 AM	38.439602	-118.744499	28	5	2014	HUMAN_OBSERVATION
Cyanocitta stelleri		CLO	EBIRD	OBS428059634	38.6096x-107.6713 - Sep 5, 2016, 9:24 AM	38.609641	-107.671313	5	9	2016	HUMAN_OBSERVATION
Cyanocitta stelleri		CLO	EBIRD	OBS332632414	38.6663x-120.1219 - Jul 19, 2015, 7:32 AM	38.66629	-120.121864	19	7	2015	HUMAN_OBSERVATION
Cyanocitta stelleri		CLO	EBIRD	OBS425665178	38.9517x-109.6940 - Oct 11, 2014, 9:57 AM	38.951721	-109.694046	11	10	2014	HUMAN_OBSERVATION
Cyanocitta stelleri		CLO	EBIRD	OBS496832458	38.9844x-111.3459 - May 9, 2017, 11:23	38.984382	-111.34589	9	5	2017	HUMAN_OBSERVATION
Cyanocitta stelleri		CLO	EBIRD	OBS423915687	380 Road Area	44.012201	-115.739164	17	8	2016	HUMAN_OBSERVATION
Cyanocitta stelleri		CLO	EBIRD	OBS302360058	39.2385 X -121.2715	39.23849	-121.27148	10	3	2015	HUMAN_OBSERVATION
Cyanocitta stelleri		CLO	EBIRD	OBS414537197	39.2417x-120.3879 - Jun 26, 2016, 8:48 AM	39.24168	-120.387897	26	6	2016	HUMAN_OBSERVATION
Cyanocitta stelleri		CLO	EBIRD	OBS302910357	39.3552 X -121.6358	39.35523	-121.63576	13	3	2015	HUMAN_OBSERVATION
Cyanocitta stelleri		CLO	EBIRD	OBS501626902	39.498x-120.855 - TA19	39.498375	-120.855229	17	5	2017	HUMAN_OBSERVATION
Cyanocitta stelleri		CLO	EBIRD	OBS289961740	39.5137x-121.6228 - Nov 29, 2014, 3:13 PM	39.513687	-121.62281	28	12	2014	HUMAN_OBSERVATION
Cyanocitta stelleri		CLO	EBIRD	OBS214031818	39.6370x-120.2268 - Oct 13, 2013, 4:51 PM	39.637021	-120.226825	13	10	2013	HUMAN_OBSERVATION
Cyanocitta stelleri		CLO	EBIRD	OBS509434354	39.7275x-108.8186 - Jun 8, 2017, 10:36	39.727487	-108.81861	8	6	2017	HUMAN_OBSERVATION
Cyanocitta stelleri		CLO	EBIRD	OBS288003278	39.9131x-122.6647 - Dec 31, 2014, 1:41 PM	39.913052	-122.664726	31	12	2014	HUMAN_OBSERVATION
Cyanocitta stelleri		CLO	EBIRD	OBS663246351	3910 Old Blewett Hwy, Peshastin, Washington, US (47.489, -120.644)	47.488751	-120.643762	4	10	2018	HUMAN_OBSERVATION
Cyanocitta stelleri		CLO	EBIRD	OBS633452859	39430–39520 Jasper Lowell Rd, Fall Creek US-OR (43.9498,-122.7972)	43.949757	-122.797202	22	6	2018	HUMAN_OBSERVATION
Cyanocitta stelleri		CLO	EBIRD	OBS551787107	395 Animas Creek Road	32.976185	-107.37692	23	11	2017	HUMAN_OBSERVATION
Cyanocitta stelleri		CLO	EBIRD	OBS249155542	39714 Fruitland Mesa Rd	38.698573	-107.623315	29	4	2014	HUMAN_OBSERVATION
Cyanocitta stelleri		CLO	EBIRD	OBS179940754	3rd Fork Rd. - Gem Co.	44.246206	-116.304896	6	2	2013	HUMAN_OBSERVATION
Cyanocitta stelleri		CLO	EBIRD	OBS255443363	4 mile creek and grasshopper campgnd.	46.544923	-110.747616	21	5	2014	HUMAN_OBSERVATION
Cyanocitta stelleri		CLO	EBIRD	OBS505639406	40.1124x-106.5302 - May 26, 2017, 1:36 PM	40.112378	-106.530198	26	5	2017	HUMAN_OBSERVATION
Cyanocitta stelleri		CLO	EBIRD	OBS522553959	40.186x-120.572 - Aug 1, 2017 12:23 PM	40.186471	-120.571726	29	7	2017	HUMAN_OBSERVATION
Cyanocitta stelleri		CLO	EBIRD	OBS473681502	40.6768x-122.1659 - Mar 8, 2017, 07:15	40.67684	-122.165943	8	3	2017	HUMAN_OBSERVATION
Cyanocitta stelleri		CLO	EBIRD	OBS332096210	40.6849x-105.4914 - Jul 12, 2015, 7:08	40.684935	-105.491407	12	7	2015	HUMAN_OBSERVATION
Cyanocitta stelleri		CLO	EBIRD	OBS419613407	40.7116x-105.8636 - Oct 31, 2015, 20:59	40.711564	-105.863609	31	10	2015	HUMAN_OBSERVATION
Cyanocitta stelleri		CLO	EBIRD	OBS209092431	41.2571x-122.6283 - Aug 27, 2013, 3:40 PM	41.257057	-122.628296	27	8	2013	HUMAN_OBSERVATION
Cyanocitta stelleri		CLO	EBIRD	OBS498032938	41.5296x-122.9634 - May 12, 2017, 08:17 N. Kidder Cr. Rd.	41.529618	-122.963416	12	5	2017	HUMAN_OBSERVATION
Cyanocitta stelleri		CLO	EBIRD	OBS410348174	4150 road	46.297967	-122.62815	5	6	2016	HUMAN_OBSERVATION
Cyanocitta stelleri		CLO	EBIRD	OBS357189392	419 St Mary Dr	47.312396	-114.097069	3	12	2015	HUMAN_OBSERVATION
Cyanocitta stelleri		CLO	EBIRD	OBS485663735	42.03227, -123.07635	42.03227	-123.07635	19	5	2016	HUMAN_OBSERVATION
Cyanocitta stelleri		CLO	EBIRD	OBS618043904	42.04856 -124.08800	42.04856	-124.088	3	6	2017	HUMAN_OBSERVATION
Cyanocitta stelleri		CLO	EBIRD	OBS406635386	42.0498x-123.7442 - May 23, 2016, 3:47 PM	42.049809	-123.744214	23	5	2016	HUMAN_OBSERVATION
Cyanocitta stelleri		CLO	EBIRD	OBS524999263	42.0944x-111.5338 - Aug 12, 2017, 2:15 PM	42.094351	-111.533781	12	8	2017	HUMAN_OBSERVATION
Cyanocitta stelleri		CLO	EBIRD	OBS617814005	42.17801 -120.99801	42.17801	-120.99801	23	6	2017	HUMAN_OBSERVATION
Cyanocitta stelleri		CLO	EBIRD	OBS485664179	42.18757, -123.22123	42.18757	-123.22123	21	5	2016	HUMAN_OBSERVATION
Cyanocitta stelleri		CLO	EBIRD	OBS615915061	42.276524 -124.302180	42.276524	-124.30218	3	6	2017	HUMAN_OBSERVATION
Cyanocitta stelleri		CLO	EBIRD	OBS617814206	42.33278 -121.03896	42.33278	-121.03896	23	6	2017	HUMAN_OBSERVATION
Cyanocitta stelleri		CLO	EBIRD	OBS492615878	42.4995x-124.3013 - Apr 30, 2017, 10:24 AM	42.499528	-124.301259	30	4	2017	HUMAN_OBSERVATION
Cyanocitta stelleri		CLO	EBIRD	OBS618046148	42.59726 -121.78193	42.59726	-121.78193	23	6	2017	HUMAN_OBSERVATION
Cyanocitta stelleri		CLO	EBIRD	OBS485137245	42.62183, -122.43552	42.62183	-122.43552	21	5	2016	HUMAN_OBSERVATION
Cyanocitta stelleri		CLO	EBIRD	OBS618044017	42.64228 -124.10842	42.64228	-124.10842	4	6	2017	HUMAN_OBSERVATION
Cyanocitta stelleri		CLO	EBIRD	OBS618045941	42.70723 -121.81769	42.70723	-121.81769	23	6	2017	HUMAN_OBSERVATION
Cyanocitta stelleri		CLO	EBIRD	OBS485662915	42.72146, -123.10683	42.72146	-123.10683	18	5	2016	HUMAN_OBSERVATION
Cyanocitta stelleri		CLO	EBIRD	OBS643803630	42.73882_-123.65630	42.73882	-123.6563	1	7	2018	HUMAN_OBSERVATION
Cyanocitta stelleri		CLO	EBIRD	OBS617813854	42.75996 -124.07803	42.75996	-124.07803	2	6	2017	HUMAN_OBSERVATION
Cyanocitta stelleri		CLO	EBIRD	OBS485080604	42.86481 -122.60760	42.86481	-122.6076	19	5	2016	HUMAN_OBSERVATION
Cyanocitta stelleri		CLO	EBIRD	OBS387919748	42.9694x-123.1082 - Apr 2, 2016, 9:13 AM	42.969431	-123.108245	2	4	2016	HUMAN_OBSERVATION
Cyanocitta stelleri		CLO	EBIRD	OBS625797400	42.97088_-122.64597	42.97088	-122.64597	26	5	2018	HUMAN_OBSERVATION
Cyanocitta stelleri		CLO	EBIRD	OBS514428644	42.97223_-121.89501	42.97223	-121.89501	24	6	2017	HUMAN_OBSERVATION
Cyanocitta stelleri		CLO	EBIRD	OBS615915548	43.006648 -124.215916	43.006648	-124.215916	2	6	2017	HUMAN_OBSERVATION
Cyanocitta stelleri		CLO	EBIRD	OBS617812412	43.01415 -123.96336	43.01415	-123.96336	2	6	2017	HUMAN_OBSERVATION
Cyanocitta stelleri		CLO	EBIRD	OBS519832553	43.08889_-124.07490	43.08889	-124.0749	1	6	2017	HUMAN_OBSERVATION
Cyanocitta stelleri		CLO	EBIRD	OBS625797479	43.09622_-122.32845	43.09622	-122.32845	26	5	2018	HUMAN_OBSERVATION
Cyanocitta stelleri		CLO	EBIRD	OBS617813416	43.11982 -123.87046	43.11982	-123.87046	1	6	2017	HUMAN_OBSERVATION
Cyanocitta stelleri		CLO	EBIRD	OBS617812218	43.14445 -123.74641	43.14445	-123.74641	1	6	2017	HUMAN_OBSERVATION
Cyanocitta stelleri		CLO	EBIRD	OBS617811120	43.16061 -123.99538	43.16061	-123.99538	1	6	2017	HUMAN_OBSERVATION
Cyanocitta stelleri		CLO	EBIRD	OBS617811791	43.20049 -118.80394	43.20049	-118.80394	9	6	2017	HUMAN_OBSERVATION
Cyanocitta stelleri		CLO	EBIRD	OBS452433621	43.2444x-123.9181 - Dec 29, 2016, 12:03 PM	43.24443	-123.918115	29	12	2016	HUMAN_OBSERVATION
Cyanocitta stelleri		CLO	EBIRD	OBS285912487	43.30991_-122.84592	43.30991	-122.84592	14	9	2014	HUMAN_OBSERVATION
Cyanocitta stelleri		CLO	EBIRD	OBS519832501	43.32518_-123.78888	43.32518	-123.78888	1	6	2017	HUMAN_OBSERVATION
Cyanocitta stelleri		CLO	EBIRD	OBS617812207	43.36902 -124.02241	43.36902	-124.02241	31	5	2017	HUMAN_OBSERVATION
Cyanocitta stelleri		CLO	EBIRD	OBS618047144	43.37870 -121.56668	43.3787	-121.56668	26	6	2017	HUMAN_OBSERVATION
Cyanocitta stelleri		CLO	EBIRD	OBS285912174	43.38535_-122.94451	43.38535	-122.94451	12	9	2014	HUMAN_OBSERVATION
Cyanocitta stelleri		CLO	EBIRD	OBS75488219	43.39077, -121.95795	43.39077	-121.95795	6	9	2009	HUMAN_OBSERVATION
Cyanocitta stelleri		CLO	EBIRD	OBS615916427	43.594223 -124.097499	43.594223	-124.097499	1	6	2017	HUMAN_OBSERVATION
Cyanocitta stelleri		CLO	EBIRD	OBS625797081	43.74106_-124.05682	43.74106	-124.05682	23	5	2018	HUMAN_OBSERVATION
Cyanocitta stelleri		CLO	EBIRD	OBS343927354	43.87502 -122.48459 NF-1912	43.87502	-122.48459	27	6	2014	HUMAN_OBSERVATION
Cyanocitta stelleri		CLO	EBIRD	OBS334048459	43.90169 -122.65190 Brown Creeper	43.90169	-122.6519	5	6	2014	HUMAN_OBSERVATION
Cyanocitta stelleri		CLO	EBIRD	OBS244821210	43.9117 X -115.6499	43.91171	-115.64991	8	4	2014	HUMAN_OBSERVATION
Cyanocitta stelleri		CLO	EBIRD	OBS518798867	43.926x-123.961 S12	43.925772	-123.961317	15	7	2017	HUMAN_OBSERVATION
Cyanocitta stelleri		CLO	EBIRD	OBS343926198	43.99469 -122.68308 Little Fall Creek	43.99469	-122.68308	27	6	2014	HUMAN_OBSERVATION
Cyanocitta stelleri		CLO	EBIRD	OBS615915101	44.039356 -120.139594	44.039356	-120.139594	16	6	2017	HUMAN_OBSERVATION
Cyanocitta stelleri		CLO	EBIRD	OBS418026452	44.1006x-121.6237 - Jul 14, 2016, 6:02 AM	44.100571	-121.62374	14	7	2016	HUMAN_OBSERVATION
Cyanocitta stelleri		CLO	EBIRD	OBS343929682	44.10457 -122.47656 Marten Creek	44.10457	-122.47656	9	6	2014	HUMAN_OBSERVATION
Cyanocitta stelleri		CLO	EBIRD	OBS502183783	44.1492x-122.2060 - May 19, 2017, 11:04 AM	44.14919	-122.20603	19	5	2017	HUMAN_OBSERVATION
Cyanocitta stelleri		CLO	EBIRD	OBS615916040	44.264660 -119.900225	44.26466	-119.900225	17	6	2017	HUMAN_OBSERVATION
Cyanocitta stelleri		CLO	EBIRD	OBS260884729	44.29949, -118.19576	44.29949	-118.19576	21	6	2014	HUMAN_OBSERVATION
Cyanocitta stelleri		CLO	EBIRD	OBS322716063	44.3018x-119.1618 - Sep 2, 2014, 8:57	44.301773	-119.161842	24	5	2015	HUMAN_OBSERVATION
Cyanocitta stelleri		CLO	EBIRD	OBS631099851	44.35918_-118.43846	44.35918	-118.43846	10	6	2018	HUMAN_OBSERVATION
Cyanocitta stelleri		CLO	EBIRD	OBS223490051	44.37298_-122.34022	44.37298	-122.34022	27	7	2013	HUMAN_OBSERVATION
Cyanocitta stelleri		CLO	EBIRD	OBS478233604	44.37822_-123.14004	44.37822	-123.14004	18	3	2017	HUMAN_OBSERVATION
Cyanocitta stelleri		CLO	EBIRD	OBS449675601	44.4309x-118.8360 - Dec 17, 2016, 10:52 AM	44.430899	-118.836015	17	12	2016	HUMAN_OBSERVATION
Cyanocitta stelleri		CLO	EBIRD	OBS512666257	44.44046_-120.51148	44.44046	-120.51148	18	6	2017	HUMAN_OBSERVATION
Cyanocitta stelleri		CLO	EBIRD	OBS261140739	44.49507_-118.24147_TAH	44.49507	-118.24147	22	6	2014	HUMAN_OBSERVATION
Cyanocitta stelleri		CLO	EBIRD	OBS267658668	44.49960_-121.87653	44.4996	-121.87653	1	7	2014	HUMAN_OBSERVATION
Cyanocitta stelleri		CLO	EBIRD	OBS261139819	44.52045_-117.89152_TAHJH	44.52045	-117.89152	21	6	2014	HUMAN_OBSERVATION
Cyanocitta stelleri		CLO	EBIRD	OBS344172684	44.52155, -120.35119	44.52155	-120.35119	18	9	2015	HUMAN_OBSERVATION
Cyanocitta stelleri		CLO	EBIRD	OBS615916534	44.567343 -120.494255	44.567343	-120.494255	18	6	2017	HUMAN_OBSERVATION
Cyanocitta stelleri		CLO	EBIRD	OBS278173285	44.6246 X -123.4280	44.62464	-123.42798	27	10	2014	HUMAN_OBSERVATION
Cyanocitta stelleri		CLO	EBIRD	OBS261472470	44.66613_-118.42976	44.66613	-118.42976	21	6	2014	HUMAN_OBSERVATION
Cyanocitta stelleri		CLO	EBIRD	OBS202751369	44.73176_-123.69718	44.73176	-123.69718	27	6	2013	HUMAN_OBSERVATION
Cyanocitta stelleri		CLO	EBIRD	OBS261141150	44.76923_-118.12169_TAH	44.76923	-118.12169	23	6	2014	HUMAN_OBSERVATION
Cyanocitta stelleri		CLO	EBIRD	OBS261141303	44.82950_-118.21785_TAH	44.8295	-118.21785	23	6	2014	HUMAN_OBSERVATION
Cyanocitta stelleri		CLO	EBIRD	OBS639022627	44.84479_-118.02335	44.84479	-118.02335	23	6	2018	HUMAN_OBSERVATION
Cyanocitta stelleri		CLO	EBIRD	OBS364820588	44.87241_-119.91689	44.87241	-119.91689	6	6	2015	HUMAN_OBSERVATION
Cyanocitta stelleri		CLO	EBIRD	OBS326168642	44.95378_-119.71255	44.95378	-119.71255	7	6	2015	HUMAN_OBSERVATION
Cyanocitta stelleri		CLO	EBIRD	OBS324105357	44.9578x-118.2699 - May 30, 2015, 8:25 AM	44.957829	-118.269913	30	5	2015	HUMAN_OBSERVATION
Cyanocitta stelleri		CLO	EBIRD	OBS505250432	44.96381_-121.38856	44.96381	-121.38856	25	5	2017	HUMAN_OBSERVATION
Cyanocitta stelleri		CLO	EBIRD	OBS325256480	44.9862x-120.0423 - Jun 5, 2015, 7:25 AM Searcy	44.986237	-120.04229	5	6	2015	HUMAN_OBSERVATION
Cyanocitta stelleri		CLO	EBIRD	OBS326168517	44.99509_-119.89995	44.99509	-119.89995	7	6	2015	HUMAN_OBSERVATION
Cyanocitta stelleri		CLO	EBIRD	OBS538224348	445 Boundary Creek Road	44.153439	-114.872729	4	10	2017	HUMAN_OBSERVATION
Cyanocitta stelleri		CLO	EBIRD	OBS257920263	45.0429x-119.4289 - Jun 1, 2014, 12:50 PM	45.042904	-119.42894	1	6	2014	HUMAN_OBSERVATION
Cyanocitta stelleri		CLO	EBIRD	OBS334049455	45.13041 -123.66174 Yoncalla Creek	45.13041	-123.66174	19	6	2014	HUMAN_OBSERVATION
Cyanocitta stelleri		CLO	EBIRD	OBS331635724	45.1902x-119.1143 - Jul 13, 2015, 9:46 AM	45.190168	-119.114279	13	7	2015	HUMAN_OBSERVATION
Cyanocitta stelleri		CLO	EBIRD	OBS343929879	45.21536 -122.44489 S Unger Rd	45.21536	-122.44489	5	6	2014	HUMAN_OBSERVATION
Cyanocitta stelleri		CLO	EBIRD	OBS223490461	45.24680_-119.35983	45.2468	-119.35983	23	5	2013	HUMAN_OBSERVATION
Cyanocitta stelleri		CLO	EBIRD	OBS334712873	45.25362_-116.81580	45.25362	-116.8158	2	7	2015	HUMAN_OBSERVATION
Cyanocitta stelleri		CLO	EBIRD	OBS485664625	45.28330, -123.51120	45.2833	-123.5112	1	6	2016	HUMAN_OBSERVATION
Cyanocitta stelleri		CLO	EBIRD	OBS485664467	45.29296, -123.67844	45.29296	-123.67844	1	6	2016	HUMAN_OBSERVATION
Cyanocitta stelleri		CLO	EBIRD	OBS523330148	45.38123_-123.61037	45.38123	-123.61037	15	7	2017	HUMAN_OBSERVATION
Cyanocitta stelleri		CLO	EBIRD	OBS501349027	45.4747x-115.9314 - May 15, 2017, 7:03 AM	45.474729	-115.931445	15	5	2017	HUMAN_OBSERVATION
Cyanocitta stelleri		CLO	EBIRD	OBS331743359	45.5 Road west	39.280427	-108.204645	14	7	2015	HUMAN_OBSERVATION
Cyanocitta stelleri		CLO	EBIRD	OBS639020824	45.52323_-122.22177	45.52323	-122.22177	21	6	2018	HUMAN_OBSERVATION
Cyanocitta stelleri		CLO	EBIRD	OBS324296115	45.5496x-116.7920 - May 31, 2015, 1:34 PM	45.54958	-116.792023	31	5	2015	HUMAN_OBSERVATION
Cyanocitta stelleri		CLO	EBIRD	OBS416162162	45.58961_-123.77408	45.58961	-123.77408	4	6	2016	HUMAN_OBSERVATION
Cyanocitta stelleri		CLO	EBIRD	OBS411276604	45.7298x-115.2584 - Jun 10, 2016, 10:18	45.72983	-115.258441	10	6	2016	HUMAN_OBSERVATION
Cyanocitta stelleri		CLO	EBIRD	OBS485135560	45.73294, -123.22327	45.73294	-123.22327	5	6	2016	HUMAN_OBSERVATION
Cyanocitta stelleri		CLO	EBIRD	OBS325055833	45.74634_-123.67862	45.74634	-123.67862	31	5	2015	HUMAN_OBSERVATION
Cyanocitta stelleri		CLO	EBIRD	OBS258320469	45.7650x-116.0993 - Jun 4, 2014, 6:33 AM	45.764973	-116.099281	4	6	2014	HUMAN_OBSERVATION
Cyanocitta stelleri		CLO	EBIRD	OBS416585509	45.80181_-118.23596	45.80181	-118.23596	16	6	2016	HUMAN_OBSERVATION
Cyanocitta stelleri		CLO	EBIRD	OBS380260583	45.81679 -123.28090	45.81679	-123.2809	29	5	2015	HUMAN_OBSERVATION
Cyanocitta stelleri		CLO	EBIRD	OBS502865666	45.8255x-115.8837 - May 18, 2017, 09:50	45.825502	-115.883667	18	5	2017	HUMAN_OBSERVATION
Cyanocitta stelleri		CLO	EBIRD	OBS591738989	4530 Avondale Cir, Fairfield US-CA (38.3015,-122.0244)	38.301519	-122.024439	25	3	2018	HUMAN_OBSERVATION
Cyanocitta stelleri		CLO	EBIRD	OBS380260983	46.07267 -123.63338	46.07267	-123.63338	30	5	2015	HUMAN_OBSERVATION
Cyanocitta stelleri		CLO	EBIRD	OBS301540938	46.07381_-123.92898	46.07381	-123.92898	7	3	2015	HUMAN_OBSERVATION
Cyanocitta stelleri		CLO	EBIRD	OBS324790912	46.12273,-123.49539	46.12273	-123.49539	31	5	2015	HUMAN_OBSERVATION
Cyanocitta stelleri		CLO	EBIRD	OBS237645394	46.2364 X -116.4756	46.23642	-116.47558	15	2	2014	HUMAN_OBSERVATION
Cyanocitta stelleri		CLO	EBIRD	OBS421544448	46.3218x-114.6520 - Aug 1, 2016, 7:31 PM	46.321769	-114.652038	1	8	2016	HUMAN_OBSERVATION
Cyanocitta stelleri		CLO	EBIRD	OBS417445612	46.3477x-115.7357 - Jul 5, 2016, 10:50	46.347673	-115.735653	5	7	2016	HUMAN_OBSERVATION
Cyanocitta stelleri		CLO	EBIRD	OBS417480759	46.4414x-115.4920 - Jul 8, 2016, 1:29 PM	46.441391	-115.492001	8	7	2016	HUMAN_OBSERVATION
Cyanocitta stelleri		CLO	EBIRD	OBS420111429	46.4512x-115.2512 - Jul 21, 2016, 7:41 AM	46.451237	-115.251159	20	7	2016	HUMAN_OBSERVATION
Cyanocitta stelleri		CLO	EBIRD	OBS415415101	46.5263x-115.6015 - Jun 27, 2016, 8:11 AM	46.52634	-115.601479	27	6	2016	HUMAN_OBSERVATION
Cyanocitta stelleri		CLO	EBIRD	OBS421855366	46.6069x-114.5040 - Aug 4, 2016, 8:02 AM	46.606863	-114.503952	4	8	2016	HUMAN_OBSERVATION
Cyanocitta stelleri		CLO	EBIRD	OBS421441613	46.6542x-114.6417 - Jul 30, 2016, 10:36	46.654248	-114.641696	30	7	2016	HUMAN_OBSERVATION
Cyanocitta stelleri		CLO	EBIRD	OBS632493722	46.764x-121.696 - Jun 18, 2018 5:53 PM	46.764113	-121.695992	18	6	2018	HUMAN_OBSERVATION
Cyanocitta stelleri		CLO	EBIRD	OBS421080718	46.9939x-115.1528 - Jul 30, 2016, 7:37 AM	46.993942	-115.152797	30	7	2016	HUMAN_OBSERVATION
Cyanocitta stelleri		CLO	EBIRD	OBS536212908	460 Road	40.444008	-121.641633	23	9	2017	HUMAN_OBSERVATION
Cyanocitta stelleri		CLO	EBIRD	OBS606469157	462–470 Upper Ruby Rd, Sheridan US-MT (45.2750,-112.0889)	45.274951	-112.088911	27	4	2018	HUMAN_OBSERVATION
Cyanocitta stelleri		CLO	EBIRD	OBS196367449	468 Boulder Ridge Rd.	41.02558	-105.611594	12	5	2013	HUMAN_OBSERVATION
Cyanocitta stelleri		CLO	EBIRD	OBS330697429	47.0753x-115.2304 - Jul 7, 2015, 10:20 AM	47.075279	-115.230373	7	7	2015	HUMAN_OBSERVATION
Cyanocitta stelleri		CLO	EBIRD	OBS261998450	47.4316x-116.0564 - Jul 1, 2014, 7:15 AM	47.431557	-116.056396	1	7	2014	HUMAN_OBSERVATION
Cyanocitta stelleri		CLO	EBIRD	OBS258132114	47.4389x-121.4195 - Jun 2, 2014, 4:28 PM	47.438866	-121.419472	2	6	2014	HUMAN_OBSERVATION
Cyanocitta stelleri		CLO	EBIRD	OBS516589940	47.477x-124.056 - Jul 5, 2017 7:49 PM	47.476981	-124.055731	5	7	2017	HUMAN_OBSERVATION
Cyanocitta stelleri		CLO	EBIRD	OBS419593618	47.6447x-124.2497 - Jul 16, 2016, 10:47 AM	47.644675	-124.249719	16	7	2016	HUMAN_OBSERVATION
Cyanocitta stelleri		CLO	EBIRD	OBS330857324	47.6841x-115.8932 - Jul 8, 2015	47.684086	-115.893231	8	7	2015	HUMAN_OBSERVATION
Cyanocitta stelleri		CLO	EBIRD	OBS517515929	474 N Jacob Miller Rd, Port Townsend US-WA (48.1265,-122.8261)	48.126486	-122.826058	9	7	2017	HUMAN_OBSERVATION
Cyanocitta stelleri		CLO	EBIRD	OBS141819963	474 rd	43.121964	-122.890408	20	6	1995	HUMAN_OBSERVATION
Cyanocitta stelleri		CLO	EBIRD	OBS268094587	48.3893x-113.2349 - Aug 17, 2014, 15:44 Buffalo Lakes	48.389309	-113.234894	17	8	2014	HUMAN_OBSERVATION
Cyanocitta stelleri		CLO	EBIRD	OBS430514076	49.1250x-125.4252 - Sep 17, 2016, 12:20 PM	49.124962	-125.425249	17	9	2016	HUMAN_OBSERVATION
Cyanocitta stelleri		CLO	EBIRD	OBS209245055	49.6014x-125.9524 - 2013-07-03 9:05 AM	49.601429	-125.952446	23	8	2013	HUMAN_OBSERVATION
Cyanocitta stelleri		CLO	EBIRD	OBS562237968	495 Church Drive, Kalispell, Montana, US	48.281119	-114.352499	31	12	2017	HUMAN_OBSERVATION
Cyanocitta stelleri		CLO	EBIRD	OBS499055918	4-H Camp Rd.	34.644801	-112.1524	13	5	2017	HUMAN_OBSERVATION
Cyanocitta stelleri		CLO	EBIRD	OBS600943653	4th of July Cr, Weiser US-ID (44.4944,-116.9870)	44.494357	-116.987017	15	4	2018	HUMAN_OBSERVATION
Cyanocitta stelleri		CLO	EBIRD	OBS245716208	4th of July Creek	44.39109	-116.88717	14	4	2014	HUMAN_OBSERVATION
Cyanocitta stelleri		CLO	EBIRD	OBS252697325	5 dot ranch	40.514321	-120.665588	7	5	2014	HUMAN_OBSERVATION
Cyanocitta stelleri		CLO	EBIRD	OBS515853745	50001–50003 Bentley Ridge Rd, Covelo US-CA (39.7822,-123.0925)	39.782199	-123.092499	1	7	2017	HUMAN_OBSERVATION
Cyanocitta stelleri		CLO	EBIRD	OBS569880049	500-598 Mountain Drive, Victor, Idaho, US (43.639, -111.206)	43.638903	-111.206242	21	1	2018	HUMAN_OBSERVATION
Cyanocitta stelleri		CLO	EBIRD	OBS358416073	51.0673 X -121.3452	51.06728	-121.34522	22	5	2015	HUMAN_OBSERVATION
Cyanocitta stelleri		CLO	EBIRD	OBS582987425	51080–51098 Highway 26, Mount Vernon US-OR (44.4370,-119.3130)	44.436953	-119.312955	27	2	2018	HUMAN_OBSERVATION
Cyanocitta stelleri		CLO	EBIRD	OBS378894857	516 W Bambi Farms Rd.	47.32921	-123.266344	24	2	2016	HUMAN_OBSERVATION
Cyanocitta stelleri		CLO	EBIRD	OBS558572638	5194 Beckton Road	48.525992	-123.37397	18	12	2017	HUMAN_OBSERVATION
Cyanocitta stelleri		CLO	EBIRD	OBS618535415	525-1–525-999 State Highway 139, McArthur US-CA (40.9057,-120.7484)	40.905701	-120.748449	15	5	2018	HUMAN_OBSERVATION
Cyanocitta stelleri		CLO	EBIRD	OBS593095300	53.574095 -116.674018	53.574095	-116.674018	26	3	2017	HUMAN_OBSERVATION
Cyanocitta stelleri		CLO	EBIRD	OBS639073870	532 Road	37.674174	-108.362532	10	7	2018	HUMAN_OBSERVATION
Cyanocitta stelleri		CLO	EBIRD	OBS591670352	548 Sunny Valley Ln, Whitethorn US-CA (40.0368,-123.9498)	40.036845	-123.949807	25	3	2018	HUMAN_OBSERVATION
Cyanocitta stelleri		CLO	EBIRD	OBS260078570	55.0899x-128.9730 - Jun 16, 2014, 2:32 PM	55.089851	-128.972946	16	6	2014	HUMAN_OBSERVATION
Cyanocitta stelleri		CLO	EBIRD	OBS201901751	55.429769, -129.037182	55.429769	-129.037182	17	6	2013	HUMAN_OBSERVATION
Cyanocitta stelleri		CLO	EBIRD	OBS203585037	55.702703, -127.48572	55.702703	-127.48572	19	6	2013	HUMAN_OBSERVATION
Cyanocitta stelleri		CLO	EBIRD	OBS539745479	550-668 Montana 49, Cut Bank, Montana, US (48.533, -113.307)	48.532929	-113.307066	9	10	2017	HUMAN_OBSERVATION
Cyanocitta stelleri		CLO	EBIRD	OBS266947147	553 trail from xing to Big Slide Lk	44.914493	-122.075787	3	8	2014	HUMAN_OBSERVATION
Cyanocitta stelleri		CLO	EBIRD	OBS541921604	5570 Zena Rd NW, Salem US-OR (45.0242,-123.1494)	45.024208	-123.14938	15	10	2017	HUMAN_OBSERVATION
Cyanocitta stelleri		CLO	EBIRD	OBS421566439	57.2845x-134.9021 - Aug 3, 2016, 8:27 AM	57.284453	-134.902103	3	8	2016	HUMAN_OBSERVATION
Cyanocitta stelleri		CLO	EBIRD	OBS559188728	5710-5900 Northeast Sand Hill Road, Belfair, Washington, US (47.508, -122.841)	47.507537	-122.841094	21	12	2017	HUMAN_OBSERVATION
Cyanocitta stelleri		CLO	EBIRD	OBS518013722	58.134x-135.467 - Jul 10, 2017 6:09 PM	58.134234	-135.466677	10	7	2017	HUMAN_OBSERVATION
Cyanocitta stelleri		CLO	EBIRD	OBS628078764	6 Mile Canyon Road	39.311045	-119.575896	5	6	2018	HUMAN_OBSERVATION
Cyanocitta stelleri		CLO	EBIRD	OBS639852295	6.1 Mile Road	39.900189	-120.541005	10	7	2018	HUMAN_OBSERVATION
Cyanocitta stelleri		CLO	EBIRD	OBS175691090	60 highway	33.983015	-110.260219	3	1	2013	HUMAN_OBSERVATION
Cyanocitta stelleri		CLO	EBIRD	OBS208037769	60 miles of the Wonderland Trail - trail run	46.902282	-121.84241	17	8	2013	HUMAN_OBSERVATION
Cyanocitta stelleri		CLO	EBIRD	OBS434287046	60.2557x-147.4924 - Oct 2, 2016, 9:36 PM	60.255657	-147.49242	1	10	2016	HUMAN_OBSERVATION
Cyanocitta stelleri		CLO	EBIRD	OBS676274939	6017 Fruitland Valley Road, Fruitland, Washington, US (48.052, -118.098)	48.05218	-118.097691	13	11	2018	HUMAN_OBSERVATION
Cyanocitta stelleri		CLO	EBIRD	OBS463959813	603 Richards St to WGI	49.487115	-117.288893	7	2	2017	HUMAN_OBSERVATION
Cyanocitta stelleri		CLO	EBIRD	OBS593482590	60712–60730 Seven Devils Rd, Bandon US-OR (43.2602,-124.3745)	43.260168	-124.374507	18	3	2018	HUMAN_OBSERVATION
Cyanocitta stelleri		CLO	EBIRD	OBS255973367	61 Cuna Way, Red Feather Lakes	40.850209	-105.657899	21	5	2014	HUMAN_OBSERVATION
Cyanocitta stelleri		CLO	EBIRD	OBS659379038	6100 Caldor Rd, Grizzly Flats US-CA (38.6081,-120.5104)	38.60812	-120.510414	22	9	2018	HUMAN_OBSERVATION
Cyanocitta stelleri		CLO	EBIRD	OBS526224863	611.2D RD	37.834226	-108.18512	18	8	2017	HUMAN_OBSERVATION
Cyanocitta stelleri		CLO	EBIRD	OBS628108890	6175-6325 Cherry Heights Road, The Dalles, Oregon, US (45.576, -121.284)	45.576066	-121.283716	5	6	2018	HUMAN_OBSERVATION
Cyanocitta stelleri		CLO	EBIRD	OBS44959578	61Sunglow Loop NWF#128,387	34.97539	-106.219816	12	11	2007	HUMAN_OBSERVATION
Cyanocitta stelleri		CLO	EBIRD	OBS373272361	62 Madd Mtn Rd	48.296885	-119.528085	13	2	2016	HUMAN_OBSERVATION
Cyanocitta stelleri		CLO	EBIRD	OBS631502970	6220 Below Moss Springs	45.28056	-117.7146	16	6	2018	HUMAN_OBSERVATION
Cyanocitta stelleri		CLO	EBIRD	OBS420378075	62S02	44.341944	-123.739685	27	7	2016	HUMAN_OBSERVATION
Cyanocitta stelleri		CLO	EBIRD	OBS638410508	64344 Mount Emily Road, La Grande, Oregon, US (45.412, -118.105)	45.41193	-118.10496	24	6	2018	HUMAN_OBSERVATION
Cyanocitta stelleri		CLO	EBIRD	OBS551470541	65 100 East, Providence, Utah, US - Private Residence	41.706856	-111.815886	22	11	2017	HUMAN_OBSERVATION
Cyanocitta stelleri		CLO	EBIRD	OBS190025836	656 Riverwood Ln., Oakland, OR	43.546651	-123.542231	8	4	2013	HUMAN_OBSERVATION
Cyanocitta stelleri		CLO	EBIRD	OBS631801319	67836 Hollywood Rd, Deer Island US-OR (45.9797,-123.0069)	45.979728	-123.006856	16	6	2018	HUMAN_OBSERVATION
Cyanocitta stelleri		CLO	EBIRD	OBS449399001	679 CR 124 (La Plata Canyon)	37.303049	-108.04963	16	12	2016	HUMAN_OBSERVATION
Cyanocitta stelleri		CLO	EBIRD	OBS186766068	690 Los Pueblos	35.898319	-106.265943	21	3	2013	HUMAN_OBSERVATION
Cyanocitta stelleri		CLO	EBIRD	OBS610708794	7050 Wetlands Park Lane, Las Vegas, Nevada, US (36.104, -115.02)	36.104027	-115.020354	4	5	2018	HUMAN_OBSERVATION
Cyanocitta stelleri		CLO	EBIRD	OBS636402554	7089 Battle Creek Road Southeast, Salem, Oregon, US (44.849, -123.001)	44.848874	-123.001043	2	7	2018	HUMAN_OBSERVATION
Cyanocitta stelleri		CLO	EBIRD	OBS279684312	7577 Stafney Ln NE Gervais, Or.	45.145242	-122.909546	14	10	2014	HUMAN_OBSERVATION
Cyanocitta stelleri		CLO	EBIRD	OBS559941738	7660 W Chalk Creek Rd, Casper US-WY (42.8736,-106.4457)	42.873577	-106.445731	24	12	2017	HUMAN_OBSERVATION
Cyanocitta stelleri		CLO	EBIRD	OBS690772402	76th Avenue Northwest/Tulare Beach Tulalip, Washington, US	48.107748	-122.335211	29	12	2018	HUMAN_OBSERVATION
Cyanocitta stelleri		CLO	EBIRD	OBS620659851	7700–7758 NW Payne St, Camas US-WA (45.6351,-122.4508)	45.635116	-122.450773	9	10	2017	HUMAN_OBSERVATION
Cyanocitta stelleri		CLO	EBIRD	OBS608536451	8 Sioux Court, Estes Park, Colorado, US (40.338, -105.531)	40.337726	-105.531188	1	5	2018	HUMAN_OBSERVATION
Cyanocitta stelleri		CLO	EBIRD	OBS671314632	80545, Red Feather Lakes US-CO (40.8005,-105.5563)	40.800511	-105.556305	28	10	2018	HUMAN_OBSERVATION
Cyanocitta stelleri		CLO	EBIRD	OBS645006856	81641, Meeker US-CO (40.1908,-108.1596)	40.190778	-108.159574	1	8	2018	HUMAN_OBSERVATION
Cyanocitta stelleri		CLO	EBIRD	OBS570230107	8224–8610 SW River Bend Rd, McMinnville US-OR (45.1525,-123.2014)	45.152499	-123.201434	22	1	2018	HUMAN_OBSERVATION
Cyanocitta stelleri		CLO	EBIRD	OBS618263689	8278-9498 Poudre Canyon Road, Bellvue, Colorado, US (40.695, -105.284)	40.695133	-105.283665	27	4	2018	HUMAN_OBSERVATION
Cyanocitta stelleri		CLO	EBIRD	OBS568820150	82946 Century Ln, Enterprise US-OR (45.3790,-117.3126)	45.379009	-117.312551	18	1	2018	HUMAN_OBSERVATION
Cyanocitta stelleri		CLO	EBIRD	OBS458059305	832 Gardiner Beach Road my yard	48.058323	-122.919805	16	1	2017	HUMAN_OBSERVATION
Cyanocitta stelleri		CLO	EBIRD	OBS536582030	83544, Orofino US-ID (46.8361,-116.1578)	46.836132	-116.157827	28	9	2017	HUMAN_OBSERVATION
Cyanocitta stelleri		CLO	EBIRD	OBS644404372	83638, McCall US-ID (45.1946,-115.9957)	45.19456	-115.995715	30	7	2018	HUMAN_OBSERVATION
Cyanocitta stelleri		CLO	EBIRD	OBS541887750	83861 Saint Maries	47.241	-116.5459	14	10	2017	HUMAN_OBSERVATION
Cyanocitta stelleri		CLO	EBIRD	OBS513574931	858 Sand Ridge Rd, El Dorado US-CA (38.5938,-120.8220)	38.593807	-120.821969	24	6	2017	HUMAN_OBSERVATION
Cyanocitta stelleri		CLO	EBIRD	OBS36022216	86401 Kingman	35.229057	-114.05519	10	3	2004	HUMAN_OBSERVATION
Cyanocitta stelleri		CLO	EBIRD	OBS550450194	87275 Spruce St, Christmas Valley US-OR (43.2404,-120.6905)	43.240411	-120.690499	18	11	2017	HUMAN_OBSERVATION
Cyanocitta stelleri		CLO	EBIRD	OBS546729251	87327 Zuni	35.086792	-108.789734	4	11	2017	HUMAN_OBSERVATION
Cyanocitta stelleri		CLO	EBIRD	OBS351063600	8770 Brick Mill Rd, Ellensburg,Wa. 98926	47.044554	-120.40698	6	10	2012	HUMAN_OBSERVATION
Cyanocitta stelleri		CLO	EBIRD	OBS558886708	87801 Socorro	33.9072	-106.5132	20	12	2017	HUMAN_OBSERVATION
Cyanocitta stelleri		CLO	EBIRD	OBS545703542	88042, Hillsboro US-NM (32.7772,-107.5711)	32.77717	-107.571099	28	10	2017	HUMAN_OBSERVATION
Cyanocitta stelleri		CLO	EBIRD	OBS514488956	8th Street Silverton Idaho	47.497923	-115.959695	27	6	2017	HUMAN_OBSERVATION
Cyanocitta stelleri		CLO	EBIRD	OBS386386918	9 Mile Canyon (INY Co.)	35.846371	-117.926207	27	3	2016	HUMAN_OBSERVATION
Cyanocitta stelleri		CLO	EBIRD	OBS545101784	91284-91296 Biggs-Rufus Highway, Wasco, Oregon, US (45.648, -120.88)	45.648062	-120.879513	28	10	2017	HUMAN_OBSERVATION
Cyanocitta stelleri		CLO	EBIRD	OBS168480419	943 Timberlake Rd. (private)	35.195727	-108.492884	3	11	2012	HUMAN_OBSERVATION
Cyanocitta stelleri		CLO	EBIRD	OBS540498922	95562, Rio Dell US-CA (40.4625,-124.1457)	40.46252	-124.145705	11	10	2017	HUMAN_OBSERVATION
Cyanocitta stelleri		CLO	EBIRD	OBS639256173	96064, Montague US-CA (41.7192,-122.2294)	41.719238	-122.229367	12	7	2018	HUMAN_OBSERVATION
Cyanocitta stelleri		CLO	EBIRD	OBS625146290	96432–96508 Kentuck Way Ln, North Bend US-OR (43.4472,-124.1074)	43.447176	-124.107352	26	5	2018	HUMAN_OBSERVATION
Cyanocitta stelleri		CLO	EBIRD	OBS659851442	97420, Coos Bay US-OR (43.3678,-124.1922)	43.367784	-124.192202	23	9	2018	HUMAN_OBSERVATION
Cyanocitta stelleri		CLO	EBIRD	OBS666513570	97424, Cottage Grove US-OR (43.5875,-122.9090)	43.587523	-122.909039	7	9	2018	HUMAN_OBSERVATION
Cyanocitta stelleri		CLO	EBIRD	OBS507567468	97436, Elkton US-OR (43.6780,-123.5447)	43.677962	-123.544701	3	6	2017	HUMAN_OBSERVATION
Cyanocitta stelleri		CLO	EBIRD	OBS536686801	99126, Evans US-WA (48.7415,-117.9898)	48.741513	-117.989805	28	9	2017	HUMAN_OBSERVATION
Cyanocitta stelleri		CLO	EBIRD	OBS651292262	99605, Hope US-AK -- Gull Rock trail	60.963965	-149.768392	18	8	2018	HUMAN_OBSERVATION
Cyanocitta stelleri		CLO	EBIRD	OBS662111807	99686, Valdez US-AK (61.1306,-146.4729)	61.1306	-146.47294	29	9	2018	HUMAN_OBSERVATION
Cyanocitta stelleri		CLO	EBIRD	OBS125577414	A.L. Mickelson Field Station	44.75356	-109.401855	22	8	2011	HUMAN_OBSERVATION
Cyanocitta stelleri		CLO	EBIRD	OBS421831452	Área Campo Verde	29.75997	-108.21506	28	7	2016	HUMAN_OBSERVATION
Cyanocitta stelleri		CLO	EBIRD	OBS425055329	Área Natural Protegida Papigochi--Ejido Heredias	28.23082	-107.69276	21	8	2016	HUMAN_OBSERVATION
Cyanocitta stelleri		CLO	EBIRD	OBS179331634	AB - Eau Claire campground, Spray Valley Prov Pk	50.843794	-115.169235	14	7	1981	HUMAN_OBSERVATION
Cyanocitta stelleri		CLO	EBIRD	OBS651757690	Abajo pond #5	37.758173	-109.532164	26	8	2018	HUMAN_OBSERVATION
Cyanocitta stelleri		CLO	EBIRD	OBS23333820	Abandoned Road	34.112623	-116.984938	26	12	2004	HUMAN_OBSERVATION
Cyanocitta stelleri		CLO	EBIRD	OBS626868861	ABC GT-Chimaltenango-San Martin Jilotepeque (14.8150,-90.7832)	14.815022	-90.78317	2	6	2018	HUMAN_OBSERVATION
Cyanocitta stelleri		CLO	EBIRD	OBS94035115	Abineau Canyon	35.362701	-111.674051	15	6	2010	HUMAN_OBSERVATION
Cyanocitta stelleri		CLO	EBIRD	OBS545087491	Abo Ruins - Salinas Pueblo Missions NM	34.449741	-106.376667	28	10	2017	HUMAN_OBSERVATION
Cyanocitta stelleri		CLO	EBIRD	OBS306146058	About 10-kilometers into Durango along Route 40	23.567842	-105.732894	21	3	2015	HUMAN_OBSERVATION
Cyanocitta stelleri		CLO	EBIRD	OBS665333496	About 40 km up the Kispiox Valley Road	55.529331	-127.85112	9	10	2018	HUMAN_OBSERVATION
Cyanocitta stelleri		CLO	EBIRD	OBS198854440	Above Lemon Reservoir	37.459462	-107.653398	17	5	2013	HUMAN_OBSERVATION
Cyanocitta stelleri		CLO	EBIRD	OBS486485462	Abraham Lincoln Middle School	36.583417	-119.599335	15	4	2017	HUMAN_OBSERVATION
Cyanocitta stelleri		CLO	EBIRD	OBS619355350	Achuapa (río) entrada RN	13.697255	-86.363763	11	5	2018	HUMAN_OBSERVATION
Cyanocitta stelleri		CLO	EBIRD	OBS465552000	Acme Rd.	45.819349	-121.396007	23	1	2017	HUMAN_OBSERVATION
Cyanocitta stelleri		CLO	EBIRD	OBS161348113	across Ungawa	38.257565	-108.279514	17	8	2012	HUMAN_OBSERVATION
Cyanocitta stelleri		CLO	EBIRD	OBS459969658	Ada Resort	43.860641	-124.082599	23	1	2017	HUMAN_OBSERVATION
Cyanocitta stelleri		CLO	EBIRD	OBS164229132	Adams Lake, Trinity County	41.11323	-122.962836	15	9	2012	HUMAN_OBSERVATION
Cyanocitta stelleri		CLO	EBIRD	OBS580160304	Adel area	42.175094	-119.869208	22	9	1988	HUMAN_OBSERVATION
Cyanocitta stelleri		CLO	EBIRD	OBS189657473	adfg weir site cabin	59.463745	-139.566364	4	4	2013	HUMAN_OBSERVATION
Cyanocitta stelleri		CLO	EBIRD	OBS328216777	Adin Area (41.0897 X -120.9104)	41.08972	-120.91038	21	6	2015	HUMAN_OBSERVATION
Cyanocitta stelleri		CLO	EBIRD	OBS526433592	Admiralty Island FLorence Lake	57.80911	-134.610028	14	8	2017	HUMAN_OBSERVATION
Cyanocitta stelleri		CLO	EBIRD	OBS186812521	Adobe Canyon Rd.	38.434766	-122.549658	21	3	2013	HUMAN_OBSERVATION
Cyanocitta stelleri		CLO	EBIRD	OBS136250699	Adobe Valley	37.878509	-118.724139	22	3	1998	HUMAN_OBSERVATION
Cyanocitta stelleri		CLO	EBIRD	OBS237266962	Adrian	35.27476	-102.66549	27	10	2002	HUMAN_OBSERVATION
Cyanocitta stelleri		CLO	EBIRD	OBS71296795	Agape Lane - Vanderwagen	35.247503	-108.757771	21	12	1997	HUMAN_OBSERVATION
Cyanocitta stelleri		CLO	EBIRD	OBS667977012	Ager-Copco Rd.	41.887574	-122.404664	18	10	2018	HUMAN_OBSERVATION
Cyanocitta stelleri		CLO	EBIRD	OBS204399250	Agua Llovida	23.714857	-104.912481	11	7	2013	HUMAN_OBSERVATION
Cyanocitta stelleri		CLO	EBIRD	OBS563667156	Agua Nueva	29.657782	-106.249841	3	1	2018	HUMAN_OBSERVATION
Cyanocitta stelleri		CLO	EBIRD	OBS653588726	Aguacatán (15.3646,-91.3706)	15.364597	-91.370616	2	9	2018	HUMAN_OBSERVATION
Cyanocitta stelleri		CLO	EBIRD	OBS154215248	Aguilar	37.30313	-104.53583	24	5	2012	HUMAN_OBSERVATION
Cyanocitta stelleri		CLO	EBIRD	OBS35608435	Aguirre Springs State Pk	32.47074	-106.805735	27	12	2006	HUMAN_OBSERVATION
Cyanocitta stelleri		CLO	EBIRD	OBS94258570	Ahart Campground	39.145888	-120.407227	13	6	2010	HUMAN_OBSERVATION
Cyanocitta stelleri		CLO	EBIRD	OBS258967527	Ah-Di-Na Campground	41.110081	-122.097588	15	5	1983	HUMAN_OBSERVATION
Cyanocitta stelleri		CLO	EBIRD	OBS451338793	Ahola Homestead	45.734247	-122.440897	25	12	2016	HUMAN_OBSERVATION
Cyanocitta stelleri		CLO	EBIRD	OBS134678843	ahtanum rd	46.535623	-120.749588	31	12	2011	HUMAN_OBSERVATION
Cyanocitta stelleri		CLO	EBIRD	OBS254774751	Ahtanum South Fork	46.51929	-120.89849	18	5	2014	HUMAN_OBSERVATION
Cyanocitta stelleri		CLO	EBIRD	OBS23539453	AHWAHNEE	37.349064	-119.73117	15	1	2005	HUMAN_OBSERVATION
Cyanocitta stelleri		CLO	EBIRD	OBS661621705	Ainslie FSR back country	50.177248	-121.358757	29	9	2018	HUMAN_OBSERVATION
Cyanocitta stelleri		CLO	EBIRD	OBS171136185	Ajusco	19.227104	-99.26829	29	8	2011	HUMAN_OBSERVATION
Cyanocitta stelleri		CLO	EBIRD	OBS354754429	AK - El Capitan Passage - turnabout	56.158808	-133.314264	17	11	2015	HUMAN_OBSERVATION
Cyanocitta stelleri		CLO	EBIRD	OBS402139646	AK - KEN - Cooper Lake / Landing	60.385023	-149.714384	12	5	2016	HUMAN_OBSERVATION
Cyanocitta stelleri		CLO	EBIRD	OBS142296399	AK: Cordova -> Copper River Delta	60.670277	-144.748704	29	5	2003	HUMAN_OBSERVATION
Cyanocitta stelleri		CLO	EBIRD	OBS261052756	AKPOW: Naukati cabin	55.90425	-133.20491	23	6	2014	HUMAN_OBSERVATION
Cyanocitta stelleri		CLO	EBIRD	OBS303139350	Alaksen National Wildlife Area	49.101991	-123.172753	19	11	1983	HUMAN_OBSERVATION
Cyanocitta stelleri		CLO	EBIRD	OBS355066284	Alamo Mtn, Big Spring	34.66848	-118.94714	28	9	1991	HUMAN_OBSERVATION
Cyanocitta stelleri		CLO	EBIRD	OBS549870985	Alamogordo - Las Ventanas	32.888174	-105.934006	16	11	2017	HUMAN_OBSERVATION
Cyanocitta stelleri		CLO	EBIRD	OBS524380897	Alamosa NWR--Auto Tour Route	37.4385	-105.801682	8	8	2017	HUMAN_OBSERVATION
Cyanocitta stelleri		CLO	EBIRD	OBS627162115	Alandale Camp	34.18329	-116.882772	2	6	2018	HUMAN_OBSERVATION
Cyanocitta stelleri		CLO	EBIRD	OBS604446916	Alaska	14.83836	-91.37863	17	4	2018	HUMAN_OBSERVATION
Cyanocitta stelleri		CLO	EBIRD	OBS294006310	Alaska--Tenakee Springs	57.787907	-135.19352	26	6	1993	HUMAN_OBSERVATION
Cyanocitta stelleri		CLO	EBIRD	OBS185990486	Albany Feeders	41.183666	-106.131824	16	3	2013	HUMAN_OBSERVATION
Cyanocitta stelleri		CLO	EBIRD	OBS412165040	Alberni - Gracie Lake spur	49.208977	-125.075494	31	5	2003	HUMAN_OBSERVATION
Cyanocitta stelleri		CLO	EBIRD	OBS514373289	Alberni Valley - AV Airport	49.315684	-124.925827	27	6	2017	HUMAN_OBSERVATION
Cyanocitta stelleri		CLO	EBIRD	OBS589741960	Alberni-Clayoquot F, British Columbia, CA (49.142, -124.788)	49.142163	-124.787676	19	3	2018	HUMAN_OBSERVATION
Cyanocitta stelleri		CLO	EBIRD	OBS290873559	Alberta - Jasper south to Waterton Lakes	52.549636	-116.94397	3	8	2002	HUMAN_OBSERVATION
Cyanocitta stelleri		CLO	EBIRD	OBS160694814	Alberta (Picklejar Provincial Rec Area)	50.484627	-114.798199	9	8	2012	HUMAN_OBSERVATION
Cyanocitta stelleri		CLO	EBIRD	OBS664815236	Albuquerque area	35.200448	-106.512425	26	3	1998	HUMAN_OBSERVATION
Cyanocitta stelleri		CLO	EBIRD	OBS120526459	Alchesay Fish Hatchery	33.922993	-109.888687	16	10	1993	HUMAN_OBSERVATION
Cyanocitta stelleri		CLO	EBIRD	OBS410787670	Alder Girl (42.7798x-122.5555)	42.779799	-122.555467	8	6	2016	HUMAN_OBSERVATION
Cyanocitta stelleri		CLO	EBIRD	OBS454221625	Alderpoint	40.176108	-123.611906	18	5	1974	HUMAN_OBSERVATION
Cyanocitta stelleri		CLO	EBIRD	OBS227560969	Alderpoint Rd	39.981846	-123.619107	25	1	2014	HUMAN_OBSERVATION
Cyanocitta stelleri		CLO	EBIRD	OBS300962459	Alderpoint Rd.: oak groves in 1 mile east of Dyerville Loop Rd.	40.104424	-123.695862	4	3	2015	HUMAN_OBSERVATION
Cyanocitta stelleri		CLO	EBIRD	OBS322716639	Aldrich Mountain	44.35702	-119.3732	24	5	2015	HUMAN_OBSERVATION
Cyanocitta stelleri		CLO	EBIRD	OBS122724154	Alexander Reservoir	42.655424	-111.653366	25	11	2004	HUMAN_OBSERVATION
Cyanocitta stelleri		CLO	EBIRD	OBS446177129	Algerine Rd.-Campo Seco Rd to Lime Kiln Rd	37.938621	-120.416913	29	11	2016	HUMAN_OBSERVATION
Cyanocitta stelleri		CLO	EBIRD	OBS646755004	Algodones, New Mexico, US (35.48, -106.277)	35.480163	-106.277082	8	8	2018	HUMAN_OBSERVATION
Cyanocitta stelleri		CLO	EBIRD	OBS559598257	Algoma Rd.	42.359416	-121.805141	4	12	2017	HUMAN_OBSERVATION
Cyanocitta stelleri		CLO	EBIRD	OBS187654406	Alice Cove Research Station, Texas A&M University at Galveston	60.628736	-145.897043	26	6	2007	HUMAN_OBSERVATION
Cyanocitta stelleri		CLO	EBIRD	OBS388039235	Aliso Park	34.908958	-119.767374	2	4	2016	HUMAN_OBSERVATION
Cyanocitta stelleri		CLO	EBIRD	OBS553143815	Alkali Lake	51.773611	-122.276667	8	2	2015	HUMAN_OBSERVATION
Cyanocitta stelleri		CLO	EBIRD	OBS116623335	Allen Creek	40.576804	-124.034443	22	4	2011	HUMAN_OBSERVATION
Cyanocitta stelleri		CLO	EBIRD	OBS700028561	Almont, CO (Randy's Cabin)	38.667981	-106.852116	21	6	2013	HUMAN_OBSERVATION
Cyanocitta stelleri		CLO	EBIRD	OBS651641341	Along FR 504	37.73753	-108.652897	3	9	2006	HUMAN_OBSERVATION
Cyanocitta stelleri		CLO	EBIRD	OBS347588038	Along Hwy 160--Between Walsenburg and Durango	37.510525	-105.972748	1	5	1998	HUMAN_OBSERVATION
Cyanocitta stelleri		CLO	EBIRD	OBS436031348	Along Hwy 260	34.506123	-111.662164	12	10	2016	HUMAN_OBSERVATION
Cyanocitta stelleri		CLO	EBIRD	OBS625865393	Along OR Highways 62 and 230 in Jackson County	42.901733	-122.288895	28	5	2018	HUMAN_OBSERVATION
Cyanocitta stelleri		CLO	EBIRD	OBS326170335	along the snake river	43.178393	-110.993178	23	5	2015	HUMAN_OBSERVATION
Cyanocitta stelleri		CLO	EBIRD	OBS333069708	Along US-20 from ID/OR border to Burns	43.783226	-118.021617	21	7	2015	HUMAN_OBSERVATION
Cyanocitta stelleri		CLO	EBIRD	OBS592629303	Alpha Lane	44.42511	-115.99944	27	3	2018	HUMAN_OBSERVATION
Cyanocitta stelleri		CLO	EBIRD	OBS51025191	Alpine	40.47795	-111.779333	7	3	2008	HUMAN_OBSERVATION
Cyanocitta stelleri		CLO	EBIRD	OBS307548491	Alpine Lake	38.711819	-106.294559	4	4	2015	HUMAN_OBSERVATION
Cyanocitta stelleri		CLO	EBIRD	OBS425851865	Alpine Loop	37.932291	-107.587598	13	8	2000	HUMAN_OBSERVATION
Cyanocitta stelleri		CLO	EBIRD	OBS256186937	Alpine Loop Rd.--Timpooneke CG & Trailhead	40.431134	-111.638791	24	5	2014	HUMAN_OBSERVATION
Cyanocitta stelleri		CLO	EBIRD	OBS528307779	Alpine Meadow, Trophy Mtn Trail	51.764865	-119.934161	26	8	2017	HUMAN_OBSERVATION
Cyanocitta stelleri		CLO	EBIRD	OBS214730144	Alpine Woods	61.060624	-146.018314	19	10	2013	HUMAN_OBSERVATION
Cyanocitta stelleri		CLO	EBIRD	OBS528712368	Alpine, WY - Box Y Ranch on Greys River Rd	42.919789	-110.718498	28	8	2017	HUMAN_OBSERVATION
Cyanocitta stelleri		CLO	EBIRD	OBS653540418	Alrededores de El Cimarrón	14.020999	-87.276934	2	9	2018	HUMAN_OBSERVATION
Cyanocitta stelleri		CLO	EBIRD	OBS647960140	AmanDas Place	45.829474	-121.931032	11	8	2018	HUMAN_OBSERVATION
Cyanocitta stelleri		CLO	EBIRD	OBS237274618	Amarillo South	35.17465	-101.848755	8	1	2003	HUMAN_OBSERVATION
Cyanocitta stelleri		CLO	EBIRD	OBS542001644	American RV Resort, Central Ave SW. Albuquerque, New Mexico, US (35.059, -106.795)	35.059115	-106.795229	12	10	2017	HUMAN_OBSERVATION
Cyanocitta stelleri		CLO	EBIRD	OBS455939923	Amsbury	54.4663	-128.7702	9	1	2017	HUMAN_OBSERVATION
Cyanocitta stelleri		CLO	EBIRD	OBS653536262	Anarchist Mt--Peak Haven	49.019892	-119.396384	2	9	2018	HUMAN_OBSERVATION
Cyanocitta stelleri		CLO	EBIRD	OBS142979584	Anatone Flats	46.167952	-117.112489	18	2	2012	HUMAN_OBSERVATION
Cyanocitta stelleri		CLO	EBIRD	OBS316126198	Ancho Mine Rd	39.411347	-120.744349	4	5	2015	HUMAN_OBSERVATION
Cyanocitta stelleri		CLO	EBIRD	OBS471781304	Anchor Point, 65302-65598 Corabin Road	59.78439	-151.63533	1	3	2017	HUMAN_OBSERVATION
Cyanocitta stelleri		CLO	EBIRD	OBS47837859	Anchorage Coastal Trail South	61.086003	-149.83765	1	1	2008	HUMAN_OBSERVATION
Cyanocitta stelleri		CLO	EBIRD	OBS415520652	anderson marsh sp	38.934202	-122.64008	1	7	2016	HUMAN_OBSERVATION
Cyanocitta stelleri		CLO	EBIRD	OBS537255398	Anderson Ranch Reservoir--Dam	43.359759	-115.449518	30	9	2017	HUMAN_OBSERVATION
Cyanocitta stelleri		CLO	EBIRD	OBS420382993	Anderson Ridge	39.68754	-109.211504	27	7	2016	HUMAN_OBSERVATION
Cyanocitta stelleri		CLO	EBIRD	OBS315990810	Anderson River Park	40.467225	-122.270558	4	5	2015	HUMAN_OBSERVATION
Cyanocitta stelleri		CLO	EBIRD	OBS455552332	Anderson Valley	38.958808	-123.337626	6	1	2017	HUMAN_OBSERVATION
Cyanocitta stelleri		CLO	EBIRD	OBS201904205	Andrew Creek	56.64679	-132.193336	18	6	2013	HUMAN_OBSERVATION
Cyanocitta stelleri		CLO	EBIRD	OBS652673932	Andrews Glacier trail	40.289529	-105.669365	26	8	2018	HUMAN_OBSERVATION
Cyanocitta stelleri		CLO	EBIRD	OBS655322440	Angel Arch JCT	38.070767	-109.767	6	9	2018	HUMAN_OBSERVATION
Cyanocitta stelleri		CLO	EBIRD	OBS368269941	Angel Fire 2 BBS Route - Stop 34	36.128139	-105.224468	15	6	2013	HUMAN_OBSERVATION
Cyanocitta stelleri		CLO	EBIRD	OBS368269018	Angel Fire 2 BBS Route - Stop 50	36.022436	-105.228567	23	6	2012	HUMAN_OBSERVATION
Cyanocitta stelleri		CLO	EBIRD	OBS325905901	Angel Fire- Ski Mountain Trail	36.383298	-105.257138	7	6	2015	HUMAN_OBSERVATION
Cyanocitta stelleri		CLO	EBIRD	OBS416169913	Angel Lake Rd	41.017551	-115.074298	20	6	2016	HUMAN_OBSERVATION
Cyanocitta stelleri		CLO	EBIRD	OBS240170414	Angeles Crest Highway, Mile 54.2, San Gabriel Mountains	34.349415	-117.962801	15	3	2014	HUMAN_OBSERVATION
Cyanocitta stelleri		CLO	EBIRD	OBS93456447	Angeles Crest Highway, Mile 65.92, San Gabriel Mountains	34.34988	-117.831105	5	6	2010	HUMAN_OBSERVATION
Cyanocitta stelleri		CLO	EBIRD	OBS176854312	Angelo Coast Range Reserve, UC Natural Area Reserves	39.68224	-123.658471	12	5	2008	HUMAN_OBSERVATION
Cyanocitta stelleri		CLO	EBIRD	OBS270203912	Angel's Staircase	48.230555	-120.271647	1	9	2014	HUMAN_OBSERVATION
Cyanocitta stelleri		CLO	EBIRD	OBS260574275	Angoon (town) (Admiralty Island)	57.500031	-134.577928	24	3	1997	HUMAN_OBSERVATION
Cyanocitta stelleri		CLO	EBIRD	OBS215759453	Animas & Berg Parks	36.732281	-108.179541	29	10	2013	HUMAN_OBSERVATION
Cyanocitta stelleri		CLO	EBIRD	OBS577386380	Ano Nuevo SP--coastal terrace prairie	37.14708	-122.346325	9	2	2018	HUMAN_OBSERVATION
Cyanocitta stelleri		CLO	EBIRD	OBS508374252	Antelope Drive	41.089249	-112.086725	4	6	2017	HUMAN_OBSERVATION
Cyanocitta stelleri		CLO	EBIRD	OBS569179574	Antelope Flat Reservoir	44.003567	-120.392288	16	8	2015	HUMAN_OBSERVATION
Cyanocitta stelleri		CLO	EBIRD	OBS141686492	Antelope Island SP	41.046541	-112.238388	15	1	2011	HUMAN_OBSERVATION
Cyanocitta stelleri		CLO	EBIRD	OBS116855734	Antelope Island SP--Antelope Island (island only)	40.956049	-112.204056	7	10	2010	HUMAN_OBSERVATION
Cyanocitta stelleri		CLO	EBIRD	OBS240483347	Antelope Valley--Eastside Ln.	38.570486	-119.46147	17	3	2014	HUMAN_OBSERVATION
Cyanocitta stelleri		CLO	EBIRD	OBS270032980	Anthony's Flat, north Fishlake NF	38.99279	-111.63804	1	9	2014	HUMAN_OBSERVATION
Cyanocitta stelleri		CLO	EBIRD	OBS531188020	Antonito to Mogote to FR250	37.065396	-106.026907	3	9	2017	HUMAN_OBSERVATION
Cyanocitta stelleri		CLO	EBIRD	OBS172574638	Anza-Borrego Desert SP--Clark Dry Lake	33.335548	-116.281872	17	2	2007	HUMAN_OBSERVATION
Cyanocitta stelleri		CLO	EBIRD	OBS56579772	Apache Creek	33.83315	-108.62462	20	8	2008	HUMAN_OBSERVATION
Cyanocitta stelleri		CLO	EBIRD	OBS412359523	Apache-Sitgreaves NF--FS Rd 61 from Greens Peak to FS Rd 96	34.128005	-109.636216	11	6	2016	HUMAN_OBSERVATION
Cyanocitta stelleri		CLO	EBIRD	OBS679443752	APFF Cerro del Mohinora	26.028889	-106.935	22	11	2018	HUMAN_OBSERVATION
Cyanocitta stelleri		CLO	EBIRD	OBS259018332	Apple Fire B	43.297771	-122.674064	9	6	2014	HUMAN_OBSERVATION
Cyanocitta stelleri		CLO	EBIRD	OBS260886050	Approach to Buffalo Pass, lower 5 miles	40.551887	-106.640456	22	6	2014	HUMAN_OBSERVATION
Cyanocitta stelleri		CLO	EBIRD	OBS665249780	Aqua Lake, Alaska, US (55.587, -131.21)	55.586864	-131.210478	6	10	2018	HUMAN_OBSERVATION
Cyanocitta stelleri		CLO	EBIRD	OBS633417549	Arapaho National Forest, Idaho Springs US-CO (39.6725,-105.8744)	39.672464	-105.874368	22	6	2018	HUMAN_OBSERVATION
Cyanocitta stelleri		CLO	EBIRD	OBS97784295	Arapaho NWR--Interpretive Trail	40.608341	-106.279957	1	10	1994	HUMAN_OBSERVATION
Cyanocitta stelleri		CLO	EBIRD	OBS354128390	Arapahoe Pass	40.013975	-105.678263	21	7	2001	HUMAN_OBSERVATION
Cyanocitta stelleri		CLO	EBIRD	OBS78646506	Arawana FSR	49.5922	-119.52897	29	11	2009	HUMAN_OBSERVATION
Cyanocitta stelleri		CLO	EBIRD	OBS367893229	Arches NP	38.674856	-109.587421	6	5	2014	HUMAN_OBSERVATION
Cyanocitta stelleri		CLO	EBIRD	OBS588592182	Arches NP--Devil's Garden Trail	38.786271	-109.597292	10	3	2018	HUMAN_OBSERVATION
Cyanocitta stelleri		CLO	EBIRD	OBS264977655	Area de Protección de Flora y Fauna Tutuaca	28.459164	-108.143503	4	7	2014	HUMAN_OBSERVATION
Cyanocitta stelleri		CLO	EBIRD	OBS202875227	Area I- Red Clover Canyon	40.00086	-120.554223	27	6	2013	HUMAN_OBSERVATION
Cyanocitta stelleri		CLO	EBIRD	OBS606003310	Arizona	34.714525	-111.593628	26	4	2018	HUMAN_OBSERVATION
Cyanocitta stelleri		CLO	EBIRD	OBS332316777	Arizona Strip -- Navajo Bridge to Colorado City	36.847277	-112.253838	25	1	1998	HUMAN_OBSERVATION
Cyanocitta stelleri		CLO	EBIRD	OBS690817119	Arizona Trail Passage 20	33.658898	-111.261143	3	2	2018	HUMAN_OBSERVATION
Cyanocitta stelleri		CLO	EBIRD	OBS626740077	Arizona, US (34.357, -110.809)	34.357212	-110.809183	2	6	2018	HUMAN_OBSERVATION
Cyanocitta stelleri		CLO	EBIRD	OBS700840099	Arkansas River area	38.483896	-105.410471	8	10	2017	HUMAN_OBSERVATION
Cyanocitta stelleri		CLO	EBIRD	OBS360958559	Arlington (town)	45.719394	-120.203605	25	12	2015	HUMAN_OBSERVATION
Cyanocitta stelleri		CLO	EBIRD	OBS155187571	Arlington Cabins and Vicinity	41.593578	-106.214684	2	6	2012	HUMAN_OBSERVATION
Cyanocitta stelleri		CLO	EBIRD	OBS568941954	Armstrong Residence	46.430285	-112.481632	18	1	2018	HUMAN_OBSERVATION
Cyanocitta stelleri		CLO	EBIRD	OBS344844529	Aros Rd	48.700903	-123.561966	27	9	2015	HUMAN_OBSERVATION
Cyanocitta stelleri		CLO	EBIRD	OBS141751116	Arroyo de la Cruz	35.708765	-121.305327	24	1	1986	HUMAN_OBSERVATION
Cyanocitta stelleri		CLO	EBIRD	OBS327055035	Arroyo del Pitorreal	26.037758	-106.172234	21	5	2015	HUMAN_OBSERVATION
Cyanocitta stelleri		CLO	EBIRD	OBS339213793	Arroyo el Teniente, Madera, Chihuahua. Mex.	29.36786	-108.19772	29	8	2015	HUMAN_OBSERVATION
Cyanocitta stelleri		CLO	EBIRD	OBS260135024	Arroyo Seco -- Gorge Trail	36.224961	-121.497996	14	6	2014	HUMAN_OBSERVATION
Cyanocitta stelleri		CLO	EBIRD	OBS178948751	Arroyo Seco Rd.--Sycamore Flat vicinity	36.266698	-121.365366	30	1	2013	HUMAN_OBSERVATION
Cyanocitta stelleri		CLO	EBIRD	OBS201712704	Arroyo Verde Park	34.290517	-119.22595	16	6	2013	HUMAN_OBSERVATION
Cyanocitta stelleri		CLO	EBIRD	OBS648874392	ARU—Ambrose Saddle	46.511277	-113.893922	16	8	2018	HUMAN_OBSERVATION
Cyanocitta stelleri		CLO	EBIRD	OBS491578940	AS-70243	39.334523	-114.637975	9	7	2009	HUMAN_OBSERVATION
Cyanocitta stelleri		CLO	EBIRD	OBS201742271	Asa Bean Crossing	39.985571	-123.096099	15	6	2013	HUMAN_OBSERVATION
Cyanocitta stelleri		CLO	EBIRD	OBS184643457	Ash Creek Wildlife Area (LAS Co.)	41.16444	-121.066589	6	7	2007	HUMAN_OBSERVATION
Cyanocitta stelleri		CLO	EBIRD	OBS641110751	Ashcroft area	39.059033	-106.798375	19	7	2018	HUMAN_OBSERVATION
Cyanocitta stelleri		CLO	EBIRD	OBS44586214	Ashton Hill/US 20	44.136992	-111.432522	4	2	2002	HUMAN_OBSERVATION
Cyanocitta stelleri		CLO	EBIRD	OBS325576376	Asotin Creek	46.290139	-117.278538	6	6	2015	HUMAN_OBSERVATION
Cyanocitta stelleri		CLO	EBIRD	OBS304891483	Asotin Slough Habitat Management Unit	46.334759	-117.027801	27	9	1990	HUMAN_OBSERVATION
Cyanocitta stelleri		CLO	EBIRD	OBS539293575	Aspen Creek	34.497328	-112.62035	8	10	2017	HUMAN_OBSERVATION
Cyanocitta stelleri		CLO	EBIRD	OBS445327294	Aspen Grove Trail	34.136795	-116.785226	25	7	2004	HUMAN_OBSERVATION
Cyanocitta stelleri		CLO	EBIRD	OBS520298805	Aspen Mountain	39.151105	-106.819231	18	7	2017	HUMAN_OBSERVATION
Cyanocitta stelleri		CLO	EBIRD	OBS196875237	aspendell April 21	35.355534	-118.536362	21	4	2013	HUMAN_OBSERVATION
Cyanocitta stelleri		CLO	EBIRD	OBS627931469	At Forest Creek	45.584697	-111.080618	2	6	2018	HUMAN_OBSERVATION
Cyanocitta stelleri		CLO	EBIRD	OBS414681644	Athabascan Island (Tribal 01)	52.037128	-128.301445	16	5	2016	HUMAN_OBSERVATION
Cyanocitta stelleri		CLO	EBIRD	OBS75476264	Atlanta Mountain	38.338963	-114.281845	27	9	2009	HUMAN_OBSERVATION
Cyanocitta stelleri		CLO	EBIRD	OBS351992348	Atlas Square 10FA41 (Murray Lake)	49.774191	-121.009963	16	6	2009	HUMAN_OBSERVATION
Cyanocitta stelleri		CLO	EBIRD	OBS185804265	Atlas Square 10FA78 (Frogmoore Lakes)	50.399436	-120.551777	7	7	2012	HUMAN_OBSERVATION
Cyanocitta stelleri		CLO	EBIRD	OBS166098282	Atlas Square 11LT37 (White River)	52.081196	-119.372519	6	8	2012	HUMAN_OBSERVATION
Cyanocitta stelleri		CLO	EBIRD	OBS166378477	Atlas Square 11LU76 (Moose Lake)	52.94191	-118.852728	9	8	2012	HUMAN_OBSERVATION
Cyanocitta stelleri		CLO	EBIRD	OBS144683183	atlas square: 09VB84 -	55.405842	-129.31585	30	5	2011	HUMAN_OBSERVATION
Cyanocitta stelleri		CLO	EBIRD	OBS144685061	atlas square: 09VC31 -	56.030111	-130.123274	1	6	2011	HUMAN_OBSERVATION
Cyanocitta stelleri		CLO	EBIRD	OBS157467824	atlas square: 09XR34 ( No. 333276)	50.060112	-127.108383	14	6	2012	HUMAN_OBSERVATION
Cyanocitta stelleri		CLO	EBIRD	OBS183621192	atlas square: 10CV22 - point No. 14	48.974644	-125.402679	12	6	2009	HUMAN_OBSERVATION
Cyanocitta stelleri		CLO	EBIRD	OBS510709373	atlas square: 10CV67 - Rosewall Creek	49.41836	-124.8614	29	5	2011	HUMAN_OBSERVATION
Cyanocitta stelleri		CLO	EBIRD	OBS510704181	atlas square: 10CV93 - point No. 25	49.043236	-124.372856	2	7	2012	HUMAN_OBSERVATION
Cyanocitta stelleri		CLO	EBIRD	OBS510712025	atlas square: 10CV95	49.2444	-124.4426	24	6	2012	HUMAN_OBSERVATION
Cyanocitta stelleri		CLO	EBIRD	OBS131310675	atlas square: 10DU38 ( No. 310754)	48.571412	-123.814869	25	6	2010	HUMAN_OBSERVATION
Cyanocitta stelleri		CLO	EBIRD	OBS510710528	atlas square: 10DV04 - Healy/Shelton Lake Rds.	49.1561	-124.3029	17	7	2011	HUMAN_OBSERVATION
Cyanocitta stelleri		CLO	EBIRD	OBS395119235	atlas square: 10EB53 ( No. 332201)	50.86348	-122.18607	3	6	2012	HUMAN_OBSERVATION
Cyanocitta stelleri		CLO	EBIRD	OBS417639023	atlas square: 10FC58 - point No. 29	52.15087	-120.75293	5	7	2011	HUMAN_OBSERVATION
Cyanocitta stelleri		CLO	EBIRD	OBS183548214	atlas square: 11LT35 -	51.874834	-119.46961	29	6	2011	HUMAN_OBSERVATION
Cyanocitta stelleri		CLO	EBIRD	OBS209909741	atlas square: 11MQ49 - Varneys	49.559622	-117.829655	17	6	2011	HUMAN_OBSERVATION
Cyanocitta stelleri		CLO	EBIRD	OBS209909352	atlas square: 11MQ55 - S E Castlegar	49.200756	-117.686362	4	6	2011	HUMAN_OBSERVATION
Cyanocitta stelleri		CLO	EBIRD	OBS209909977	atlas square: 11MR64 - Bonanza Area	50.010973	-117.558265	1	6	2011	HUMAN_OBSERVATION
Cyanocitta stelleri		CLO	EBIRD	OBS209910170	atlas square: 11MR72 - Red Mountain Road	49.831681	-117.417148	1	6	2011	HUMAN_OBSERVATION
Cyanocitta stelleri		CLO	EBIRD	OBS126676618	atlas square: 11PQ64 ( No. 312611)	49.174848	-114.789213	7	7	2010	HUMAN_OBSERVATION
Cyanocitta stelleri		CLO	EBIRD	OBS322608096	Atomic City	43.44298	-112.811007	24	5	2015	HUMAN_OBSERVATION
Cyanocitta stelleri		CLO	EBIRD	OBS510895157	Atwell Mill Campground and Hockett Trail	36.464914	-118.668898	13	6	2017	HUMAN_OBSERVATION
Cyanocitta stelleri		CLO	EBIRD	OBS398457468	August Canyon	38.996737	-116.751945	13	4	2016	HUMAN_OBSERVATION
Cyanocitta stelleri		CLO	EBIRD	OBS256335069	Aumsville Ponds County Park	44.829237	-122.858047	25	5	2014	HUMAN_OBSERVATION
Cyanocitta stelleri		CLO	EBIRD	OBS92564397	Avalanch	56.88132	-131.80202	18	5	2010	HUMAN_OBSERVATION
Cyanocitta stelleri		CLO	EBIRD	OBS390375233	Avalanche Creek - Redstone	39.236764	-107.204062	10	4	2016	HUMAN_OBSERVATION
Cyanocitta stelleri		CLO	EBIRD	OBS332189395	Avalanche Peak, Yellowstone NP	44.48198	-110.152488	5	8	2004	HUMAN_OBSERVATION
Cyanocitta stelleri		CLO	EBIRD	OBS336575508	Ave. of the Giants	40.203723	-123.780363	14	8	2015	HUMAN_OBSERVATION
Cyanocitta stelleri		CLO	EBIRD	OBS394042159	Avenales Ranch Rd - 35.247x-120.261	35.247489	-120.261113	22	4	2016	HUMAN_OBSERVATION
Cyanocitta stelleri		CLO	EBIRD	OBS433363750	Avery, Idaho	47.250833	-115.806944	28	9	2016	HUMAN_OBSERVATION
Cyanocitta stelleri		CLO	EBIRD	OBS361188978	Avimor--Retention Ponds	43.765686	-116.265199	26	12	2015	HUMAN_OBSERVATION
Cyanocitta stelleri		CLO	EBIRD	OBS393629440	Avocado Lake Park	36.785313	-119.410254	20	4	2016	HUMAN_OBSERVATION
Cyanocitta stelleri		CLO	EBIRD	OBS346691984	awds	36.84405	-119.1489	7	10	2015	HUMAN_OBSERVATION
Cyanocitta stelleri		CLO	EBIRD	OBS213805269	Ayres Lake	44.101237	-123.096485	11	10	2013	HUMAN_OBSERVATION
Cyanocitta stelleri		CLO	EBIRD	OBS123600808	AZ - Kaibab NF	35.01622	-112.017631	21	4	2006	HUMAN_OBSERVATION
Cyanocitta stelleri		CLO	EBIRD	OBS19466020	AZ home	33.57757	-111.89505	31	1	2004	HUMAN_OBSERVATION
Cyanocitta stelleri		CLO	EBIRD	OBS326037738	AZ, Pima Co. - Saguaro NP -- Cow Head Saddle Trail (below Manning Camp)	32.20667	-110.5884	7	6	2015	HUMAN_OBSERVATION
Cyanocitta stelleri		CLO	EBIRD	OBS122734224	AZ_GRCA_W4 Rd_Point Fire	36.218657	-112.226114	15	7	2011	HUMAN_OBSERVATION
Cyanocitta stelleri		CLO	EBIRD	OBS478706247	AZ-288, Young	34.150356	-110.809413	25	3	2017	HUMAN_OBSERVATION
Cyanocitta stelleri		CLO	EBIRD	OBS87647813	AZ--Hualapai Mountain Rd	35.142126	-113.928823	12	3	2010	HUMAN_OBSERVATION
Cyanocitta stelleri		CLO	EBIRD	OBS363714153	Babbitt Peak	39.602155	-120.10565	6	6	2001	HUMAN_OBSERVATION
Cyanocitta stelleri		CLO	EBIRD	OBS165860472	Babicora	29.06301	-108.17369	19	6	2010	HUMAN_OBSERVATION
Cyanocitta stelleri		CLO	EBIRD	OBS453551167	Babine Lake-Pendleton Bay Marine Park	54.516648	-125.702777	12	10	1991	HUMAN_OBSERVATION
Cyanocitta stelleri		CLO	EBIRD	OBS477148250	Babine Mountains Provincial Park	54.930907	-126.971717	24	8	2003	HUMAN_OBSERVATION
Cyanocitta stelleri		CLO	EBIRD	OBS463194119	Baby Munday Mountain	49.165586	-121.628437	21	7	2003	HUMAN_OBSERVATION
Cyanocitta stelleri		CLO	EBIRD	OBS299539938	Bachs Ridge Trail (south)	39.872327	-120.898275	19	2	2015	HUMAN_OBSERVATION
Cyanocitta stelleri		CLO	EBIRD	OBS213424049	Backyard	47.605874	-121.9435	6	10	2013	HUMAN_OBSERVATION
Cyanocitta stelleri		CLO	EBIRD	OBS296758113	Backyard	47.740253	-122.236207	14	2	2015	HUMAN_OBSERVATION
Cyanocitta stelleri		CLO	EBIRD	OBS539920823	Backyard	39.578405	-107.542344	8	10	2017	HUMAN_OBSERVATION
Cyanocitta stelleri		CLO	EBIRD	OBS634383415	Bacon Creek	48.588815	-121.393046	24	6	2018	HUMAN_OBSERVATION
Cyanocitta stelleri		CLO	EBIRD	OBS214373266	Badger Forest Service Road	54.926425	-123.635158	7	10	2013	HUMAN_OBSERVATION
Cyanocitta stelleri		CLO	EBIRD	OBS367556393	Badger Mountain Rd.	47.482772	-120.217061	20	1	2016	HUMAN_OBSERVATION
Cyanocitta stelleri		CLO	EBIRD	OBS448278408	Badger Well Camp Spot	41.65018	-121.066339	25	10	2005	HUMAN_OBSERVATION
Cyanocitta stelleri		CLO	EBIRD	OBS214902881	Baggot Rocks Access Area	41.266953	-106.733229	19	10	2013	HUMAN_OBSERVATION
Cyanocitta stelleri		CLO	EBIRD	OBS516697872	Bajio del Alambre	26.388333	-106.422758	15	7	1937	HUMAN_OBSERVATION
Cyanocitta stelleri		CLO	EBIRD	OBS261495603	Baker City, National Forest Development Road 7307	44.96249	-118.11724	22	6	2014	HUMAN_OBSERVATION
Cyanocitta stelleri		CLO	EBIRD	OBS534436718	Baker Creek Mountain Resort	51.348306	-116.068153	19	8	2017	HUMAN_OBSERVATION
Cyanocitta stelleri		CLO	EBIRD	OBS160699405	Baker Lake Trail	43.691	-114.6626	6	8	2012	HUMAN_OBSERVATION
Cyanocitta stelleri		CLO	EBIRD	OBS310465850	Baker pond	45.767807	-121.042902	16	4	2015	HUMAN_OBSERVATION
Cyanocitta stelleri		CLO	EBIRD	OBS633500942	Balarat Rd survey site (no public access)	40.158279	-105.375323	21	6	2018	HUMAN_OBSERVATION
Cyanocitta stelleri		CLO	EBIRD	OBS324918083	Balch Park	36.220526	-118.677975	3	6	2015	HUMAN_OBSERVATION
Cyanocitta stelleri		CLO	EBIRD	OBS530013288	Bald Butte trail (45.5277,-121.5266)	45.527689	-121.526603	3	9	2017	HUMAN_OBSERVATION
Cyanocitta stelleri		CLO	EBIRD	OBS593503636	Bald Mountain Mine, White Pine County, NV	39.943075	-115.612071	28	3	2018	HUMAN_OBSERVATION
Cyanocitta stelleri		CLO	EBIRD	OBS200434836	Bald Mountain Rd - first clearcut	44.777063	-123.464919	6	6	2013	HUMAN_OBSERVATION
Cyanocitta stelleri		CLO	EBIRD	OBS409581783	Bald Mountain Rd. in Kittitas Co.	46.93356	-120.923775	28	5	2016	HUMAN_OBSERVATION
Cyanocitta stelleri		CLO	EBIRD	OBS559927834	Baldy Mountain Well Pad	39.308298	-107.500038	27	8	2017	HUMAN_OBSERVATION
Cyanocitta stelleri		CLO	EBIRD	OBS117113747	Ball Flat Rd	34.400102	-117.72585	1	5	2011	HUMAN_OBSERVATION
Cyanocitta stelleri		CLO	EBIRD	OBS512949809	Balls Lake Picnic Area	55.702984	-132.830935	5	6	2017	HUMAN_OBSERVATION
Cyanocitta stelleri		CLO	EBIRD	OBS202911854	Balu Pass Trail	51.378035	-117.486505	29	6	2013	HUMAN_OBSERVATION
Cyanocitta stelleri		CLO	EBIRD	OBS322953933	Bamfield--Sarita Lake	48.90112	-124.887257	25	5	2015	HUMAN_OBSERVATION
Cyanocitta stelleri		CLO	EBIRD	OBS646738799	Bandelier National Monument, Pena Blanca US-NM (35.7649,-106.3222)	35.764932	-106.322158	7	8	2018	HUMAN_OBSERVATION
Cyanocitta stelleri		CLO	EBIRD	OBS105382843	Bandera Crater	34.947302	-108.125381	27	5	2008	HUMAN_OBSERVATION
Cyanocitta stelleri		CLO	EBIRD	OBS256557490	Bandon SP--China Creek	43.072462	-124.436645	25	5	2014	HUMAN_OBSERVATION
Cyanocitta stelleri		CLO	EBIRD	OBS662389379	Banff National Park	51.27824	-115.637283	1	10	2018	HUMAN_OBSERVATION
Cyanocitta stelleri		CLO	EBIRD	OBS233986872	Banff National Park, Canada	51.496896	-115.92807	23	6	2005	HUMAN_OBSERVATION
Cyanocitta stelleri		CLO	EBIRD	OBS276100176	Banff National Park--Glacier Lake Trail	51.927942	-116.836493	11	10	2014	HUMAN_OBSERVATION
Cyanocitta stelleri		CLO	EBIRD	OBS604529178	Banff National Park--Icefields Parkway, south section	51.703204	-116.478424	12	4	2018	HUMAN_OBSERVATION
Cyanocitta stelleri		CLO	EBIRD	OBS263947763	Banff National Park--Lake Minnewanka outlet	51.236377	-115.48867	25	9	1993	HUMAN_OBSERVATION
Cyanocitta stelleri		CLO	EBIRD	OBS279249451	Banff National Park--Muleshoe Wetlands	51.186688	-115.725775	2	11	2014	HUMAN_OBSERVATION
Cyanocitta stelleri		CLO	EBIRD	OBS477760633	Banff National Park--Parker Ridge	52.18981	-117.116981	14	7	2016	HUMAN_OBSERVATION
Cyanocitta stelleri		CLO	EBIRD	OBS640028725	Banff National Park--Ptarmigan Lake	51.484269	-116.077681	15	7	2018	HUMAN_OBSERVATION
Cyanocitta stelleri		CLO	EBIRD	OBS632727633	Banff NP--Boom Lake Trail	51.249157	-116.024144	16	12	2006	HUMAN_OBSERVATION
Cyanocitta stelleri		CLO	EBIRD	OBS329653698	Banff NP--Mosquito Creek Campground	51.63057	-116.330878	24	6	2015	HUMAN_OBSERVATION
Cyanocitta stelleri		CLO	EBIRD	OBS270846342	Bank Swallow Colony, Celilo sub Station	45.584619	-121.119248	7	9	2014	HUMAN_OBSERVATION
Cyanocitta stelleri		CLO	EBIRD	OBS615102085	Banks Island - Colby Cove	53.529559	-130.176413	5	5	2018	HUMAN_OBSERVATION
Cyanocitta stelleri		CLO	EBIRD	OBS655046744	Banks Island - Gung-Ho Harbour	53.177967	-129.777765	29	8	2018	HUMAN_OBSERVATION
Cyanocitta stelleri		CLO	EBIRD	OBS518482145	Banks Lake	47.803931	-119.19342	24	3	1974	HUMAN_OBSERVATION
Cyanocitta stelleri		CLO	EBIRD	OBS392348995	BannerMountain lodge	54.762701	-126.931781	1	9	2010	HUMAN_OBSERVATION
Cyanocitta stelleri		CLO	EBIRD	OBS555459369	Bannock Random Point - W Hawkins Rd	42.510081	-112.305797	7	12	2017	HUMAN_OBSERVATION
Cyanocitta stelleri		CLO	EBIRD	OBS58143094	Bar NI Ranch	37.083231	-105.027594	22	10	2008	HUMAN_OBSERVATION
Cyanocitta stelleri		CLO	EBIRD	OBS87711411	Baranof Island	57.107165	-134.842415	9	8	1994	HUMAN_OBSERVATION
Cyanocitta stelleri		CLO	EBIRD	OBS251904724	Barbara Ford Center, Santa Cruz Quiché	15.053227	-91.158028	21	5	2012	HUMAN_OBSERVATION
Cyanocitta stelleri		CLO	EBIRD	OBS281378865	Barber Springs Trail(forest trail 75), Patos Mountain	33.754009	-105.676267	3	6	2004	HUMAN_OBSERVATION
Cyanocitta stelleri		CLO	EBIRD	OBS689557111	Barbs	40.172323	-107.997888	16	2	2003	HUMAN_OBSERVATION
Cyanocitta stelleri		CLO	EBIRD	OBS691333827	Barnes cutoff road	37.524067	-114.428716	15	7	2016	HUMAN_OBSERVATION
Cyanocitta stelleri		CLO	EBIRD	OBS120239031	Barnhartvale	50.615084	-120.17675	3	6	2011	HUMAN_OBSERVATION
Cyanocitta stelleri		CLO	EBIRD	OBS639479574	Barnhouse Cpgd area, NF12	44.452592	-119.934998	12	7	2018	HUMAN_OBSERVATION
Cyanocitta stelleri		CLO	EBIRD	OBS646794992	Barranca del Cobre--Cascadas de Cusárare	27.634167	-107.605556	8	8	2018	HUMAN_OBSERVATION
Cyanocitta stelleri		CLO	EBIRD	OBS86881722	Base and Meridian WA	33.379172	-112.307439	17	11	1996	HUMAN_OBSERVATION
Cyanocitta stelleri		CLO	EBIRD	OBS630017491	Basin Creek McIntire	48.926879	-115.473082	6	6	2018	HUMAN_OBSERVATION
Cyanocitta stelleri		CLO	EBIRD	OBS306283926	Bass Lake, Bitterroot mts., MT.	46.586621	-114.298891	29	3	2015	HUMAN_OBSERVATION
Cyanocitta stelleri		CLO	EBIRD	OBS136682354	Bates Canyon Rd.	34.926258	-119.908451	18	1	2012	HUMAN_OBSERVATION
Cyanocitta stelleri		CLO	EBIRD	OBS629105566	Battleship-rock	35.81309	-106.564722	29	5	2018	HUMAN_OBSERVATION
Cyanocitta stelleri		CLO	EBIRD	OBS520255502	Baw Faw Meadows	46.525584	-123.149498	21	7	2017	HUMAN_OBSERVATION
Cyanocitta stelleri		CLO	EBIRD	OBS341277727	Baxter creek hwy121	39.130926	-107.91235	8	9	2015	HUMAN_OBSERVATION
Cyanocitta stelleri		CLO	EBIRD	OBS635292059	Bayhorse Lakes	44.410133	-114.397893	28	6	2018	HUMAN_OBSERVATION
Cyanocitta stelleri		CLO	EBIRD	OBS200604631	Baynes Lake--from Kikomun Newgate Rd. South	49.243268	-115.223107	23	2	2013	HUMAN_OBSERVATION
Cyanocitta stelleri		CLO	EBIRD	OBS122977207	BB - Cott. Cr. Rd.	44.943628	-120.201193	20	6	2011	HUMAN_OBSERVATION
Cyanocitta stelleri		CLO	EBIRD	OBS186906814	BBA square 25858 Big Summit Prairie	44.327041	-120.195579	29	5	1999	HUMAN_OBSERVATION
Cyanocitta stelleri		CLO	EBIRD	OBS261133495	BBS route 69248 Grant county	44.001234	-118.848424	16	6	2014	HUMAN_OBSERVATION
Cyanocitta stelleri		CLO	EBIRD	OBS636225825	BBS route Anderson Bay to Gillies Bay	49.571874	-124.23151	29	6	2018	HUMAN_OBSERVATION
Cyanocitta stelleri		CLO	EBIRD	OBS415499238	BBS Route Guanella Pass 17-211 Stop 12	39.615369	-105.716123	20	6	2016	HUMAN_OBSERVATION
Cyanocitta stelleri		CLO	EBIRD	OBS514284522	BBS69229-PF5	42.36288	-120.7372	14	6	2017	HUMAN_OBSERVATION
Cyanocitta stelleri		CLO	EBIRD	OBS470530940	BBS69229-PF50	42.49907	-120.63171	22	6	2012	HUMAN_OBSERVATION
Cyanocitta stelleri		CLO	EBIRD	OBS646654287	BBS89079_28	46.844741	-122.62436	22	6	2014	HUMAN_OBSERVATION
Cyanocitta stelleri		CLO	EBIRD	OBS334522160	BC - Coal Creek Road E of Fernie	49.491838	-115.018197	29	7	2015	HUMAN_OBSERVATION
Cyanocitta stelleri		CLO	EBIRD	OBS663192757	BC - Morkill River (lower)	53.629795	-120.645362	23	9	2018	HUMAN_OBSERVATION
Cyanocitta stelleri		CLO	EBIRD	OBS334522752	BC - W side of Flathead Ridge SE of Fernie	49.42148	-114.910204	29	7	2015	HUMAN_OBSERVATION
Cyanocitta stelleri		CLO	EBIRD	OBS340319500	BC Atlas square 11MS52	50.767341	-117.688165	11	5	2010	HUMAN_OBSERVATION
Cyanocitta stelleri		CLO	EBIRD	OBS618982369	BC Atlas Square: 10CD31	52.46592	-125.429	14	6	2010	HUMAN_OBSERVATION
Cyanocitta stelleri		CLO	EBIRD	OBS642812170	BC Atlas Square: 11MR88	50.42239	-117.2112	30	7	2012	HUMAN_OBSERVATION
Cyanocitta stelleri		CLO	EBIRD	OBS642811713	BC Atlas Square: 11MR98	50.42255	-117.0704	30	7	2012	HUMAN_OBSERVATION
Cyanocitta stelleri		CLO	EBIRD	OBS642811043	BC Atlas Square: 11NS36	51.14096	-116.4997	6	7	2012	HUMAN_OBSERVATION
Cyanocitta stelleri		CLO	EBIRD	OBS642810618	BC Atlas Square: 11NS39	51.41071	-116.4967	4	7	2012	HUMAN_OBSERVATION
Cyanocitta stelleri		CLO	EBIRD	OBS246205409	BC--Christina Lake--McRae Rest Area	49.125627	-118.209901	10	4	2014	HUMAN_OBSERVATION
Cyanocitta stelleri		CLO	EBIRD	OBS235668232	BC--Nuchatlitz Provincial Park	49.817556	-126.967792	22	4	2010	HUMAN_OBSERVATION
Cyanocitta stelleri		CLO	EBIRD	OBS706012971	BCR Transect BCR16-WS18	39.851881	-107.708809	18	6	2013	HUMAN_OBSERVATION
Cyanocitta stelleri		CLO	EBIRD	OBS94595493	BCR10-FL8	48.227546	-114.66336	24	6	2010	HUMAN_OBSERVATION
Cyanocitta stelleri		CLO	EBIRD	OBS94587270	BCR10-LO3	47.948933	-114.924911	25	6	2010	HUMAN_OBSERVATION
Cyanocitta stelleri		CLO	EBIRD	OBS421506525	BC-Vancouver island--Port Renfrew--Harris creek	48.704034	-124.214473	19	10	2015	HUMAN_OBSERVATION
Cyanocitta stelleri		CLO	EBIRD	OBS26866477	BE. Neville/Emkalns Home, S. Valley	35.015073	-106.694704	24	9	2002	HUMAN_OBSERVATION
Cyanocitta stelleri		CLO	EBIRD	OBS655011924	Beachside State Recreation Area	44.380243	-124.08859	7	9	2018	HUMAN_OBSERVATION
Cyanocitta stelleri		CLO	EBIRD	OBS263011341	Beale riparian	39.090859	-121.360543	29	5	2014	HUMAN_OBSERVATION
Cyanocitta stelleri		CLO	EBIRD	OBS88513163	Beam Station Rd.	54.403246	-128.595529	9	3	2010	HUMAN_OBSERVATION
Cyanocitta stelleri		CLO	EBIRD	OBS161144615	Bear Cr. Rd. Crook	43.936496	-120.618877	14	6	2003	HUMAN_OBSERVATION
Cyanocitta stelleri		CLO	EBIRD	OBS242608661	Bear Creek	49.77762	-123.537666	30	3	2014	HUMAN_OBSERVATION
Cyanocitta stelleri		CLO	EBIRD	OBS349294357	Bear Creek Pass to Fish Lake	46.116324	-114.491701	22	10	2015	HUMAN_OBSERVATION
Cyanocitta stelleri		CLO	EBIRD	OBS153594266	Bear Creek Ranch, Dinsmore	40.541501	-123.641027	18	5	2012	HUMAN_OBSERVATION
Cyanocitta stelleri		CLO	EBIRD	OBS558200385	Bear creek rd - (36.186, -118.798)	36.186143	-118.798047	17	12	2017	HUMAN_OBSERVATION
Cyanocitta stelleri		CLO	EBIRD	OBS325022429	Bear Creek Rd Clearcuts (past dead end)	43.880779	-122.916133	4	6	2015	HUMAN_OBSERVATION
Cyanocitta stelleri		CLO	EBIRD	OBS162997304	Bear Creek return trail	45.318502	-117.47844	3	9	2012	HUMAN_OBSERVATION
Cyanocitta stelleri		CLO	EBIRD	OBS170451774	Bear Creek SF	43.841773	-123.508743	17	5	1985	HUMAN_OBSERVATION
Cyanocitta stelleri		CLO	EBIRD	OBS252290179	Bear Creek TH	43.271167	-111.222968	21	4	2014	HUMAN_OBSERVATION
Cyanocitta stelleri		CLO	EBIRD	OBS310487030	Bear Gap Trail (Yakima Co.)	46.910875	-121.429138	31	8	2003	HUMAN_OBSERVATION
Cyanocitta stelleri		CLO	EBIRD	OBS519682854	Bear Gulch Road	45.881494	-113.057932	17	7	2017	HUMAN_OBSERVATION
Cyanocitta stelleri		CLO	EBIRD	OBS207039957	Bear Gulch, Kilgore, ID	44.4674	-111.9851	15	7	1993	HUMAN_OBSERVATION
Cyanocitta stelleri		CLO	EBIRD	OBS652290933	Bear Lake Reservoir (Upper Stillwater Reservoir)	40.044197	-107.0755	21	8	2018	HUMAN_OBSERVATION
Cyanocitta stelleri		CLO	EBIRD	OBS322836509	Bear Mtn	44.353591	-119.842901	24	5	2015	HUMAN_OBSERVATION
Cyanocitta stelleri		CLO	EBIRD	OBS580530937	Bear River MBR--Visitor Center	41.507677	-112.068851	24	4	2012	HUMAN_OBSERVATION
Cyanocitta stelleri		CLO	EBIRD	OBS22782805	Bear Trap Canyon	33.763392	-107.793676	6	9	2004	HUMAN_OBSERVATION
Cyanocitta stelleri		CLO	EBIRD	OBS203451126	Bear Valley	44.410847	-115.374367	3	7	2013	HUMAN_OBSERVATION
Cyanocitta stelleri		CLO	EBIRD	OBS428593707	Bear Valley	33.51727	-109.11681	4	9	2016	HUMAN_OBSERVATION
Cyanocitta stelleri		CLO	EBIRD	OBS181552852	Bear Valley Eagle Flyout	42.03821	-121.886809	17	2	2013	HUMAN_OBSERVATION
Cyanocitta stelleri		CLO	EBIRD	OBS429701205	Bear Wallow Rd--Camping	33.42424	-108.64366	4	9	2016	HUMAN_OBSERVATION
Cyanocitta stelleri		CLO	EBIRD	OBS263786059	Bear Wallow to Standley Guard Station	45.403271	-117.574997	3	7	2014	HUMAN_OBSERVATION
Cyanocitta stelleri		CLO	EBIRD	OBS376181832	Bears Ears - Routt NF	40.776317	-107.25038	17	6	2013	HUMAN_OBSERVATION
Cyanocitta stelleri		CLO	EBIRD	OBS649928480	Bears Ears National Monument--The Bears Ears	37.629669	-109.867749	19	8	2018	HUMAN_OBSERVATION
Cyanocitta stelleri		CLO	EBIRD	OBS523891242	Beartooths	44.958312	-109.482073	7	8	2017	HUMAN_OBSERVATION
Cyanocitta stelleri		CLO	EBIRD	OBS519305346	Beartrack Lakes Area	39.575677	-105.594834	16	7	2017	HUMAN_OBSERVATION
Cyanocitta stelleri		CLO	EBIRD	OBS133350666	Beartrap Campground	34.65073	-119.267181	17	6	2001	HUMAN_OBSERVATION
Cyanocitta stelleri		CLO	EBIRD	OBS542587441	Beaumont Marine Park-Bridge Trail Park, Pender Island	48.758396	-123.248491	11	10	2017	HUMAN_OBSERVATION
Cyanocitta stelleri		CLO	EBIRD	OBS295809298	Beauty Bay overlook	47.610084	-116.695061	9	2	2015	HUMAN_OBSERVATION
Cyanocitta stelleri		CLO	EBIRD	OBS137566700	Beaver Area	38.292092	-112.670288	24	1	2012	HUMAN_OBSERVATION
Cyanocitta stelleri		CLO	EBIRD	OBS561750826	Beaver Cove, Mount Waddington	50.51914	-126.8778	5	8	2008	HUMAN_OBSERVATION
Cyanocitta stelleri		CLO	EBIRD	OBS189577193	Beaver Creek	48.084587	-121.517276	16	7	1988	HUMAN_OBSERVATION
Cyanocitta stelleri		CLO	EBIRD	OBS617399752	Beaver Creek at (46.7603,-115.7043)	46.760315	-115.704281	13	5	2018	HUMAN_OBSERVATION
Cyanocitta stelleri		CLO	EBIRD	OBS211568547	Beaver Creek Conservation Easement	47.700502	-115.548255	7	7	2013	HUMAN_OBSERVATION
Cyanocitta stelleri		CLO	EBIRD	OBS509303641	Beaver Dam Rd, Tillamook State Forest (45.5709,-123.3876)	45.570923	-123.387615	7	6	2017	HUMAN_OBSERVATION
Cyanocitta stelleri		CLO	EBIRD	OBS331018773	Beaver high-elevation survey	43.83724	-114.88727	16	7	2007	HUMAN_OBSERVATION
Cyanocitta stelleri		CLO	EBIRD	OBS197284501	Beaver Lake / Marble	39.069846	-107.180214	16	5	2013	HUMAN_OBSERVATION
Cyanocitta stelleri		CLO	EBIRD	OBS279935995	Beaver Lk	50.181663	-117.458954	15	7	2014	HUMAN_OBSERVATION
Cyanocitta stelleri		CLO	EBIRD	OBS175308364	Beaver Marsh	43.119743	-121.806768	21	6	1996	HUMAN_OBSERVATION
Cyanocitta stelleri		CLO	EBIRD	OBS691842767	Beaver Pond Trail (Okanogan Co.)	48.467344	-120.262527	31	12	2018	HUMAN_OBSERVATION
Cyanocitta stelleri		CLO	EBIRD	OBS544841546	Beaver Reservoir	38.818111	-107.450709	27	7	2017	HUMAN_OBSERVATION
Cyanocitta stelleri		CLO	EBIRD	OBS517804299	Beaver Valley Rd, Cariboo	52.433775	-121.791129	29	6	2017	HUMAN_OBSERVATION
Cyanocitta stelleri		CLO	EBIRD	OBS520738656	Beaver-Bowron FSR	53.93598	-122.105463	15	7	2017	HUMAN_OBSERVATION
Cyanocitta stelleri		CLO	EBIRD	OBS126915186	Becher's Prairie--Drummond Lake	52.037076	-122.54837	24	9	2011	HUMAN_OBSERVATION
Cyanocitta stelleri		CLO	EBIRD	OBS667472836	Beckwourth Genesee Rd, Clover Valley	39.937719	-120.434375	16	10	2018	HUMAN_OBSERVATION
Cyanocitta stelleri		CLO	EBIRD	OBS214433897	Bedrock Campground, at gate	43.971625	-122.545477	16	10	2013	HUMAN_OBSERVATION
Cyanocitta stelleri		CLO	EBIRD	OBS423199786	Beehive Basin	45.308964	-111.385391	18	7	2016	HUMAN_OBSERVATION
Cyanocitta stelleri		CLO	EBIRD	OBS97094210	Bella Bella -- Rainbow Creek	52.45172	-127.729797	25	6	2008	HUMAN_OBSERVATION
Cyanocitta stelleri		CLO	EBIRD	OBS406131457	Bella Bella--Bullock Ck	52.402812	-128.077755	22	5	2016	HUMAN_OBSERVATION
Cyanocitta stelleri		CLO	EBIRD	OBS99472354	Bella Bella--Quartcha Creek	52.514602	-127.840347	9	9	2010	HUMAN_OBSERVATION
Cyanocitta stelleri		CLO	EBIRD	OBS308697067	Bellevue Walkabout 7th to Spruce	43.471465	-114.260632	30	3	2015	HUMAN_OBSERVATION
Cyanocitta stelleri		CLO	EBIRD	OBS136532369	Bellvue, N County Road 25E (Larimer, CO)	40.639999	-105.185164	15	1	2012	HUMAN_OBSERVATION
Cyanocitta stelleri		CLO	EBIRD	OBS565015524	Belmont, 1300 5th Avenue	37.517674	-122.274345	7	1	2018	HUMAN_OBSERVATION
Cyanocitta stelleri		CLO	EBIRD	OBS335809834	Below Coleman Glacier	48.823876	-121.842327	27	7	2015	HUMAN_OBSERVATION
Cyanocitta stelleri		CLO	EBIRD	OBS604449133	Belts Dr.	44.302722	-123.026447	23	4	2018	HUMAN_OBSERVATION
Cyanocitta stelleri		CLO	EBIRD	OBS359169475	Benicia Paddy Dam	38.104203	-122.141056	14	12	2015	HUMAN_OBSERVATION
Cyanocitta stelleri		CLO	EBIRD	OBS520472109	Bennett Juniper Tree Area	38.309302	-119.797733	20	7	2017	HUMAN_OBSERVATION
Cyanocitta stelleri		CLO	EBIRD	OBS98436637	Benson - Bonita Street	31.961748	-110.300851	5	1	2004	HUMAN_OBSERVATION
Cyanocitta stelleri		CLO	EBIRD	OBS74869420	Benson Lake	44.221676	-121.911035	9	9	2009	HUMAN_OBSERVATION
Cyanocitta stelleri		CLO	EBIRD	OBS526884103	Benton Crossing Rd.--aspen grove	37.757908	-118.598034	20	8	2017	HUMAN_OBSERVATION
Cyanocitta stelleri		CLO	EBIRD	OBS607773457	Benton Ranch	36.954882	-102.706405	28	4	2018	HUMAN_OBSERVATION
Cyanocitta stelleri		CLO	EBIRD	OBS214631395	Bent's Old Fort National Historic Site	38.043089	-103.42701	6	4	1974	HUMAN_OBSERVATION
Cyanocitta stelleri		CLO	EBIRD	OBS489082954	Benwards Residence	34.665038	-118.161625	22	4	2017	HUMAN_OBSERVATION
Cyanocitta stelleri		CLO	EBIRD	OBS380363952	Bergeron Falls	55.169769	-121.01361	10	3	2016	HUMAN_OBSERVATION
Cyanocitta stelleri		CLO	EBIRD	OBS670799772	Berryessa Knoxville Rd.--MP 18.43 at East Side Rd.	38.681944	-122.263067	27	10	2018	HUMAN_OBSERVATION
Cyanocitta stelleri		CLO	EBIRD	OBS304210486	Betty&Jack	44.14488	-121.243382	8	3	2015	HUMAN_OBSERVATION
Cyanocitta stelleri		CLO	EBIRD	OBS629766965	BETWEEN I-25 AND I-40	35.222203	-105.393648	25	11	2005	HUMAN_OBSERVATION
Cyanocitta stelleri		CLO	EBIRD	OBS527554718	Beulah Rd Chukar Park to Reservoir	43.892717	-118.151646	24	8	2017	HUMAN_OBSERVATION
Cyanocitta stelleri		CLO	EBIRD	OBS400591628	Beulah--3R Rd S - 38.0592x-104.9416	38.05918	-104.941557	9	5	2016	HUMAN_OBSERVATION
Cyanocitta stelleri		CLO	EBIRD	OBS404651344	BIA 59 620 Paradise Creek	34.0129	-109.687602	14	5	2016	HUMAN_OBSERVATION
Cyanocitta stelleri		CLO	EBIRD	OBS345280494	BIA Rt. 55	33.809113	-109.808015	20	9	2015	HUMAN_OBSERVATION
Cyanocitta stelleri		CLO	EBIRD	OBS527687907	BIA Rt. 71--Big Bonito Creek	33.634773	-109.876653	31	7	1977	HUMAN_OBSERVATION
Cyanocitta stelleri		CLO	EBIRD	OBS334996838	BIA69 BootlegLakeRd	34.0812	-109.956948	5	8	2015	HUMAN_OBSERVATION
Cyanocitta stelleri		CLO	EBIRD	OBS457174092	Bicalama	15.512068	-91.221306	8	8	1990	HUMAN_OBSERVATION
Cyanocitta stelleri		CLO	EBIRD	OBS136379007	Bickleton	46.002685	-120.267334	24	3	2007	HUMAN_OBSERVATION
Cyanocitta stelleri		CLO	EBIRD	OBS309151980	Bickleton Hwy - east of Rock Creek	45.834921	-120.526328	10	4	2015	HUMAN_OBSERVATION
Cyanocitta stelleri		CLO	EBIRD	OBS309158075	Bickleton Hwy - section #4	45.949023	-120.440669	10	4	2015	HUMAN_OBSERVATION
Cyanocitta stelleri		CLO	EBIRD	OBS388569323	Bicknell dump road	38.298492	-111.503077	1	4	2016	HUMAN_OBSERVATION
Cyanocitta stelleri		CLO	EBIRD	OBS422873692	Bidell Home	38.563158	-105.539989	23	6	2016	HUMAN_OBSERVATION
Cyanocitta stelleri		CLO	EBIRD	OBS210593118	Big (Lagoon) Creek	55.230939	-132.400233	11	9	2013	HUMAN_OBSERVATION
Cyanocitta stelleri		CLO	EBIRD	OBS146079567	Big Bend NP	29.216651	-103.266353	31	3	1973	HUMAN_OBSERVATION
Cyanocitta stelleri		CLO	EBIRD	OBS675731706	Big Creek Campground	45.127594	-115.322037	4	7	2018	HUMAN_OBSERVATION
Cyanocitta stelleri		CLO	EBIRD	OBS436773039	Big Elk Creek - US-ID-Swan Valley-Targhee National Forest - 43.3256x-111.1098	43.325628	-111.109823	27	9	2016	HUMAN_OBSERVATION
Cyanocitta stelleri		CLO	EBIRD	OBS397950312	Big Elk Rd (NF-37)--lava flows	42.36913	-122.357893	3	5	2016	HUMAN_OBSERVATION
Cyanocitta stelleri		CLO	EBIRD	OBS599841916	Big Gulch Road (Carbon CR 706)	41.09232	-107.348331	14	4	2018	HUMAN_OBSERVATION
Cyanocitta stelleri		CLO	EBIRD	OBS207190238	Big Harrington Lake 6	45.520252	-114.822643	6	7	2013	HUMAN_OBSERVATION
Cyanocitta stelleri		CLO	EBIRD	OBS691248358	Big Hole area Middle Fork Salmon	44.449067	-115.230755	27	8	2001	HUMAN_OBSERVATION
Cyanocitta stelleri		CLO	EBIRD	OBS399935468	Big Hole National Battlefield	45.645546	-113.650789	8	5	2016	HUMAN_OBSERVATION
Cyanocitta stelleri		CLO	EBIRD	OBS165376704	Big Indian Gorge	42.734423	-118.783466	26	9	2012	HUMAN_OBSERVATION
Cyanocitta stelleri		CLO	EBIRD	OBS280785328	Big Island, Lake Berryessa, Napa CO, California	38.574658	-122.223844	7	11	2014	HUMAN_OBSERVATION
Cyanocitta stelleri		CLO	EBIRD	OBS215111654	Big Johnson Reservoir & Bluestem Prairie Open Space	38.748232	-104.694379	9	11	1999	HUMAN_OBSERVATION
Cyanocitta stelleri		CLO	EBIRD	OBS121339965	Big Johnstone Bay/ Excelsior Glacier	59.95501	-148.776855	9	9	1999	HUMAN_OBSERVATION
Cyanocitta stelleri		CLO	EBIRD	OBS523044405	Big Lake, AK	61.624921	-149.831285	3	8	2017	HUMAN_OBSERVATION
Cyanocitta stelleri		CLO	EBIRD	OBS239921776	Big Meadow Lake	48.728115	-117.558861	19	8	2009	HUMAN_OBSERVATION
Cyanocitta stelleri		CLO	EBIRD	OBS131324732	Big Morongo Canyon Preserve	34.043765	-116.551895	26	11	2011	HUMAN_OBSERVATION
Cyanocitta stelleri		CLO	EBIRD	OBS458229514	Big Pine	37.16493	-118.28993	17	1	2017	HUMAN_OBSERVATION
Cyanocitta stelleri		CLO	EBIRD	OBS541803149	Big Pine Creek Trail---North Fork	36.578591	-118.055634	10	10	2017	HUMAN_OBSERVATION
Cyanocitta stelleri		CLO	EBIRD	OBS433726823	Big River Birding Route mile 0-5.5	43.595738	-123.049125	2	10	2016	HUMAN_OBSERVATION
Cyanocitta stelleri		CLO	EBIRD	OBS608112974	Big River Valley to road on GBB route	57.153561	-135.727286	29	4	2018	HUMAN_OBSERVATION
Cyanocitta stelleri		CLO	EBIRD	OBS333646353	Big Rock Candy Mountain	38.515512	-112.266393	25	7	2015	HUMAN_OBSERVATION
Cyanocitta stelleri		CLO	EBIRD	OBS343259732	Big Sand Lake	46.310346	-114.512858	18	9	2015	HUMAN_OBSERVATION
Cyanocitta stelleri		CLO	EBIRD	OBS56190146	Big Sheep Ck	49.016144	-117.945099	16	9	2006	HUMAN_OBSERVATION
Cyanocitta stelleri		CLO	EBIRD	OBS201524914	Big Sliver Campgrounds	38.87889	-120.36441	15	6	2013	HUMAN_OBSERVATION
Cyanocitta stelleri		CLO	EBIRD	OBS263616566	Big Spring Road	41.391298	-111.462994	13	7	2014	HUMAN_OBSERVATION
Cyanocitta stelleri		CLO	EBIRD	OBS388279687	Big Trees State Park	38.286703	-120.329304	3	4	2016	HUMAN_OBSERVATION
Cyanocitta stelleri		CLO	EBIRD	OBS153471572	Big Trinity Lake, Trinity Mountains	43.624823	-115.436274	19	5	2005	HUMAN_OBSERVATION
Cyanocitta stelleri		CLO	EBIRD	OBS532505921	Big Water Canyon	35.123524	-108.257561	10	9	2017	HUMAN_OBSERVATION
Cyanocitta stelleri		CLO	EBIRD	OBS214535125	Big Wood River @ Deer Creek Bridge	43.557132	-114.342613	17	10	2013	HUMAN_OBSERVATION
Cyanocitta stelleri		CLO	EBIRD	OBS421105350	Bighorn Mountain camp	44.923591	-111.837035	29	7	2016	HUMAN_OBSERVATION
Cyanocitta stelleri		CLO	EBIRD	OBS209808571	Bijou (Atlas 94D2se)	39.387387	-104.143181	17	6	2008	HUMAN_OBSERVATION
Cyanocitta stelleri		CLO	EBIRD	OBS420292597	Bill Evans Lake	32.866795	-108.573706	17	10	1993	HUMAN_OBSERVATION
Cyanocitta stelleri		CLO	EBIRD	OBS396822561	Binet road	39.534762	-121.171131	30	4	2016	HUMAN_OBSERVATION
Cyanocitta stelleri		CLO	EBIRD	OBS209165341	Birabent Canyon Trail	34.741781	-120.061936	12	5	2013	HUMAN_OBSERVATION
Cyanocitta stelleri		CLO	EBIRD	OBS130005796	Bird Creek Meadows	46.152027	-121.437121	6	8	2006	HUMAN_OBSERVATION
Cyanocitta stelleri		CLO	EBIRD	OBS525170488	Bird Creek Wetlands	49.455842	-117.475144	13	8	2017	HUMAN_OBSERVATION
Cyanocitta stelleri		CLO	EBIRD	OBS276376774	Bird Creek, Schell Creek Range	39.462963	-114.651438	13	8	2012	HUMAN_OBSERVATION
Cyanocitta stelleri		CLO	EBIRD	OBS495381929	Birdathon Hwy 97 - Satus Pass	46.217498	-120.441593	6	5	2017	HUMAN_OBSERVATION
Cyanocitta stelleri		CLO	EBIRD	OBS417389176	Birder's Corner--Desert WLA	46.96382	-119.56826	3	5	1984	HUMAN_OBSERVATION
Cyanocitta stelleri		CLO	EBIRD	OBS219041308	Birding Hotspot	34.153948	-118.953473	27	11	2013	HUMAN_OBSERVATION
Cyanocitta stelleri		CLO	EBIRD	OBS429819087	Birkenhead Lake	50.558924	-122.674112	16	8	2016	HUMAN_OBSERVATION
Cyanocitta stelleri		CLO	EBIRD	OBS51856791	Bisaloachi	28.65902	-108.29096	2	7	2003	HUMAN_OBSERVATION
Cyanocitta stelleri		CLO	EBIRD	OBS321556091	Biscuit Ridge Road	46.082281	-118.044662	20	5	2015	HUMAN_OBSERVATION
Cyanocitta stelleri		CLO	EBIRD	OBS168447650	Bizz Johnson Trail	40.41862	-120.782384	8	10	2012	HUMAN_OBSERVATION
Cyanocitta stelleri		CLO	EBIRD	OBS492764473	Black Canyon City - K-Mine Road	34.061655	-112.156742	30	4	2017	HUMAN_OBSERVATION
Cyanocitta stelleri		CLO	EBIRD	OBS334391152	Black Canyon of the Gunnison NP--High Point Trail	38.65648	-107.99678	30	7	2015	HUMAN_OBSERVATION
Cyanocitta stelleri		CLO	EBIRD	OBS573327057	Black Crook Peak	39.983763	-112.539825	13	9	2015	HUMAN_OBSERVATION
Cyanocitta stelleri		CLO	EBIRD	OBS689002499	Black Gulch Jeep Trail	35.59883	-118.569851	23	12	2018	HUMAN_OBSERVATION
Cyanocitta stelleri		CLO	EBIRD	OBS169721361	Black Mesa	38.497997	-107.488245	3	9	2012	HUMAN_OBSERVATION
Cyanocitta stelleri		CLO	EBIRD	OBS407225608	Black Mesa	36.65519	-110.322839	24	5	2016	HUMAN_OBSERVATION
Cyanocitta stelleri		CLO	EBIRD	OBS97615736	Black Mesa Nature Preserve	36.9314	-102.996803	30	12	2001	HUMAN_OBSERVATION
Cyanocitta stelleri		CLO	EBIRD	OBS332866990	Black Pine Springs	44.196596	-121.611917	22	7	2015	HUMAN_OBSERVATION
Cyanocitta stelleri		CLO	EBIRD	OBS473681233	Black Ranch Rd.	40.917664	-121.640797	8	3	2017	HUMAN_OBSERVATION
Cyanocitta stelleri		CLO	EBIRD	OBS120289562	black River	33.76659	-109.67514	14	5	1993	HUMAN_OBSERVATION
Cyanocitta stelleri		CLO	EBIRD	OBS92275688	black river	33.696494	-109.456959	9	5	2010	HUMAN_OBSERVATION
Cyanocitta stelleri		CLO	EBIRD	OBS26826431	Black River Village	32.20344	-104.24853	14	10	1989	HUMAN_OBSERVATION
Cyanocitta stelleri		CLO	EBIRD	OBS464239728	Black Rock Fish Hatchery	36.928008	-118.231816	8	2	2017	HUMAN_OBSERVATION
Cyanocitta stelleri		CLO	EBIRD	OBS511422502	Black Sage Pass Road	38.490346	-106.451576	3	6	2017	HUMAN_OBSERVATION
Cyanocitta stelleri		CLO	EBIRD	OBS461224978	Blackbird Island, Leavenworth	47.592446	-120.663443	28	1	2017	HUMAN_OBSERVATION
Cyanocitta stelleri		CLO	EBIRD	OBS679672467	Blacktail Mt road	47.984703	-114.342943	27	5	2016	HUMAN_OBSERVATION
Cyanocitta stelleri		CLO	EBIRD	OBS83033125	Blanca Peak Atlas block	37.519257	-105.390816	11	6	1995	HUMAN_OBSERVATION
Cyanocitta stelleri		CLO	EBIRD	OBS578732020	Blanket Estate	38.400646	-122.383626	17	2	2018	HUMAN_OBSERVATION
Cyanocitta stelleri		CLO	EBIRD	OBS603381290	Blaquiere Point/Dry Strait	56.587903	-132.543783	21	4	2018	HUMAN_OBSERVATION
Cyanocitta stelleri		CLO	EBIRD	OBS338539768	Blashke Islands--south anchorage (Clarence Strait)	56.115939	-132.896427	29	7	2015	HUMAN_OBSERVATION
Cyanocitta stelleri		CLO	EBIRD	OBS487860290	Blind River Rapids Trail	56.636472	-132.88658	19	4	2017	HUMAN_OBSERVATION
Cyanocitta stelleri		CLO	EBIRD	OBS335189863	Bliss Creek Meadows	43.866426	-109.776378	4	8	2015	HUMAN_OBSERVATION
Cyanocitta stelleri		CLO	EBIRD	OBS447339895	Blitzen River WSA	42.8054	-118.9146	26	5	2015	HUMAN_OBSERVATION
Cyanocitta stelleri		CLO	EBIRD	OBS117304376	BLM -- Swallow Canyon	38.948262	-114.342442	4	5	2011	HUMAN_OBSERVATION
Cyanocitta stelleri		CLO	EBIRD	OBS324074580	BLM 32-3-16.2/-8	42.80525	-123.78171	28	5	2015	HUMAN_OBSERVATION
Cyanocitta stelleri		CLO	EBIRD	OBS53861306	BLM MAMU, Curry Co., OR.	42.838717	-124.217606	15	5	2008	HUMAN_OBSERVATION
Cyanocitta stelleri		CLO	EBIRD	OBS428086945	BLM Picnic area Hwy 141	38.7336	-108.902629	2	9	2016	HUMAN_OBSERVATION
Cyanocitta stelleri		CLO	EBIRD	OBS598986432	BLM Road 31-9-11.0, Camas Valley US-OR (42.9084,-123.7209)	42.908363	-123.720878	10	4	2018	HUMAN_OBSERVATION
Cyanocitta stelleri		CLO	EBIRD	OBS97150339	Block 595-195	37.924159	-121.893997	18	5	2002	HUMAN_OBSERVATION
Cyanocitta stelleri		CLO	EBIRD	OBS204161657	blowdown creek / lake	50.361272	-122.156651	8	7	2013	HUMAN_OBSERVATION
Cyanocitta stelleri		CLO	EBIRD	OBS473048256	Bloys Camp	30.547159	-104.138321	27	12	1989	HUMAN_OBSERVATION
Cyanocitta stelleri		CLO	EBIRD	OBS333468821	BLR	37.212695	-108.07281	4	7	2014	HUMAN_OBSERVATION
Cyanocitta stelleri		CLO	EBIRD	OBS627854311	Blue Creek Trail--Forest Trail 620	38.610935	-108.673754	4	6	2018	HUMAN_OBSERVATION
Cyanocitta stelleri		CLO	EBIRD	OBS400391831	Blue Fiord Anchorage	60.493465	-148.243209	26	6	1998	HUMAN_OBSERVATION
Cyanocitta stelleri		CLO	EBIRD	OBS340656923	Blue Hills -- along I-84	45.594942	-118.483193	17	8	2001	HUMAN_OBSERVATION
Cyanocitta stelleri		CLO	EBIRD	OBS412807446	Blue Lake	37.935282	-111.824968	17	6	2016	HUMAN_OBSERVATION
Cyanocitta stelleri		CLO	EBIRD	OBS434372251	Blue Lake	47.564712	-119.449539	5	10	2016	HUMAN_OBSERVATION
Cyanocitta stelleri		CLO	EBIRD	OBS234315677	Blue Mesa Reservoir--eastern portion	38.47985	-107.069449	12	2	2014	HUMAN_OBSERVATION
Cyanocitta stelleri		CLO	EBIRD	OBS416396618	Blue Mountains Summit	45.74126	-118.038265	30	6	2016	HUMAN_OBSERVATION
Cyanocitta stelleri		CLO	EBIRD	OBS211522477	Blue Pool Campground and Day Use Area	43.70912	-122.295452	19	9	2013	HUMAN_OBSERVATION
Cyanocitta stelleri		CLO	EBIRD	OBS341123043	Blue Range Wilderness Area: Trail No. 43	33.574438	-108.978796	7	9	2015	HUMAN_OBSERVATION
Cyanocitta stelleri		CLO	EBIRD	OBS465115421	Blue Ridge Rd, N of Silverthorne	39.947026	-106.349991	7	4	2011	HUMAN_OBSERVATION
Cyanocitta stelleri		CLO	EBIRD	OBS445347193	Blue Ridge Trail--north	38.908467	-122.307572	25	11	2016	HUMAN_OBSERVATION
Cyanocitta stelleri		CLO	EBIRD	OBS428557143	Blue River Rd (near hatchery	33.64273	-109.09531	3	9	2016	HUMAN_OBSERVATION
Cyanocitta stelleri		CLO	EBIRD	OBS558934805	Blue River WTP Silverthorne	39.666609	-106.08755	20	12	2017	HUMAN_OBSERVATION
Cyanocitta stelleri		CLO	EBIRD	OBS539074185	Blue River--Mud Lake (west end)	52.128483	-119.24406	29	9	2017	HUMAN_OBSERVATION
Cyanocitta stelleri		CLO	EBIRD	OBS428843661	Blue Spruce Ranch	37.418216	-106.896767	1	5	2012	HUMAN_OBSERVATION
Cyanocitta stelleri		CLO	EBIRD	OBS595042799	Blue Tent School Rd	39.300978	-120.960377	30	3	2018	HUMAN_OBSERVATION
Cyanocitta stelleri		CLO	EBIRD	OBS15155145	Bluewater Creek	35.24532	-108.12482	23	8	1997	HUMAN_OBSERVATION
Cyanocitta stelleri		CLO	EBIRD	OBS374350941	Bluewater Creek FSR-12 (11MT82)	51.639955	-117.282298	14	6	2009	HUMAN_OBSERVATION
Cyanocitta stelleri		CLO	EBIRD	OBS374388786	Bluewater Creek FSR-27 (11MT92)	51.682848	-117.106618	14	6	2009	HUMAN_OBSERVATION
Cyanocitta stelleri		CLO	EBIRD	OBS13742020	Bluewater Gorge	35.285793	-108.02339	18	12	1999	HUMAN_OBSERVATION
Cyanocitta stelleri		CLO	EBIRD	OBS265934964	BMSC to Keeha Bay	48.80988	-125.153203	14	7	2014	HUMAN_OBSERVATION
Cyanocitta stelleri		CLO	EBIRD	OBS557871520	Boardman Marina and RV Park	45.844673	-119.706666	16	12	2017	HUMAN_OBSERVATION
Cyanocitta stelleri		CLO	EBIRD	OBS481520350	Bob Creek Queets	47.692548	-123.856173	23	5	1991	HUMAN_OBSERVATION
Cyanocitta stelleri		CLO	EBIRD	OBS632640309	Bobby Duke Ridge	40.355054	-110.911418	19	6	2018	HUMAN_OBSERVATION
Cyanocitta stelleri		CLO	EBIRD	OBS143061797	Bob's Creek Ranch	40.955547	-121.249763	2	3	2012	HUMAN_OBSERVATION
Cyanocitta stelleri		CLO	EBIRD	OBS281927689	Bodega Bay--north shore (includes rail ponds)	38.335883	-123.059235	28	4	2012	HUMAN_OBSERVATION
Cyanocitta stelleri		CLO	EBIRD	OBS331702996	Bodie Hills	38.281358	-119.077358	17	6	2012	HUMAN_OBSERVATION
Cyanocitta stelleri		CLO	EBIRD	OBS279536383	Bogachiel River, Clallam County, WA, United States	47.877379	-124.296226	30	4	1999	HUMAN_OBSERVATION
Cyanocitta stelleri		CLO	EBIRD	OBS512680199	Bogart Trail	39.181862	-109.701876	20	6	2017	HUMAN_OBSERVATION
Cyanocitta stelleri		CLO	EBIRD	OBS461385055	Boggs Lake Ecological Reserve	38.88629	-122.776058	29	1	2017	HUMAN_OBSERVATION
Cyanocitta stelleri		CLO	EBIRD	OBS628783865	Boise NF—Hwy 21, mile marker 102.5	44.26457	-115.217561	7	6	2018	HUMAN_OBSERVATION
Cyanocitta stelleri		CLO	EBIRD	OBS263632797	Boise NF--East Fork Burntlog Creek	44.728737	-115.425026	12	7	2014	HUMAN_OBSERVATION
Cyanocitta stelleri		CLO	EBIRD	OBS628801381	Boise peak rd	47.432819	-116.368153	7	6	2018	HUMAN_OBSERVATION
Cyanocitta stelleri		CLO	EBIRD	OBS354659710	Boise River at Hexon Rd.	43.782094	-116.971929	21	11	2015	HUMAN_OBSERVATION
Cyanocitta stelleri		CLO	EBIRD	OBS447341918	Boise River Greenbelt at West Boise WTP	43.671876	-116.328521	5	12	2016	HUMAN_OBSERVATION
Cyanocitta stelleri		CLO	EBIRD	OBS637384863	Boise Trail - FS No. 101	45.465652	-116.448169	3	7	2018	HUMAN_OBSERVATION
Cyanocitta stelleri		CLO	EBIRD	OBS198847896	Boise, Highway 21	43.73219	-115.93942	25	5	2013	HUMAN_OBSERVATION
Cyanocitta stelleri		CLO	EBIRD	OBS476832164	Bombi Summit	49.236095	-117.520773	19	3	2017	HUMAN_OBSERVATION
Cyanocitta stelleri		CLO	EBIRD	OBS289801419	Bonner Ridge Rd. 1.5 west fork	44.70055	-123.55823	31	5	2012	HUMAN_OBSERVATION
Cyanocitta stelleri		CLO	EBIRD	OBS577300224	Bonneville Shoreline Trail - Nature Center North TH	41.278079	-111.949585	13	2	2018	HUMAN_OBSERVATION
Cyanocitta stelleri		CLO	EBIRD	OBS343489506	Bonta Creek	39.816613	-120.614283	14	9	2015	HUMAN_OBSERVATION
Cyanocitta stelleri		CLO	EBIRD	OBS346820980	Boo Boo TS	45.9954	-120.72401	8	10	2015	HUMAN_OBSERVATION
Cyanocitta stelleri		CLO	EBIRD	OBS509622760	Borah Peak	44.137008	-113.781302	8	6	2017	HUMAN_OBSERVATION
Cyanocitta stelleri		CLO	EBIRD	OBS334508910	Borrego Mesa Campground, Santa Fe Natl Forest	35.978215	-105.772719	2	8	2015	HUMAN_OBSERVATION
Cyanocitta stelleri		CLO	EBIRD	OBS142270056	Bosley Grade Road	46.361588	-117.563996	9	7	1994	HUMAN_OBSERVATION
Cyanocitta stelleri		CLO	EBIRD	OBS133019167	Bosque de Chapultepec--Primero Sección	19.420307	-99.185901	19	7	1964	HUMAN_OBSERVATION
Cyanocitta stelleri		CLO	EBIRD	OBS670968047	Bosque De Pino, Encino - Juil, Chajul--Reserva de Biósfera Visis Cabá	15.51583	-91.042312	25	10	2018	HUMAN_OBSERVATION
Cyanocitta stelleri		CLO	EBIRD	OBS595203420	Bosque del Apache National Wildlife Refuge, Socorro US-NM (33.7911,-106.8927)	33.791126	-106.89269	23	3	2018	HUMAN_OBSERVATION
Cyanocitta stelleri		CLO	EBIRD	OBS378894868	Bosque Montañita--San Antonio Sacatepéquez	14.958159	-91.733025	4	3	2016	HUMAN_OBSERVATION
Cyanocitta stelleri		CLO	EBIRD	OBS249920538	Bosque Natural Santiaguito (detrás del basurero de Xela)	14.776625	-91.573942	30	3	2014	HUMAN_OBSERVATION
Cyanocitta stelleri		CLO	EBIRD	OBS579344959	Bosque off of Gabaldon road	34.669606	-106.75252	18	2	2018	HUMAN_OBSERVATION
Cyanocitta stelleri		CLO	EBIRD	OBS27415064	Bosque Redondo Park	34.431594	-104.218788	19	4	2003	HUMAN_OBSERVATION
Cyanocitta stelleri		CLO	EBIRD	OBS541684866	Bosque River Loop Trail, Ojo Caliente	36.3049	-106.050415	12	10	2017	HUMAN_OBSERVATION
Cyanocitta stelleri		CLO	EBIRD	OBS135325917	Bosquecito	19.789403	-97.217776	1	10	2006	HUMAN_OBSERVATION
Cyanocitta stelleri		CLO	EBIRD	OBS631683206	Bostock Trail	51.239969	-117.65424	13	6	2018	HUMAN_OBSERVATION
Cyanocitta stelleri		CLO	EBIRD	OBS376886129	Boston Mill Dr	44.4615	-123.0647	26	1	2016	HUMAN_OBSERVATION
Cyanocitta stelleri		CLO	EBIRD	OBS567124034	Bostwick Park Road	38.539466	-107.752603	13	1	2018	HUMAN_OBSERVATION
Cyanocitta stelleri		CLO	EBIRD	OBS666348801	Botswick Lake, Alaska, US (55.33, -131.738)	55.329966	-131.737885	12	10	2018	HUMAN_OBSERVATION
Cyanocitta stelleri		CLO	EBIRD	OBS331903551	Bottrel Area	51.41618	-114.50211	27	12	1998	HUMAN_OBSERVATION
Cyanocitta stelleri		CLO	EBIRD	OBS13321143	Boulder	37.872379	-111.285622	6	11	2002	HUMAN_OBSERVATION
Cyanocitta stelleri		CLO	EBIRD	OBS77841843	Boulder	46.227353	-112.085266	26	3	1996	HUMAN_OBSERVATION
Cyanocitta stelleri		CLO	EBIRD	OBS209074331	Boulder Creek	49.685179	-115.494289	27	8	2013	HUMAN_OBSERVATION
Cyanocitta stelleri		CLO	EBIRD	OBS371991398	Boulder Creek	48.820824	-118.276062	30	6	2015	HUMAN_OBSERVATION
Cyanocitta stelleri		CLO	EBIRD	OBS406179064	Boulder Creek	47.21196	-120.415714	22	5	2016	HUMAN_OBSERVATION
Cyanocitta stelleri		CLO	EBIRD	OBS258582503	Boulder Creek Area	50.675387	-123.449392	6	6	2014	HUMAN_OBSERVATION
Cyanocitta stelleri		CLO	EBIRD	OBS278758954	Boulder Creek Pass	48.86391	-118.396128	4	8	2007	HUMAN_OBSERVATION
Cyanocitta stelleri		CLO	EBIRD	OBS421925093	Boulder Creek Trail	42.856851	-109.619758	31	7	2016	HUMAN_OBSERVATION
Cyanocitta stelleri		CLO	EBIRD	OBS208128667	Boulder Creek Trail Glacier Pk Wilderness	48.042574	-120.94457	11	8	2013	HUMAN_OBSERVATION
Cyanocitta stelleri		CLO	EBIRD	OBS525210420	Boulder Creek Wilderness	43.313289	-122.526247	13	8	2017	HUMAN_OBSERVATION
Cyanocitta stelleri		CLO	EBIRD	OBS13194460	Boulder Lake, MT	45.863106	-114.392387	13	6	1979	HUMAN_OBSERVATION
Cyanocitta stelleri		CLO	EBIRD	OBS393838396	Boulder Mountain -- Carcass Creek	38.207196	-111.348195	22	4	2016	HUMAN_OBSERVATION
Cyanocitta stelleri		CLO	EBIRD	OBS588310803	Boulder Mountain Guest Ranch and Creek	37.905877	-111.506038	31	5	2017	HUMAN_OBSERVATION
Cyanocitta stelleri		CLO	EBIRD	OBS338254434	Boundary Creek (9A2)	44.231024	-111.01755	21	8	2015	HUMAN_OBSERVATION
Cyanocitta stelleri		CLO	EBIRD	OBS703479539	Boundary Creek Campground	44.531392	-115.293102	15	9	2004	HUMAN_OBSERVATION
Cyanocitta stelleri		CLO	EBIRD	OBS419964065	Boundary Lake Rec Site	49.009353	-116.891785	24	7	2016	HUMAN_OBSERVATION
Cyanocitta stelleri		CLO	EBIRD	OBS412589470	Bouquet Canyon at David Way--fields	34.45919	-118.489437	26	10	2015	HUMAN_OBSERVATION
Cyanocitta stelleri		CLO	EBIRD	OBS362763009	Bovill (city streets)	46.858673	-116.393633	1	1	2016	HUMAN_OBSERVATION
Cyanocitta stelleri		CLO	EBIRD	OBS205719693	Bowen Island	49.364489	-123.351746	24	7	2013	HUMAN_OBSERVATION
Cyanocitta stelleri		CLO	EBIRD	OBS346310614	Bowknot Bend, Green River, Utah	38.606701	-110.030608	19	9	2015	HUMAN_OBSERVATION
Cyanocitta stelleri		CLO	EBIRD	OBS240225282	Bowman Loop	45.723259	-117.871885	16	3	2014	HUMAN_OBSERVATION
Cyanocitta stelleri		CLO	EBIRD	OBS518031675	Bowron FSR	53.614588	-121.682639	9	7	2017	HUMAN_OBSERVATION
Cyanocitta stelleri		CLO	EBIRD	OBS507145187	Bowron Lake Prov. Park-Isaac Lake North	53.308724	-121.136885	26	5	2017	HUMAN_OBSERVATION
Cyanocitta stelleri		CLO	EBIRD	OBS425226731	Bowron Lake Provincial Park --Kibee Lake & Indianpoint Lake	53.260901	-121.285243	21	7	1995	HUMAN_OBSERVATION
Cyanocitta stelleri		CLO	EBIRD	OBS655115852	Bowron Lake Provincial Park--Babcock Lake	53.084127	-121.188469	1	9	2018	HUMAN_OBSERVATION
Cyanocitta stelleri		CLO	EBIRD	OBS425226752	Bowron Lake Provincial Park--Isaac Lake	53.239897	-120.979171	22	7	1995	HUMAN_OBSERVATION
Cyanocitta stelleri		CLO	EBIRD	OBS655160065	Bowron Lake Provincial Park--Swan Lake	53.161388	-121.285973	2	9	2018	HUMAN_OBSERVATION
Cyanocitta stelleri		CLO	EBIRD	OBS210327827	Box Canyon Falls Park	38.040656	-107.584004	8	9	2013	HUMAN_OBSERVATION
Cyanocitta stelleri		CLO	EBIRD	OBS655343532	Box Prairie, Buckhorn Canyon Rd.	40.580175	-105.470833	5	9	2018	HUMAN_OBSERVATION
Cyanocitta stelleri		CLO	EBIRD	OBS451071261	Boynton Canyon	34.918767	-111.854487	23	12	2016	HUMAN_OBSERVATION
Cyanocitta stelleri		CLO	EBIRD	OBS400268560	Boynton Slough--Dry Creek (east from McCarran Blvd)	39.490857	-119.741068	23	1	2015	HUMAN_OBSERVATION
Cyanocitta stelleri		CLO	EBIRD	OBS558127215	Brackendale--Cheakamus Centre	49.819219	-123.153839	17	12	2017	HUMAN_OBSERVATION
Cyanocitta stelleri		CLO	EBIRD	OBS136766169	Brandywine Meadows trail near Whistler, BC	50.272	-123.1698	29	8	1998	HUMAN_OBSERVATION
Cyanocitta stelleri		CLO	EBIRD	OBS256056903	Branscomb Rd, East of the Town	39.623453	-123.567956	24	5	2014	HUMAN_OBSERVATION
Cyanocitta stelleri		CLO	EBIRD	OBS512265519	Breaker Group	51.733804	-128.087497	17	6	2017	HUMAN_OBSERVATION
Cyanocitta stelleri		CLO	EBIRD	OBS34109528	Breaking Saddles Ranch	35.441939	-106.096826	20	10	2006	HUMAN_OBSERVATION
Cyanocitta stelleri		CLO	EBIRD	OBS560105811	Brian Head Cabin	37.707996	-112.850315	25	12	2017	HUMAN_OBSERVATION
Cyanocitta stelleri		CLO	EBIRD	OBS644367792	Brian's Place	38.745131	-106.766696	29	7	2018	HUMAN_OBSERVATION
Cyanocitta stelleri		CLO	EBIRD	OBS77618296	Bridal Veil Falls Quad (Big Spr. Trail from Camp Trefoil)	40.314941	-111.523762	19	6	1995	HUMAN_OBSERVATION
Cyanocitta stelleri		CLO	EBIRD	OBS144088605	Bridge Creek	44.019195	-123.771938	15	10	1986	HUMAN_OBSERVATION
Cyanocitta stelleri		CLO	EBIRD	OBS642683558	Bridge Creek Wilderness	44.471444	-120.22862	21	7	2018	HUMAN_OBSERVATION
Cyanocitta stelleri		CLO	EBIRD	OBS331019243	Bridge Creek, John Day National Monument	44.652805	-120.249093	12	5	2015	HUMAN_OBSERVATION
Cyanocitta stelleri		CLO	EBIRD	OBS438289603	Bridge Road West	43.625243	-123.675824	23	10	2016	HUMAN_OBSERVATION
Cyanocitta stelleri		CLO	EBIRD	OBS329300805	Bridge/Rose Creek Jct	44.195805	-118.189802	22	6	2015	HUMAN_OBSERVATION
Cyanocitta stelleri		CLO	EBIRD	OBS128450093	Bridgeport Hill Rd	47.928076	-119.679437	15	10	2011	HUMAN_OBSERVATION
Cyanocitta stelleri		CLO	EBIRD	OBS274776011	Bridgeport Reservoir--east shore pullout	38.277161	-119.21918	3	7	2013	HUMAN_OBSERVATION
Cyanocitta stelleri		CLO	EBIRD	OBS355986650	Bridgeport State Park	48.016555	-119.609592	28	11	2015	HUMAN_OBSERVATION
Cyanocitta stelleri		CLO	EBIRD	OBS510793676	Bridger Creek	45.620557	-109.772097	12	6	2017	HUMAN_OBSERVATION
Cyanocitta stelleri		CLO	EBIRD	OBS636799011	Bridger Teton National Forrest	43.604464	-110.014651	29	6	2018	HUMAN_OBSERVATION
Cyanocitta stelleri		CLO	EBIRD	OBS636170914	Bridger teton nf	43.695012	-110.108635	27	6	2018	HUMAN_OBSERVATION
Cyanocitta stelleri		CLO	EBIRD	OBS649888112	Bridger-Teton National Forest, Cora US-WY (43.2864,-110.0756)	43.286436	-110.075631	19	8	2018	HUMAN_OBSERVATION
Cyanocitta stelleri		CLO	EBIRD	OBS527596472	Bridger-Teton National Forest, Straight Creek	42.62858	-110.534422	24	8	2017	HUMAN_OBSERVATION
Cyanocitta stelleri		CLO	EBIRD	OBS447425743	Bridlewood Winery	34.652097	-120.081553	5	12	2016	HUMAN_OBSERVATION
Cyanocitta stelleri		CLO	EBIRD	OBS649258112	Briggs Ridge	38.33548	-112.466	14	8	2018	HUMAN_OBSERVATION
Cyanocitta stelleri		CLO	EBIRD	OBS649026801	Brinn Rd.	45.870395	-122.917898	13	8	2018	HUMAN_OBSERVATION
Cyanocitta stelleri		CLO	EBIRD	OBS516464704	Bristol Head Acres	37.773464	-106.996976	3	7	2017	HUMAN_OBSERVATION
Cyanocitta stelleri		CLO	EBIRD	OBS42043811	Britton Creek	49.65835	-121.010628	17	6	2007	HUMAN_OBSERVATION
Cyanocitta stelleri		CLO	EBIRD	OBS543408244	Broad Canyon Ranch St. Park	32.525105	-106.98378	21	10	2017	HUMAN_OBSERVATION
Cyanocitta stelleri		CLO	EBIRD	OBS198683982	Brooklyn Rd - Pacific - Stop 1	46.79219	-123.41885	25	5	2013	HUMAN_OBSERVATION
Cyanocitta stelleri		CLO	EBIRD	OBS205618216	Brookside Campsite	50.810653	-121.307151	15	7	2013	HUMAN_OBSERVATION
Cyanocitta stelleri		CLO	EBIRD	OBS331554690	Brothers Wilderness - Upper Lena Lake Trail	47.630121	-123.185949	11	7	2015	HUMAN_OBSERVATION
Cyanocitta stelleri		CLO	EBIRD	OBS665136737	Brown Canyon/Deadman Canyon	32.81	-105.779242	7	10	2018	HUMAN_OBSERVATION
Cyanocitta stelleri		CLO	EBIRD	OBS660261480	Brown Lakes State Wildlife Area	37.824904	-107.187285	24	9	2018	HUMAN_OBSERVATION
Cyanocitta stelleri		CLO	EBIRD	OBS225119305	Brown-Lowery Provincial Park	50.82047	-114.432575	6	2	1999	HUMAN_OBSERVATION
Cyanocitta stelleri		CLO	EBIRD	OBS93200169	Browns Ravine Area	40.066446	-121.579428	31	5	2010	HUMAN_OBSERVATION
Cyanocitta stelleri		CLO	EBIRD	OBS684036480	Bruce Creek	39.580379	-106.740969	8	12	2018	HUMAN_OBSERVATION
Cyanocitta stelleri		CLO	EBIRD	OBS268994536	Bruce Mountain	50.513632	-116.228785	23	8	2014	HUMAN_OBSERVATION
Cyanocitta stelleri		CLO	EBIRD	OBS638070215	Bruin Creek Road Area	47.196822	-115.38743	3	7	2018	HUMAN_OBSERVATION
Cyanocitta stelleri		CLO	EBIRD	OBS515358794	Brule Cr. FSR	49.881213	-114.937751	30	6	2017	HUMAN_OBSERVATION
Cyanocitta stelleri		CLO	EBIRD	OBS647562405	Brundage Reseroir	45.050324	-116.121612	11	8	2018	HUMAN_OBSERVATION
Cyanocitta stelleri		CLO	EBIRD	OBS363043045	Bruneau Town	42.882034	-115.800437	2	1	2016	HUMAN_OBSERVATION
Cyanocitta stelleri		CLO	EBIRD	OBS559716476	Brunswick Canyon Road, Carson City, Nevada, US (39.155, -119.666)	39.155361	-119.66563	23	12	2017	HUMAN_OBSERVATION
Cyanocitta stelleri		CLO	EBIRD	OBS137821093	Bryant Creek, Banff NP, and Kananaskis, Alberta	50.9286	-115.5672	7	8	1991	HUMAN_OBSERVATION
Cyanocitta stelleri		CLO	EBIRD	OBS542481918	Bryce Canyon NP--Riggs Spring Loop Trail	37.465012	-112.240137	17	10	2017	HUMAN_OBSERVATION
Cyanocitta stelleri		CLO	EBIRD	OBS423917698	Bryce Canyon NP--Swamp Canyon Overlook	37.587374	-112.21352	11	8	2016	HUMAN_OBSERVATION
Cyanocitta stelleri		CLO	EBIRD	OBS155943695	Buck Basin	33.753811	-111.377307	10	6	2012	HUMAN_OBSERVATION
Cyanocitta stelleri		CLO	EBIRD	OBS31436908	Buck Camp	42.502848	-120.984204	22	10	2004	HUMAN_OBSERVATION
Cyanocitta stelleri		CLO	EBIRD	OBS601725292	Buck Creek Drainage	48.139594	-117.445221	8	6	1992	HUMAN_OBSERVATION
Cyanocitta stelleri		CLO	EBIRD	OBS127396646	Buck Mtn. Area	43.706042	-119.803376	19	6	1999	HUMAN_OBSERVATION
Cyanocitta stelleri		CLO	EBIRD	OBS589618843	Buck Ridge	39.248174	-111.399779	15	10	2016	HUMAN_OBSERVATION
Cyanocitta stelleri		CLO	EBIRD	OBS522609755	Buckeye Reservoir	38.441737	-109.042418	1	8	2017	HUMAN_OBSERVATION
Cyanocitta stelleri		CLO	EBIRD	OBS416992310	Buckhorn Lakes Park	38.335418	-107.648678	7	7	2016	HUMAN_OBSERVATION
Cyanocitta stelleri		CLO	EBIRD	OBS628913146	BUCKHORN MEADOWS	45.75378	-116.82312	14	8	1992	HUMAN_OBSERVATION
Cyanocitta stelleri		CLO	EBIRD	OBS320189326	Buckhorn Ranch	49.39451	-114.255989	16	5	2015	HUMAN_OBSERVATION
Cyanocitta stelleri		CLO	EBIRD	OBS199573658	Buckhorn Summit, TRI-SHA Co line	40.635808	-122.733142	18	5	2013	HUMAN_OBSERVATION
Cyanocitta stelleri		CLO	EBIRD	OBS659931856	Buckley Bay Main	49.545123	-125.053832	23	9	2018	HUMAN_OBSERVATION
Cyanocitta stelleri		CLO	EBIRD	OBS532734434	Buffalo Creek	39.370237	-105.29166	13	9	2017	HUMAN_OBSERVATION
Cyanocitta stelleri		CLO	EBIRD	OBS337198462	Bugaboo CMH Lodge vicinity	50.752126	-116.705003	18	8	2015	HUMAN_OBSERVATION
Cyanocitta stelleri		CLO	EBIRD	OBS311557108	Bull Run - Rd. 10 Big Talus	45.507189	-121.92378	19	4	2015	HUMAN_OBSERVATION
Cyanocitta stelleri		CLO	EBIRD	OBS483231033	Bullmoose Marshes	55.216098	-121.253357	6	4	2017	HUMAN_OBSERVATION
Cyanocitta stelleri		CLO	EBIRD	OBS285066389	Bulson River	49.273674	-125.725254	20	5	1996	HUMAN_OBSERVATION
Cyanocitta stelleri		CLO	EBIRD	OBS259844514	Bunchgrass Meadows Trail (1575)	42.923645	-122.776927	14	6	2014	HUMAN_OBSERVATION
Cyanocitta stelleri		CLO	EBIRD	OBS460176608	Bunker Creek Rd., Adna	46.644084	-123.085985	24	1	2017	HUMAN_OBSERVATION
Cyanocitta stelleri		CLO	EBIRD	OBS303629058	Bunkhouse	48.579916	-118.744877	13	3	2015	HUMAN_OBSERVATION
Cyanocitta stelleri		CLO	EBIRD	OBS400276131	Bunsby Islands	50.105704	-127.519512	21	8	1998	HUMAN_OBSERVATION
Cyanocitta stelleri		CLO	EBIRD	OBS370125709	Burbank Heights Habitat Management Unit	46.233795	-118.976483	30	1	2016	HUMAN_OBSERVATION
Cyanocitta stelleri		CLO	EBIRD	OBS571323929	Burdick Main, Keynton Lake	55.13	-127.47	15	4	2001	HUMAN_OBSERVATION
Cyanocitta stelleri		CLO	EBIRD	OBS665032846	Burgess Trail, to cattlegate	53.849517	-122.533281	2	10	2018	HUMAN_OBSERVATION
Cyanocitta stelleri		CLO	EBIRD	OBS598953872	Burmis	49.648792	-114.178119	10	4	2018	HUMAN_OBSERVATION
Cyanocitta stelleri		CLO	EBIRD	OBS135515060	Burn	36.587018	-112.411638	4	1	2012	HUMAN_OBSERVATION
Cyanocitta stelleri		CLO	EBIRD	OBS95613422	Burn area of Fremont National Forest	42.014705	-120.814257	3	6	2010	HUMAN_OBSERVATION
Cyanocitta stelleri		CLO	EBIRD	OBS417895750	Burn Snags CA-British Columbia-Cariboo I-Nazko Road - 52.991x-123.347	52.991084	-123.346714	12	7	2016	HUMAN_OBSERVATION
Cyanocitta stelleri		CLO	EBIRD	OBS140699919	Burns Bog, Delta BC	49.1266	-122.9463	19	5	1979	HUMAN_OBSERVATION
Cyanocitta stelleri		CLO	EBIRD	OBS598807476	Burns, Oregon	43.512456	-119.029612	6	4	2018	HUMAN_OBSERVATION
Cyanocitta stelleri		CLO	EBIRD	OBS464511026	Burnt Bridge Creek Trail East	45.634979	-122.604701	9	2	2017	HUMAN_OBSERVATION
Cyanocitta stelleri		CLO	EBIRD	OBS141370011	Burnt Mill Road	38.05864	-104.786396	24	8	2002	HUMAN_OBSERVATION
Cyanocitta stelleri		CLO	EBIRD	OBS301550106	Burnt Ridge BBS Pt #14	42.594953	-123.876233	26	6	1993	HUMAN_OBSERVATION
Cyanocitta stelleri		CLO	EBIRD	OBS612984540	Burnt River Canyon	44.549419	-117.650528	6	5	2018	HUMAN_OBSERVATION
Cyanocitta stelleri		CLO	EBIRD	OBS252826389	Burros	32.631336	-108.585695	10	5	2014	HUMAN_OBSERVATION
Cyanocitta stelleri		CLO	EBIRD	OBS428733484	Bursum Rd.--Mogollon to Silver Creek Divide	33.37332	-108.752179	4	9	2016	HUMAN_OBSERVATION
Cyanocitta stelleri		CLO	EBIRD	OBS420044496	Burt Canyon	38.223307	-119.488933	15	7	2016	HUMAN_OBSERVATION
Cyanocitta stelleri		CLO	EBIRD	OBS212973540	burton valley	34.033998	-111.949401	23	9	2013	HUMAN_OBSERVATION
Cyanocitta stelleri		CLO	EBIRD	OBS414582678	Bush Arm Causeway area	51.802458	-117.365913	24	6	2016	HUMAN_OBSERVATION
Cyanocitta stelleri		CLO	EBIRD	OBS431728009	Bush FSR - Summit - Blackwater Lk to Esplanade Bay FSR	51.651625	-117.437961	23	9	2016	HUMAN_OBSERVATION
Cyanocitta stelleri		CLO	EBIRD	OBS186215701	Bush FSR--Susan Lake Road	51.565521	-117.363756	2	10	1996	HUMAN_OBSERVATION
Cyanocitta stelleri		CLO	EBIRD	OBS118472389	Butano North Fork 29	37.248949	-122.262382	4	6	2001	HUMAN_OBSERVATION
Cyanocitta stelleri		CLO	EBIRD	OBS299645119	Butte College	39.648196	-121.639423	25	2	2015	HUMAN_OBSERVATION
Cyanocitta stelleri		CLO	EBIRD	OBS187223795	Butte- Harrison Ave	45.979429	-112.509785	24	3	2013	HUMAN_OBSERVATION
Cyanocitta stelleri		CLO	EBIRD	OBS249957931	Butte Valley CBC, Meiss Lake area	41.885333	-122.031097	26	12	1981	HUMAN_OBSERVATION
Cyanocitta stelleri		CLO	EBIRD	OBS155663781	Butterbredt Spring	35.381773	-118.113327	17	5	1992	HUMAN_OBSERVATION
Cyanocitta stelleri		CLO	EBIRD	OBS165693188	Butterfield Canyon, LDS Church Camp Gate	40.485921	-112.15096	6	10	2012	HUMAN_OBSERVATION
Cyanocitta stelleri		CLO	EBIRD	OBS645098827	Buttonwillow, California, USA	35.382056	-119.232264	9	5	2018	HUMAN_OBSERVATION
Cyanocitta stelleri		CLO	EBIRD	OBS303977291	Butts Canyon 2014 Burn (restricted access)	38.693405	-122.429763	18	3	2015	HUMAN_OBSERVATION
Cyanocitta stelleri		CLO	EBIRD	OBS346349817	Buzzard Divide	39.22912	-107.652769	3	10	2015	HUMAN_OBSERVATION
Cyanocitta stelleri		CLO	EBIRD	OBS639075299	BZ corner	45.854135	-121.515865	11	7	2018	HUMAN_OBSERVATION
Cyanocitta stelleri		CLO	EBIRD	OBS335773822	C Lake	35.507601	-112.609606	9	8	2015	HUMAN_OBSERVATION
Cyanocitta stelleri		CLO	EBIRD	OBS308224363	CA - Old Poalillo Vineyards	35.58839	-120.79187	7	4	2015	HUMAN_OBSERVATION
Cyanocitta stelleri		CLO	EBIRD	OBS655505743	CA - Siskiyou - Campsite just s. Of Six Shooter Butte	41.498862	-121.614304	19	9	1999	HUMAN_OBSERVATION
Cyanocitta stelleri		CLO	EBIRD	OBS587022557	CA Sacramento, Michigan Bar Road, 2018 STJA location	38.493201	-121.046871	10	3	2018	HUMAN_OBSERVATION
Cyanocitta stelleri		CLO	EBIRD	OBS162927489	CA(colusa) - Hwy 20 Pullout	39.046735	-122.341461	2	9	2012	HUMAN_OBSERVATION
Cyanocitta stelleri		CLO	EBIRD	OBS255907711	CA(tuolumne) - Tioga Rd 37.85578, -119.64766	37.85578	-119.64766	22	5	2014	HUMAN_OBSERVATION
Cyanocitta stelleri		CLO	EBIRD	OBS564424027	CA, Diamond Springs, Patterson Drive	38.688399	-120.829009	2	1	2018	HUMAN_OBSERVATION
Cyanocitta stelleri		CLO	EBIRD	OBS136192338	ca. Pencticton, Canada	49.435714	-119.467028	20	9	2007	HUMAN_OBSERVATION
Cyanocitta stelleri		CLO	EBIRD	OBS636615110	Cañón de Lobos	18.862758	-99.123073	17	9	2016	HUMAN_OBSERVATION
Cyanocitta stelleri		CLO	EBIRD	OBS602279898	Cañon City Riverwalk	38.4355	-105.202	19	4	2018	HUMAN_OBSERVATION
Cyanocitta stelleri		CLO	EBIRD	OBS670862913	CA-AB-Canmore - Mt. Lady MacDonald	51.11749	-115.315334	27	10	2018	HUMAN_OBSERVATION
Cyanocitta stelleri		CLO	EBIRD	OBS687673190	CA--AB--Hinton--107 Alder Drive	53.42183	-117.542421	19	12	2018	HUMAN_OBSERVATION
Cyanocitta stelleri		CLO	EBIRD	OBS541532609	CA-AB-Jasper National Park (52.5875,-117.7749)	52.587484	-117.774895	14	10	2017	HUMAN_OBSERVATION
Cyanocitta stelleri		CLO	EBIRD	OBS643340773	CA-AB-Jasper National Park (52.6499,-117.9580)	52.649893	-117.958014	25	7	2018	HUMAN_OBSERVATION
Cyanocitta stelleri		CLO	EBIRD	OBS517772416	Cabañas San Mateo Yetla	17.755845	-96.317569	16	1	2014	HUMAN_OBSERVATION
Cyanocitta stelleri		CLO	EBIRD	OBS586448947	Caballo Lake SP -- Percha Flats	32.899925	-107.30381	10	3	2018	HUMAN_OBSERVATION
Cyanocitta stelleri		CLO	EBIRD	OBS225595676	CA-BC - 48.5677x-124.5981 - Jan 12, 2014, 11:06	48.567701	-124.598115	12	8	2012	HUMAN_OBSERVATION
Cyanocitta stelleri		CLO	EBIRD	OBS327941124	CA-BC - 49.2949x-119.4402 - Jun 20, 2015, 1:36 PM	49.294914	-119.440228	16	6	2015	HUMAN_OBSERVATION
Cyanocitta stelleri		CLO	EBIRD	OBS629952118	CA-BC-1851-1999 Heffley-Louis Creek Rd (50.8502,-120.1075)	50.850225	-120.107505	10	6	2018	HUMAN_OBSERVATION
Cyanocitta stelleri		CLO	EBIRD	OBS438319460	CA-BC-2539 Bouchie Lake Rd - 53.0415x-122.6255 - Oct 24, 2016, 2:21 PM	53.041512	-122.625474	24	10	2016	HUMAN_OBSERVATION
Cyanocitta stelleri		CLO	EBIRD	OBS636209580	CA-BC-4300 Shelter Point Rd (49,6542,-124,4672)	49.65418	-124.467244	27	6	2018	HUMAN_OBSERVATION
Cyanocitta stelleri		CLO	EBIRD	OBS628162398	CA-BC-5151-5221 Big White Rd (49.7233,-118.9727)	49.723306	-118.972684	5	6	2018	HUMAN_OBSERVATION
Cyanocitta stelleri		CLO	EBIRD	OBS646534685	CA-BC-Clearwater River (52.1409,-120.1921)	52.140867	-120.192124	6	8	2018	HUMAN_OBSERVATION
Cyanocitta stelleri		CLO	EBIRD	OBS344184032	CA-BC-Comox-Strathcona J - 50.8872x-124.7430 - 24 Sep 2015 16:47	50.887153	-124.743033	23	9	2015	HUMAN_OBSERVATION
Cyanocitta stelleri		CLO	EBIRD	OBS177084263	CA-BC-Elkford - 50.0318x-114.8086 - 2013-01-16 7:47 PM	50.031834	-114.808584	17	1	2013	HUMAN_OBSERVATION
Cyanocitta stelleri		CLO	EBIRD	OBS450660867	CA-BC-Gun Creek Rd - 50.9163x-122.8117 - 21 Dec 2016, 15:55	50.916261	-122.811692	16	12	2016	HUMAN_OBSERVATION
Cyanocitta stelleri		CLO	EBIRD	OBS486893640	CA-BC-Hardwicke Island - 50.4156x-125.9191 - Apr 17, 2017, 9:57 AM	50.41564	-125.919082	17	4	2017	HUMAN_OBSERVATION
Cyanocitta stelleri		CLO	EBIRD	OBS454564207	CA-BC-Kennedy Lake Rd - 49.3395x-120.5789 - Aug 13, 2016, 07:27	49.339464	-120.57885	13	8	2016	HUMAN_OBSERVATION
Cyanocitta stelleri		CLO	EBIRD	OBS512218089	CA-BC-Kitimat - 53.9354x-128.7614 - Jun 18, 2017, 5:42 PM	53.935404	-128.761399	18	6	2017	HUMAN_OBSERVATION
Cyanocitta stelleri		CLO	EBIRD	OBS506208899	CA-BC-Kitimat-Stikine C (Part 2) - 53.5673x-127.8898 - May 29, 2017, 6:21 PM	53.567299	-127.889802	22	5	2017	HUMAN_OBSERVATION
Cyanocitta stelleri		CLO	EBIRD	OBS528198156	CA-BC-Mahmalillikullah 1 (50.6186,-126.5776)	50.618566	-126.577551	21	8	2017	HUMAN_OBSERVATION
Cyanocitta stelleri		CLO	EBIRD	OBS422856871	CA-BC-Malcolm Island - 50.6657x-127.0823 - Aug 11, 2016, 12:31 PM	50.665695	-127.08232	7	8	2016	HUMAN_OBSERVATION
Cyanocitta stelleri		CLO	EBIRD	OBS648503224	CA-BC-Mount Waddington - Georgia Lake	50.751313	-127.704185	14	8	2018	HUMAN_OBSERVATION
Cyanocitta stelleri		CLO	EBIRD	OBS654217437	CA-BC-N Bentinck Forest Service Rd (52.3707,-126.8155)	52.370711	-126.815489	4	9	2018	HUMAN_OBSERVATION
Cyanocitta stelleri		CLO	EBIRD	OBS429451430	CA-BC-Skeena-Queen Charlotte A - 54.3479x-130.2733 - Jul 10, 2016, 05:19	54.34789	-130.273277	10	7	2016	HUMAN_OBSERVATION
Cyanocitta stelleri		CLO	EBIRD	OBS519814576	CA-BC-Skookumchuck Forest Service Rd (50.0573,-115.8234)	50.057324	-115.823358	19	7	2017	HUMAN_OBSERVATION
Cyanocitta stelleri		CLO	EBIRD	OBS494298305	CA-BC-Spences Bridge - 50.3550x-121.2362 - May 16, 2015, 9:12 AM	50.355027	-121.236163	4	5	2017	HUMAN_OBSERVATION
Cyanocitta stelleri		CLO	EBIRD	OBS594497140	CA-BC-Squamish-Lillooet A BC (50.7506,-122.2497)	50.75064	-122.249684	29	3	2018	HUMAN_OBSERVATION
Cyanocitta stelleri		CLO	EBIRD	OBS563274368	CA-BC-Strait of Georgia (49.4688,-123.3855)	49.468814	-123.38551	18	6	2017	HUMAN_OBSERVATION
Cyanocitta stelleri		CLO	EBIRD	OBS601729324	CA-BC-TC-16 E (55.0885,-127.8894)-pond near Walker’s Corner	55.088548	-127.889379	18	4	2018	HUMAN_OBSERVATION
Cyanocitta stelleri		CLO	EBIRD	OBS186072737	cabin	40.307716	-105.091782	16	3	2013	HUMAN_OBSERVATION
Cyanocitta stelleri		CLO	EBIRD	OBS258976335	Cabin	36.831993	-106.444344	4	6	2014	HUMAN_OBSERVATION
Cyanocitta stelleri		CLO	EBIRD	OBS324646837	cabin	37.224423	-104.748702	29	5	2015	HUMAN_OBSERVATION
Cyanocitta stelleri		CLO	EBIRD	OBS654938966	cabin	41.159965	-107.0169	29	8	2018	HUMAN_OBSERVATION
Cyanocitta stelleri		CLO	EBIRD	OBS688887332	Cabin	51.639968	-120.807981	23	12	2018	HUMAN_OBSERVATION
Cyanocitta stelleri		CLO	EBIRD	OBS93528969	Cabin	34.304576	-111.102275	27	2	2010	HUMAN_OBSERVATION
Cyanocitta stelleri		CLO	EBIRD	OBS499838678	Cabin Hollow	37.732898	-112.268933	12	5	2017	HUMAN_OBSERVATION
Cyanocitta stelleri		CLO	EBIRD	OBS505976318	Cabin in Duck Creek Village - 37.513x-112.518	37.512703	-112.517509	29	5	2017	HUMAN_OBSERVATION
Cyanocitta stelleri		CLO	EBIRD	OBS608096468	Cabin Lake	43.492403	-121.056671	27	4	2018	HUMAN_OBSERVATION
Cyanocitta stelleri		CLO	EBIRD	OBS639689425	Cabin near Westcliffe, CO	38.039716	-105.305364	9	7	2018	HUMAN_OBSERVATION
Cyanocitta stelleri		CLO	EBIRD	OBS100997542	Cabin on Tonto Creek	34.232738	-111.240005	3	11	2000	HUMAN_OBSERVATION
Cyanocitta stelleri		CLO	EBIRD	OBS426440229	Cable Creek Rd x Hwy 244	45.15283	-118.84168	19	6	2016	HUMAN_OBSERVATION
Cyanocitta stelleri		CLO	EBIRD	OBS667470920	CA-British Columbia-Cariboo A-Freeman Rd - 52.769x-122.438	52.768854	-122.438175	16	10	2018	HUMAN_OBSERVATION
Cyanocitta stelleri		CLO	EBIRD	OBS431329246	CA-British Columbia-Central Coast A - 52.483x-128.198 - Sep 21, 2016 5:01 PM	52.482579	-128.19772	13	9	2016	HUMAN_OBSERVATION
Cyanocitta stelleri		CLO	EBIRD	OBS501560457	CA-British Columbia-Columbia-Shuswap E-8741-8881 Trans-Canada Highway - 50.944x-118.423	50.944199	-118.423484	18	5	2017	HUMAN_OBSERVATION
Cyanocitta stelleri		CLO	EBIRD	OBS409151989	CA-British Columbia-Comox-Strathcona G - 49.842x-125.943 - Jun 1, 2016 5:54 PM	49.841512	-125.942926	31	5	2016	HUMAN_OBSERVATION
Cyanocitta stelleri		CLO	EBIRD	OBS396115221	CA-British Columbia-Cowichan Valley H - 48.996x-123.997 - 28 Apr 2016 12:52 p.m.	48.996156	-123.997328	28	4	2016	HUMAN_OBSERVATION
Cyanocitta stelleri		CLO	EBIRD	OBS366694015	CA-British Columbia-Fraser-Fort George G-Kerry Rd - 54.716x-122.788	54.716405	-122.787843	17	1	2016	HUMAN_OBSERVATION
Cyanocitta stelleri		CLO	EBIRD	OBS432553449	CA-British Columbia-North Okanagan D - 50.101x-119.136 - Sep 19, 2016 11:35 AM	50.101292	-119.136027	10	9	2016	HUMAN_OBSERVATION
Cyanocitta stelleri		CLO	EBIRD	OBS25702204	Cache Creek	38.988892	-122.481558	27	2	2005	HUMAN_OBSERVATION
Cyanocitta stelleri		CLO	EBIRD	OBS176792113	Cache la Poudre River--Chambers Lake area	40.594012	-105.849838	6	8	2004	HUMAN_OBSERVATION
Cyanocitta stelleri		CLO	EBIRD	OBS401363743	Cahuilla Mountain Trail	33.588432	-116.78057	10	5	2016	HUMAN_OBSERVATION
Cyanocitta stelleri		CLO	EBIRD	OBS670936506	CA-Hwy 74 West of Mountain Center	33.699903	-116.752803	16	10	2012	HUMAN_OBSERVATION
Cyanocitta stelleri		CLO	EBIRD	OBS201514853	Caines Head Resurrection Bay	59.971508	-149.386597	12	6	2013	HUMAN_OBSERVATION
Cyanocitta stelleri		CLO	EBIRD	OBS382422369	CAJ - Ixchiguán	15.158914	-91.926111	16	3	2016	HUMAN_OBSERVATION
Cyanocitta stelleri		CLO	EBIRD	OBS129084417	Calapooia River from Holly upriver 8 miles	44.295187	-122.651233	13	7	1975	HUMAN_OBSERVATION
Cyanocitta stelleri		CLO	EBIRD	OBS548795192	Calapooya Tree Farm	44.19999	-122.496958	11	11	2017	HUMAN_OBSERVATION
Cyanocitta stelleri		CLO	EBIRD	OBS158448032	Calaveras Canyon	35.95958	-106.711693	10	7	2012	HUMAN_OBSERVATION
Cyanocitta stelleri		CLO	EBIRD	OBS408719666	Caledonia Trail #42 (Diamond Creek to FR 500)	33.300898	-107.85225	30	5	2016	HUMAN_OBSERVATION
Cyanocitta stelleri		CLO	EBIRD	OBS484868351	Calf Pen Overlook	34.47583	-111.47041	12	4	2017	HUMAN_OBSERVATION
Cyanocitta stelleri		CLO	EBIRD	OBS172510226	Calgary Count Circle - Bragg Creek, 312-348 Wild Rose Close	50.948	-114.62291	13	12	2012	HUMAN_OBSERVATION
Cyanocitta stelleri		CLO	EBIRD	OBS353830386	Calgary--Edgemont Ravine Park	51.137904	-114.131531	14	11	2015	HUMAN_OBSERVATION
Cyanocitta stelleri		CLO	EBIRD	OBS389760499	Calgary--Griffith Woods Park	51.009921	-114.207773	9	4	2016	HUMAN_OBSERVATION
Cyanocitta stelleri		CLO	EBIRD	OBS301393276	California City Central Park	35.1289	-117.945472	7	3	2015	HUMAN_OBSERVATION
Cyanocitta stelleri		CLO	EBIRD	OBS132958806	California- Hwy 58 and Huer Huera RD.	35.437495	-120.495726	7	12	2011	HUMAN_OBSERVATION
Cyanocitta stelleri		CLO	EBIRD	OBS159181065	California- MIS SQ10 campsite	35.26082	-118.2113	28	6	2012	HUMAN_OBSERVATION
Cyanocitta stelleri		CLO	EBIRD	OBS579418116	California, US (34.825, -119.993)	34.825235	-119.993094	9	2	2018	HUMAN_OBSERVATION
Cyanocitta stelleri		CLO	EBIRD	OBS633030501	Calvert Island—bushwhack to Mt Buxton	51.608548	-127.954599	19	6	2018	HUMAN_OBSERVATION
Cyanocitta stelleri		CLO	EBIRD	OBS95703811	Camanche Reservoir--west shore (SJ Co.)	38.218964	-121.024361	17	2	1989	HUMAN_OBSERVATION
Cyanocitta stelleri		CLO	EBIRD	OBS72266382	Camas Creek	46.937957	-116.761107	30	6	2009	HUMAN_OBSERVATION
Cyanocitta stelleri		CLO	EBIRD	OBS631349922	Camas Lake	46.156728	-114.281775	15	6	2018	HUMAN_OBSERVATION
Cyanocitta stelleri		CLO	EBIRD	OBS316864963	Camas NWR	43.972557	-112.251434	6	5	2015	HUMAN_OBSERVATION
Cyanocitta stelleri		CLO	EBIRD	OBS121469451	Camelback Wilderness Study Area--Roubideau Creek, lower	38.604463	-108.17335	8	6	2002	HUMAN_OBSERVATION
Cyanocitta stelleri		CLO	EBIRD	OBS351730165	Cameo & Coal Canyon	39.155028	-108.327421	22	4	2004	HUMAN_OBSERVATION
Cyanocitta stelleri		CLO	EBIRD	OBS132897772	Cameron Lake Road	48.18357	-119.493571	13	12	1992	HUMAN_OBSERVATION
Cyanocitta stelleri		CLO	EBIRD	OBS343434481	Cameron Park Lake	38.685376	-120.995693	18	5	2015	HUMAN_OBSERVATION
Cyanocitta stelleri		CLO	EBIRD	OBS431650716	Cameron Trading Post	35.875629	-111.41304	2	2	2014	HUMAN_OBSERVATION
Cyanocitta stelleri		CLO	EBIRD	OBS604442528	Camino a San Juan Argueta	14.85691	-91.17157	17	4	2018	HUMAN_OBSERVATION
Cyanocitta stelleri		CLO	EBIRD	OBS623055750	camino a zonte vits	16.822927	-92.57941	24	5	2018	HUMAN_OBSERVATION
Cyanocitta stelleri		CLO	EBIRD	OBS73938775	Camino Cienega del Toro a Potosi	24.983569	-100.26947	3	8	2009	HUMAN_OBSERVATION
Cyanocitta stelleri		CLO	EBIRD	OBS44615942	Camino El Polvorín	19.065612	-99.982902	30	12	2003	HUMAN_OBSERVATION
Cyanocitta stelleri		CLO	EBIRD	OBS129071343	Camino La Petaca	23.446255	-105.823595	30	8	2004	HUMAN_OBSERVATION
Cyanocitta stelleri		CLO	EBIRD	OBS444465515	Camino Talquián-Chiquihuites	15.086542	-92.085257	17	11	2016	HUMAN_OBSERVATION
Cyanocitta stelleri		CLO	EBIRD	OBS299788114	Camino Yecora - Mulatos Punto Control 122	28.764349	-108.931761	25	2	2015	HUMAN_OBSERVATION
Cyanocitta stelleri		CLO	EBIRD	OBS187523039	Camp 10 miles south of Adel	42.083191	-119.951477	30	5	2000	HUMAN_OBSERVATION
Cyanocitta stelleri		CLO	EBIRD	OBS303518000	Camp 2014	45.826945	-117.623405	12	11	2014	HUMAN_OBSERVATION
Cyanocitta stelleri		CLO	EBIRD	OBS332893394	camp 20150721 at 41.1097x-120.2792 - Jul 21, 2015, 20:00	41.109657	-120.279221	21	7	2015	HUMAN_OBSERVATION
Cyanocitta stelleri		CLO	EBIRD	OBS428252529	Camp 9 fire station	34.35346	-118.409448	6	9	2016	HUMAN_OBSERVATION
Cyanocitta stelleri		CLO	EBIRD	OBS498929910	camp by archuleta creel	38.187383	-106.657805	6	5	2017	HUMAN_OBSERVATION
Cyanocitta stelleri		CLO	EBIRD	OBS156899872	Camp Cooper	46.283086	-115.615656	13	6	2012	HUMAN_OBSERVATION
Cyanocitta stelleri		CLO	EBIRD	OBS273485103	Camp Creek	38.67891	-120.429125	14	8	1985	HUMAN_OBSERVATION
Cyanocitta stelleri		CLO	EBIRD	OBS620771549	Camp Hale	39.43642	-106.321309	19	5	2018	HUMAN_OBSERVATION
Cyanocitta stelleri		CLO	EBIRD	OBS700023850	Camp Ida Haven	44.953697	-116.052659	2	7	1994	HUMAN_OBSERVATION
Cyanocitta stelleri		CLO	EBIRD	OBS332837158	Camp Lake	44.131772	-121.760788	18	7	2015	HUMAN_OBSERVATION
Cyanocitta stelleri		CLO	EBIRD	OBS415548593	Camp Lodestar--pond	38.381258	-120.457685	27	6	2016	HUMAN_OBSERVATION
Cyanocitta stelleri		CLO	EBIRD	OBS222044117	Camp Mataguay	33.197471	-116.649527	16	12	2013	HUMAN_OBSERVATION
Cyanocitta stelleri		CLO	EBIRD	OBS33043153	camp near Bone Spring	45.878073	-117.935808	21	7	2006	HUMAN_OBSERVATION
Cyanocitta stelleri		CLO	EBIRD	OBS144108407	Camp NoGottaLotta	48.075803	-116.09843	11	3	2012	HUMAN_OBSERVATION
Cyanocitta stelleri		CLO	EBIRD	OBS312573674	Camp Tadmor	44.468367	-122.65141	23	4	2015	HUMAN_OBSERVATION
Cyanocitta stelleri		CLO	EBIRD	OBS485335251	Camp Three Falls	34.753132	-119.148636	13	4	2017	HUMAN_OBSERVATION
Cyanocitta stelleri		CLO	EBIRD	OBS644393655	Campania Island--McMicking Inlet	53.08161	-129.465938	26	7	2018	HUMAN_OBSERVATION
Cyanocitta stelleri		CLO	EBIRD	OBS232991379	Campbell Lake (Gearhart Mts.)	42.561355	-120.754555	21	8	2011	HUMAN_OBSERVATION
Cyanocitta stelleri		CLO	EBIRD	OBS576831569	Campbell River--Woodhus Slough	49.88605	-125.120952	11	2	2018	HUMAN_OBSERVATION
Cyanocitta stelleri		CLO	EBIRD	OBS209351138	Campground loop	44.949203	-116.443121	28	8	2013	HUMAN_OBSERVATION
Cyanocitta stelleri		CLO	EBIRD	OBS530159453	Camping Vallecitos Rio	36.59372	-106.185479	4	9	2017	HUMAN_OBSERVATION
Cyanocitta stelleri		CLO	EBIRD	OBS238761605	Campo 10	28.713775	-106.953621	8	3	2014	HUMAN_OBSERVATION
Cyanocitta stelleri		CLO	EBIRD	OBS172328417	Campo El Rio Frio	16.189227	-96.238131	25	7	1997	HUMAN_OBSERVATION
Cyanocitta stelleri		CLO	EBIRD	OBS263708099	Campsite 12Jul2014	41.583182	-111.453988	13	7	2014	HUMAN_OBSERVATION
Cyanocitta stelleri		CLO	EBIRD	OBS527681289	Campsite for Total Solar	44.55043	-118.405119	21	8	2017	HUMAN_OBSERVATION
Cyanocitta stelleri		CLO	EBIRD	OBS359669042	Can Highway 1 Hope to Merritt	49.969993	-120.912394	26	7	1974	HUMAN_OBSERVATION
Cyanocitta stelleri		CLO	EBIRD	OBS361940289	Can Yellowhead Highway Blue River-Tete Jauneo -Jasper	52.97901	-119.321887	28	7	1974	HUMAN_OBSERVATION
Cyanocitta stelleri		CLO	EBIRD	OBS97150060	Canada, British Columbia, Hope	49.359123	-121.560974	5	8	1991	HUMAN_OBSERVATION
Cyanocitta stelleri		CLO	EBIRD	OBS209392495	Canby: S Molalla Forest Rd	45.236143	-122.650569	2	12	2001	HUMAN_OBSERVATION
Cyanocitta stelleri		CLO	EBIRD	OBS349850741	Canim Lake--Rainbow Road	51.783	-120.88	24	10	2015	HUMAN_OBSERVATION
Cyanocitta stelleri		CLO	EBIRD	OBS92890324	Canjilon Lakes	36.569321	-106.351497	7	7	2001	HUMAN_OBSERVATION
Cyanocitta stelleri		CLO	EBIRD	OBS650085162	Canoe Mountain	52.703013	-119.163021	30	8	1971	HUMAN_OBSERVATION
Cyanocitta stelleri		CLO	EBIRD	OBS625241457	Canon Rincon Trail, upper section	37.25385	-106.579653	27	5	2018	HUMAN_OBSERVATION
Cyanocitta stelleri		CLO	EBIRD	OBS695951588	Cantón Linda Vista, Tacaná	15.2687	-92.065	17	12	2018	HUMAN_OBSERVATION
Cyanocitta stelleri		CLO	EBIRD	OBS594119361	Canyon below Little Creek Mesa (37.09085, -113.19830)	37.093038	-113.197578	31	3	2018	HUMAN_OBSERVATION
Cyanocitta stelleri		CLO	EBIRD	OBS662538330	Canyon Campground ID-55	44.187882	-116.114953	7	9	2018	HUMAN_OBSERVATION
Cyanocitta stelleri		CLO	EBIRD	OBS235271917	Canyon City area (southwest)	44.365311	-118.977556	14	7	2001	HUMAN_OBSERVATION
Cyanocitta stelleri		CLO	EBIRD	OBS263133059	Canyon Creek, Tonto NF	34.261686	-110.797591	8	7	2014	HUMAN_OBSERVATION
Cyanocitta stelleri		CLO	EBIRD	OBS577242945	Canyon de Chelly NM	36.15048	-109.51365	8	10	2016	HUMAN_OBSERVATION
Cyanocitta stelleri		CLO	EBIRD	OBS85446672	canyon de colorado road to batopilas	27.02763	-107.732964	3	2	2003	HUMAN_OBSERVATION
Cyanocitta stelleri		CLO	EBIRD	OBS502738648	Canyon Rim Ranches	40.791492	-111.184044	21	5	2017	HUMAN_OBSERVATION
Cyanocitta stelleri		CLO	EBIRD	OBS276958619	Canyon Trail	37.893415	-118.147058	18	10	2014	HUMAN_OBSERVATION
Cyanocitta stelleri		CLO	EBIRD	OBS573975681	Canyon Way--above old landfill access road	39.488103	-119.621632	3	2	2018	HUMAN_OBSERVATION
Cyanocitta stelleri		CLO	EBIRD	OBS47130162	Canyonlands NP -- Island in the Sky	38.414393	-109.836306	13	1	2008	HUMAN_OBSERVATION
Cyanocitta stelleri		CLO	EBIRD	OBS125466773	Canyonlands NP--Needles District	38.14727	-109.870612	28	8	2010	HUMAN_OBSERVATION
Cyanocitta stelleri		CLO	EBIRD	OBS40109819	CA--Oakland, coastal	37.690477	-122.18153	20	6	2004	HUMAN_OBSERVATION
Cyanocitta stelleri		CLO	EBIRD	OBS77147445	Capay Cemetery	38.694253	-122.044845	24	4	1999	HUMAN_OBSERVATION
Cyanocitta stelleri		CLO	EBIRD	OBS633839600	Cape Disappointment SP	46.282843	-124.069633	23	6	2018	HUMAN_OBSERVATION
Cyanocitta stelleri		CLO	EBIRD	OBS633163732	Cape Flattery Road--Hobuck Overlook	48.37347	-124.72232	21	6	2018	HUMAN_OBSERVATION
Cyanocitta stelleri		CLO	EBIRD	OBS208834964	Cape Kiwanda SP	45.217403	-123.977801	23	8	2013	HUMAN_OBSERVATION
Cyanocitta stelleri		CLO	EBIRD	OBS607927609	Cape Lookout SP	45.338716	-124.007956	22	4	2018	HUMAN_OBSERVATION
Cyanocitta stelleri		CLO	EBIRD	OBS615850181	Cape Sebastian State Park, Gold Beach US-OR (42.3279,-124.4288)	42.327885	-124.428753	11	5	2018	HUMAN_OBSERVATION
Cyanocitta stelleri		CLO	EBIRD	OBS482706907	Capital Reef NP -- The Oxbow	38.286299	-111.162307	2	4	2017	HUMAN_OBSERVATION
Cyanocitta stelleri		CLO	EBIRD	OBS345265719	Capitol Creek Ditch Trail	39.233846	-107.082276	28	9	2015	HUMAN_OBSERVATION
Cyanocitta stelleri		CLO	EBIRD	OBS333808869	Captain Cook SRA Grey Cliffs	60.919686	-150.752942	6	7	2015	HUMAN_OBSERVATION
Cyanocitta stelleri		CLO	EBIRD	OBS350373943	Captain's Smith's homestead to Escalante Forks	38.680519	-108.312161	28	10	2015	HUMAN_OBSERVATION
Cyanocitta stelleri		CLO	EBIRD	OBS533668506	Capulin Volcano NM	36.782067	-103.975296	17	9	2017	HUMAN_OBSERVATION
Cyanocitta stelleri		CLO	EBIRD	OBS663151385	Carcross--townsite	60.16739	-134.706631	23	10	2006	HUMAN_OBSERVATION
Cyanocitta stelleri		CLO	EBIRD	OBS517649324	Cariboo River - Likely	52.719113	-121.441133	27	6	2017	HUMAN_OBSERVATION
Cyanocitta stelleri		CLO	EBIRD	OBS552586261	Caribou NF - W Fork Mink Creek Trl, mi 0-1	42.725498	-112.426662	26	11	2017	HUMAN_OBSERVATION
Cyanocitta stelleri		CLO	EBIRD	OBS512872337	Caribou NF-- NFD 136 Rd E area	43.039357	-111.088249	21	6	2017	HUMAN_OBSERVATION
Cyanocitta stelleri		CLO	EBIRD	OBS165908006	Caribou Ranch Open Space	39.98327	-105.520291	29	9	2012	HUMAN_OBSERVATION
Cyanocitta stelleri		CLO	EBIRD	OBS646125722	Caribou Wilderness, Lassen County, California, USA	40.454919	-121.202284	26	7	2018	HUMAN_OBSERVATION
Cyanocitta stelleri		CLO	EBIRD	OBS495976526	Caribou-Targhee National Forest access past Kelly Ski Resort	43.646044	-111.62602	2	5	2017	HUMAN_OBSERVATION
Cyanocitta stelleri		CLO	EBIRD	OBS514942295	Caribou-Targhee NF--FSR 834/Trail 433 area	42.449755	-111.062248	29	6	2017	HUMAN_OBSERVATION
Cyanocitta stelleri		CLO	EBIRD	OBS516910350	Caribou-Targhee Road 30975	43.406362	-110.925954	7	7	2017	HUMAN_OBSERVATION
Cyanocitta stelleri		CLO	EBIRD	OBS94899260	Carl Lake hiking and camping	44.578684	-121.780465	3	7	2010	HUMAN_OBSERVATION
Cyanocitta stelleri		CLO	EBIRD	OBS26826722	Carlsbad Caverns NP -- Cavern Entrance	32.176922	-104.437363	15	10	1989	HUMAN_OBSERVATION
Cyanocitta stelleri		CLO	EBIRD	OBS344865067	Carmanah Creek	48.608233	-124.730243	28	6	2004	HUMAN_OBSERVATION
Cyanocitta stelleri		CLO	EBIRD	OBS582073708	Carmel Valley Ranch--upper	36.511568	-121.806664	25	2	2018	HUMAN_OBSERVATION
Cyanocitta stelleri		CLO	EBIRD	OBS124591800	Carmel Valley Rd (MP 16.0 to 30.0)	36.419072	-121.587238	20	8	2011	HUMAN_OBSERVATION
Cyanocitta stelleri		CLO	EBIRD	OBS251213234	Carnegie State Vehicle Rec Area	37.631363	-121.541233	17	4	2014	HUMAN_OBSERVATION
Cyanocitta stelleri		CLO	EBIRD	OBS258996240	Carnero Pass Road, upper part	38.027811	-106.401215	7	6	2014	HUMAN_OBSERVATION
Cyanocitta stelleri		CLO	EBIRD	OBS528272635	Carpenter Mtn fire lookout	44.281249	-122.144237	27	8	2017	HUMAN_OBSERVATION
Cyanocitta stelleri		CLO	EBIRD	OBS50424032	Carretera 16/Yécora-Cuauhtémoc--Yécora a Frontera de Sonora-Chihuahua	28.383321	-108.747311	3	8	1995	HUMAN_OBSERVATION
Cyanocitta stelleri		CLO	EBIRD	OBS50423807	Carretera 17/Nacozari de Garcia-Moctezuma	30.055426	-109.78775	13	5	1995	HUMAN_OBSERVATION
Cyanocitta stelleri		CLO	EBIRD	OBS376949105	Carretera 175, km 106 to 70	17.601429	-96.414471	29	3	2013	HUMAN_OBSERVATION
Cyanocitta stelleri		CLO	EBIRD	OBS386394124	Carretera 175/Oaxaca-Tuxtepec--Km 148	17.351155	-96.516627	27	3	2016	HUMAN_OBSERVATION
Cyanocitta stelleri		CLO	EBIRD	OBS133994789	Carretera Gracias-Marcala (35km)	14.417923	-88.422264	28	10	2011	HUMAN_OBSERVATION
Cyanocitta stelleri		CLO	EBIRD	OBS407076875	Carretera Soledad de Guadalupe - Zoyapilca	21.346105	-99.279628	23	5	2016	HUMAN_OBSERVATION
Cyanocitta stelleri		CLO	EBIRD	OBS560213685	Carretera Tuxtepec-Oaxaca-Tehuantepec, San Juan Atepec MX-OAX (17.4441,-96.5121)	17.444147	-96.512111	23	12	2017	HUMAN_OBSERVATION
Cyanocitta stelleri		CLO	EBIRD	OBS551263646	Carretera Villa Etla-San Juan Bautista Guelache, San Juan Bautista Guelache MX-OAX (17.2127,-96.7809)	17.2127	-96.78085	21	11	2017	HUMAN_OBSERVATION
Cyanocitta stelleri		CLO	EBIRD	OBS263211220	Carrizos to Lost Mula	22.576371	-104.78116	21	6	2014	HUMAN_OBSERVATION
Cyanocitta stelleri		CLO	EBIRD	OBS323486589	Carroll Inlet--Shoal Cove Logging Roads	55.456229	-131.287737	23	5	2015	HUMAN_OBSERVATION
Cyanocitta stelleri		CLO	EBIRD	OBS520161433	Carson National Forest, Costilla US-NM (36.8326,-105.3188)	36.83255	-105.318774	21	7	2017	HUMAN_OBSERVATION
Cyanocitta stelleri		CLO	EBIRD	OBS528845371	Carson National Forest, Ojo Caliente US-NM (36.3815,-105.9010)	36.381541	-105.901023	30	8	2017	HUMAN_OBSERVATION
Cyanocitta stelleri		CLO	EBIRD	OBS207680549	Carson NF -- Stewart Meadows	36.855519	-106.126556	14	8	2013	HUMAN_OBSERVATION
Cyanocitta stelleri		CLO	EBIRD	OBS264349345	Carson NF- Agua Piedra Picnic Area	36.134686	-105.531321	19	7	2014	HUMAN_OBSERVATION
Cyanocitta stelleri		CLO	EBIRD	OBS159519462	Carson NF- Mid Ponil Creek	36.760735	-105.157602	18	7	2012	HUMAN_OBSERVATION
Cyanocitta stelleri		CLO	EBIRD	OBS74517625	Carson River Trail--Gray´s Crossing	38.590624	-119.65749	25	8	2009	HUMAN_OBSERVATION
Cyanocitta stelleri		CLO	EBIRD	OBS202187974	Carter Creek	40.872442	-109.691791	21	6	2013	HUMAN_OBSERVATION
Cyanocitta stelleri		CLO	EBIRD	OBS219558517	Casad Sanctuary (Audubon CA; private)	35.690903	-118.661013	10	6	2003	HUMAN_OBSERVATION
Cyanocitta stelleri		CLO	EBIRD	OBS272496487	Cascada de Basaseachi	28.113999	-108.241768	15	11	2013	HUMAN_OBSERVATION
Cyanocitta stelleri		CLO	EBIRD	OBS450857812	Cascadas de Quetzalapan y Tuliman	19.872179	-97.980859	19	9	2016	HUMAN_OBSERVATION
Cyanocitta stelleri		CLO	EBIRD	OBS61619406	Cascade Inlet	52.606384	-127.6268	31	5	2008	HUMAN_OBSERVATION
Cyanocitta stelleri		CLO	EBIRD	OBS333748867	Cascade Lakes Hwy	43.980618	-121.514497	28	7	2015	HUMAN_OBSERVATION
Cyanocitta stelleri		CLO	EBIRD	OBS299636875	Cascade Peninsula	49.391759	-121.782417	15	7	2008	HUMAN_OBSERVATION
Cyanocitta stelleri		CLO	EBIRD	OBS429177429	Cascades Job Corps/Northern State smokestack vicinity	48.533396	-122.208692	9	9	2016	HUMAN_OBSERVATION
Cyanocitta stelleri		CLO	EBIRD	OBS631756085	Cascadia SP	44.398559	-122.477689	16	6	2018	HUMAN_OBSERVATION
Cyanocitta stelleri		CLO	EBIRD	OBS176092417	Cashmere STP	47.510273	-120.451527	10	1	2013	HUMAN_OBSERVATION
Cyanocitta stelleri		CLO	EBIRD	OBS244356826	Castle Crags State Park	41.15897	-122.30473	5	4	2014	HUMAN_OBSERVATION
Cyanocitta stelleri		CLO	EBIRD	OBS598126295	Castle Creek Lane - Annie and Ed's	38.656064	-109.42562	10	4	2018	HUMAN_OBSERVATION
Cyanocitta stelleri		CLO	EBIRD	OBS422964323	Castle Gate to Emma Park Rd along Willow Creek (via US-191)	39.756238	-110.823142	11	8	2016	HUMAN_OBSERVATION
Cyanocitta stelleri		CLO	EBIRD	OBS423358727	Castle Lakes	37.910414	-107.349644	11	8	2016	HUMAN_OBSERVATION
Cyanocitta stelleri		CLO	EBIRD	OBS213166450	Castle Peak	39.365522	-120.349145	17	7	2013	HUMAN_OBSERVATION
Cyanocitta stelleri		CLO	EBIRD	OBS663498046	Castle Pines, Colorado	39.490044	-104.922805	5	10	2018	HUMAN_OBSERVATION
Cyanocitta stelleri		CLO	EBIRD	OBS709094088	Castle Rock	44.006223	-118.162496	12	7	1995	HUMAN_OBSERVATION
Cyanocitta stelleri		CLO	EBIRD	OBS331160215	Castleton BBS Route - Stop 37	38.803884	-107.085144	24	6	2000	HUMAN_OBSERVATION
Cyanocitta stelleri		CLO	EBIRD	OBS71615544	Cat Creek	37.401493	-106.298004	24	5	2009	HUMAN_OBSERVATION
Cyanocitta stelleri		CLO	EBIRD	OBS676283879	Cataract Lake, Williams	37.849558	-107.441175	13	4	2018	HUMAN_OBSERVATION
Cyanocitta stelleri		CLO	EBIRD	OBS513012501	cathcart	47.840306	-122.100871	21	6	2017	HUMAN_OBSERVATION
Cyanocitta stelleri		CLO	EBIRD	OBS315872649	Catherine Creek State Park	45.151257	-117.736916	4	5	2015	HUMAN_OBSERVATION
Cyanocitta stelleri		CLO	EBIRD	OBS266990206	Caton Lake	44.887681	-115.580764	6	8	2014	HUMAN_OBSERVATION
Cyanocitta stelleri		CLO	EBIRD	OBS266976830	Caton Lake campsite	44.854895	-115.434036	7	8	2014	HUMAN_OBSERVATION
Cyanocitta stelleri		CLO	EBIRD	OBS428555412	Catron Co--lower Copper Creek Rd	33.44979	-108.815525	3	9	2016	HUMAN_OBSERVATION
Cyanocitta stelleri		CLO	EBIRD	OBS346631768	Cattle Point	48.45443	-122.961999	19	9	2015	HUMAN_OBSERVATION
Cyanocitta stelleri		CLO	EBIRD	OBS532124482	Causey Reservoir	41.29925	-111.586976	11	9	2017	HUMAN_OBSERVATION
Cyanocitta stelleri		CLO	EBIRD	OBS272448213	Cave Fall Road	44.124687	-111.0674	18	9	2014	HUMAN_OBSERVATION
Cyanocitta stelleri		CLO	EBIRD	OBS562881655	C-Bar Ranch Road CDT Trailhead	32.492485	-108.500079	1	1	2018	HUMAN_OBSERVATION
Cyanocitta stelleri		CLO	EBIRD	OBS236420918	CBBA: Middle Dry Fork (Atlas 98D5SE)	39.404011	-108.532432	14	8	2012	HUMAN_OBSERVATION
Cyanocitta stelleri		CLO	EBIRD	OBS687925448	CBC 2018 3b	40.605783	-120.64131	20	12	2018	HUMAN_OBSERVATION
Cyanocitta stelleri		CLO	EBIRD	OBS558144987	CBC Little Sheep Creek Segment, Joseph, Oregon, US (45.337, -117.156)	45.337407	-117.155816	17	12	2017	HUMAN_OBSERVATION
Cyanocitta stelleri		CLO	EBIRD	OBS361475698	Cd. Mendoza López Arias	18.814424	-97.185874	27	12	2015	HUMAN_OBSERVATION
Cyanocitta stelleri		CLO	EBIRD	OBS57250780	Cebadillas	29.27327	-108.23673	5	7	2007	HUMAN_OBSERVATION
Cyanocitta stelleri		CLO	EBIRD	OBS340715894	Cebolla Wilderness	34.629985	-107.798066	1	7	2005	HUMAN_OBSERVATION
Cyanocitta stelleri		CLO	EBIRD	OBS421054782	Cedar Creek Cabin	49.925975	-125.645056	21	7	2016	HUMAN_OBSERVATION
Cyanocitta stelleri		CLO	EBIRD	OBS643059058	Cedar Creek Road Station 2	42.27141	-123.49665	29	6	2018	HUMAN_OBSERVATION
Cyanocitta stelleri		CLO	EBIRD	OBS522690609	Cedar Flats (46.1119,-122.0183)	46.111851	-122.018318	2	8	2017	HUMAN_OBSERVATION
Cyanocitta stelleri		CLO	EBIRD	OBS218056099	Cedar Fort	40.327243	-112.106776	17	11	2013	HUMAN_OBSERVATION
Cyanocitta stelleri		CLO	EBIRD	OBS573926569	Cedar Pass CG to Pepperdine CG	41.449675	-120.311322	30	8	1975	HUMAN_OBSERVATION
Cyanocitta stelleri		CLO	EBIRD	OBS235652692	cedar rd	46.488148	-116.695731	17	2	2014	HUMAN_OBSERVATION
Cyanocitta stelleri		CLO	EBIRD	OBS621969346	Cedar Ridge Mosca	37.653315	-105.556083	19	5	2018	HUMAN_OBSERVATION
Cyanocitta stelleri		CLO	EBIRD	OBS134582718	Cedar Ridge Rd. - Frog Pond	46.655293	-116.545057	12	6	2011	HUMAN_OBSERVATION
Cyanocitta stelleri		CLO	EBIRD	OBS549552398	Cedarside Regional Park	52.794326	-119.255294	14	11	2017	HUMAN_OBSERVATION
Cyanocitta stelleri		CLO	EBIRD	OBS517555408	Cement Bluffs peridotite	41.346841	-122.551715	9	7	2017	HUMAN_OBSERVATION
Cyanocitta stelleri		CLO	EBIRD	OBS200643524	Cemetary Ridge (FS rd 1907)	47.322381	-116.031976	7	6	2013	HUMAN_OBSERVATION
Cyanocitta stelleri		CLO	EBIRD	OBS657758977	Cemetery Trail-Bucarelli Bay-Craig-AK-US (55.4663,-133.1398)	55.466324	-133.139819	16	9	2018	HUMAN_OBSERVATION
Cyanocitta stelleri		CLO	EBIRD	OBS23311668	Centennial mts	44.468216	-112.121988	30	8	2004	HUMAN_OBSERVATION
Cyanocitta stelleri		CLO	EBIRD	OBS122269987	Center Creek	40.388528	-111.30146	6	7	2011	HUMAN_OBSERVATION
Cyanocitta stelleri		CLO	EBIRD	OBS375695898	Centerville	45.750996	-120.904884	20	2	2016	HUMAN_OBSERVATION
Cyanocitta stelleri		CLO	EBIRD	OBS627034952	Centerville Beach to King Salmon CBC--Area 2, Table Bluff	40.678605	-124.260229	5	1	1986	HUMAN_OBSERVATION
Cyanocitta stelleri		CLO	EBIRD	OBS526951543	Centerville Rd.	43.921081	-115.94902	21	8	2017	HUMAN_OBSERVATION
Cyanocitta stelleri		CLO	EBIRD	OBS45177356	Central Ferry Canyon - (West Side)	48.03401	-119.79025	29	3	2006	HUMAN_OBSERVATION
Cyanocitta stelleri		CLO	EBIRD	OBS381111918	Central Kootenay H--Slocan Lake (north shore)	50.08845	-117.473844	13	3	2016	HUMAN_OBSERVATION
Cyanocitta stelleri		CLO	EBIRD	OBS579355344	Central Wasatch Mountains	40.665568	-111.706259	26	3	1994	HUMAN_OBSERVATION
Cyanocitta stelleri		CLO	EBIRD	OBS618396257	Cerocahui (pueblo)	27.299257	-108.056889	15	5	2008	HUMAN_OBSERVATION
Cyanocitta stelleri		CLO	EBIRD	OBS621814181	Cerro Alto-Boy Scout Trail Ridge	35.428669	-120.751431	15	3	2018	HUMAN_OBSERVATION
Cyanocitta stelleri		CLO	EBIRD	OBS135900594	Cerro del Yucunitza	17.829269	-97.763493	20	1	1978	HUMAN_OBSERVATION
Cyanocitta stelleri		CLO	EBIRD	OBS300978307	Cerro Huitepc	16.673555	-92.737602	4	3	2015	HUMAN_OBSERVATION
Cyanocitta stelleri		CLO	EBIRD	OBS411045892	Cerro Nacoj	14.689394	-90.688733	10	6	2016	HUMAN_OBSERVATION
Cyanocitta stelleri		CLO	EBIRD	OBS123861385	Cerro Noroeste Rd - Kern Co portion	34.905361	-119.386711	16	6	1996	HUMAN_OBSERVATION
Cyanocitta stelleri		CLO	EBIRD	OBS698789451	Cerro Potosi	24.833333	-100.066944	4	11	2004	HUMAN_OBSERVATION
Cyanocitta stelleri		CLO	EBIRD	OBS701966520	Cerro San Felipe	17.12455	-96.707864	23	2	2009	HUMAN_OBSERVATION
Cyanocitta stelleri		CLO	EBIRD	OBS607574980	Cerro Summit	38.442748	-107.638807	29	4	2018	HUMAN_OBSERVATION
Cyanocitta stelleri		CLO	EBIRD	OBS543720684	CF Canyon--Cienega Creek	34.515595	-112.023315	20	10	2017	HUMAN_OBSERVATION
Cyanocitta stelleri		CLO	EBIRD	OBS59156310	CF&I Lakes (restricted access)	38.17059	-104.64986	2	10	1972	HUMAN_OBSERVATION
Cyanocitta stelleri		CLO	EBIRD	OBS491625717	CF-02	41.834572	-115.243703	9	7	2011	HUMAN_OBSERVATION
Cyanocitta stelleri		CLO	EBIRD	OBS491610123	CF-54366R	36.216668	-115.713121	14	5	2011	HUMAN_OBSERVATION
Cyanocitta stelleri		CLO	EBIRD	OBS516432991	CHA - CR 307 at CR 18	38.843334	-105.98765	23	6	2017	HUMAN_OBSERVATION
Cyanocitta stelleri		CLO	EBIRD	OBS610078853	Chaco Culture National Historical Park, Bloomfield US-NM (36.0249,-107.9044)	36.024939	-107.904409	3	5	2018	HUMAN_OBSERVATION
Cyanocitta stelleri		CLO	EBIRD	OBS272164487	Chalk Creek	40.948335	-111.276287	16	9	2014	HUMAN_OBSERVATION
Cyanocitta stelleri		CLO	EBIRD	OBS155044545	Chalk Creek Pistol Rock Picnic Area	38.919588	-112.206559	31	5	2012	HUMAN_OBSERVATION
Cyanocitta stelleri		CLO	EBIRD	OBS27632433	Chalk Hills, San Andres Mtns, WSMR	33.230175	-106.722463	7	9	2005	HUMAN_OBSERVATION
Cyanocitta stelleri		CLO	EBIRD	OBS633521864	Chamberlain Creek Road	46.965363	-113.251757	21	6	2018	HUMAN_OBSERVATION
Cyanocitta stelleri		CLO	EBIRD	OBS241468809	Chambers Bay Golf Course,	47.20447	-122.580429	24	3	2014	HUMAN_OBSERVATION
Cyanocitta stelleri		CLO	EBIRD	OBS450644096	Chanal Rd.--KM 29.9	16.65658	-92.28298	4	3	2007	HUMAN_OBSERVATION
Cyanocitta stelleri		CLO	EBIRD	OBS314813707	Chandler Wayside SP	42.401657	-120.291882	1	5	2015	HUMAN_OBSERVATION
Cyanocitta stelleri		CLO	EBIRD	OBS534402772	Channel Drive	48.440077	-122.498031	19	9	2017	HUMAN_OBSERVATION
Cyanocitta stelleri		CLO	EBIRD	OBS658884849	Chaplain Creek	47.935049	-121.821492	20	9	2018	HUMAN_OBSERVATION
Cyanocitta stelleri		CLO	EBIRD	OBS520253042	Chapman Campground	39.309464	-106.640854	19	7	2017	HUMAN_OBSERVATION
Cyanocitta stelleri		CLO	EBIRD	OBS530185307	Chapparal	32.0351	-106.41854	22	5	2008	HUMAN_OBSERVATION
Cyanocitta stelleri		CLO	EBIRD	OBS684144280	Character Peak	47.62909	-116.050724	25	7	2005	HUMAN_OBSERVATION
Cyanocitta stelleri		CLO	EBIRD	OBS159595037	Charles Lathrop Pack Forest	46.848802	-122.130058	5	7	2012	HUMAN_OBSERVATION
Cyanocitta stelleri		CLO	EBIRD	OBS701248266	Charlie Meyers State Wildlife Area	38.967884	-105.582647	11	6	2013	HUMAN_OBSERVATION
Cyanocitta stelleri		CLO	EBIRD	OBS638910808	Charly’s 17836 State Route 507 SE, Yelm US-WA (46.9343,-122.5631)	46.934326	-122.563093	10	7	2018	HUMAN_OBSERVATION
Cyanocitta stelleri		CLO	EBIRD	OBS299774776	Charter Oak Dr.	36.364585	-119.16743	26	2	2015	HUMAN_OBSERVATION
Cyanocitta stelleri		CLO	EBIRD	OBS213293073	Chatfield SP--Chatfield Wetlands	39.499272	-105.088627	6	10	2013	HUMAN_OBSERVATION
Cyanocitta stelleri		CLO	EBIRD	OBS489204324	Chavez Pass	34.775002	-111.142393	22	4	2017	HUMAN_OBSERVATION
Cyanocitta stelleri		CLO	EBIRD	OBS164817083	Cheakamus Lake	50.017297	-122.914522	20	9	2012	HUMAN_OBSERVATION
Cyanocitta stelleri		CLO	EBIRD	OBS336321779	Cheeseman Lake Area	39.232785	-105.269537	13	8	2015	HUMAN_OBSERVATION
Cyanocitta stelleri		CLO	EBIRD	OBS200008761	Chehalem Ridge	45.337245	-122.943191	1	6	2013	HUMAN_OBSERVATION
Cyanocitta stelleri		CLO	EBIRD	OBS217827011	Chehalis Flats	49.27366	-121.94196	16	11	2013	HUMAN_OBSERVATION
Cyanocitta stelleri		CLO	EBIRD	OBS649903560	Chek Canyon Recreation Area	49.910141	-123.155956	15	8	2018	HUMAN_OBSERVATION
Cyanocitta stelleri		CLO	EBIRD	OBS587288917	Chelan - Colockum Wildlife Area, Tarpiscan Rd.	47.281258	-120.092757	12	3	2018	HUMAN_OBSERVATION
Cyanocitta stelleri		CLO	EBIRD	OBS697998552	Chelan Lakeshore Trail - Prince Creek	48.145286	-120.494839	30	6	2016	HUMAN_OBSERVATION
Cyanocitta stelleri		CLO	EBIRD	OBS665806657	Chelan Ridge Hawk Watch	48.010942	-120.083828	11	10	2018	HUMAN_OBSERVATION
Cyanocitta stelleri		CLO	EBIRD	OBS218137609	Chemainus Garden RV Park	48.917508	-123.726536	20	8	2004	HUMAN_OBSERVATION
Cyanocitta stelleri		CLO	EBIRD	OBS164122472	Cheney-EWU and neighborhoods.	47.491573	-117.585862	9	2	1997	HUMAN_OBSERVATION
Cyanocitta stelleri		CLO	EBIRD	OBS266792028	Chepeta Campsite	40.76471	-110.02594	25	7	2014	HUMAN_OBSERVATION
Cyanocitta stelleri		CLO	EBIRD	OBS422476559	Cherry Canyon-ish	35.133905	-111.488507	8	8	2016	HUMAN_OBSERVATION
Cyanocitta stelleri		CLO	EBIRD	OBS651279184	Cherry Creek Conservancy	49.678737	-115.707385	25	8	2018	HUMAN_OBSERVATION
Cyanocitta stelleri		CLO	EBIRD	OBS398036012	Cherry Creek Spring	38.304013	-112.838536	3	5	2016	HUMAN_OBSERVATION
Cyanocitta stelleri		CLO	EBIRD	OBS260223591	Cherry Flat Reservoir	37.397301	-121.755295	14	1	1982	HUMAN_OBSERVATION
Cyanocitta stelleri		CLO	EBIRD	OBS145988811	Chesaw Road-- Nine Mile Road to Molson Road	48.922703	-119.287662	26	3	2012	HUMAN_OBSERVATION
Cyanocitta stelleri		CLO	EBIRD	OBS231948411	Chester Dam	44.013682	-111.585045	30	1	2014	HUMAN_OBSERVATION
Cyanocitta stelleri		CLO	EBIRD	OBS258225864	Chevelon Lake	34.510904	-110.826473	3	6	2014	HUMAN_OBSERVATION
Cyanocitta stelleri		CLO	EBIRD	OBS591642230	Chewelah Creek Drainage	48.364026	-117.685204	22	7	1991	HUMAN_OBSERVATION
Cyanocitta stelleri		CLO	EBIRD	OBS551838003	Chezacut Rd	52.147684	-123.702342	12	10	2017	HUMAN_OBSERVATION
Cyanocitta stelleri		CLO	EBIRD	OBS523939630	Chiantla-Nebaj	15.540364	-91.310858	1	8	2017	HUMAN_OBSERVATION
Cyanocitta stelleri		CLO	EBIRD	OBS570231041	Chiawana Park West	46.250086	-119.22043	22	1	2018	HUMAN_OBSERVATION
Cyanocitta stelleri		CLO	EBIRD	OBS653583153	Chichoche	15.327259	-91.28454	2	9	2018	HUMAN_OBSERVATION
Cyanocitta stelleri		CLO	EBIRD	OBS151845165	Chickadee Acres, Smithers	54.788379	-127.091913	4	5	2012	HUMAN_OBSERVATION
Cyanocitta stelleri		CLO	EBIRD	OBS541722882	Chickaloon	61.79618	-148.46522	6	10	1980	HUMAN_OBSERVATION
Cyanocitta stelleri		CLO	EBIRD	OBS665438422	Chickamin Point 193 -- SE AK Mainland River Surveys	55.88435	-130.72104	15	6	2001	HUMAN_OBSERVATION
Cyanocitta stelleri		CLO	EBIRD	OBS664800261	Chickamin Point 206 -- SE AK Mainland River Surveys	55.84404	-130.86397	16	6	2001	HUMAN_OBSERVATION
Cyanocitta stelleri		CLO	EBIRD	OBS534599577	Chico Basin Ranch (Pueblo Co.)	38.48682	-104.43801	18	8	2017	HUMAN_OBSERVATION
Cyanocitta stelleri		CLO	EBIRD	OBS333754979	Chidago Canyon	37.662942	-118.485623	28	7	2015	HUMAN_OBSERVATION
Cyanocitta stelleri		CLO	EBIRD	OBS139465128	Chief Joseph WMA--Chief Joseph Unit	46.013544	-117.021679	9	2	1994	HUMAN_OBSERVATION
Cyanocitta stelleri		CLO	EBIRD	OBS370644764	Chih- Sta Monica- preson La Cruz	29.619151	-106.928258	23	1	2016	HUMAN_OBSERVATION
Cyanocitta stelleri		CLO	EBIRD	OBS43585250	Chihuahua	28.63528	-106.08889	5	6	1998	HUMAN_OBSERVATION
Cyanocitta stelleri		CLO	EBIRD	OBS273906076	Chilcotin: Summit Lake Area	51.842833	-123.071722	27	9	2014	HUMAN_OBSERVATION
Cyanocitta stelleri		CLO	EBIRD	OBS334378327	Chilkat Peninsula Howard Bay	58.305132	-135.077625	29	7	2015	HUMAN_OBSERVATION
Cyanocitta stelleri		CLO	EBIRD	OBS313888676	Chimaltenango area	14.631713	-90.809361	4	4	2010	HUMAN_OBSERVATION
Cyanocitta stelleri		CLO	EBIRD	OBS315377898	Chimney Creek Campground	35.838829	-118.041916	2	5	2015	HUMAN_OBSERVATION
Cyanocitta stelleri		CLO	EBIRD	OBS95208751	Chimney Creek Road	43.451797	-114.993381	1	7	2010	HUMAN_OBSERVATION
Cyanocitta stelleri		CLO	EBIRD	OBS143191840	Chimney Peak Byway (KER Co.)	35.748759	-118.112758	4	3	2012	HUMAN_OBSERVATION
Cyanocitta stelleri		CLO	EBIRD	OBS531576122	China Gulch TH	41.074606	-123.08534	18	8	2017	HUMAN_OBSERVATION
Cyanocitta stelleri		CLO	EBIRD	OBS462380278	China hat bird blind	43.658096	-121.036073	24	5	2016	HUMAN_OBSERVATION
Cyanocitta stelleri		CLO	EBIRD	OBS169130207	China Lake NAWS--Sewage Ponds (restricted access)	35.672219	-117.63834	28	9	2000	HUMAN_OBSERVATION
Cyanocitta stelleri		CLO	EBIRD	OBS258742878	Chinachalo BBS (Klamath Marsh)	42.886027	-121.728516	7	6	2014	HUMAN_OBSERVATION
Cyanocitta stelleri		CLO	EBIRD	OBS267026984	Chinook Lake Campgound (East)	49.66905	-114.601253	31	8	2013	HUMAN_OBSERVATION
Cyanocitta stelleri		CLO	EBIRD	OBS354286350	Chinook Valley - east end walk (140)	46.288884	-123.936394	19	11	2015	HUMAN_OBSERVATION
Cyanocitta stelleri		CLO	EBIRD	OBS434145886	Chips Creek NFFR confluence	40.000056	-121.270351	4	10	2016	HUMAN_OBSERVATION
Cyanocitta stelleri		CLO	EBIRD	OBS350594418	Chipuin Mountain	50.736021	-121.733322	3	10	2010	HUMAN_OBSERVATION
Cyanocitta stelleri		CLO	EBIRD	OBS124051458	Chiricuhua Mountains	31.816897	-109.143677	10	4	1996	HUMAN_OBSERVATION
Cyanocitta stelleri		CLO	EBIRD	OBS582754470	Chiswell Islands (S of Aialik Bay-Gulf of Alaska)	59.643111	-149.613876	7	6	1986	HUMAN_OBSERVATION
Cyanocitta stelleri		CLO	EBIRD	OBS301500980	Chitactac Adams Heritage County Park	37.030347	-121.657169	7	3	2015	HUMAN_OBSERVATION
Cyanocitta stelleri		CLO	EBIRD	OBS208846121	Chiwawa - Riverbend CG	47.961048	-120.787339	24	8	2013	HUMAN_OBSERVATION
Cyanocitta stelleri		CLO	EBIRD	OBS15448717	Chloride Creek Canyon	33.33452	-107.73824	31	8	2003	HUMAN_OBSERVATION
Cyanocitta stelleri		CLO	EBIRD	OBS316749124	Chopaka	49.00108	-119.6713	18	4	2015	HUMAN_OBSERVATION
Cyanocitta stelleri		CLO	EBIRD	OBS74363302	Chopaka Mountain	48.950577	-119.793377	27	8	2009	HUMAN_OBSERVATION
Cyanocitta stelleri		CLO	EBIRD	OBS434370384	Christensen Springs Road Monroe MT	38.644654	-111.967463	2	10	2016	HUMAN_OBSERVATION
Cyanocitta stelleri		CLO	EBIRD	OBS470208064	Christian Valley Road	49.177526	-118.971033	31	12	1993	HUMAN_OBSERVATION
Cyanocitta stelleri		CLO	EBIRD	OBS164826072	Christmas Hill Park, Miller Avenue, Gilroy, CA	36.996703	-121.548877	25	9	2012	HUMAN_OBSERVATION
Cyanocitta stelleri		CLO	EBIRD	OBS326752068	Christmas Tree Lake	33.912416	-109.732969	12	6	2015	HUMAN_OBSERVATION
Cyanocitta stelleri		CLO	EBIRD	OBS114657173	Chualar Canyon Road--Stop 1	36.606235	-121.397273	3	4	2011	HUMAN_OBSERVATION
Cyanocitta stelleri		CLO	EBIRD	OBS215025382	Chugach SP--Crow Creek Pass Trail (Girdwood to Eagle River)	61.021038	-149.095309	19	10	2013	HUMAN_OBSERVATION
Cyanocitta stelleri		CLO	EBIRD	OBS518940386	Chugach State Park, Anchorage US-AK (60.9290,-149.3470)	60.929012	-149.346966	15	7	2017	HUMAN_OBSERVATION
Cyanocitta stelleri		CLO	EBIRD	OBS452315149	Church St, Mt Shasta	41.297864	-122.303388	29	12	2016	HUMAN_OBSERVATION
Cyanocitta stelleri		CLO	EBIRD	OBS222515371	Churchill Canyon	39.082312	-119.403765	26	5	2007	HUMAN_OBSERVATION
Cyanocitta stelleri		CLO	EBIRD	OBS561965222	Chuska Mountains—(36.4389,-109.0769)	36.43887	-109.076919	30	12	2017	HUMAN_OBSERVATION
Cyanocitta stelleri		CLO	EBIRD	OBS210808294	Chuska Mts, Old Sawmill Spring, 7800 ft	36.331832	-108.958851	18	8	1996	HUMAN_OBSERVATION
Cyanocitta stelleri		CLO	EBIRD	OBS210823866	Chuska Mts, Toadlena, 7172 = 19, 6.2 mi downslope to townslope	36.239522	-108.892922	17	6	2007	HUMAN_OBSERVATION
Cyanocitta stelleri		CLO	EBIRD	OBS226323723	Chute Lake	49.69211	-119.5341	17	1	2014	HUMAN_OBSERVATION
Cyanocitta stelleri		CLO	EBIRD	OBS512430423	Cibola National Forest	34.227039	-107.387688	3	5	2002	HUMAN_OBSERVATION
Cyanocitta stelleri		CLO	EBIRD	OBS581080175	Cibola National Forest, Cibola County Portion	35.28468	-108.403352	11	2	2018	HUMAN_OBSERVATION
Cyanocitta stelleri		CLO	EBIRD	OBS276226358	Cibola NF - FR225, middle 4.5 miles	33.56033	-107.37173	12	10	2014	HUMAN_OBSERVATION
Cyanocitta stelleri		CLO	EBIRD	OBS203149204	Cibola NF - Lower Potato Canyon	33.88721	-107.42148	15	6	2013	HUMAN_OBSERVATION
Cyanocitta stelleri		CLO	EBIRD	OBS220694412	Cibola NF -- Red Canyon	34.373359	-107.660644	11	6	2010	HUMAN_OBSERVATION
Cyanocitta stelleri		CLO	EBIRD	OBS176006272	Cibola NF - West Red Canyon, middle FR478	33.675	-107.58	29	5	2012	HUMAN_OBSERVATION
Cyanocitta stelleri		CLO	EBIRD	OBS102199753	Cibola NF - West Red Canyon, upper FR478	33.726803	-107.4862	11	11	2010	HUMAN_OBSERVATION
Cyanocitta stelleri		CLO	EBIRD	OBS192032394	Cienega de Guadalupe	25.169842	-105.247199	21	4	2013	HUMAN_OBSERVATION
Cyanocitta stelleri		CLO	EBIRD	OBS451439616	cimarron, n.m.	36.50936	-104.901658	26	5	1991	HUMAN_OBSERVATION
Cyanocitta stelleri		CLO	EBIRD	OBS427873717	Circle D Ranch Cloverdale	38.852158	-122.995269	4	9	2016	HUMAN_OBSERVATION
Cyanocitta stelleri		CLO	EBIRD	OBS46106466	Circling Raven Golf Course	47.42399	-116.96501	13	2	2007	HUMAN_OBSERVATION
Cyanocitta stelleri		CLO	EBIRD	OBS648727627	Cirque of the Towers loop Boulder US-WY (42.7871,-109.2493)	42.787147	-109.249288	9	8	2018	HUMAN_OBSERVATION
Cyanocitta stelleri		CLO	EBIRD	OBS409251178	City Creek Road pull off	34.180833	-117.150556	1	6	2016	HUMAN_OBSERVATION
Cyanocitta stelleri		CLO	EBIRD	OBS537500499	City Creek- south of Kinport Rd crossing	42.821711	-112.490315	1	10	2017	HUMAN_OBSERVATION
Cyanocitta stelleri		CLO	EBIRD	OBS372458588	City of Rocks NP	42.039094	-113.719482	29	8	2001	HUMAN_OBSERVATION
Cyanocitta stelleri		CLO	EBIRD	OBS279142141	City of Rocks SP	32.591081	-107.975349	1	11	2014	HUMAN_OBSERVATION
Cyanocitta stelleri		CLO	EBIRD	OBS136398632	Ciudad Valles to San Miguel de Allende	21.128567	-99.668594	19	3	1985	HUMAN_OBSERVATION
Cyanocitta stelleri		CLO	EBIRD	OBS311124541	Clackamas Lake and historic ranger station, FR 42	45.116674	-121.703879	18	4	2015	HUMAN_OBSERVATION
Cyanocitta stelleri		CLO	EBIRD	OBS205120327	Clackamas River from MiloMacIver SP to Carver Park	45.388324	-122.424431	9	7	2006	HUMAN_OBSERVATION
Cyanocitta stelleri		CLO	EBIRD	OBS15020061	Clanton Canyon	31.518628	-109.005337	5	4	2003	HUMAN_OBSERVATION
Cyanocitta stelleri		CLO	EBIRD	OBS467571757	clark county washington US	45.724433	-122.620404	19	2	2017	HUMAN_OBSERVATION
Cyanocitta stelleri		CLO	EBIRD	OBS569017118	Clark Park	45.150833	-122.565422	12	1	2018	HUMAN_OBSERVATION
Cyanocitta stelleri		CLO	EBIRD	OBS278368730	Claud Elliott - point count	50.310624	-126.57615	17	6	2009	HUMAN_OBSERVATION
Cyanocitta stelleri		CLO	EBIRD	OBS589662269	Clayoquot--Moyeha River estuary	49.418056	-125.915047	6	6	1996	HUMAN_OBSERVATION
Cyanocitta stelleri		CLO	EBIRD	OBS215815380	Clayton Lake SP--Nature Trail	36.583299	-103.310285	27	10	2013	HUMAN_OBSERVATION
Cyanocitta stelleri		CLO	EBIRD	OBS702172507	Clear Creek Campground	35.99589	-106.82672	31	5	2018	HUMAN_OBSERVATION
Cyanocitta stelleri		CLO	EBIRD	OBS458462191	Clear Lake SP--Campground	39.019102	-122.809024	18	1	2017	HUMAN_OBSERVATION
Cyanocitta stelleri		CLO	EBIRD	OBS644513197	Clearcut off 202, lower elevation	45.979369	-123.611416	30	7	2018	HUMAN_OBSERVATION
Cyanocitta stelleri		CLO	EBIRD	OBS204197046	clearwater lookout garfield county washington	46.509499	-117.632675	9	7	2013	HUMAN_OBSERVATION
Cyanocitta stelleri		CLO	EBIRD	OBS258542812	Clearwater NF--IMBCR Transect CL12	46.165007	-115.690689	6	6	2014	HUMAN_OBSERVATION
Cyanocitta stelleri		CLO	EBIRD	OBS125249762	Cle-Ellum Butte Trail	47.369408	-121.59256	28	8	2011	HUMAN_OBSERVATION
Cyanocitta stelleri		CLO	EBIRD	OBS276247103	Cleve Creek, Schell Creek Range	39.226605	-114.569315	18	9	2010	HUMAN_OBSERVATION
Cyanocitta stelleri		CLO	EBIRD	OBS336044039	Clicks Creek Trail to Tamarack Burn ~~ TULARE co.	36.307887	-118.519918	14	6	2015	HUMAN_OBSERVATION
Cyanocitta stelleri		CLO	EBIRD	OBS655912401	Clifton Nature Park	39.061071	-108.451967	26	6	2007	HUMAN_OBSERVATION
Cyanocitta stelleri		CLO	EBIRD	OBS560209776	Clinton	51.092257	-121.586466	25	12	2017	HUMAN_OBSERVATION
Cyanocitta stelleri		CLO	EBIRD	OBS550805229	Clinton Anderson Wilderness Overlook	33.117823	-108.198461	19	11	2017	HUMAN_OBSERVATION
Cyanocitta stelleri		CLO	EBIRD	OBS551110243	Clinton Gulch Dam Reservoir	39.411197	-106.169611	8	6	2015	HUMAN_OBSERVATION
Cyanocitta stelleri		CLO	EBIRD	OBS379337043	Clinton, MT	46.77941	-113.685864	6	3	2016	HUMAN_OBSERVATION
Cyanocitta stelleri		CLO	EBIRD	OBS529342927	Clipper Cove, Treasure Island	37.815792	-122.364135	1	9	2017	HUMAN_OBSERVATION
Cyanocitta stelleri		CLO	EBIRD	OBS334106243	Clouds Rest trail--upper half	37.771575	-119.486368	11	7	2015	HUMAN_OBSERVATION
Cyanocitta stelleri		CLO	EBIRD	OBS51070613	Clover Springs CG	40.34661	-112.550318	8	9	2003	HUMAN_OBSERVATION
Cyanocitta stelleri		CLO	EBIRD	OBS435022228	CMC soccer fields	39.471754	-107.233357	8	10	2016	HUMAN_OBSERVATION
Cyanocitta stelleri		CLO	EBIRD	OBS466581551	CMH Monashees Lodge	52.019411	-118.573594	16	2	2017	HUMAN_OBSERVATION
Cyanocitta stelleri		CLO	EBIRD	OBS57465948	CN. FR 289, John Kerr Peak area	33.754032	-108.473854	6	9	2008	HUMAN_OBSERVATION
Cyanocitta stelleri		CLO	EBIRD	OBS57465964	CN. Negrito Fire Base	33.52451	-108.523464	6	9	2008	HUMAN_OBSERVATION
Cyanocitta stelleri		CLO	EBIRD	OBS654492906	CNP - Adanac Road	49.504813	-114.396772	5	9	2018	HUMAN_OBSERVATION
Cyanocitta stelleri		CLO	EBIRD	OBS101570177	CO - Bar-H Milk Creek Camp	40.075576	-107.563534	8	11	2010	HUMAN_OBSERVATION
Cyanocitta stelleri		CLO	EBIRD	OBS634481431	CO - Grand county Arapaho National Forest, Granby US-CO (40.2252,-105.9526)	40.225201	-105.952553	24	6	2018	HUMAN_OBSERVATION
Cyanocitta stelleri		CLO	EBIRD	OBS507330166	CO 149 Stop 4	37.776373	-106.833692	2	6	2017	HUMAN_OBSERVATION
Cyanocitta stelleri		CLO	EBIRD	OBS133862473	CO Mountain Tour	39.031664	-106.557327	26	5	2004	HUMAN_OBSERVATION
Cyanocitta stelleri		CLO	EBIRD	OBS184717868	Co Rd 13	41.67522	-120.206308	2	3	2013	HUMAN_OBSERVATION
Cyanocitta stelleri		CLO	EBIRD	OBS154915799	Co Rd 73 PPine Forest in Modoc NF	41.870175	-120.579148	28	5	2012	HUMAN_OBSERVATION
Cyanocitta stelleri		CLO	EBIRD	OBS528252938	CO Weminuche Rincon la Vaca to below Twin Lakes	37.663508	-107.385349	23	7	2017	HUMAN_OBSERVATION
Cyanocitta stelleri		CLO	EBIRD	OBS335276071	CO Weminuche--Archuleta Lake to Piedra Pass	37.543591	-106.877489	24	7	2015	HUMAN_OBSERVATION
Cyanocitta stelleri		CLO	EBIRD	OBS209183953	CO, Huerfano Co., Pass Creek Road	37.678821	-105.232372	26	8	2013	HUMAN_OBSERVATION
Cyanocitta stelleri		CLO	EBIRD	OBS72414717	CO, Mesa Verde N.P. & approaches	37.278424	-108.496857	18	5	1970	HUMAN_OBSERVATION
Cyanocitta stelleri		CLO	EBIRD	OBS160911571	Co. Rd. 888, White Pine, CO	38.569671	-106.37473	12	8	2012	HUMAN_OBSERVATION
Cyanocitta stelleri		CLO	EBIRD	OBS268708395	CO: San Miguel Co.; Lower Beaver Rec. Site	38.110772	-108.190076	19	8	2014	HUMAN_OBSERVATION
Cyanocitta stelleri		CLO	EBIRD	OBS131594971	CO; Eagle, Minturn exit	39.606199	-106.446391	30	11	2011	HUMAN_OBSERVATION
Cyanocitta stelleri		CLO	EBIRD	OBS435615465	CO-141	38.015822	-108.921118	7	10	2016	HUMAN_OBSERVATION
Cyanocitta stelleri		CLO	EBIRD	OBS154651361	CO-65 to County Line	38.87874	-107.936554	28	5	2012	HUMAN_OBSERVATION
Cyanocitta stelleri		CLO	EBIRD	OBS198610164	CO-67	39.184343	-105.164864	24	5	2013	HUMAN_OBSERVATION
Cyanocitta stelleri		CLO	EBIRD	OBS127118467	Coal Creek CG	33.103311	-109.061387	24	9	2011	HUMAN_OBSERVATION
Cyanocitta stelleri		CLO	EBIRD	OBS324917556	Coal Kiln Canyon	44.310423	-113.182461	3	6	2015	HUMAN_OBSERVATION
Cyanocitta stelleri		CLO	EBIRD	OBS335700308	Coal Ridge Trail #2, Flathead NF	48.730408	-114.409411	7	8	2015	HUMAN_OBSERVATION
Cyanocitta stelleri		CLO	EBIRD	OBS500423082	Coalmont Rd	49.838169	-120.648122	15	5	2017	HUMAN_OBSERVATION
Cyanocitta stelleri		CLO	EBIRD	OBS330744843	Coapilla and Tapalapa Ejidos	17.17422	-93.13087	7	7	2015	HUMAN_OBSERVATION
Cyanocitta stelleri		CLO	EBIRD	OBS137631427	Coban, Finca los Azores	15.114371	-90.169833	30	6	2001	HUMAN_OBSERVATION
Cyanocitta stelleri		CLO	EBIRD	OBS137600825	Coban, Park Hotel	15.374763	-90.425126	20	2	2000	HUMAN_OBSERVATION
Cyanocitta stelleri		CLO	EBIRD	OBS425624865	Cochetopa Creek	38.09539	-106.782989	25	8	2016	HUMAN_OBSERVATION
Cyanocitta stelleri		CLO	EBIRD	OBS565286246	Cochise Trail--Cochise Stronghold CG to Stronghold Divide	31.912594	-109.978648	6	1	2018	HUMAN_OBSERVATION
Cyanocitta stelleri		CLO	EBIRD	OBS119752638	Coconino National Forest May 2011	35.01786	-111.43	28	5	2011	HUMAN_OBSERVATION
Cyanocitta stelleri		CLO	EBIRD	OBS121301192	Coconino National Forest - Upper Yeager Canyon	34.413708	-111.152716	25	5	2011	HUMAN_OBSERVATION
Cyanocitta stelleri		CLO	EBIRD	OBS331694060	Coconino NF - Rd 231 & W. Fork	35.031667	-111.856012	13	7	2015	HUMAN_OBSERVATION
Cyanocitta stelleri		CLO	EBIRD	OBS134001237	Cody	44.434222	-108.930979	24	6	1961	HUMAN_OBSERVATION
Cyanocitta stelleri		CLO	EBIRD	OBS667202674	Cody	44.52635	-109.0567	15	6	2018	HUMAN_OBSERVATION
Cyanocitta stelleri		CLO	EBIRD	OBS104211613	Coe SP Rt.Seg No. 7.1: North Fork Trail. Kaiser Aetna Road to Tie Down Trail junction	37.1307	-121.37508	1	7	2008	HUMAN_OBSERVATION
Cyanocitta stelleri		CLO	EBIRD	OBS552193906	Coeur d'Alene National Forest, Harrison US-ID (47.5326,-116.5859)	47.532591	-116.585875	24	11	2017	HUMAN_OBSERVATION
Cyanocitta stelleri		CLO	EBIRD	OBS426085331	Coeur d'Alene WMA	47.471909	-116.755807	20	2	1995	HUMAN_OBSERVATION
Cyanocitta stelleri		CLO	EBIRD	OBS71446451	Coffee Crk-North Frk to Hood's Cabin	41.121418	-122.834366	6	6	2009	HUMAN_OBSERVATION
Cyanocitta stelleri		CLO	EBIRD	OBS704137786	Coffee Park	42.733753	-103.839878	25	11	1989	HUMAN_OBSERVATION
Cyanocitta stelleri		CLO	EBIRD	OBS510045441	CO-Garfield_Mansfield Creek Trail	39.740095	-107.624731	10	6	2017	HUMAN_OBSERVATION
Cyanocitta stelleri		CLO	EBIRD	OBS123834204	CO-Grand Sarvis Domes Trail	40.279505	-106.626391	6	8	2011	HUMAN_OBSERVATION
Cyanocitta stelleri		CLO	EBIRD	OBS265412057	CO-Jackson Rainbow Lake	40.65855	-106.58007	27	7	2014	HUMAN_OBSERVATION
Cyanocitta stelleri		CLO	EBIRD	OBS77496543	COL Logoda rd	39.3409	-122.3778	10	11	2009	HUMAN_OBSERVATION
Cyanocitta stelleri		CLO	EBIRD	OBS256229098	Colby Mtn	40.146349	-121.521417	24	5	2014	HUMAN_OBSERVATION
Cyanocitta stelleri		CLO	EBIRD	OBS270060265	Cold Spring Canyon - Trail 87	33.669546	-107.392284	1	9	2014	HUMAN_OBSERVATION
Cyanocitta stelleri		CLO	EBIRD	OBS130945941	Cold Springs NWR	45.850201	-119.153241	29	4	2008	HUMAN_OBSERVATION
Cyanocitta stelleri		CLO	EBIRD	OBS265556512	Coleman Forebay	40.412614	-122.113466	28	2	1998	HUMAN_OBSERVATION
Cyanocitta stelleri		CLO	EBIRD	OBS208512678	Coleman Ranch Project Area	32.900659	-105.61007	30	7	2013	HUMAN_OBSERVATION
Cyanocitta stelleri		CLO	EBIRD	OBS233713955	Colfax Co., NM	36.533364	-104.780731	21	8	1981	HUMAN_OBSERVATION
Cyanocitta stelleri		CLO	EBIRD	OBS288311056	Collbran area	39.242092	-107.976036	1	1	2015	HUMAN_OBSERVATION
Cyanocitta stelleri		CLO	EBIRD	OBS615749537	College Lake	36.946382	-121.744683	11	5	2018	HUMAN_OBSERVATION
Cyanocitta stelleri		CLO	EBIRD	OBS469020015	College Place	46.049408	-118.384552	3	2	1997	HUMAN_OBSERVATION
Cyanocitta stelleri		CLO	EBIRD	OBS595075835	Collins Road snags	46.452228	-122.806678	2	4	2018	HUMAN_OBSERVATION
Cyanocitta stelleri		CLO	EBIRD	OBS636017685	Colonia San Juan, Chiché, Quiché, GT (14.963, -91)	14.963253	-90.999992	20	10	2017	HUMAN_OBSERVATION
Cyanocitta stelleri		CLO	EBIRD	OBS679019617	Colorado - Rifle - Elkhorn Ranch	39.439864	-107.825427	2	11	2018	HUMAN_OBSERVATION
Cyanocitta stelleri		CLO	EBIRD	OBS261795842	Colorado Highway 149 - Overlook ¾ mile south of Gunnison County	38.13765	-107.28911	28	6	2014	HUMAN_OBSERVATION
Cyanocitta stelleri		CLO	EBIRD	OBS578950005	Colorado National Monument	39.051411	-108.723854	11	6	1996	HUMAN_OBSERVATION
Cyanocitta stelleri		CLO	EBIRD	OBS552645342	Colorado River Rd - Poppy Creek Rd to Burns	39.897337	-106.802109	26	11	2017	HUMAN_OBSERVATION
Cyanocitta stelleri		CLO	EBIRD	OBS304531565	Colorado River Rd.	39.786262	-106.975443	21	3	2015	HUMAN_OBSERVATION
Cyanocitta stelleri		CLO	EBIRD	OBS258935406	Colorado Trail	38.703381	-106.173978	7	6	2014	HUMAN_OBSERVATION
Cyanocitta stelleri		CLO	EBIRD	OBS263721735	Colorado Trail -- Jefferson Lake area	39.459921	-105.895157	13	7	2014	HUMAN_OBSERVATION
Cyanocitta stelleri		CLO	EBIRD	OBS522197483	Colorado: Aspen, Independence Pass Road	39.126271	-106.655891	30	7	2017	HUMAN_OBSERVATION
Cyanocitta stelleri		CLO	EBIRD	OBS489038436	Colorado: Coller State Wildlife Area	37.714206	-106.697681	22	4	2017	HUMAN_OBSERVATION
Cyanocitta stelleri		CLO	EBIRD	OBS338070015	Colorado: Copper Gulch Road	38.37916	-105.45618	23	8	2015	HUMAN_OBSERVATION
Cyanocitta stelleri		CLO	EBIRD	OBS475048689	Coloradodao trail Segment 24	37.717705	-107.538437	21	7	2016	HUMAN_OBSERVATION
Cyanocitta stelleri		CLO	EBIRD	OBS126882077	Colorado-Gunnison Co.-Cimarron Valley Cabin	38.287116	-107.552049	29	8	2011	HUMAN_OBSERVATION
Cyanocitta stelleri		CLO	EBIRD	OBS41781079	Columbia Mtns: Rogers Station CPR	51.491944	-117.485	29	5	2007	HUMAN_OBSERVATION
Cyanocitta stelleri		CLO	EBIRD	OBS336503942	Columbine Campground Road	39.814305	-105.550085	14	8	2015	HUMAN_OBSERVATION
Cyanocitta stelleri		CLO	EBIRD	OBS628370431	Columbine Creek, mid-campground	36.679152	-105.515104	2	6	2018	HUMAN_OBSERVATION
Cyanocitta stelleri		CLO	EBIRD	OBS512115077	Columpio de Zarzamora	19.619266	-101.757227	18	6	2017	HUMAN_OBSERVATION
Cyanocitta stelleri		CLO	EBIRD	OBS77644732	Colville Flats, Lake R. SW of Kettle Falls	48.569792	-118.113842	14	11	2009	HUMAN_OBSERVATION
Cyanocitta stelleri		CLO	EBIRD	OBS207571038	Colville Indian Reservation -- Silver Creek Road	48.054696	-118.555921	13	6	2006	HUMAN_OBSERVATION
Cyanocitta stelleri		CLO	EBIRD	OBS667207703	Colville NF--Horseshoe Lake area	48.247645	-117.598663	14	10	2018	HUMAN_OBSERVATION
Cyanocitta stelleri		CLO	EBIRD	OBS213247976	Colville Valley--Farm-to-Market/Betteridge Rds.	48.160932	-117.758374	6	10	2013	HUMAN_OBSERVATION
Cyanocitta stelleri		CLO	EBIRD	OBS561998832	Come	39.726003	-123.504095	30	12	2017	HUMAN_OBSERVATION
Cyanocitta stelleri		CLO	EBIRD	OBS644586262	CO-Mesa-Pinyon Mesa 16.5 Rd	38.933442	-108.740616	25	7	2018	HUMAN_OBSERVATION
Cyanocitta stelleri		CLO	EBIRD	OBS540750921	Commissary Ridge HawkWatch	42.02471	-110.589578	6	10	2017	HUMAN_OBSERVATION
Cyanocitta stelleri		CLO	EBIRD	OBS681835397	Comox Lake East Fork Spur	49.60633	-125.23383	1	12	2018	HUMAN_OBSERVATION
Cyanocitta stelleri		CLO	EBIRD	OBS408399431	Comox-Strathcona--Homathco Camp	50.953354	-124.868116	21	8	2006	HUMAN_OBSERVATION
Cyanocitta stelleri		CLO	EBIRD	OBS583012387	Conboy Lake NWR--BZ Glenwood Hwy	45.97478	-121.302215	23	9	2005	HUMAN_OBSERVATION
Cyanocitta stelleri		CLO	EBIRD	OBS582519729	Concepcion area	14.854248	-91.632746	17	2	2018	HUMAN_OBSERVATION
Cyanocitta stelleri		CLO	EBIRD	OBS300955142	Cone Grove Park	40.168379	-122.134346	4	3	2015	HUMAN_OBSERVATION
Cyanocitta stelleri		CLO	EBIRD	OBS543992495	Conejos County	37.286756	-106.093254	16	7	2004	HUMAN_OBSERVATION
Cyanocitta stelleri		CLO	EBIRD	OBS210395116	Conejos Forest Serv. Cpgd	37.167797	-106.439323	27	8	2008	HUMAN_OBSERVATION
Cyanocitta stelleri		CLO	EBIRD	OBS417900306	Conejos River Middle Fork	37.32427	-106.677461	11	7	2016	HUMAN_OBSERVATION
Cyanocitta stelleri		CLO	EBIRD	OBS495476183	Conejos River--Mogote Campground	37.064768	-106.233716	6	5	2017	HUMAN_OBSERVATION
Cyanocitta stelleri		CLO	EBIRD	OBS370913770	Conejos Wilderness - Dipping Lakes area	37.130613	-106.549004	11	8	1975	HUMAN_OBSERVATION
Cyanocitta stelleri		CLO	EBIRD	OBS299278841	Confluence Park	37.205329	-113.287625	21	2	2015	HUMAN_OBSERVATION
Cyanocitta stelleri		CLO	EBIRD	OBS188364566	congress	34.160114	-112.848816	29	3	2013	HUMAN_OBSERVATION
Cyanocitta stelleri		CLO	EBIRD	OBS521730178	Conkle Lake	49.158471	-119.105143	22	7	2017	HUMAN_OBSERVATION
Cyanocitta stelleri		CLO	EBIRD	OBS506468386	Control PC 1	47.366938	-124.157753	25	5	2017	HUMAN_OBSERVATION
Cyanocitta stelleri		CLO	EBIRD	OBS534020251	Convict Lake	37.591083	-118.851981	18	9	2017	HUMAN_OBSERVATION
Cyanocitta stelleri		CLO	EBIRD	OBS115897480	Cooke City	45.054121	-109.956665	14	1	2011	HUMAN_OBSERVATION
Cyanocitta stelleri		CLO	EBIRD	OBS195939627	Coon Canyon (Private Property)	40.650828	-112.15566	11	5	2013	HUMAN_OBSERVATION
Cyanocitta stelleri		CLO	EBIRD	OBS318642442	Cooney Creek	47.547567	-113.641849	10	5	2015	HUMAN_OBSERVATION
Cyanocitta stelleri		CLO	EBIRD	OBS58649547	Cooper Landing	60.496299	-149.796867	8	11	2008	HUMAN_OBSERVATION
Cyanocitta stelleri		CLO	EBIRD	OBS531570413	Cooper's Creek Trail	37.943618	-107.470145	8	9	2017	HUMAN_OBSERVATION
Cyanocitta stelleri		CLO	EBIRD	OBS707478677	Coos County (life list).	43.286109	-124.085265	1	4	2000	HUMAN_OBSERVATION
Cyanocitta stelleri		CLO	EBIRD	OBS362552073	Coos Bay--South Jetty	43.351605	-124.342797	1	1	2016	HUMAN_OBSERVATION
Cyanocitta stelleri		CLO	EBIRD	OBS413462284	Copalita village	15.960971	-96.24756	10	6	2014	HUMAN_OBSERVATION
Cyanocitta stelleri		CLO	EBIRD	OBS225672126	Copco Lake	41.976779	-122.303024	12	1	2014	HUMAN_OBSERVATION
Cyanocitta stelleri		CLO	EBIRD	OBS176719169	Coppei Creek	46.190527	-118.109894	14	1	2013	HUMAN_OBSERVATION
Cyanocitta stelleri		CLO	EBIRD	OBS130241954	Copper Canyon	27.211587	-107.874584	18	2	2006	HUMAN_OBSERVATION
Cyanocitta stelleri		CLO	EBIRD	OBS307134655	Copper Canyon	31.367123	-110.295181	19	4	1980	HUMAN_OBSERVATION
Cyanocitta stelleri		CLO	EBIRD	OBS218884699	Copper Canyon Train north of El Fuerte	26.55905	-108.424072	12	1	2001	HUMAN_OBSERVATION
Cyanocitta stelleri		CLO	EBIRD	OBS232411524	Copper Ridge Hike	48.889214	-121.519926	16	8	2013	HUMAN_OBSERVATION
Cyanocitta stelleri		CLO	EBIRD	OBS631738242	Coquitlam--Stoney Creek Trail	49.301435	-122.797518	8	6	2018	HUMAN_OBSERVATION
Cyanocitta stelleri		CLO	EBIRD	OBS572830125	Coral Pink Sand Dunes Road	37.053726	-112.829242	30	1	2018	HUMAN_OBSERVATION
Cyanocitta stelleri		CLO	EBIRD	OBS477222892	Coral Quemado	26.441776	-107.258148	12	4	2009	HUMAN_OBSERVATION
Cyanocitta stelleri		CLO	EBIRD	OBS213054046	Coran Experimental Forest	48.395435	-113.946629	4	10	2013	HUMAN_OBSERVATION
Cyanocitta stelleri		CLO	EBIRD	OBS550751859	Corazon Ranch-2	35.468028	-104.57816	12	11	2017	HUMAN_OBSERVATION
Cyanocitta stelleri		CLO	EBIRD	OBS281743761	Corbaley Canyon	47.627064	-120.206813	2	11	2007	HUMAN_OBSERVATION
Cyanocitta stelleri		CLO	EBIRD	OBS634917520	Corbin Road	49.613602	-114.790049	26	6	2018	HUMAN_OBSERVATION
Cyanocitta stelleri		CLO	EBIRD	OBS547734642	Cordova - Sheridan Glacier	60.528179	-145.369885	7	11	2017	HUMAN_OBSERVATION
Cyanocitta stelleri		CLO	EBIRD	OBS259501774	Cordova and Surratt	34.203142	-105.993733	12	6	2014	HUMAN_OBSERVATION
Cyanocitta stelleri		CLO	EBIRD	OBS253191481	Cordova- Saddlebag Trail	60.45409	-145.125351	12	5	2014	HUMAN_OBSERVATION
Cyanocitta stelleri		CLO	EBIRD	OBS225546266	Corduroy Creek, US 77	34.105178	-110.155277	3	8	2006	HUMAN_OBSERVATION
Cyanocitta stelleri		CLO	EBIRD	OBS255284648	Corlew Meadows	37.080193	-119.423883	3	5	2001	HUMAN_OBSERVATION
Cyanocitta stelleri		CLO	EBIRD	OBS542796088	Corner Mariyana Ave & Sagebrush Ave, Gallup	35.504876	-108.731072	19	10	2017	HUMAN_OBSERVATION
Cyanocitta stelleri		CLO	EBIRD	OBS637688603	Coronado Trail, Arizona, US (33.469, -109.365)	33.468871	-109.365203	6	7	2018	HUMAN_OBSERVATION
Cyanocitta stelleri		CLO	EBIRD	OBS96401923	CO-Routt Day Creek Ranch	40.653303	-107.034109	4	8	2010	HUMAN_OBSERVATION
Cyanocitta stelleri		CLO	EBIRD	OBS411566219	CO-Routt Lynx Pass	40.180012	-106.754579	12	6	2016	HUMAN_OBSERVATION
Cyanocitta stelleri		CLO	EBIRD	OBS636283584	Corral Ridge Peak	38.477814	-120.073645	1	7	2018	HUMAN_OBSERVATION
Cyanocitta stelleri		CLO	EBIRD	OBS637976535	Corralitos Observatory	32.310893	-107.046554	7	7	2018	HUMAN_OBSERVATION
Cyanocitta stelleri		CLO	EBIRD	OBS621920572	Cortez Municipal Airport area roads	37.312393	-108.627491	18	1	2007	HUMAN_OBSERVATION
Cyanocitta stelleri		CLO	EBIRD	OBS542483925	Corvid Brewing HQ	39.741288	-104.919027	17	10	2017	HUMAN_OBSERVATION
Cyanocitta stelleri		CLO	EBIRD	OBS432477710	Cory and Sandydale Rd/ Nipomo CA	35.042147	-120.499914	26	9	2016	HUMAN_OBSERVATION
Cyanocitta stelleri		CLO	EBIRD	OBS591064141	Coste Rocks Park	53.795194	-128.75114	22	3	2018	HUMAN_OBSERVATION
Cyanocitta stelleri		CLO	EBIRD	OBS279081301	Cosumnes River Preserve--Cosumnes River Walk	38.259851	-121.436477	2	11	2014	HUMAN_OBSERVATION
Cyanocitta stelleri		CLO	EBIRD	OBS193523523	Cottonwood Campground to the North Rim	36.191092	-112.478027	26	4	2013	HUMAN_OBSERVATION
Cyanocitta stelleri		CLO	EBIRD	OBS71445973	Cottonwood Canyon	33.717232	-108.223239	7	6	2009	HUMAN_OBSERVATION
Cyanocitta stelleri		CLO	EBIRD	OBS557392496	Cottonwood Canyon Loop, Baca Co	37.129738	-103.084198	15	12	2017	HUMAN_OBSERVATION
Cyanocitta stelleri		CLO	EBIRD	OBS207069729	Cottonwood Creek	44.099975	-118.393478	7	8	2013	HUMAN_OBSERVATION
Cyanocitta stelleri		CLO	EBIRD	OBS55375562	Cottonwood Creek FR 451	39.546941	-120.248365	6	7	2008	HUMAN_OBSERVATION
Cyanocitta stelleri		CLO	EBIRD	OBS568114867	Cottonwood creek trail	37.861302	-105.607924	15	1	2018	HUMAN_OBSERVATION
Cyanocitta stelleri		CLO	EBIRD	OBS525674644	Cottonwood Gulch	35.316272	-108.199089	16	6	2017	HUMAN_OBSERVATION
Cyanocitta stelleri		CLO	EBIRD	OBS201733720	Cottonwood Lakes	47.166431	-113.35018	15	6	2013	HUMAN_OBSERVATION
Cyanocitta stelleri		CLO	EBIRD	OBS202264481	Cottonwood Meadows Campground to Cougar Peak	42.283616	-120.638115	25	5	2013	HUMAN_OBSERVATION
Cyanocitta stelleri		CLO	EBIRD	OBS325616558	Cottonwood Pass and Co Rd 306	38.813688	-106.289576	7	6	2015	HUMAN_OBSERVATION
Cyanocitta stelleri		CLO	EBIRD	OBS410334957	Cottonwood Pass (Gunnison)	38.844972	-106.44943	5	6	2016	HUMAN_OBSERVATION
Cyanocitta stelleri		CLO	EBIRD	OBS512617958	Cottonwood Pass Rd. (Eagle Co.)	39.531453	-107.051296	20	6	2017	HUMAN_OBSERVATION
Cyanocitta stelleri		CLO	EBIRD	OBS282429251	Cottonwood Ranches Home- Barkerville Hwy.	53.026952	-122.442155	5	9	1983	HUMAN_OBSERVATION
Cyanocitta stelleri		CLO	EBIRD	OBS117792311	Cottonwood Trailhead	36.95671	-111.97957	29	4	2011	HUMAN_OBSERVATION
Cyanocitta stelleri		CLO	EBIRD	OBS201533681	Cougar BBS Stop 33	46.0666	-122.1346	14	6	2013	HUMAN_OBSERVATION
Cyanocitta stelleri		CLO	EBIRD	OBS375116795	Coulee City	47.61127	-119.29214	17	4	1981	HUMAN_OBSERVATION
Cyanocitta stelleri		CLO	EBIRD	OBS535752551	Counts Rd Wetland	45.875619	-120.970813	16	9	2017	HUMAN_OBSERVATION
Cyanocitta stelleri		CLO	EBIRD	OBS529503450	County Hwy-2, Silverton US-CO (37.8170,-107.6546)	37.81699	-107.654579	2	9	2017	HUMAN_OBSERVATION
Cyanocitta stelleri		CLO	EBIRD	OBS507207889	County Line Rd, Seaside US-OR (45.7862,-123.8166)	45.78623	-123.816601	1	6	2017	HUMAN_OBSERVATION
Cyanocitta stelleri		CLO	EBIRD	OBS320796268	County Line Road - segment 4 (STA)	37.230604	-121.435041	16	5	2015	HUMAN_OBSERVATION
Cyanocitta stelleri		CLO	EBIRD	OBS536081745	County Road 18	42.656687	-105.857027	26	9	2017	HUMAN_OBSERVATION
Cyanocitta stelleri		CLO	EBIRD	OBS526096097	County Road 46 (San Isabel National Forest, Aguilar US-CO (37.3448,-104.9976)	37.344756	-104.997563	6	8	2017	HUMAN_OBSERVATION
Cyanocitta stelleri		CLO	EBIRD	OBS462251895	County road 500, Burns Canyon to MM 20	37.083952	-107.06696	31	1	2017	HUMAN_OBSERVATION
Cyanocitta stelleri		CLO	EBIRD	OBS544529652	County Road 62, Kim, Colorado, US (37.434, -103.259)	37.433991	-103.258753	26	10	2017	HUMAN_OBSERVATION
Cyanocitta stelleri		CLO	EBIRD	OBS629818650	County Road C004, Deming US-NM (32.2396,-108.0906)	32.239631	-108.090556	8	6	2018	HUMAN_OBSERVATION
Cyanocitta stelleri		CLO	EBIRD	OBS531901316	County Roads 23/17	38.100255	-107.73227	10	9	2017	HUMAN_OBSERVATION
Cyanocitta stelleri		CLO	EBIRD	OBS349514126	Couse Creek	46.201755	-116.974611	17	10	2015	HUMAN_OBSERVATION
Cyanocitta stelleri		CLO	EBIRD	OBS129085884	Couverden area	58.412311	-135.399628	14	10	2003	HUMAN_OBSERVATION
Cyanocitta stelleri		CLO	EBIRD	OBS299580330	Covelo- Dobie Lane	39.774842	-123.214717	25	2	2015	HUMAN_OBSERVATION
Cyanocitta stelleri		CLO	EBIRD	OBS576768082	Cow Mountain BLM- Stevens/Potts chaparral veg plots	39.085579	-123.108995	28	2	2003	HUMAN_OBSERVATION
Cyanocitta stelleri		CLO	EBIRD	OBS419413106	Cow Palace/Willow Creek	41.91301	-120.91918	20	7	2016	HUMAN_OBSERVATION
Cyanocitta stelleri		CLO	EBIRD	OBS486624844	Cowan Creek	40.671372	-123.814976	14	4	2017	HUMAN_OBSERVATION
Cyanocitta stelleri		CLO	EBIRD	OBS379423763	Cowichan Garry Oak Preserve - Aitken Rd	48.808308	-123.632233	6	3	2016	HUMAN_OBSERVATION
Cyanocitta stelleri		CLO	EBIRD	OBS669064974	Cowichan River Provincial Park	48.775898	-123.94417	21	10	2018	HUMAN_OBSERVATION
Cyanocitta stelleri		CLO	EBIRD	OBS190659273	Cowlitz valley--Packwood ballfield	46.62392	-121.6853	14	4	2013	HUMAN_OBSERVATION
Cyanocitta stelleri		CLO	EBIRD	OBS615905674	Cowlitz valley--Peters Rd. wetlands	46.52868	-121.977476	11	5	2018	HUMAN_OBSERVATION
Cyanocitta stelleri		CLO	EBIRD	OBS478123805	Cox Lake area	46.546999	-112.0577	24	3	2017	HUMAN_OBSERVATION
Cyanocitta stelleri		CLO	EBIRD	OBS208973129	Coxcomb Hill (Astoria Column)	46.182267	-123.819437	26	8	2013	HUMAN_OBSERVATION
Cyanocitta stelleri		CLO	EBIRD	OBS271131392	Coxey Rd.	34.337837	-117.075033	7	9	2014	HUMAN_OBSERVATION
Cyanocitta stelleri		CLO	EBIRD	OBS565223262	Coyamito	29.7385	-106.127672	3	1	2018	HUMAN_OBSERVATION
Cyanocitta stelleri		CLO	EBIRD	OBS563383456	Coyote Creek x Burnett Ave	37.165572	-121.659254	2	1	2018	HUMAN_OBSERVATION
Cyanocitta stelleri		CLO	EBIRD	OBS348979664	Coyote Flats	37.234884	-118.489403	26	9	2015	HUMAN_OBSERVATION
Cyanocitta stelleri		CLO	EBIRD	OBS598640197	Coyote Gulch	37.418794	-111.037606	10	4	2018	HUMAN_OBSERVATION
Cyanocitta stelleri		CLO	EBIRD	OBS465272037	Coyote Lake County Park (please use a more specific hotspot where possible)	37.088732	-121.539261	11	2	2017	HUMAN_OBSERVATION
Cyanocitta stelleri		CLO	EBIRD	OBS334393366	Coyote Spring CG	45.841597	-117.111876	31	7	2015	HUMAN_OBSERVATION
Cyanocitta stelleri		CLO	EBIRD	OBS77525175	Coyote Spring Wetland - KAFB	34.998469	-106.471639	29	10	2009	HUMAN_OBSERVATION
Cyanocitta stelleri		CLO	EBIRD	OBS656377005	Coyote Trail	46.570902	-121.485769	9	9	2018	HUMAN_OBSERVATION
Cyanocitta stelleri		CLO	EBIRD	OBS199422783	CPW 542 to CPW 545	41.034564	-105.339832	24	4	2013	HUMAN_OBSERVATION
Cyanocitta stelleri		CLO	EBIRD	OBS697069822	CR 1 south of Eagleville	41.208414	-120.055392	31	12	2010	HUMAN_OBSERVATION
Cyanocitta stelleri		CLO	EBIRD	OBS418086601	CR 11 in Teller Cty	38.718796	-105.292028	15	7	2016	HUMAN_OBSERVATION
Cyanocitta stelleri		CLO	EBIRD	OBS466335300	CR 119 - Turkey Road	38.392819	-105.094131	15	2	2017	HUMAN_OBSERVATION
Cyanocitta stelleri		CLO	EBIRD	OBS299594768	CR 300	39.119602	-105.033073	25	2	2015	HUMAN_OBSERVATION
Cyanocitta stelleri		CLO	EBIRD	OBS321619356	CR 41G Carnero Pass Road	38.124324	-106.352679	20	5	2015	HUMAN_OBSERVATION
Cyanocitta stelleri		CLO	EBIRD	OBS490685301	CR 46B STGR lek	40.56227	-107.011107	14	4	2017	HUMAN_OBSERVATION
Cyanocitta stelleri		CLO	EBIRD	OBS701263336	CR 48, West Side of Goose Lake	41.944064	-120.505761	2	1	2009	HUMAN_OBSERVATION
Cyanocitta stelleri		CLO	EBIRD	OBS638599846	CR 50 from 149 to Cathedral	38.047348	-107.1176	9	7	2018	HUMAN_OBSERVATION
Cyanocitta stelleri		CLO	EBIRD	OBS657186295	CR 8 - Flat Tops Scenic Byway	40.193794	-107.132827	14	9	2018	HUMAN_OBSERVATION
Cyanocitta stelleri		CLO	EBIRD	OBS456468685	CR 84 area (private property)	38.320338	-105.188727	11	1	2017	HUMAN_OBSERVATION
Cyanocitta stelleri		CLO	EBIRD	OBS667171361	CR NN14 west of Hway 114	38.135828	-106.492217	15	10	2018	HUMAN_OBSERVATION
Cyanocitta stelleri		CLO	EBIRD	OBS492342388	CR T between Crestone and Moffat	37.984008	-105.797653	30	4	2017	HUMAN_OBSERVATION
Cyanocitta stelleri		CLO	EBIRD	OBS260743131	Craig Mountain WMA, Nez Perce County	46.122146	-116.875992	18	6	2014	HUMAN_OBSERVATION
Cyanocitta stelleri		CLO	EBIRD	OBS258889313	Cranberry Road	55.45124	-131.821786	6	6	2014	HUMAN_OBSERVATION
Cyanocitta stelleri		CLO	EBIRD	OBS54783994	Cranbrook-Idlewild Park	49.466562	-115.69891	22	2	1999	HUMAN_OBSERVATION
Cyanocitta stelleri		CLO	EBIRD	OBS463406735	Cranbrook--Jimsmith Lake and Area	49.48452	-115.850658	5	2	2017	HUMAN_OBSERVATION
Cyanocitta stelleri		CLO	EBIRD	OBS393652616	Cranbrook--Mission Wycliffe Road South	49.569392	-115.759291	21	4	2016	HUMAN_OBSERVATION
Cyanocitta stelleri		CLO	EBIRD	OBS427830205	Crane Lake Loop Trail	56.664805	-132.667944	26	8	2016	HUMAN_OBSERVATION
Cyanocitta stelleri		CLO	EBIRD	OBS607828631	Crane Prairie Reservoir--South Viewpoint	43.752125	-121.831641	29	4	2018	HUMAN_OBSERVATION
Cyanocitta stelleri		CLO	EBIRD	OBS590089382	Crater Lake	47.242619	-119.94357	20	3	2018	HUMAN_OBSERVATION
Cyanocitta stelleri		CLO	EBIRD	OBS484210082	Crater Volcancillo	19.615223	-97.076412	10	4	2017	HUMAN_OBSERVATION
Cyanocitta stelleri		CLO	EBIRD	OBS122230389	CraterLakeVillage	42.872442	-122.148056	2	7	2011	HUMAN_OBSERVATION
Cyanocitta stelleri		CLO	EBIRD	OBS428595811	Craters of the Moon National Monument--General	43.401389	-113.541111	3	7	1995	HUMAN_OBSERVATION
Cyanocitta stelleri		CLO	EBIRD	OBS332808007	Crawdad Canyon Climbing Park	37.335523	-113.687468	21	7	2015	HUMAN_OBSERVATION
Cyanocitta stelleri		CLO	EBIRD	OBS527072299	Crazy Creek	44.942597	-109.775133	16	8	2017	HUMAN_OBSERVATION
Cyanocitta stelleri		CLO	EBIRD	OBS111762756	Crazy Mountains	45.959921	-110.198965	5	6	2010	HUMAN_OBSERVATION
Cyanocitta stelleri		CLO	EBIRD	OBS541365042	Creekside Park	40.942103	-123.633592	13	10	2017	HUMAN_OBSERVATION
Cyanocitta stelleri		CLO	EBIRD	OBS66425833	Creel	28.033198	-107.490234	16	3	2009	HUMAN_OBSERVATION
Cyanocitta stelleri		CLO	EBIRD	OBS346762742	Creel area -- Creel highway south of Hwy 16	28.062786	-107.596764	10	4	2004	HUMAN_OBSERVATION
Cyanocitta stelleri		CLO	EBIRD	OBS454197529	Crescent Bay	50.216237	-117.771528	1	1	2017	HUMAN_OBSERVATION
Cyanocitta stelleri		CLO	EBIRD	OBS40543564	Crescent Beach Overlook	41.70584	-124.14278	5	4	2007	HUMAN_OBSERVATION
Cyanocitta stelleri		CLO	EBIRD	OBS208622061	Crescent Creek Campground	43.497577	-121.843593	23	8	2013	HUMAN_OBSERVATION
Cyanocitta stelleri		CLO	EBIRD	OBS527192630	Crescent Creek Rd	44.444835	-122.041599	22	8	2017	HUMAN_OBSERVATION
Cyanocitta stelleri		CLO	EBIRD	OBS691450771	Crescent Lake	43.48252	-121.980326	1	1	2016	HUMAN_OBSERVATION
Cyanocitta stelleri		CLO	EBIRD	OBS256699698	Crest Trail-Aspen Canyon to Lookout Mtn	33.408047	-105.820331	25	5	2014	HUMAN_OBSERVATION
Cyanocitta stelleri		CLO	EBIRD	OBS539021373	Crested Butte--Lupine Trail	38.892606	-106.984341	7	10	2017	HUMAN_OBSERVATION
Cyanocitta stelleri		CLO	EBIRD	OBS271362648	Creston Wetland	48.200033	-114.139709	10	9	2014	HUMAN_OBSERVATION
Cyanocitta stelleri		CLO	EBIRD	OBS634164871	Crestone--Shumei International Institute	37.94507	-105.652035	21	6	2018	HUMAN_OBSERVATION
Cyanocitta stelleri		CLO	EBIRD	OBS655620298	Creston--Lightning Strike Trail--Monk Creek FSR	49.046503	-117.038998	8	9	2018	HUMAN_OBSERVATION
Cyanocitta stelleri		CLO	EBIRD	OBS519499470	Creston--south end of Kootenay Lake	49.257834	-116.661372	7	3	2005	HUMAN_OBSERVATION
Cyanocitta stelleri		CLO	EBIRD	OBS256697438	Creston-Summit Creek	49.14368	-116.65929	26	5	2014	HUMAN_OBSERVATION
Cyanocitta stelleri		CLO	EBIRD	OBS187883787	Creswell - Howe/Gibson area	43.90151	-123.043399	29	3	2013	HUMAN_OBSERVATION
Cyanocitta stelleri		CLO	EBIRD	OBS621826743	Cricket Hollow Park	36.581527	-119.461181	21	5	2018	HUMAN_OBSERVATION
Cyanocitta stelleri		CLO	EBIRD	OBS420007049	Crooked Creek Lodge -White Mountains	37.499473	-118.171642	24	7	2016	HUMAN_OBSERVATION
Cyanocitta stelleri		CLO	EBIRD	OBS428566111	Crooked Creek, west of Fraser	39.93679	-105.944509	7	9	2016	HUMAN_OBSERVATION
Cyanocitta stelleri		CLO	EBIRD	OBS326627431	Crooked River 1	54.385756	-122.635832	12	6	2015	HUMAN_OBSERVATION
Cyanocitta stelleri		CLO	EBIRD	OBS549415241	Crooked River National Grassland, Madras US-OR (44.4401,-121.0331)	44.440135	-121.033054	14	11	2017	HUMAN_OBSERVATION
Cyanocitta stelleri		CLO	EBIRD	OBS375231375	Cross River Forest Service Road	50.616029	-115.789139	10	6	2006	HUMAN_OBSERVATION
Cyanocitta stelleri		CLO	EBIRD	OBS583007788	Crow Butte Park	45.853793	-119.852943	3	2	2018	HUMAN_OBSERVATION
Cyanocitta stelleri		CLO	EBIRD	OBS394182083	Crow Lake Trail	46.95243	-121.306583	22	4	2016	HUMAN_OBSERVATION
Cyanocitta stelleri		CLO	EBIRD	OBS245543109	Crowder Flat Road	41.680348	-120.71434	13	5	1981	HUMAN_OBSERVATION
Cyanocitta stelleri		CLO	EBIRD	OBS423170750	Crowfoot Mountain	51.041404	-119.25009	13	8	2016	HUMAN_OBSERVATION
Cyanocitta stelleri		CLO	EBIRD	OBS637694128	Crowley Pit Vicinity	35.383551	-111.789504	4	7	2018	HUMAN_OBSERVATION
Cyanocitta stelleri		CLO	EBIRD	OBS631641671	Crown Point Rd. (east of Crown Point)	40.666073	-105.609296	16	6	2018	HUMAN_OBSERVATION
Cyanocitta stelleri		CLO	EBIRD	OBS267640142	Crown Point Road, Roosevelt National Forest, CO	40.624036	-105.732636	13	8	2014	HUMAN_OBSERVATION
Cyanocitta stelleri		CLO	EBIRD	OBS299564905	Crowsnest Pass	49.578664	-114.543457	15	2	2015	HUMAN_OBSERVATION
Cyanocitta stelleri		CLO	EBIRD	OBS399236600	Crowsnest Pass	49.61011	-114.35262	7	5	2016	HUMAN_OBSERVATION
Cyanocitta stelleri		CLO	EBIRD	OBS186573420	Croydon	41.061596	-111.515409	18	3	2013	HUMAN_OBSERVATION
Cyanocitta stelleri		CLO	EBIRD	OBS22290741	Cruces Basin - Beaver Creek	36.777713	-106.047078	10	6	2004	HUMAN_OBSERVATION
Cyanocitta stelleri		CLO	EBIRD	OBS168826726	Crump Lake	42.32454	-119.822731	20	3	1970	HUMAN_OBSERVATION
Cyanocitta stelleri		CLO	EBIRD	OBS259887596	Crystal Creek Campground	43.610601	-110.427403	12	6	2014	HUMAN_OBSERVATION
Cyanocitta stelleri		CLO	EBIRD	OBS159613636	Crystal Lake MT	47.333172	-113.784683	25	7	2012	HUMAN_OBSERVATION
Cyanocitta stelleri		CLO	EBIRD	OBS398423951	CT-028	43.37544	-111.257071	4	5	2016	HUMAN_OBSERVATION
Cyanocitta stelleri		CLO	EBIRD	OBS254092823	CT-23	43.566909	-111.035449	14	5	2014	HUMAN_OBSERVATION
Cyanocitta stelleri		CLO	EBIRD	OBS488132574	Cuba	36.02222	-106.95859	2	12	2009	HUMAN_OBSERVATION
Cyanocitta stelleri		CLO	EBIRD	OBS657892945	Cull canyon road, Castro valley, CA	37.771143	-122.265335	24	6	2018	HUMAN_OBSERVATION
Cyanocitta stelleri		CLO	EBIRD	OBS561931905	cullinan ranch sr37	38.136019	-122.346051	30	12	2017	HUMAN_OBSERVATION
Cyanocitta stelleri		CLO	EBIRD	OBS523422179	Cummings Creek Trail	44.266484	-124.103465	5	8	2017	HUMAN_OBSERVATION
Cyanocitta stelleri		CLO	EBIRD	OBS632959071	Curecanti	38.454111	-107.372603	20	6	2018	HUMAN_OBSERVATION
Cyanocitta stelleri		CLO	EBIRD	OBS162868577	Currant	38.743172	-115.473561	5	10	1997	HUMAN_OBSERVATION
Cyanocitta stelleri		CLO	EBIRD	OBS328842453	Custer - Hwy 75	44.374512	-114.259872	24	6	2015	HUMAN_OBSERVATION
Cyanocitta stelleri		CLO	EBIRD	OBS250695068	Cut Bank (town)	48.63304	-112.333491	3	4	2014	HUMAN_OBSERVATION
Cyanocitta stelleri		CLO	EBIRD	OBS135302549	Cutbank	48.621122	-113.369622	5	6	2010	HUMAN_OBSERVATION
Cyanocitta stelleri		CLO	EBIRD	OBS549794273	Cuyama Peak	34.753884	-119.475417	14	11	2017	HUMAN_OBSERVATION
Cyanocitta stelleri		CLO	EBIRD	OBS460764583	Cuyamaca Rancho State Park - 32.9503x-116.5740	32.950289	-116.573991	27	1	2017	HUMAN_OBSERVATION
Cyanocitta stelleri		CLO	EBIRD	OBS433013381	CWWS-Columbia Lake -Shoreline near Columbia Ridge	50.247116	-115.869756	28	9	2016	HUMAN_OBSERVATION
Cyanocitta stelleri		CLO	EBIRD	OBS338242025	Cypress Harbour	50.836056	-126.66775	5	8	2003	HUMAN_OBSERVATION
Cyanocitta stelleri		CLO	EBIRD	OBS544115263	Cypress Lawn Cemetery	37.673809	-122.454075	24	10	2017	HUMAN_OBSERVATION
Cyanocitta stelleri		CLO	EBIRD	OBS612617103	Cypress Provincial Park--Hollyburn Lodge	49.37427	-123.1818	6	5	2018	HUMAN_OBSERVATION
Cyanocitta stelleri		CLO	EBIRD	OBS274911223	Dad's House, Lusk Rd	48.519305	-121.919231	3	10	2014	HUMAN_OBSERVATION
Cyanocitta stelleri		CLO	EBIRD	OBS584869001	Dale & Bob's	35.673345	-105.997934	18	2	2018	HUMAN_OBSERVATION
Cyanocitta stelleri		CLO	EBIRD	OBS555602838	Dale Lake/Johnson rds.	52.89716	-122.419234	8	12	2017	HUMAN_OBSERVATION
Cyanocitta stelleri		CLO	EBIRD	OBS669710213	Dankworth Pond SP	32.720329	-109.704391	23	10	2018	HUMAN_OBSERVATION
Cyanocitta stelleri		CLO	EBIRD	OBS352342547	Darby, MT	45.79434	-114.11499	8	11	2015	HUMAN_OBSERVATION
Cyanocitta stelleri		CLO	EBIRD	OBS354192191	Darke Lake Provincial Park	49.71211	-119.86745	18	11	2015	HUMAN_OBSERVATION
Cyanocitta stelleri		CLO	EBIRD	OBS74921352	Darland Mountain	46.5139	-121.209712	12	9	2009	HUMAN_OBSERVATION
Cyanocitta stelleri		CLO	EBIRD	OBS266397378	Darrington Seed Orchard	48.269859	-121.392301	24	7	2011	HUMAN_OBSERVATION
Cyanocitta stelleri		CLO	EBIRD	OBS329228744	Davinport Campground/Road	38.16341	-105.49116	27	6	2015	HUMAN_OBSERVATION
Cyanocitta stelleri		CLO	EBIRD	OBS592954866	Davis Lake (Deschutes Co.)	43.631655	-121.838765	25	7	1981	HUMAN_OBSERVATION
Cyanocitta stelleri		CLO	EBIRD	OBS637991768	Davis Lake BBS—stops 16-20 (Rd 62, Rd ?)	43.530288	-121.70215	6	7	2018	HUMAN_OBSERVATION
Cyanocitta stelleri		CLO	EBIRD	OBS218440238	Davis Mountains SP (FWTX 23)	30.596271	-103.934725	17	3	1982	HUMAN_OBSERVATION
Cyanocitta stelleri		CLO	EBIRD	OBS169321664	Davy Brown Camp	34.74589	-119.92543	9	11	2012	HUMAN_OBSERVATION
Cyanocitta stelleri		CLO	EBIRD	OBS458466045	Day 4: Chicago Basin to Needleton	37.606344	-107.661381	7	8	2014	HUMAN_OBSERVATION
Cyanocitta stelleri		CLO	EBIRD	OBS530294759	Day Lake	48.39783	-121.958489	4	9	2017	HUMAN_OBSERVATION
Cyanocitta stelleri		CLO	EBIRD	OBS428112271	Day Use Area Camping Location	40.674454	-121.441884	4	9	2016	HUMAN_OBSERVATION
Cyanocitta stelleri		CLO	EBIRD	OBS371690975	Daybreak park Lewis river trail	45.818624	-122.611349	7	2	2016	HUMAN_OBSERVATION
Cyanocitta stelleri		CLO	EBIRD	OBS655396406	Dayton, Washington, US (46.272, -117.77)	46.272022	-117.770017	8	9	2018	HUMAN_OBSERVATION
Cyanocitta stelleri		CLO	EBIRD	OBS254168810	Dayville	44.46817	-119.53609	12	5	2014	HUMAN_OBSERVATION
Cyanocitta stelleri		CLO	EBIRD	OBS282926890	DCPP--Mal Paso Canyon	35.220927	-120.858561	3	6	1993	HUMAN_OBSERVATION
Cyanocitta stelleri		CLO	EBIRD	OBS223520910	De Beque, 19583-19839 County Road 204	39.51366	-108.55863	8	12	2013	HUMAN_OBSERVATION
Cyanocitta stelleri		CLO	EBIRD	OBS630839727	Deacon Lee Trail	41.254904	-123.027735	13	6	2018	HUMAN_OBSERVATION
Cyanocitta stelleri		CLO	EBIRD	OBS658986009	Dead Horse Point SP	38.488532	-109.737625	20	9	2018	HUMAN_OBSERVATION
Cyanocitta stelleri		CLO	EBIRD	OBS604033484	Dead Man's Canyon Trail	32.616072	-108.406826	22	4	2018	HUMAN_OBSERVATION
Cyanocitta stelleri		CLO	EBIRD	OBS457162219	Deadman Flat	33.030326	-116.672316	14	1	2017	HUMAN_OBSERVATION
Cyanocitta stelleri		CLO	EBIRD	OBS516261203	Deadman's Canyon	32.893413	-108.11199	3	7	2017	HUMAN_OBSERVATION
Cyanocitta stelleri		CLO	EBIRD	OBS644568575	Deadwood Creek	46.773047	-115.12509	7	6	2018	HUMAN_OBSERVATION
Cyanocitta stelleri		CLO	EBIRD	OBS522215349	Deadwood Outfitters Lodge	44.462612	-115.582322	28	7	2017	HUMAN_OBSERVATION
Cyanocitta stelleri		CLO	EBIRD	OBS697148470	Dean Place, Sutter Buttes	39.223477	-121.78113	31	3	1990	HUMAN_OBSERVATION
Cyanocitta stelleri		CLO	EBIRD	OBS580655936	Death Valley National Park	36.502314	-117.068939	24	4	2011	HUMAN_OBSERVATION
Cyanocitta stelleri		CLO	EBIRD	OBS530619956	Death Valley NP--Charcoal Kilns/Wildrose Peak Trailhead	36.246826	-117.076439	3	9	2017	HUMAN_OBSERVATION
Cyanocitta stelleri		CLO	EBIRD	OBS243612618	Death Valley NP--Furnace Creek	36.458803	-116.872355	4	4	2014	HUMAN_OBSERVATION
Cyanocitta stelleri		CLO	EBIRD	OBS96175076	decatur island	48.509554	-122.811356	14	7	2010	HUMAN_OBSERVATION
Cyanocitta stelleri		CLO	EBIRD	OBS276994103	Deception Pass SP--Dunes Interpretive Trail at West Beach	48.396469	-122.663768	18	10	2014	HUMAN_OBSERVATION
Cyanocitta stelleri		CLO	EBIRD	OBS141960187	Deckerville Rd	47.22795	-123.47381	23	2	2012	HUMAN_OBSERVATION
Cyanocitta stelleri		CLO	EBIRD	OBS234787799	Deep Creek	50.557639	-119.232389	16	2	2014	HUMAN_OBSERVATION
Cyanocitta stelleri		CLO	EBIRD	OBS55359993	Deep Creek Beach	48.191997	-124.085231	2	5	2008	HUMAN_OBSERVATION
Cyanocitta stelleri		CLO	EBIRD	OBS479248596	Deep Creek Campground, Medicine Bow range	41.459228	-106.272469	9	7	1992	HUMAN_OBSERVATION
Cyanocitta stelleri		CLO	EBIRD	OBS655575244	Deep Creek Overlook (CR 6003A)	39.684369	-107.181941	16	7	2018	HUMAN_OBSERVATION
Cyanocitta stelleri		CLO	EBIRD	OBS309630210	Deep Springs Valley	37.338773	-118.013077	10	4	2015	HUMAN_OBSERVATION
Cyanocitta stelleri		CLO	EBIRD	OBS513340728	Deep Woods Cattle	39.403289	-107.527763	21	6	2017	HUMAN_OBSERVATION
Cyanocitta stelleri		CLO	EBIRD	OBS57438556	Deer Canyon Preserve	34.467292	-106.218567	19	9	2008	HUMAN_OBSERVATION
Cyanocitta stelleri		CLO	EBIRD	OBS240952146	Deer Creek - Pleasant Park Grange	39.503801	-105.259731	17	3	2014	HUMAN_OBSERVATION
Cyanocitta stelleri		CLO	EBIRD	OBS74475405	deer creek cabin	43.070581	-110.833232	30	8	2009	HUMAN_OBSERVATION
Cyanocitta stelleri		CLO	EBIRD	OBS615506324	Deer Creek campsites	40.071011	-121.702037	9	5	2018	HUMAN_OBSERVATION
Cyanocitta stelleri		CLO	EBIRD	OBS472670715	Deer Creek Mill Redwoods	35.895569	-118.587568	18	5	1985	HUMAN_OBSERVATION
Cyanocitta stelleri		CLO	EBIRD	OBS653370157	Deer Creek Rd, US-OR (42.3435,-122.5114)	42.343485	-122.511448	1	9	2018	HUMAN_OBSERVATION
Cyanocitta stelleri		CLO	EBIRD	OBS60066030	Deer Creek Resevoire	40.442767	-111.487884	11	11	2006	HUMAN_OBSERVATION
Cyanocitta stelleri		CLO	EBIRD	OBS290227447	Deer Parks Wildlife Mitigation Unit--Menan Boat Ramp	43.751144	-111.97904	8	1	2015	HUMAN_OBSERVATION
Cyanocitta stelleri		CLO	EBIRD	OBS302137824	Deerhorn Rd., pullout on S near W end of road	44.054844	-122.829893	9	3	2015	HUMAN_OBSERVATION
Cyanocitta stelleri		CLO	EBIRD	OBS553947034	Deerlodge National Forest, Anaconda US-MT - Southern Cross Road	46.190912	-113.265276	2	12	2017	HUMAN_OBSERVATION
Cyanocitta stelleri		CLO	EBIRD	OBS581146165	Degarmo Canyon	42.486316	-119.77195	16	7	1993	HUMAN_OBSERVATION
Cyanocitta stelleri		CLO	EBIRD	OBS609558065	Del Norte	37.6789	-106.35359	26	4	2018	HUMAN_OBSERVATION
Cyanocitta stelleri		CLO	EBIRD	OBS583338475	Del Puerto Canyon--mile 0-21.3 (STA Co.)	37.452789	-121.281378	26	2	2018	HUMAN_OBSERVATION
Cyanocitta stelleri		CLO	EBIRD	OBS258256211	Del Valle Campground	37.565535	-121.683369	3	6	2014	HUMAN_OBSERVATION
Cyanocitta stelleri		CLO	EBIRD	OBS502174307	Delintment Lake	43.890996	-119.626136	19	5	2017	HUMAN_OBSERVATION
Cyanocitta stelleri		CLO	EBIRD	OBS549080224	Dell City agricultural fields & town	31.908932	-105.150951	12	11	2017	HUMAN_OBSERVATION
Cyanocitta stelleri		CLO	EBIRD	OBS357235153	Delta area	38.731748	-108.089247	11	5	2000	HUMAN_OBSERVATION
Cyanocitta stelleri		CLO	EBIRD	OBS522967680	Delta Nucla Road--Forest Boundary to Cottonwood Road	38.512696	-108.338227	2	8	2017	HUMAN_OBSERVATION
Cyanocitta stelleri		CLO	EBIRD	OBS675465847	Deming, New Mexico, US (32.558, -107.718)	32.558348	-107.718479	10	11	2018	HUMAN_OBSERVATION
Cyanocitta stelleri		CLO	EBIRD	OBS13276338	Demon Hill	35.24	-112.4	9	10	2002	HUMAN_OBSERVATION
Cyanocitta stelleri		CLO	EBIRD	OBS460040443	Dempsey Creek Road and Trail	46.32755	-112.897525	13	7	2007	HUMAN_OBSERVATION
Cyanocitta stelleri		CLO	EBIRD	OBS299089464	Denman WMA--Whetstone Pond	42.418134	-122.865772	22	2	2015	HUMAN_OBSERVATION
Cyanocitta stelleri		CLO	EBIRD	OBS538973921	Dent Island Lodge	50.406902	-125.187985	2	9	2017	HUMAN_OBSERVATION
Cyanocitta stelleri		CLO	EBIRD	OBS505252393	Denver Creek Campground	40.253868	-106.078143	10	5	2017	HUMAN_OBSERVATION
Cyanocitta stelleri		CLO	EBIRD	OBS327462829	Derby Mesa Loop North	39.895878	-106.992058	17	6	2015	HUMAN_OBSERVATION
Cyanocitta stelleri		CLO	EBIRD	OBS661189086	Derek Doubleday Arboretum	49.100154	-122.637412	28	9	2018	HUMAN_OBSERVATION
Cyanocitta stelleri		CLO	EBIRD	OBS565630633	Desbrow’s River House 3644 Benton Rd, Hood River	45.65899	-121.538009	6	1	2018	HUMAN_OBSERVATION
Cyanocitta stelleri		CLO	EBIRD	OBS506104806	Deschutes National Forest, Gilchrist US-OR (43.4897,-121.4101)	43.489669	-121.410052	28	5	2017	HUMAN_OBSERVATION
Cyanocitta stelleri		CLO	EBIRD	OBS123537072	Deseret Peak Trail	40.460319	-112.626085	31	7	2011	HUMAN_OBSERVATION
Cyanocitta stelleri		CLO	EBIRD	OBS710429624	Deseret Ranch	41.435005	-111.146965	28	5	2001	HUMAN_OBSERVATION
Cyanocitta stelleri		CLO	EBIRD	OBS352693196	Deseret Ranch -- Trail Canyon (private)	41.185454	-111.350372	3	6	2007	HUMAN_OBSERVATION
Cyanocitta stelleri		CLO	EBIRD	OBS196131345	Desert Creek Rd,lower, Lyon County	38.652673	-119.32457	11	5	2013	HUMAN_OBSERVATION
Cyanocitta stelleri		CLO	EBIRD	OBS292949549	Desert NWR	36.535019	-115.140839	5	5	1997	HUMAN_OBSERVATION
Cyanocitta stelleri		CLO	EBIRD	OBS215341063	Desert NWR--Corn Creek (Field Station)	36.438797	-115.359566	25	10	2013	HUMAN_OBSERVATION
Cyanocitta stelleri		CLO	EBIRD	OBS469819567	Desolation Canyon, Green River	39.752139	-109.92877	7	4	2010	HUMAN_OBSERVATION
Cyanocitta stelleri		CLO	EBIRD	OBS588632286	Desolation Peak	48.911288	-121.016256	18	9	1987	HUMAN_OBSERVATION
Cyanocitta stelleri		CLO	EBIRD	OBS95609788	Desolation Wilderness - Bayview to Lower Velma Lake	38.938315	-120.141506	23	7	2010	HUMAN_OBSERVATION
Cyanocitta stelleri		CLO	EBIRD	OBS359662445	Devil's Canyon CG	37.738736	-109.406684	10	4	2010	HUMAN_OBSERVATION
Cyanocitta stelleri		CLO	EBIRD	OBS505347545	Devil's Canyon Tr.	34.314329	-118.623942	27	5	2017	HUMAN_OBSERVATION
Cyanocitta stelleri		CLO	EBIRD	OBS632876957	Devils Elbow SP (Heceta Head Lighthouse State Scenic Area)	44.137263	-124.127859	20	6	2018	HUMAN_OBSERVATION
Cyanocitta stelleri		CLO	EBIRD	OBS123560916	Devil's Gulch SE	37.882712	-105.278721	24	7	2011	HUMAN_OBSERVATION
Cyanocitta stelleri		CLO	EBIRD	OBS465261495	Devils Head vicinity	39.270842	-105.104227	1	8	1964	HUMAN_OBSERVATION
Cyanocitta stelleri		CLO	EBIRD	OBS483994365	Devil's Lake SP and Campground	44.969072	-124.013307	8	4	2017	HUMAN_OBSERVATION
Cyanocitta stelleri		CLO	EBIRD	OBS22861106	Dewey AZ	34.551721	-112.274577	7	10	2004	HUMAN_OBSERVATION
Cyanocitta stelleri		CLO	EBIRD	OBS138740748	DFG wildlife plot 20075 (Reynolds Basin)	40.913479	-122.026705	12	6	2007	HUMAN_OBSERVATION
Cyanocitta stelleri		CLO	EBIRD	OBS560420990	Diamond A Ranch water tank Picacho	33.339614	-105.072052	26	12	2017	HUMAN_OBSERVATION
Cyanocitta stelleri		CLO	EBIRD	OBS247045223	Diamond Creek Upstream	33.289669	-108.061051	19	4	2014	HUMAN_OBSERVATION
Cyanocitta stelleri		CLO	EBIRD	OBS524544625	Diamond Meadows	47.720468	-123.276735	2	8	2017	HUMAN_OBSERVATION
Cyanocitta stelleri		CLO	EBIRD	OBS185828292	Dick Gilmur Memorial Shoreline Public Access	47.29286	-122.41196	15	3	2013	HUMAN_OBSERVATION
Cyanocitta stelleri		CLO	EBIRD	OBS456880418	Dickerson Creek	47.586225	-122.71476	13	1	2017	HUMAN_OBSERVATION
Cyanocitta stelleri		CLO	EBIRD	OBS242621812	Dike Rd	46.117874	-123.015121	30	3	2014	HUMAN_OBSERVATION
Cyanocitta stelleri		CLO	EBIRD	OBS344384630	Dillon Beach--Tomales Bay mouth	38.234304	-122.973661	11	1	1987	HUMAN_OBSERVATION
Cyanocitta stelleri		CLO	EBIRD	OBS76966114	Dillon Rd., Siskiyou Co.	41.572633	-123.542976	25	5	2004	HUMAN_OBSERVATION
Cyanocitta stelleri		CLO	EBIRD	OBS256055085	Dinkey Creek - end of road day access	37.087005	-119.155977	22	5	2014	HUMAN_OBSERVATION
Cyanocitta stelleri		CLO	EBIRD	OBS421748110	Dinner Station Campground	38.905678	-106.587199	5	7	2016	HUMAN_OBSERVATION
Cyanocitta stelleri		CLO	EBIRD	OBS111593627	Dinosaur Nat. Mon. , west, CO	40.157885	-108.632812	10	10	1987	HUMAN_OBSERVATION
Cyanocitta stelleri		CLO	EBIRD	OBS679329547	Dinosaur National Monument (consider using a more specific hotspot)	40.49338	-108.955708	8	6	1999	HUMAN_OBSERVATION
Cyanocitta stelleri		CLO	EBIRD	OBS622386829	Dinosaur National Monument, Vernal US-UT (40.4231,-109.2451)	40.42314	-109.245148	22	5	2018	HUMAN_OBSERVATION
Cyanocitta stelleri		CLO	EBIRD	OBS638963271	Dinwoody/Ink Wells Bridge	43.242978	-109.572409	9	7	2018	HUMAN_OBSERVATION
Cyanocitta stelleri		CLO	EBIRD	OBS577721825	Disenchantment Bay (head of Yakutat Bay)	59.910976	-139.630737	8	7	2006	HUMAN_OBSERVATION
Cyanocitta stelleri		CLO	EBIRD	OBS523286069	Dismal Swamp	41.988605	-120.173452	21	7	2017	HUMAN_OBSERVATION
Cyanocitta stelleri		CLO	EBIRD	OBS370152127	Divide Lake, Wind River Mtns	42.835088	-109.482129	25	6	1984	HUMAN_OBSERVATION
Cyanocitta stelleri		CLO	EBIRD	OBS331386730	Divide Rd, 45.26191 -117.08553	45.26191	-117.08553	28	6	2015	HUMAN_OBSERVATION
Cyanocitta stelleri		CLO	EBIRD	OBS636135661	Divide Road--Love Mesa Forest Road 500 area-Montrose County	38.47249	-108.565049	1	7	2018	HUMAN_OBSERVATION
Cyanocitta stelleri		CLO	EBIRD	OBS651606368	Divide Road--Telephone Trail to Uranium Road #404	38.701496	-108.659821	26	8	2018	HUMAN_OBSERVATION
Cyanocitta stelleri		CLO	EBIRD	OBS647326260	Divide Springs off Summit Rd	44.500776	-120.612397	10	8	2018	HUMAN_OBSERVATION
Cyanocitta stelleri		CLO	EBIRD	OBS396885858	Divisadero	27.839793	-107.591449	12	9	2009	HUMAN_OBSERVATION
Cyanocitta stelleri		CLO	EBIRD	OBS197907558	Divisidero	27.9847	-107.984619	19	3	2007	HUMAN_OBSERVATION
Cyanocitta stelleri		CLO	EBIRD	OBS610441214	Dixie National Forest, Pine Valley US-UT (37.3147,-113.4758)	37.314739	-113.475767	4	5	2018	HUMAN_OBSERVATION
Cyanocitta stelleri		CLO	EBIRD	OBS628084548	Dixie side Lick Dixie	44.585608	-118.729216	5	6	2018	HUMAN_OBSERVATION
Cyanocitta stelleri		CLO	EBIRD	OBS204627870	Dixon	38.433251	-121.875629	19	3	2010	HUMAN_OBSERVATION
Cyanocitta stelleri		CLO	EBIRD	OBS139301206	Dixon Loop	44.071682	-121.159723	8	2	2012	HUMAN_OBSERVATION
Cyanocitta stelleri		CLO	EBIRD	OBS482448023	Doc Creek logging camp	51.961144	-127.665982	5	10	2003	HUMAN_OBSERVATION
Cyanocitta stelleri		CLO	EBIRD	OBS280318148	Dodd's Lake campground	49.944924	-124.315045	3	7	2010	HUMAN_OBSERVATION
Cyanocitta stelleri		CLO	EBIRD	OBS412601775	Doe Mill Rd. To Siphon	39.886689	-121.612644	17	6	2016	HUMAN_OBSERVATION
Cyanocitta stelleri		CLO	EBIRD	OBS573034859	Dog Creek Road	51.531354	-122.278025	7	5	2001	HUMAN_OBSERVATION
Cyanocitta stelleri		CLO	EBIRD	OBS95344574	Dog Lake, Oregon	42.075291	-120.70404	18	6	2010	HUMAN_OBSERVATION
Cyanocitta stelleri		CLO	EBIRD	OBS502640541	Dolores Canyon	37.804359	-108.819494	13	5	2017	HUMAN_OBSERVATION
Cyanocitta stelleri		CLO	EBIRD	OBS503027536	Dome Trailhead	61.166392	-149.691945	21	5	2017	HUMAN_OBSERVATION
Cyanocitta stelleri		CLO	EBIRD	OBS252637355	Dominguez Campground area	38.745314	-108.551617	10	5	2014	HUMAN_OBSERVATION
Cyanocitta stelleri		CLO	EBIRD	OBS409397700	Donald - W Columbia FSR - Gold River East/South	51.707627	-117.672801	31	5	2016	HUMAN_OBSERVATION
Cyanocitta stelleri		CLO	EBIRD	OBS201672486	Donald--Abetibie-Craven FSR	51.519179	-117.145309	16	6	2013	HUMAN_OBSERVATION
Cyanocitta stelleri		CLO	EBIRD	OBS430804246	Donelly Rd - mi 12.9	43.754357	-119.438896	16	7	2016	HUMAN_OBSERVATION
Cyanocitta stelleri		CLO	EBIRD	OBS391103989	Donkey Bay	57.334809	-134.162486	23	6	1999	HUMAN_OBSERVATION
Cyanocitta stelleri		CLO	EBIRD	OBS627704882	Doran Gravel Pit	48.680176	-122.179964	4	6	2018	HUMAN_OBSERVATION
Cyanocitta stelleri		CLO	EBIRD	OBS147178885	Dorrance Ranch	36.535501	-121.623835	5	4	2012	HUMAN_OBSERVATION
Cyanocitta stelleri		CLO	EBIRD	OBS609913477	Dorstan Lane Bridge	37.353329	-119.587898	3	5	2018	HUMAN_OBSERVATION
Cyanocitta stelleri		CLO	EBIRD	OBS504014650	Dot Rd & Old Hwy 8 to Hwy 14	45.809688	-120.335636	15	2	2013	HUMAN_OBSERVATION
Cyanocitta stelleri		CLO	EBIRD	OBS420939616	Double Cabin Campground	43.806036	-109.560524	5	7	1998	HUMAN_OBSERVATION
Cyanocitta stelleri		CLO	EBIRD	OBS592789352	Double T	33.327615	-108.872983	21	11	2014	HUMAN_OBSERVATION
Cyanocitta stelleri		CLO	EBIRD	OBS566675951	Douglas - E Cherry Cr Rd feeders	39.14129	-104.672756	4	1	2018	HUMAN_OBSERVATION
Cyanocitta stelleri		CLO	EBIRD	OBS706690379	Douglas Creek/Slack Canyon	47.471682	-119.879572	29	4	2006	HUMAN_OBSERVATION
Cyanocitta stelleri		CLO	EBIRD	OBS69759240	Douglas Lake Ranch--English Bridge	50.167222	-120.143333	9	5	2009	HUMAN_OBSERVATION
Cyanocitta stelleri		CLO	EBIRD	OBS62411625	Dow Flat Burn	40.694175	-120.827379	14	12	2006	HUMAN_OBSERVATION
Cyanocitta stelleri		CLO	EBIRD	OBS550152816	Downie Creek	51.520964	-118.308553	17	11	2017	HUMAN_OBSERVATION
Cyanocitta stelleri		CLO	EBIRD	OBS648730023	Downie RV Resort CA-BC-Columbia-Shuswap B (51.4647,-118.4645)	51.464655	-118.464533	14	8	2018	HUMAN_OBSERVATION
Cyanocitta stelleri		CLO	EBIRD	OBS640842583	Downieville, California, US (39.545, -120.731)	39.545201	-120.730843	18	7	2018	HUMAN_OBSERVATION
Cyanocitta stelleri		CLO	EBIRD	OBS425261824	Downton--WBP transect	50.589013	-122.244315	23	8	2016	HUMAN_OBSERVATION
Cyanocitta stelleri		CLO	EBIRD	OBS431967423	Doyle Crossing	40.114314	-120.486116	27	8	2006	HUMAN_OBSERVATION
Cyanocitta stelleri		CLO	EBIRD	OBS28045828	Dragonfly Ridge	48.131747	-116.653419	14	1	2006	HUMAN_OBSERVATION
Cyanocitta stelleri		CLO	EBIRD	OBS36738705	Drake Cr (gen)	42.222416	-120.023575	20	8	2003	HUMAN_OBSERVATION
Cyanocitta stelleri		CLO	EBIRD	OBS526422923	Drake Peak and the lookout	42.30023	-120.154509	30	7	2017	HUMAN_OBSERVATION
Cyanocitta stelleri		CLO	EBIRD	OBS98602317	Drew's Creek Campground	42.110449	-120.591431	18	9	2010	HUMAN_OBSERVATION
Cyanocitta stelleri		CLO	EBIRD	OBS217840348	Drift Creek Rd and Frazer Rd	44.896602	-122.703466	6	9	2013	HUMAN_OBSERVATION
Cyanocitta stelleri		CLO	EBIRD	OBS222387553	Drive from Calgary to Vancouver	49.559213	-118.253211	13	10	2007	HUMAN_OBSERVATION
Cyanocitta stelleri		CLO	EBIRD	OBS325373832	Driving/hiking through Mendo NF	39.90921	-122.941174	3	6	2015	HUMAN_OBSERVATION
Cyanocitta stelleri		CLO	EBIRD	OBS50916416	Drowsy Water Dude Ranch	40.115356	-106.047801	18	8	2003	HUMAN_OBSERVATION
Cyanocitta stelleri		CLO	EBIRD	OBS560967917	Dry Cimarron Hwy, Folsom US-NM (36.9128,-103.7435)	36.912803	-103.743527	28	12	2017	HUMAN_OBSERVATION
Cyanocitta stelleri		CLO	EBIRD	OBS334068907	Dry Creek	38.534235	-108.064688	30	7	2015	HUMAN_OBSERVATION
Cyanocitta stelleri		CLO	EBIRD	OBS263918112	Dry Creek Canyon	38.838638	-112.35117	16	7	2014	HUMAN_OBSERVATION
Cyanocitta stelleri		CLO	EBIRD	OBS190805929	Dry Creek Dr.	36.551017	-119.014549	21	4	2011	HUMAN_OBSERVATION
Cyanocitta stelleri		CLO	EBIRD	OBS13905329	Dry Fork (Mary Beth's)	40.56432	-109.679848	28	11	2002	HUMAN_OBSERVATION
Cyanocitta stelleri		CLO	EBIRD	OBS158849243	Dry Fork/Red Cloud Loop -- West Side	40.647609	-109.765338	14	7	2012	HUMAN_OBSERVATION
Cyanocitta stelleri		CLO	EBIRD	OBS233658181	Dry Mtn. Lookout	43.674305	-119.563163	1	8	1970	HUMAN_OBSERVATION
Cyanocitta stelleri		CLO	EBIRD	OBS629104287	Dry Park BBS - Stops 41-50	36.484611	-112.28784	7	6	2018	HUMAN_OBSERVATION
Cyanocitta stelleri		CLO	EBIRD	OBS329261989	Dry Wash Road	38.165692	-111.899038	26	6	2015	HUMAN_OBSERVATION
Cyanocitta stelleri		CLO	EBIRD	OBS313519619	Dublin, Central Parkway	37.71104	-121.87856	23	4	2015	HUMAN_OBSERVATION
Cyanocitta stelleri		CLO	EBIRD	OBS332111389	Duchesne Ridge	40.466394	-111.103191	16	7	2015	HUMAN_OBSERVATION
Cyanocitta stelleri		CLO	EBIRD	OBS23131678	Duchesne River	40.171857	-110.29509	4	12	2004	HUMAN_OBSERVATION
Cyanocitta stelleri		CLO	EBIRD	OBS506055144	duck creek camp spot	37.574175	-112.786031	22	7	2006	HUMAN_OBSERVATION
Cyanocitta stelleri		CLO	EBIRD	OBS351978809	Duck Pond	54.390928	-126.654163	12	10	2015	HUMAN_OBSERVATION
Cyanocitta stelleri		CLO	EBIRD	OBS372852796	Duffey Lake Provincial Park	50.396701	-122.355423	7	6	2010	HUMAN_OBSERVATION
Cyanocitta stelleri		CLO	EBIRD	OBS424780122	Dufur Gap Rd.	45.390615	-121.155038	22	8	2016	HUMAN_OBSERVATION
Cyanocitta stelleri		CLO	EBIRD	OBS209217288	Dufur Property - 62642 Springer Mill Rd	45.385551	-121.28623	29	8	2013	HUMAN_OBSERVATION
Cyanocitta stelleri		CLO	EBIRD	OBS248692079	Dufur, The Dalles-California Highway	45.48868	-121.1042	26	4	2014	HUMAN_OBSERVATION
Cyanocitta stelleri		CLO	EBIRD	OBS123282876	Duncan Canal--Castle River (W of Petersburg)	56.642212	-133.258409	19	7	2011	HUMAN_OBSERVATION
Cyanocitta stelleri		CLO	EBIRD	OBS698279758	Dundas Bay	58.363771	-136.366854	14	6	2001	HUMAN_OBSERVATION
Cyanocitta stelleri		CLO	EBIRD	OBS645180221	Dundas Bay north end (58.4516,-136.5190)	58.451609	-136.519033	1	8	2018	HUMAN_OBSERVATION
Cyanocitta stelleri		CLO	EBIRD	OBS45843409	Dungeness Bay	48.166667	-123.15	11	12	2007	HUMAN_OBSERVATION
Cyanocitta stelleri		CLO	EBIRD	OBS167945823	Dunnigan Creek	46.965468	-113.555761	27	11	2011	HUMAN_OBSERVATION
Cyanocitta stelleri		CLO	EBIRD	OBS490773965	Dunster	53.14286	-119.83628	11	4	2017	HUMAN_OBSERVATION
Cyanocitta stelleri		CLO	EBIRD	OBS616760272	Dunton Guard Station	37.778958	-108.089096	12	9	2003	HUMAN_OBSERVATION
Cyanocitta stelleri		CLO	EBIRD	OBS612937081	Durango Airport area south	37.111256	-107.732019	29	11	2001	HUMAN_OBSERVATION
Cyanocitta stelleri		CLO	EBIRD	OBS66098884	Durango Highway--Mazatlan to El Palmito	23.372514	-105.950775	11	3	2009	HUMAN_OBSERVATION
Cyanocitta stelleri		CLO	EBIRD	OBS617438066	Durango Nature Center	37.062369	-107.866602	18	9	2004	HUMAN_OBSERVATION
Cyanocitta stelleri		CLO	EBIRD	OBS186060986	Durango, CO	37.244917	-107.87334	16	3	2013	HUMAN_OBSERVATION
Cyanocitta stelleri		CLO	EBIRD	OBS626845211	Durangueño	24.374241	-105.021701	23	5	2018	HUMAN_OBSERVATION
Cyanocitta stelleri		CLO	EBIRD	OBS625006751	Dworshak Reservoir	46.626887	-116.254449	28	5	2018	HUMAN_OBSERVATION
Cyanocitta stelleri		CLO	EBIRD	OBS193115136	Dworshak Reservoir- Upper Reeds Creek Drainage	46.6137	-115.987301	27	4	2013	HUMAN_OBSERVATION
Cyanocitta stelleri		CLO	EBIRD	OBS624694552	Dworshak Reservoir--Bruce's Eddy Recreation Area and Boat Launch	46.511109	-116.288663	27	5	2018	HUMAN_OBSERVATION
Cyanocitta stelleri		CLO	EBIRD	OBS310055178	Dye Creek Preserve (restricted access)	40.101448	-122.048321	14	4	2015	HUMAN_OBSERVATION
Cyanocitta stelleri		CLO	EBIRD	OBS623198553	Dyer	37.66702	-118.06545	17	11	1987	HUMAN_OBSERVATION
Cyanocitta stelleri		CLO	EBIRD	OBS257444359	E Carmel Valley Rd. (N of Hastings)	36.328549	-121.495462	29	5	2014	HUMAN_OBSERVATION
Cyanocitta stelleri		CLO	EBIRD	OBS218333151	E slope Cerro Mohinora	25.925783	-106.991644	12	5	1937	HUMAN_OBSERVATION
Cyanocitta stelleri		CLO	EBIRD	OBS93468783	E. Fork New River Trailhead	40.979679	-123.317333	5	6	2010	HUMAN_OBSERVATION
Cyanocitta stelleri		CLO	EBIRD	OBS269483680	Eagle Creek CG to near Eagle Pass	44.327254	-110.061493	19	8	2014	HUMAN_OBSERVATION
Cyanocitta stelleri		CLO	EBIRD	OBS562011188	eagle creek mouth,Edgewood BC	49.773865	-118.141823	30	12	2017	HUMAN_OBSERVATION
Cyanocitta stelleri		CLO	EBIRD	OBS385504481	Eagle Creek Trail--mile 10--junction with Indian Springs Trail	45.577763	-121.840975	24	8	2015	HUMAN_OBSERVATION
Cyanocitta stelleri		CLO	EBIRD	OBS315154184	Eagle Fern Road	45.327245	-122.307567	2	5	2015	HUMAN_OBSERVATION
Cyanocitta stelleri		CLO	EBIRD	OBS620781098	Eagle Glacier Trail	58.542235	-134.78199	1	6	2005	HUMAN_OBSERVATION
Cyanocitta stelleri		CLO	EBIRD	OBS98398598	Eagle Lake, /LAS	40.3532	-120.4503	7	10	2002	HUMAN_OBSERVATION
Cyanocitta stelleri		CLO	EBIRD	OBS542159218	Eagle Lake, Chilcotin	51.889842	-124.440422	16	10	2017	HUMAN_OBSERVATION
Cyanocitta stelleri		CLO	EBIRD	OBS360378951	Eagle Lake, northeast shore	40.700538	-120.666587	17	12	2015	HUMAN_OBSERVATION
Cyanocitta stelleri		CLO	EBIRD	OBS414342727	Eagle Pass Mountain	51.06481	-118.54012	26	6	2016	HUMAN_OBSERVATION
Cyanocitta stelleri		CLO	EBIRD	OBS406715868	Eagle Rest Peak	34.907402	-119.13336	22	5	2016	HUMAN_OBSERVATION
Cyanocitta stelleri		CLO	EBIRD	OBS46954140	Eagle Ridge County Park	42.405714	-121.951933	29	9	2004	HUMAN_OBSERVATION
Cyanocitta stelleri		CLO	EBIRD	OBS213018784	Eagle River Nature Center	61.234252	-149.271229	27	9	2013	HUMAN_OBSERVATION
Cyanocitta stelleri		CLO	EBIRD	OBS205591483	Eagles Nest Wilderness	39.79548	-106.335125	21	7	2013	HUMAN_OBSERVATION
Cyanocitta stelleri		CLO	EBIRD	OBS328221787	Eagles Rest, pullout on wide curve	43.79957	-122.74601	18	6	2015	HUMAN_OBSERVATION
Cyanocitta stelleri		CLO	EBIRD	OBS362005204	Eared Quetzal	23.64792	-105.78236	14	12	2015	HUMAN_OBSERVATION
Cyanocitta stelleri		CLO	EBIRD	OBS526179576	Earls Cove	49.753102	-124.009123	10	8	2017	HUMAN_OBSERVATION
Cyanocitta stelleri		CLO	EBIRD	OBS80073895	EAS BBell CBC	47.672323	-122.070465	19	12	2009	HUMAN_OBSERVATION
Cyanocitta stelleri		CLO	EBIRD	OBS617482170	East Bank Baker Lake Trail, Southern Section	48.648449	-121.674335	13	5	2018	HUMAN_OBSERVATION
Cyanocitta stelleri		CLO	EBIRD	OBS653046676	East Boulder Cr	45.319389	-114.117399	31	8	2018	HUMAN_OBSERVATION
Cyanocitta stelleri		CLO	EBIRD	OBS259593757	East Boulder Trail, Trinity Alps Wilderness	41.247373	-122.793285	13	6	2014	HUMAN_OBSERVATION
Cyanocitta stelleri		CLO	EBIRD	OBS209165551	East Br NF Big River	39.325833	-123.517957	28	8	2013	HUMAN_OBSERVATION
Cyanocitta stelleri		CLO	EBIRD	OBS316937923	East Branch Liddell Creek	37.003841	-122.170784	7	5	2015	HUMAN_OBSERVATION
Cyanocitta stelleri		CLO	EBIRD	OBS189732543	East Canyon -- Morgan to East Canyon Reservoir (aka Thomas Canyon)	40.94189	-111.647141	8	4	2013	HUMAN_OBSERVATION
Cyanocitta stelleri		CLO	EBIRD	OBS444746652	East Canyon Creek Area	46.348607	-121.702956	19	9	2001	HUMAN_OBSERVATION
Cyanocitta stelleri		CLO	EBIRD	OBS333209477	East Carbon -- Coke Ovens & Foothills	39.520065	-110.388308	24	7	2015	HUMAN_OBSERVATION
Cyanocitta stelleri		CLO	EBIRD	OBS387476285	East Carbon Road	39.37909	-110.441146	31	8	2014	HUMAN_OBSERVATION
Cyanocitta stelleri		CLO	EBIRD	OBS311111504	East Clear Creek - bridge	34.625757	-111.041264	18	4	2015	HUMAN_OBSERVATION
Cyanocitta stelleri		CLO	EBIRD	OBS182751237	East Coal Creek Rd. (east of Wellington)	39.556802	-110.690002	5	4	2000	HUMAN_OBSERVATION
Cyanocitta stelleri		CLO	EBIRD	OBS89544975	East Cub RIver Road	42.100324	-111.733918	10	4	2010	HUMAN_OBSERVATION
[truncated: 6,264 more rows]
