# Supplementary material for: Deep ecomorphological and genetic divergence in Steller's Jays (Cyanocitta stelleri, Aves: Corvidae)
Source: Ecol Evol. 2022 Nov 30;12(12):e9517. doi: 10.1002/ece3.9517 (PMC9712489; doi:10.1002/ece3.9517)
Supplement: Supplementary file 6 — Table S6 [file ECE3-12-e9517-s007.xlsx]

## Sheet: All pops minus 4
TABLE S6: Microsatellite variability at each locus across all populations. A = number of alleles. Rs = alelic richness. Ho and He = observed and expected heterozygosities, respectively. Populations with n < 5 were not included in the analysis.
		n	A	Rs	Ho	He	p-val
Pop1 BC_Vancouver
	Cst7	12	12	7.19	0.91667	0.92029	0.88717
	Cst12	12	5	4.302	0.66667	0.74275	0.13147
	Cst16	12	5	4.006	0.58333	0.72464	0.03759*
	Cst24	12	5	4.035	0.83333	0.72464	0.97374
	Cst45	12	6	4.443	0.75	0.78261	0.44805
	Cst46	12	5	4.372	0.75	0.77899	0.49593
	Cst58	12	6	4.545	0.58333	0.78986	0.22034
	Cst61	12	4	3.161	0.58333	0.48913	1
	Cst87	12	7	5.198	0.83333	0.81522	0.89651
	Cst103	12	7	4.585	0.75	0.76087	0.90435
	Cst117	12	10	6.656	0.91667	0.9058	0.72272
	Cst120	12	6	4.847	0.66667	0.81522	0.15604
Pop2 WA_Clallam
	Cst7	16	11	6.704	0.9375	0.89919	0.26246
	Cst12	16	6	4.477	0.5	0.76815	0.09186
	Cst16	16	7	5.197	0.75	0.82258	0.13076
	Cst24	16	6	4.46	0.9375	0.76613	0.92876
	Cst45	16	8	5.589	1	0.85685	0.84654
	Cst46	16	6	4.581	0.8125	0.79435	0.62952
	Cst58	16	7	5.027	0.875	0.82258	0.59028
	Cst61	16	8	5.394	0.8125	0.83871	0.81637
	Cst87	16	7	4.352	0.9375	0.72177	0.64916
	Cst103	16	7	5.006	1	0.81653	0.82611
	Cst117	16	8	5.882	0.9375	0.87702	0.99758
	Cst120	16	5	4.009	0.6875	0.73185	0.86104
Pop3 OR_Tillamook
	Cst7	25	12	6.017	0.8	0.86857	0.15304
	Cst12	25	7	4.869	0.84	0.81878	0.91505
	Cst16	25	7	4.556	0.68	0.74939	0.46446
	Cst24	25	7	4.883	0.8	0.81388	0.10465
	Cst45	25	11	5.809	0.88	0.85306	0.96069
	Cst46	25	7	4.667	0.88	0.8049	0.02497*
	Cst58	25	9	5.36	0.8	0.84082	0.54471
	Cst61	25	7	4.999	0.84	0.82122	0.10862
	Cst87	25	6	4.252	0.76	0.75918	0.1318
	Cst103	25	10	5.81	0.8	0.86122	0.00756*
	Cst117	25	13	6.394	0.88	0.8898	0.97276
	Cst120	25	6	4.613	0.8	0.79102	0.73898
Pop4 OR_Mapleton
	Cst7	31	14	6.824	0.90323	0.90851	0.53319
	Cst12	31	6	4.751	0.6129	0.81174	0.02754*
	Cst16	31	6	4.64	0.77419	0.789	0.22107
	Cst24	31	7	4.821	0.74194	0.81438	0.61911
	Cst45	31	11	5.393	0.87097	0.8276	0.61624
	Cst46	31	6	4.489	0.74194	0.77049	0.77817
	Cst58	31	7	4.825	0.74194	0.79217	0.62572
	Cst61	31	8	4.86	0.80645	0.80275	0.95621
	Cst87	31	6	4.3	0.90323	0.76044	0.15898
	Cst103	31	10	6.167	0.93548	0.88049	0.91443
	Cst117	31	12	6.303	0.87097	0.88419	0.40135
	Cst120	31	7	5.127	0.77419	0.83659	0.64905
Pop5 OR_SixRivers
	Cst7	17	13	7.103	0.88235	0.918	0.59572
	Cst12	17	6	4.902	0.76471	0.8164	0.41718
	Cst16	17	5	3.687	0.64706	0.62032	1
	Cst24	17	7	5.102	0.64706	0.82175	0.14281
	Cst45	17	13	7.043	0.82353	0.91622	0.33124
	Cst46	17	7	4.613	0.70588	0.79144	0.55799
	Cst58	17	9	5.351	0.88235	0.82175	0.81445
	Cst61	17	7	4.935	0.82353	0.8057	0.79917
	Cst87	17	6	4.757	0.82353	0.81462	0.28272
	Cst103	17	10	5.863	0.94118	0.85027	0.9818
	Cst117	17	10	6.115	0.94118	0.88235	0.6291
	Cst120	17	5	4.539	0.88235	0.80749	0.06572
Pop6 OR_Brookings
	Cst7	29	14	6.782	0.89655	0.90563	0.98678
	Cst12	29	6	4.194	0.86207	0.76649	0.96332
	Cst16	29	6	4.217	0.65517	0.69147	0.31476
	Cst24	29	7	4.846	0.82759	0.8167	0.0816
	Cst45	29	10	6.068	0.7931	0.87901	0.13132
	Cst46	29	6	4.228	0.82759	0.76467	0.9832
	Cst58	29	7	4.837	0.82759	0.79613	0.42379
	Cst61	29	9	4.939	0.82759	0.81367	0.28422
	Cst87	29	6	4.022	0.7931	0.73563	0.76659
	Cst103	29	8	4.78	0.7931	0.78342	0.95823
	Cst117	29	11	5.781	0.72414	0.85541	0.13381
	Cst120	29	5	4.512	0.89655	0.8052	0.17588
Pop7 CA_Trinity
	Cst7	6	8	6.985	0.83333	0.89394	0.09404
	Cst12	6	5	4.485	0.83333	0.66667	1
	Cst16	6	5	4.803	0.66667	0.83333	0.55794
	Cst24	6	4	3.833	1	0.77273	1
	Cst45	6	6	5.167	0.83333	0.68182	1
	Cst46	6	3	2.985	0.66667	0.62121	1
	Cst58	6	6	5.485	0.83333	0.84848	0.91455
	Cst61	6	5	4.667	0.66667	0.81818	0.0018*
	Cst87	6	5	4.652	0.66667	0.78788	0.78999
	Cst103	6	5	4.652	0.83333	0.80303	0.77462
	Cst117	6	8	7.136	1	0.92424	1
	Cst120	6	6	5.333	1	0.81818	1
Pop8 CA_Mendocino
	Cst7	12	10	6.635	0.91667	0.89855	0.74349
	Cst12	12	6	4.398	0.75	0.76812	0.99118
	Cst16	12	5	3.86	0.75	0.66667	0.60095
	Cst24	12	6	4.318	0.75	0.75362	0.47627
	Cst45	12	7	5.667	0.75	0.86594	0.48426
	Cst46	12	6	4.695	0.91667	0.81884	0.19419
	Cst58	12	7	5.053	0.83333	0.81522	1
	Cst61	12	6	4.455	0.75	0.78623	0.09816
	Cst87	12	6	4.703	0.83333	0.78986	0.80334
	Cst103	12	8	5.258	0.75	0.82971	0.517
	Cst117	12	10	6.458	0.91667	0.88406	0.82919
	Cst120	12	5	4.216	0.75	0.71377	0.98003
Pop9 CA_Colusa
	Cst7	7	7	5.999	0.85714	0.87912	0.09352
	Cst12	7	3	2.988	0.71429	0.67033	0.24334
	Cst16	7	5	4.635	0.71429	0.82418	0.81985
	Cst24	7	5	4.352	0.71429	0.72527	0.49357
	Cst45	7	5	4.363	0.85714	0.76923	1
	Cst46	7	6	4.856	0.85714	0.76923	1
	Cst58	7	6	5.34	0.85714	0.85714	0.59845
	Cst61	7	4	3.912	1	0.75824	0.81075
	Cst87	7	5	4.635	0.71429	0.82418	0.41911
	Cst103	7	6	5.13	1	0.83516	1
	Cst117	7	6	5.121	1	0.82418	1
	Cst120	7	4	3.647	0.85714	0.69231	0.51544
Pop10 CA_ContraCosta
	Cst7	17	9	5.408	0.82353	0.82531	0.22178
	Cst12	17	5	3.9	0.64706	0.71123	0.05142
	Cst16	17	4	3.203	0.58824	0.5508	0.90326
	Cst24	17	4	3.188	0.47059	0.66845	0.1647
	Cst45	17	7	5.24	0.82353	0.82888	0.87915
	Cst46	17	6	4.322	0.94118	0.75401	0.86786
	Cst58	17	8	5.777	0.82353	0.86988	0.5838
	Cst61	17	6	4.588	0.88235	0.8057	0.2539
	Cst87	17	4	3.243	0.70588	0.68984	0.16653
	Cst103	17	5	3.931	0.76471	0.72193	0.73219
	Cst117	17	7	4.904	0.82353	0.78253	0.8919
	Cst120	17	5	3.901	0.76471	0.7344	0.74586
Pop11 CA_Monterey
	Cst7	26	11	6.12	0.80769	0.85671	0.24331
	Cst12	25	6	4.262	0.6	0.75347	0.143
	Cst16	25	6	4.244	0.84	0.74531	0.99628
	Cst24	26	7	4.314	0.80769	0.75716	0.51207
	Cst45	25	7	4.862	0.76	0.8098	0.27416
	Cst46	26	6	3.971	0.65385	0.72247	0.3269
	Cst58	26	8	4.985	0.80769	0.81297	0.43109
	Cst61	26	6	4.241	0.73077	0.75339	0.60879
	Cst87	26	6	4.614	0.88462	0.7911	0.17641
	Cst103	26	10	5.765	0.88462	0.85294	0.91821
	Cst117	26	10	5.574	0.84615	0.8454	0.19747
	Cst120	26	7	5.134	0.80769	0.80845	0.7596
Pop12 CA_SanDiego
	Cst7	21	13	7.169	0.85714	0.92334	0.55404
	Cst12	21	7	4.888	0.95238	0.80836	0.32408
	Cst16	21	4	3.165	0.52381	0.6748	0.21663
	Cst24	21	6	4.747	0.90476	0.80372	0.92528
	Cst45	21	9	5.364	0.85714	0.84204	0.90738
	Cst46	21	7	5.082	0.80952	0.7921	0.75011
	Cst58	21	8	4.372	0.85714	0.75029	0.29602
	Cst61	21	5	4	0.7619	0.74216	0.30386
	Cst87	21	4	3.611	0.80952	0.69338	0.32852
	Cst103	21	8	5.403	0.71429	0.84901	0.07897
	Cst117	21	10	5.788	0.85714	0.86063	0.76497
	Cst120	21	6	4.675	0.90476	0.80952	0.62889
Pop13 WA_MtBaker
	Cst7	11	10	6.72	0.90909	0.90476	0.60427
	Cst12	11	6	4.474	0.72727	0.77056	0.90125
	Cst16	11	5	3.883	0.63636	0.63203	0.65271
	Cst24	11	6	4.934	0.72727	0.82684	0.12552
	Cst45	11	9	6.167	0.81818	0.87879	0.49552
	Cst46	11	5	3.811	0.72727	0.69264	0.82587
	Cst58	11	5	4.332	0.90909	0.80087	0.80391
	Cst61	11	7	4.737	0.81818	0.78788	1
	Cst87	11	6	4.413	0.81818	0.71861	0.93722
	Cst103	11	8	6.214	0.90909	0.89177	0.75879
	Cst117	11	11	6.731	0.90909	0.90043	0.09613
	Cst120	11	5	4.398	0.81818	0.77056	0.77608
Pop14 WA_Pierce
	Cst7	14	11	6.917	0.85714	0.91534	0.41574
	Cst12	14	4	3.784	0.64286	0.75132	0.5417
	Cst16	14	6	4.404	0.85714	0.71693	0.90599
	Cst24	14	6	4.978	0.85714	0.83333	0.54925
	Cst45	14	9	6.001	0.85714	0.85979	0.28516
	Cst46	14	5	3.908	0.71429	0.74868	0.4981
	Cst58	14	9	5.967	0.57143	0.87302	0.05393
	Cst61	14	6	4.522	0.78571	0.79894	0.27902
	Cst87	14	5	4.011	0.78571	0.75132	0.53613
	Cst103	14	10	6.678	0.92857	0.90741	0.10396
	Cst117	14	10	6.736	0.85714	0.90741	0.52229
	Cst120	14	6	4.839	0.92857	0.81746	0.91611
Pop15 OR_Clackamas
	Cst7	17	12	6.78	0.70588	0.90731	0.00691*
	Cst12	17	6	4.762	0.70588	0.8164	0.05117
	Cst16	17	6	4.482	0.82353	0.77718	0.89271
	Cst24	17	6	4.872	0.76471	0.8057	0.13169
	Cst45	17	12	6.133	0.70588	0.87344	0.03135*
	Cst46	17	6	4.354	0.64706	0.78431	0.24105
	Cst58	17	5	4.343	0.88235	0.7861	0.34993
	Cst61	17	7	4.867	0.76471	0.79501	0.49253
	Cst87	17	7	4.311	0.64706	0.72549	0.18958
	Cst103	17	7	4.613	0.76471	0.79144	0.45204
	Cst117	17	12	6.829	0.82353	0.90731	0.74812
	Cst120	17	6	4.683	0.82353	0.80927	0.94887
Pop16 OR_Deschutes
	Cst7	22	12	6.669	0.86364	0.90275	0.98328
	Cst12	22	7	4.727	0.77273	0.80761	0.79136
	Cst16	22	6	4.188	0.63636	0.70402	0.05429
	Cst24	22	7	4.441	0.77273	0.7611	0.06358
	Cst45	22	11	6.48	0.86364	0.89641	0.33425
	Cst46	22	5	4.125	0.77273	0.75793	0.82036
	Cst58	22	7	5.165	0.90909	0.83827	0.51796
	Cst61	21	6	3.837	0.85714	0.73403	0.28175
	Cst87	22	6	4.558	0.86364	0.8055	0.8272
	Cst103	22	9	5.79	0.86364	0.86469	0.07218
	Cst117	22	10	5.9	0.81818	0.86258	0.35771
	Cst120	22	7	4.936	0.68182	0.81924	0.51071
Pop17 OR_Lowell
	Cst7	15	9	6.233	0.93333	0.88506	0.97803
	Cst12	12	6	4.409	0.91667	0.76087	0.67247
	Cst16	15	6	4.4	0.8	0.74943	0.94881
	Cst24	15	7	4.996	0.73333	0.82759	0.66592
	Cst45	15	9	5.979	0.8	0.87126	0.16592
	Cst46	15	6	4.732	0.93333	0.7931	0.7605
	Cst58	15	6	4.387	0.86667	0.74253	0.95763
	Cst61	15	7	4.618	0.66667	0.75862	0.26503
	Cst87	15	7	4.84	0.73333	0.8046	0.16531
	Cst103	15	8	4.611	0.6	0.71954	0.39691
	Cst117	15	11	6.903	0.93333	0.91264	0.52778
	Cst120	15	5	4.409	0.8	0.78391	0.90567
Pop18 OR_Douglas
	Cst7	17	14	7.453	0.88235	0.9287	0.17813
	Cst12	17	6	4.467	0.70588	0.78075	0.23561
	Cst16	17	6	4.771	0.88235	0.80036	0.71054
	Cst24	17	7	4.841	0.88235	0.81462	0.33201
	Cst45	17	9	5.692	0.82353	0.85205	0.23244
	Cst46	17	6	4.631	0.82353	0.80392	0.87015
	Cst58	17	8	5.161	0.76471	0.8164	0.38281
	Cst61	17	8	5.247	0.82353	0.82531	0.40966
	Cst87	17	6	4.246	0.76471	0.76827	0.72302
	Cst103	17	9	5.629	0.88235	0.85205	0.68681
	Cst117	17	11	5.92	0.82353	0.85027	0.97775
	Cst120	17	6	4.384	0.94118	0.79144	0.81205
Pop19 OR_Jackson
	Cst7	15	11	6.829	0.93333	0.91034	0.56437
	Cst12	15	6	4.4	0.86667	0.74943	0.16676
	Cst16	15	6	4.632	0.73333	0.77931	0.48053
	Cst24	15	8	5.587	0.8	0.85747	0.45599
	Cst45	15	8	5.628	0.8	0.86207	0.29465
	Cst46	15	7	4.733	0.86667	0.77701	0.68128
	Cst58	15	6	4.27	0.73333	0.74713	0.73296
	Cst61	15	6	4.448	0.93333	0.7908	0.7227
	Cst87	15	5	4.091	0.8	0.77011	0.1531
	Cst103	13	11	7.058	0.92308	0.92	0.29007
	Cst117	15	8	4.348	0.73333	0.70345	0.99147
	Cst120	15	6	4.691	0.93333	0.8092	0.6455
Pop20 OR_Lake
	Cst7	30	13	6.766	0.8	0.90508	0.14336
	Cst12	30	7	4.993	0.8	0.81356	0.85693
	Cst16	30	6	4.433	0.8	0.7565	0.54183
	Cst24	30	8	5.264	0.83333	0.82373	0.40642
	Cst45	30	9	5.493	0.93333	0.84689	0.63816
	Cst46	30	7	4.721	0.76667	0.79887	0.37873
	Cst58	30	8	5.457	0.86667	0.84972	0.56987
	Cst61	30	9	5.134	0.86667	0.82429	0.56726
	Cst87	30	8	4.567	0.83333	0.78475	0.61107
	Cst103	30	12	5.566	0.8	0.81808	0.13588
	Cst117	30	12	6.317	0.86667	0.88475	0.19295
	Cst120	30	5	4.232	0.76667	0.76723	0.19505
Pop21 OR_Klamath
	Cst7	7	10	7.857	0.85714	0.94505	0.42144
	Cst12	7	4	3.703	0.71429	0.74725	1
	Cst16	7	6	5.076	0.71429	0.81319	0.85446
	Cst24	7	7	6.044	0.85714	0.89011	0.79758
	Cst45	7	4	3.648	0.71429	0.71429	0.73128
	Cst46	7	7	6.209	0.85714	0.9011	0.72418
	Cst58	7	6	5.066	0.85714	0.79121	0.87382
	Cst61	7	4	3.648	0.71429	0.71429	0.36011
	Cst87	7	6	5.076	1	0.81319	0.41574
	Cst103	7	6	5.286	1	0.83516	0.97763
	Cst117	7	7	5.834	1	0.86813	0.9189
	Cst120	7	4	3.702	0.85714	0.73626	0.39217
Pop22 CA_Siskiyou
	Cst7	12	13	7.559	0.66667	0.93478	0.02185*
	Cst12	12	6	5.057	0.75	0.83333	0.29198
	Cst16	12	4	3.717	0.66667	0.69565	0.18784
	Cst24	12	5	4.249	0.75	0.78623	0.60074
	Cst45	12	8	5.83	0.83333	0.86957	0.18263
	Cst46	12	6	4.569	0.66667	0.75	0.35424
	Cst58	12	7	5.542	0.75	0.85507	0.30714
	Cst61	12	6	3.976	0.66667	0.63768	0.5019
	Cst87	12	5	4.047	0.58333	0.73913	0.18866
	Cst103	12	7	4.812	0.75	0.7971	0.8729
	Cst117	12	10	6.394	0.91667	0.88043	0.85982
	Cst120	12	6	4.641	0.75	0.80435	0.45938
Pop23 CA_ModocPlateau
	Cst7	5	7	7	1	0.91111	1
	Cst12	5	3	3	0.6	0.64444	1
	Cst16	5	4	4	0.6	0.77778	0.70064
	Cst24	5	5	5	1	0.75556	1
	Cst45	5	6	6	1	0.88889	0.61768
	Cst46	5	4	4	1	0.73333	0.74833
	Cst58	5	5	5	0.8	0.82222	0.89862
	Cst61	5	4	4	0.8	0.71111	1
	Cst87	5	3	3	0.8	0.6	1
	Cst103	5	4	4	0.6	0.73333	0.36366
	Cst117	5	8	8	1	0.95556	1
	Cst120	5	4	4	0.6	0.77778	0.18511
Pop24 CA_WarnerMts
	Cst7	16	12	7.12	0.875	0.92137	0.49034
	Cst12	16	5	4.317	0.875	0.79032	0.35289
	Cst16	16	6	4.791	0.6875	0.80847	0.77428
	Cst24	16	8	4.948	0.6875	0.81653	0.76701
	Cst45	16	8	5.061	0.9375	0.80645	0.18246
	Cst46	16	6	4.202	0.6875	0.68548	0.1621
	Cst58	16	6	4.136	0.6875	0.70363	0.01182*
	Cst61	16	6	4.7	0.8125	0.81048	0.41587
	Cst87	16	6	4.403	0.6875	0.79032	0.31638
	Cst103	16	9	5.455	0.875	0.81653	0.8992
	Cst117	16	8	5.703	0.9375	0.86089	0.94483
	Cst120	16	5	4.312	0.8125	0.78831	0.9578
Pop26 CA_Plumas
	Cst7	15	11	6.663	0.73333	0.90115	0.05441
	Cst12	15	5	4.373	0.73333	0.7977	0.90289
	Cst16	15	6	4.486	0.73333	0.74023	0.95207
	Cst24	15	8	5.141	0.8	0.8092	0.74971
	Cst45	15	7	5.253	0.8	0.83678	0.73547
	Cst46	15	8	4.851	0.86667	0.78851	0.98642
	Cst58	15	6	4.401	0.73333	0.78621	0.35065
	Cst61	15	7	4.813	0.66667	0.8	0.20136
	Cst87	15	5	4.118	0.73333	0.76782	0.79189
	Cst103	15	11	5.964	0.86667	0.83678	0.57348
	Cst117	15	8	5.577	0.8	0.85517	0.35381
	Cst120	15	5	4.091	0.8	0.77011	0.86011
Pop27 CA_Sierra
	Cst7	16	14	7.482	0.9375	0.93145	0.33239
	Cst12	16	7	5.099	1	0.83468	0.95784
	Cst16	16	6	4.536	0.75	0.75806	0.30837
	Cst24	16	6	4.754	0.8125	0.80847	0.56558
	Cst45	16	9	5.477	0.9375	0.82863	0.77648
	Cst46	16	6	4.687	0.875	0.80645	0.6878
	Cst58	16	6	4.617	0.9375	0.80645	0.50341
	Cst61	16	7	4.196	0.875	0.76008	0.10687
	Cst87	16	6	4.236	0.625	0.6875	0.65646
	Cst103	16	10	6.142	0.9375	0.87702	0.99791
	Cst117	16	8	5.537	0.9375	0.84274	0.92554
	Cst120	16	5	4.54	0.6875	0.80645	0.24068
Pop28 CA_ElDorado
	Cst7	20	14	7.252	0.9	0.92436	0.72973
	Cst12	20	6	4.334	0.8	0.77179	0.89885
	Cst16	20	7	4.776	0.6	0.74231	0.10194
	Cst24	20	7	4.915	0.85	0.82179	0.69268
	Cst45	20	8	4.518	0.8	0.76795	0.76875
	Cst46	20	8	5.075	0.6	0.81923	0.03327*
	Cst58	20	7	4.9	0.75	0.81026	0.59243
	Cst61	20	7	4.411	0.65	0.77436	0.03741*
	Cst87	20	7	4.444	0.9	0.77949	0.91415
	Cst103	20	10	5.817	0.8	0.85897	0.53988
	Cst117	20	11	6.17	0.8	0.87949	0.14823
	Cst120	20	5	4.252	0.8	0.76538	0.73326
Pop29 CA_Tuolumne
	Cst7	17	11	6.675	0.88235	0.90018	0.81028
	Cst12	17	7	4.961	0.82353	0.81818	0.37329
	Cst16	17	5	4.189	0.88235	0.75401	0.7274
	Cst24	17	7	5.062	0.88235	0.81996	0.91287
	Cst45	17	11	6.238	0.94118	0.87701	0.60915
	Cst46	17	6	4.623	0.64706	0.80214	0.46115
	Cst58	17	6	4.608	0.82353	0.80927	0.28665
	Cst61	17	6	4.285	0.88235	0.77718	0.40405
	Cst87	17	5	4.064	0.76471	0.74332	0.30766
	Cst103	17	9	5.338	0.70588	0.81818	0.41611
	Cst117	17	9	6.241	0.88235	0.88948	0.07871
	Cst120	17	7	4.688	0.76471	0.81105	0.34081
Pop30 CA_Fresno
	Cst7	22	12	7.098	0.86364	0.92283	0.02989*
	Cst12	22	7	5.042	0.68182	0.8203	0.1377
	Cst16	22	4	3.604	0.63636	0.68076	0.57133
	Cst24	22	8	4.939	0.68182	0.81078	0.06097
	Cst45	22	12	6.258	0.86364	0.88266	0.96145
	Cst46	22	8	4.507	0.72727	0.76638	0.36808
	Cst58	22	8	5.7	0.90909	0.85729	0.97381
	Cst61	22	8	5.287	0.86364	0.83721	0.22965
	Cst87	22	7	4.146	0.77273	0.75264	0.90683
	Cst103	22	10	5.396	0.86364	0.82347	0.27758
	Cst117	22	11	6.529	1	0.89958	0.94143
	Cst120	22	8	5.053	0.81818	0.82241	0.59014
Pop31 CA_Tulare
	Cst7	13	10	6.615	0.92308	0.90462	0.46883
	Cst12	13	5	4.477	0.76923	0.8	0.07805
	Cst16	13	6	4.615	0.76923	0.72615	0.35638
	Cst24	13	6	4.906	0.84615	0.82462	0.89196
	Cst45	13	10	6.827	0.84615	0.91385	0.13608
	Cst46	13	6	5.059	0.92308	0.83077	0.35387
	Cst58	13	5	4.098	0.53846	0.76	0.04823*
	Cst61	13	5	3.792	0.69231	0.69846	0.31721
	Cst87	13	6	4.167	0.69231	0.72	0.65292
	Cst103	13	7	5.16	0.84615	0.83692	0.93883
	Cst117	13	10	6.3	1	0.88308	0.07469
	Cst120	13	6	4.513	0.84615	0.77846	0.73234
Pop32 NV_Carson
	Cst7	19	15	7.205	1	0.92034	0.2452
	Cst12	19	6	4.221	0.78947	0.76387	0.89367
	Cst16	19	6	3.964	0.68421	0.70128	0.58039
	Cst24	19	7	4.717	0.89474	0.79516	0.64584
	Cst45	19	11	6.418	0.89474	0.89189	0.66414
	Cst46	19	5	4.276	0.84211	0.77098	0.76841
	Cst58	19	7	4.588	0.68421	0.78805	0.68528
	Cst61	19	4	3.663	0.84211	0.734	0.35047
	Cst87	19	7	4.353	0.84211	0.75107	0.52669
	Cst103	19	11	6.124	0.94737	0.8606	0.99943
	Cst117	19	11	6.732	0.89474	0.90754	0.45846
	Cst120	19	5	3.793	0.57895	0.633	0.39019
Pop33 CA_Alpine
	Cst7	15	9	5.696	0.86667	0.85057	0.81203
	Cst12	15	6	4.583	0.86667	0.7931	0.54401
	Cst16	15	6	4.533	0.66667	0.7908	0.35376
	Cst24	15	6	4.865	0.73333	0.81149	0.49732
	Cst45	15	9	5.833	0.93333	0.86667	0.8409
	Cst46	15	7	4.733	0.66667	0.77701	0.19682
	Cst58	15	7	5.426	0.86667	0.85517	0.78269
	Cst61	15	6	4.734	0.86667	0.8092	0.81039
	Cst87	15	6	4.529	0.66667	0.75862	0.85531
	Cst103	15	11	6.615	0.93333	0.90115	0.20927
	Cst117	15	10	6.546	1	0.89195	0.75108
	Cst120	15	6	4.8	0.8	0.81149	0.52075
Pop34 CA_Mono
	Cst7	18	14	7.259	0.94444	0.92381	0.59388
	Cst12	18	6	4.104	0.66667	0.74921	0.61408
	Cst16	18	6	4.215	0.72222	0.70635	0.84323
	Cst24	18	7	4.675	0.66667	0.79524	0.5147
	Cst45	18	7	4.955	1	0.82222	0.0838
	Cst46	18	7	4.836	0.83333	0.78571	0.41259
	Cst58	18	8	5.658	0.88889	0.85397	0.56723
	Cst61	18	5	3.716	0.72222	0.73175	0.6184
	Cst87	18	8	4.869	0.66667	0.81587	0.21648
	Cst103	18	10	6.026	0.83333	0.85397	0.74935
	Cst117	18	13	7.101	1	0.9127	0.47858
	Cst120	18	5	4.184	0.66667	0.7381	0.3332
Pop35 NV_PineNut
	Cst7	41	15	6.902	0.90244	0.91238	0.94462
	Cst12	41	6	4.218	0.7561	0.75881	0.5526
	Cst16	41	6	3.942	0.63415	0.71183	0.04013*
	Cst24	41	7	4.743	0.70732	0.8112	0.43854
	Cst45	41	13	6.118	0.90244	0.87413	0.31691
	Cst46	40	9	4.878	0.775	0.79367	0.53254
	Cst58	41	9	4.776	0.68293	0.7826	0.20566
	Cst61	41	7	4.432	0.78049	0.77748	0.86719
	Cst87	40	7	4.268	0.8	0.76361	0.82187
	Cst103	41	9	5.457	0.85366	0.83168	0.07987
	Cst117	41	12	6.232	0.92683	0.88558	0.442
	Cst120	41	7	4.755	0.80488	0.80909	0.34436
Pop36 NV_Lyon
	Cst7	34	15	6.798	0.88235	0.90474	0.82515
	Cst12	34	8	4.829	0.94118	0.80597	0.09996
	Cst16	34	6	4.425	0.85294	0.75154	0.8646
	Cst24	34	8	4.872	0.85294	0.80948	0.70106
	Cst45	34	12	6.293	0.88235	0.88455	0.18308
	Cst46	34	8	4.626	0.70588	0.79895	0.05245
	Cst58	34	9	4.817	0.82353	0.79631	0.49411
	Cst61	34	6	4.086	0.85294	0.74846	0.46405
	Cst87	34	6	3.77	0.76471	0.72608	0.96206
	Cst103	34	12	6.627	0.79412	0.89991	0.00914*
	Cst117	34	12	6.412	1	0.89289	0.41461
	Cst120	34	7	4.51	0.76471	0.78139	0.94102
Pop37 NV_Mineral
	Cst7	31	16	7.257	0.93548	0.92385	0.74754
	Cst12	31	7	4.607	0.74194	0.7853	0.07868
	Cst16	31	7	4.744	0.77419	0.79059	0.84252
	Cst24	30	7	4.398	0.7	0.78136	0.27622
	Cst45	31	10	6.196	0.87097	0.88472	0.39192
	Cst46	31	7	4.894	0.83871	0.80434	0.89095
	Cst58	31	8	5.028	0.74194	0.80592	0.23088
	Cst61	31	6	4.415	0.80645	0.78741	0.03185*
	Cst87	31	7	4.538	0.93548	0.79164	0.38054
	Cst103	31	12	6.29	0.83871	0.87996	0.5596
	Cst117	31	12	6.012	0.83871	0.86832	0.27297
	Cst120	31	5	4.377	0.74194	0.79059	0.60716
Pop38 NV_Esmeralda
	Cst7	16	12	7.186	0.9375	0.92339	0.75997
	Cst12	16	6	4.402	0.75	0.7621	0.11489
	Cst16	16	6	5.16	0.9375	0.84476	0.72864
	Cst24	16	5	4.293	0.75	0.78427	0.65345
	Cst45	16	9	5.815	0.9375	0.86895	0.91922
	Cst46	16	7	5.141	0.8125	0.82661	0.15793
	Cst58	16	7	5.377	0.8125	0.85282	0.71739
	Cst61	16	7	5.071	0.6875	0.82661	0.36285
	Cst87	16	4	3.632	0.8125	0.68548	0.42639
	Cst103	16	6	4.25	0.75	0.70766	0.44594
	Cst117	16	9	5.87	0.9375	0.86895	0.98695
	Cst120	16	5	4.108	0.75	0.74395	0.48333
Pop39 WA_Okanogan
	Cst7	15	11	6.964	0.93333	0.91724	0.96517
	Cst12	15	7	5.062	0.66667	0.8092	0.10991
	Cst16	15	6	4.371	0.86667	0.72874	0.40106
	Cst24	15	7	5.271	0.66667	0.84138	0.07396
	Cst45	15	8	5.332	0.86667	0.82759	0.66861
	Cst46	15	6	4.846	0.8	0.82759	0.36383
	Cst58	15	6	4.696	0.8	0.7908	0.51349
	Cst61	15	7	4.711	0.86667	0.7954	0.73977
	Cst87	15	8	5.165	0.8	0.7954	0.51546
	Cst103	15	12	6.917	0.86667	0.91264	0.07854
	Cst117	15	11	6.651	0.93333	0.90345	0.67072
	Cst120	15	5	4.009	0.6	0.73563	0.29001
Pop40 WA_Colville
	Cst7	12	14	7.994	1	0.94928	0.63237
	Cst12	12	4	3.898	0.66667	0.77899	1
	Cst16	12	3	2.859	0.5	0.56159	0.78263
	Cst24	12	6	4.95	0.91667	0.82246	0.99261
	Cst45	12	5	3.755	0.58333	0.69928	0.41564
	Cst46	12	5	4.017	0.66667	0.74275	0.35873
	Cst58	12	6	5.015	0.83333	0.82246	0.47303
	Cst61	12	5	4.204	0.75	0.77174	0.73931
	Cst87	12	6	4.566	0.75	0.77536	0.24446
	Cst103	12	8	5.933	0.75	0.87681	0.00555*
	Cst117	12	8	5.632	0.75	0.84783	0.32777
	Cst120	12	6	4.619	0.83333	0.80072	0.91421
Pop41 ID_Bonner
	Cst7	10	12	7.711	1	0.94211	1
	Cst12	10	7	5.504	1	0.85263	0.92386
	Cst16	10	4	3.351	0.6	0.60526	0.81804
	Cst24	10	6	4.881	1	0.83158	0.90407
	Cst45	10	7	5.114	0.9	0.8	0.76764
	Cst46	10	6	4.779	0.9	0.81053	0.51461
	Cst58	10	5	4.465	0.7	0.79474	0.54997
	Cst61	10	6	4.83	0.9	0.82105	0.94309
	Cst87	10	6	4.865	0.9	0.82632	1
	Cst103	10	9	6.868	0.9	0.92105	0.7834
	Cst117	10	9	6.005	0.8	0.85789	0.48641
	Cst120	10	6	4.651	0.6	0.78947	0.26901
Pop42 ID_Clearwater
	Cst7	13	15	8.047	0.92308	0.95077	0.64499
	Cst12	13	6	4.764	0.69231	0.79385	0.26835
	Cst16	13	6	4.027	0.76923	0.71385	0.72479
	Cst24	13	9	6.055	0.92308	0.87385	0.96208
	Cst45	13	8	5.421	0.76923	0.83077	0.38923
	Cst46	13	6	4.26	0.84615	0.74462	0.24448
	Cst58	13	6	4.906	0.84615	0.82462	0.58891
	Cst61	13	7	5.296	0.92308	0.84923	0.03318*
	Cst87	13	8	5.84	0.84615	0.87385	0.55108
	Cst103	13	9	6.009	0.84615	0.87385	0.8051
	Cst117	13	9	5.608	0.92308	0.83385	0.22819
	Cst120	13	6	4.906	0.69231	0.82462	0.58619
Pop43 MT_Missoula
	Cst7	8	10	7.367	0.875	0.925	0.64136
	Cst12	8	6	4.831	0.625	0.8	0.11118
	Cst16	8	4	3.588	0.625	0.71667	0.73967
	Cst24	8	5	3.75	0.625	0.53333	1
	Cst45	8	3	2.867	0.75	0.56667	0.70006
	Cst46	8	5	4.239	0.625	0.78333	0.46527
	Cst58	8	6	5.302	0.875	0.85	0.7283
	Cst61	8	5	4.766	0.75	0.83333	0.56776
	Cst87	8	7	5.615	0.625	0.85	0.10048
	Cst103	8	9	7.054	1	0.925	0.64141
	Cst117	8	8	6.213	1	0.875	0.91645
	Cst120	8	4	3.864	1	0.775	0.38989
Pop44 OR_Crook
	Cst7	41	16	7.028	0.85366	0.91418	0.58546
	Cst12	41	5	3.845	0.82927	0.71966	0.31844
	Cst16	41	8	4.703	0.65854	0.78651	0.34335
	Cst24	41	9	4.973	0.78049	0.82355	0.76456
	Cst45	41	11	4.888	0.78049	0.7826	0.96888
	Cst46	41	6	4.296	0.78049	0.76905	0.49318
	Cst58	41	8	4.916	0.70732	0.81843	0.60041
	Cst61	41	9	5.103	0.87805	0.82565	0.98528
	Cst87	41	8	4.523	0.65854	0.7826	0.71415
	Cst103	41	13	6.49	0.92683	0.89341	0.35464
	Cst117	41	12	5.966	0.87805	0.86661	0.26886
	Cst120	41	7	4.581	0.80488	0.79554	0.11472
Pop45 OR_Ukiah
	Cst7	18	15	7.535	0.88889	0.93333	0.39468
	Cst12	18	6	4.273	0.66667	0.74286	0.29717
	Cst16	18	6	4.392	0.77778	0.7746	0.16042
	Cst24	18	7	4.713	0.72222	0.8	0.25457
	Cst45	18	9	5.302	0.88889	0.82063	0.27908
	Cst46	18	7	5.132	0.83333	0.8127	0.60871
	Cst58	18	8	5.721	0.94444	0.86667	0.99972
	Cst61	18	7	5.178	0.83333	0.83016	0.62285
	Cst87	18	7	4.833	0.77778	0.78889	0.25226
	Cst103	18	11	6.111	1	0.8746	0.43865
	Cst117	18	10	6.349	0.94444	0.89048	0.57456
	Cst120	18	5	4.307	0.83333	0.78571	0.91084
Pop46 OR_Malheur
	Cst7	15	13	7.206	0.93333	0.92414	0.37391
	Cst12	15	5	4.304	0.73333	0.78391	0.98503
	Cst16	15	7	4.604	0.86667	0.77471	0.36396
	Cst24	15	6	4.639	0.86667	0.8069	0.71141
	Cst45	15	6	4.525	0.93333	0.78391	0.07112
	Cst46	15	7	4.905	0.73333	0.8069	0.08935
	Cst58	15	8	5.516	0.86667	0.85517	0.26679
	Cst61	15	9	5.719	0.73333	0.83218	0.47273
	Cst87	15	7	4.66	0.8	0.78161	0.26965
	Cst103	15	12	6.793	0.93333	0.90575	0.16175
	Cst117	15	11	6.648	0.8	0.89885	0.16952
	Cst120	15	6	4.981	0.73333	0.82989	0.30535
Pop47 OR_Union
	Cst7	14	15	7.79	1	0.9418	1
	Cst12	14	5	4.202	0.85714	0.78836	0.95867
	Cst16	14	6	3.815	0.5	0.69048	0.12669
	Cst24	14	6	4.953	0.85714	0.82804	0.59551
	Cst45	14	7	4.999	0.78571	0.79365	0.39157
	Cst46	14	7	4.738	0.64286	0.78571	0.33489
	Cst58	14	7	5.365	0.78571	0.84656	0.9247
	Cst61	14	6	4.525	0.85714	0.77249	0.99585
	Cst87	14	5	3.798	0.85714	0.71693	0.9575
	Cst103	14	10	6.771	1	0.9127	0.47239
	Cst117	14	9	6.143	0.78571	0.88095	0.53899
	Cst120	14	5	4.431	0.71429	0.79101	0.08757
Pop48 ID_Valley
	Cst7	15	14	7.036	1	0.91264	0.82201
	Cst12	15	5	3.99	0.66667	0.75402	0.61845
	Cst16	15	6	3.789	0.8	0.68966	0.3708
	Cst24	15	6	4.792	0.8	0.81839	0.3058
	Cst45	15	9	5.054	0.8	0.78851	0.26558
	Cst46	15	7	4.748	0.86667	0.78621	0.99404
	Cst58	15	9	5.568	0.8	0.85057	0.295
	Cst61	15	8	5.428	0.86667	0.83678	0.79225
	Cst87	15	6	4.577	0.6	0.78621	0.08551
	Cst103	15	9	6.209	0.93333	0.88966	0.58553
	Cst117	15	10	6.472	0.86667	0.88966	0.77235
	Cst120	15	5	4.151	0.6	0.75172	0.30682
Pop49 ID_Lemhi
	Cst7	5	6	6	0.8	0.84444	0.79627
	Cst12	5	6	6	0.8	0.84444	0.79791
	Cst16	5	5	5	1	0.75556	1
	Cst24	5	5	5	1	0.84444	0.04908*
	Cst45	5	7	7	1	0.91111	1
	Cst46	5	5	5	0.8	0.82222	0.89737
	Cst58	5	4	4	0.8	0.82222	0.84684
	Cst61	5	5	5	0.8	0.8	1
	Cst87	5	4	4	1	0.77778	1
	Cst103	5	6	6	1	0.91111	1
	Cst117	5	7	7	1	0.93333	1
	Cst120	5	5	5	0.8	0.82222	0.89504
Pop50 WY_Teton
	Cst7	12	11	6.923	0.75	0.91304	0.08128
	Cst12	12	5	4.227	0.83333	0.77536	0.5595
	Cst16	12	6	3.898	0.33333	0.65942	0.00188*
	Cst24	12	7	5.029	1	0.82609	0.74371
	Cst45	12	8	4.424	0.66667	0.61232	0.86634
	Cst46	12	7	4.596	0.66667	0.77899	0.42185
	Cst58	12	4	3.765	0.75	0.75	0.96127
	Cst61	12	7	5.01	0.83333	0.81884	0.94064
	Cst87	12	6	4.455	0.83333	0.78623	0.69987
	Cst103	11	7	5.026	0.81818	0.74026	0.85718
	Cst117	12	11	6.923	0.91667	0.91304	0.62734
	Cst120	12	6	4.619	0.83333	0.80072	0.50387
Pop51 ID_BearLake
	Cst7	10	11	7.168	0.9	0.91579	0.81699
	Cst12	10	6	4.45	0.7	0.77895	0.5172
	Cst16	10	7	4.72	0.8	0.72632	0.83077
	Cst24	10	5	4.236	1	0.78421	0.29023
	Cst45	10	7	5.246	0.7	0.80526	0.31057
	Cst46	10	5	4.472	0.7	0.8	0.05454
	Cst58	10	5	4.378	0.8	0.75263	0.81833
	Cst61	10	6	4.651	0.9	0.78947	0.89788
	Cst87	10	6	4.709	0.8	0.80526	0.76174
	Cst103	9	7	5.431	0.77778	0.84967	0.5268
	Cst117	10	11	7.3	1	0.92105	1
	Cst120	10	6	4.702	0.7	0.8	0.20386
Pop52 UT_Cache
	Cst7	6	10	8.636	1	0.9697	1
	Cst12	6	5	4.803	0.83333	0.83333	0.94312
	Cst16	6	3	3	0.83333	0.71212	1
	Cst24	6	9	7.955	0.83333	0.95455	0.28761
	Cst45	6	3	2.818	0.5	0.43939	1
	Cst46	6	6	5.773	1	0.89394	1
	Cst58	6	5	4.803	0.83333	0.83333	0.94312
	Cst61	6	6	5.621	1	0.86364	0.837
	Cst87	6	7	6.591	1	0.92424	0.1406
	Cst103	6	8	7	0.83333	0.90909	0.61537
	Cst117	6	8	7.136	0.83333	0.92424	0.50971
	Cst120	6	6	5.333	1	0.81818	1
Pop53 UT_Weber
	Cst7	9	10	7.137	0.88889	0.92157	0.30113
	Cst12	9	6	4.892	0.77778	0.82353	0.36696
	Cst16	9	6	4.461	0.77778	0.71895	0.95708
	Cst24	9	7	5.716	0.88889	0.86928	0.38334
	Cst45	9	6	4.039	0.44444	0.56209	0.16827
	Cst46	9	7	5.391	0.66667	0.8366	0.59129
	Cst58	9	9	6.912	0.88889	0.92157	0.31822
	Cst61	9	6	4.595	0.77778	0.78431	1
	Cst87	9	5	4.497	0.66667	0.76471	0.47013
	Cst103	9	9	6.745	0.77778	0.90196	0.13782
	Cst117	9	8	6.333	0.88889	0.89542	0.88887
	Cst120	9	6	5.052	0.77778	0.81046	0.76867
Pop54 UT_Wasatch
	Cst7	10	9	6.466	0.8	0.9	0.60019
	Cst12	10	6	5.008	0.8	0.82105	0.59719
	Cst16	10	6	4.421	0.7	0.68421	0.75637
	Cst24	10	7	5.555	0.8	0.86316	0.58754
	Cst45	10	7	5.184	0.7	0.77895	0.16134
	Cst46	10	7	5.319	1	0.84737	0.97082
	Cst58	10	6	5.267	0.8	0.84737	0.93979
	Cst61	10	5	4.639	0.9	0.81053	0.942
	Cst87	10	8	5.872	0.9	0.86316	0.85791
	Cst103	10	8	5.247	0.8	0.79474	0.67367
	Cst117	10	9	6.16	0.8	0.87895	0.78217
	Cst120	10	5	4.465	0.8	0.79474	0.69455
Pop55 UT_Utah
	Cst7	14	12	7.113	0.92857	0.91799	0.05114
	Cst12	14	7	4.955	0.71429	0.81481	0.58428
	Cst16	14	6	4.046	0.78571	0.70899	0.45368
	Cst24	14	13	7.256	0.85714	0.92328	0.10627
	Cst45	14	7	4.43	0.71429	0.71429	0.70957
	Cst46	14	8	5.832	0.85714	0.87302	0.91276
	Cst58	14	7	5.227	0.85714	0.84127	0.80495
	Cst61	14	7	5.341	0.71429	0.84392	0.07715
	Cst87	14	7	5.635	0.78571	0.85979	0.30224
	Cst103	14	10	6.771	0.92857	0.9127	0.47622
	Cst117	14	10	6.438	0.92857	0.89153	0.92448
	Cst120	14	7	5.346	0.78571	0.83862	0.77495
Pop56 NV_Schell
	Cst7	9	7	5.402	0.88889	0.84314	0.55607
	Cst12	9	4	3.93	0.77778	0.78431	0.85718
	Cst16	9	4	3.418	0.44444	0.60131	0.18768
	Cst24	9	7	5.863	1	0.87582	1
	Cst45	9	5	3.928	0.55556	0.71895	0.66132
	Cst46	9	6	5.312	0.77778	0.84314	0.55653
	Cst58	9	6	5.312	0.66667	0.84314	0.55467
	Cst61	9	5	4.395	0.55556	0.78431	0.0446*
	Cst87	9	5	4.395	0.77778	0.78431	0.22898
	Cst103	9	6	4.99	0.77778	0.8366	0.2993
	Cst117	9	10	6.922	0.88889	0.9085	0.35811
	Cst120	9	5	4.02	0.66667	0.70588	0.53718
Pop57 NV_Snake
	Cst7	8	7	5.589	0.875	0.83333	0.77227
	Cst12	8	6	5.302	1	0.85	0.98224
	Cst16	8	5	4.374	1	0.775	0.9145
	Cst24	8	5	4.622	0.25	0.80833	0.00249*
	Cst45	8	3	2.99	0.625	0.69167	0.4793
	Cst46	8	6	5.053	0.75	0.81667	0.57988
	Cst58	8	6	5.125	0.5	0.79167	0.02457*
	Cst61	8	5	4.367	1	0.75833	0.76371
	Cst87	8	6	4.964	0.875	0.78333	0.96951
	Cst103	8	5	4.456	0.625	0.79167	0.16075
	Cst117	8	7	5.615	0.875	0.85	0.12444
	Cst120	8	5	4.213	0.875	0.76667	0.71556
Pop58 NV_Nye
	Cst7	5	4	4	0.6	0.73333	1
	Cst12	5	5	5	1	0.84444	1
	Cst16	5	4	4	0.6	0.64444	0.61781
	Cst24	5	4	4	0.8	0.77778	0.69317
	Cst45	5	5	5	1	0.84444	0.85144
	Cst46	5	6	6	1	0.91111	1
	Cst58	5	5	5	0.8	0.75556	0.48836
	Cst61	5	4	4	0.8	0.77778	0.6966
	Cst87	5	4	4	0.6	0.53333	1
	Cst103	5	4	4	0.6	0.77778	0.69629
	Cst117	5	4	4	0.8	0.77778	1
	Cst120	5	3	3	0.6	0.6	0.61928
Pop60 UT_Sanpete
	Cst7	15	11	7.213	0.73333	0.92874	0.03931*
	Cst12	15	6	4.555	0.66667	0.77241	0.588
	Cst16	15	6	4.416	0.86667	0.76092	0.67325
	Cst24	15	8	5.228	0.93333	0.82989	0.24794
	Cst45	15	7	4.832	0.93333	0.76782	0.96613
	Cst46	15	7	4.799	0.8	0.7931	0.24458
	Cst58	15	8	5.294	0.8	0.82759	0.44112
	Cst61	15	5	3.793	0.6	0.70575	0.42794
	Cst87	15	6	4.973	0.8	0.8092	0.79487
	Cst103	15	6	4.056	0.8	0.69885	0.89918
	Cst117	15	11	6.862	0.86667	0.90805	0.54579
	Cst120	15	7	4.706	0.86667	0.76322	0.61751
Pop61 UT_BoulderMtn
	Cst7	15	12	7.043	0.73333	0.91724	0.06255
	Cst12	15	6	4.563	0.6	0.78391	0.02873*
	Cst16	15	7	4.847	0.73333	0.73103	0.61701
	Cst24	15	9	5.07	0.86667	0.75632	0.99629
	Cst45	15	8	5.099	0.8	0.7954	0.77255
	Cst46	15	8	5.577	0.8	0.85517	0.46794
	Cst58	15	8	5.448	0.6	0.84138	0.02128*
	Cst61	15	6	4.621	0.93333	0.8023	0.98937
	Cst87	15	10	6.183	0.93333	0.88276	0.36729
	Cst103	15	6	4.963	0.93333	0.82529	0.7978
	Cst117	15	8	5.587	1	0.85747	0.93956
	Cst120	15	5	3.996	0.73333	0.71724	0.31117
Pop62 CO_LaPlata
	Cst7	18	11	6.274	1	0.87778	0.9071
	Cst12	18	9	4.919	0.88889	0.78571	0.92655
	Cst16	18	7	4.576	0.83333	0.77143	0.56969
	Cst24	18	11	6.241	0.88889	0.88571	0.88495
	Cst45	18	9	4.692	0.61111	0.70159	0.06432
	Cst46	18	9	5.764	0.94444	0.86349	0.84778
	Cst58	18	8	5.122	0.77778	0.82698	0.08862
	Cst61	18	6	4.326	1	0.78254	0.22237
	Cst87	18	10	6.161	0.88889	0.87937	0.92042
	Cst103	18	7	4.891	0.94444	0.81587	0.88585
	Cst117	18	12	6.838	0.88889	0.91111	0.25534
	Cst120	18	5	3.827	0.61111	0.69048	0.21494
Pop63 CO_Chaffee
	Cst7	19	12	6.806	0.78947	0.90327	0.09485
	Cst12	19	5	3.946	0.78947	0.70697	0.72366
	Cst16	19	6	4.272	0.63158	0.6899	0.39322
	Cst24	19	8	5.485	1	0.85349	0.63421
	Cst45	19	7	4.244	0.68421	0.74253	0.62418
	Cst46	19	6	4.261	0.78947	0.77383	0.18818
	Cst58	19	7	5.053	0.68421	0.82219	0.27686
	Cst61	19	7	4.795	0.84211	0.80654	0.26843
	Cst87	19	8	5.418	0.73684	0.84495	0.15081
	Cst103	19	6	4.074	0.84211	0.73969	0.53404
	Cst117	19	10	5.709	0.78947	0.83784	0.42359
	Cst120	19	6	4.434	0.63158	0.7155	0.49869
Pop64 AZ_Coconino
	Cst7	18	10	6.653	0.83333	0.90794	0.1509
	Cst12	18	7	4.904	0.72222	0.78095	0.39205
	Cst16	18	9	5.206	0.77778	0.81746	0.1944
	Cst24	18	10	5.528	0.77778	0.82381	0.52768
	Cst45	17	5	3.726	0.64706	0.72371	0.17415
	Cst46	18	9	5.439	0.72222	0.82857	0.01418*
	Cst58	18	8	5.777	0.66667	0.86667	0.06325
	Cst61	18	7	4.299	0.72222	0.73651	0.28079
	Cst87	18	10	5.891	0.94444	0.86508	0.39113
	Cst103	18	6	4.562	0.77778	0.79683	0.46704
	Cst117	18	11	5.807	0.83333	0.83016	0.49099
	Cst120	18	8	4.957	0.94444	0.8	0.06681
Pop65 AZ_Mogollon
	Cst7	15	10	6.586	0.8	0.90115	0.174
	Cst12	15	7	5.053	0.86667	0.82069	0.11104
	Cst16	15	7	4.507	0.8	0.71724	0.43652
	Cst24	15	11	6.361	0.86667	0.88276	0.29425
	Cst45	15	7	4.377	0.66667	0.75402	0.63029
	Cst46	15	7	5.338	0.86667	0.85057	0.25499
	Cst58	15	7	5.689	0.66667	0.87126	0.06265
	Cst61	15	7	4.618	0.86667	0.75862	0.69031
	Cst87	15	7	5.572	1	0.85977	0.53719
	Cst103	15	7	5.013	0.8	0.82989	0.77353
	Cst117	15	10	6.183	0.8	0.88276	0.09341
	Cst120	15	7	4.916	0.66667	0.81149	0.26258
Pop66 AZ_Cochise
	Cst7	10	11	7.605	0.9	0.94211	0.60613
	Cst12	10	7	5.376	0.9	0.83158	0.774
	Cst16	10	7	5.184	0.8	0.77895	0.74958
	Cst24	10	8	6.159	0.9	0.88947	0.6915
	Cst45	10	6	4.702	0.6	0.8	0.06676
	Cst46	10	5	3.94	0.9	0.72632	0.23502
	Cst58	10	7	5.399	0.8	0.84211	0.72298
	Cst61	10	6	5.163	0.9	0.83684	0.45591
	Cst87	10	7	5.376	0.8	0.83158	0.77746
	Cst103	10	6	4.702	1	0.8	0.60763
	Cst117	10	11	6.714	1	0.88421	0.95416
	Cst120	10	5	4.053	0.7	0.67368	0.7115
Pop67 NM_Cibola
	Cst7	11	11	6.915	1	0.90909	0.9115
	Cst12	11	6	4.324	0.72727	0.77489	0.29617
	Cst16	11	8	5.321	0.81818	0.80087	0.79714
	Cst24	11	7	5.42	0.81818	0.83983	0.55877
	Cst45	11	6	4.474	0.72727	0.77056	0.55689
	Cst46	11	7	5.021	0.63636	0.78788	0.29526
	Cst58	11	8	6.029	0.81818	0.88312	0.21137
	Cst61	11	6	4.488	0.63636	0.74892	0.40083
	Cst87	11	4	3.569	0.54545	0.70563	0.54849
	Cst103	11	5	4.436	0.81818	0.77489	0.34127
	Cst117	11	11	7.217	0.90909	0.92208	0.83137
	Cst120	11	6	4.828	1	0.81818	0.38535
Pop68 NM_Otero
	Cst7	20	10	6.436	0.9	0.89359	0.72746
	Cst12	20	7	4.987	0.75	0.83077	0.62736
	Cst16	20	5	2.87	0.4	0.39487	0.68813
	Cst24	20	7	5.246	0.95	0.8359	0.53706
	Cst45	20	6	4.184	0.8	0.75769	0.54902
	Cst46	20	5	3.743	0.55	0.68333	0.03386*
	Cst58	20	8	5.656	0.95	0.86154	0.61139
	Cst61	20	7	4.974	0.8	0.81795	0.91733
	Cst87	20	7	5.226	0.9	0.83718	0.81761
	Cst103	20	6	4.214	0.7	0.7359	0.17834
	Cst117	20	8	5.779	0.85	0.87179	0.72948
	Cst120	20	7	5.137	0.85	0.83205	0.32252
