# Supplementary material for: Deep ecomorphological and genetic divergence in Steller's Jays (Cyanocitta stelleri, Aves: Corvidae)
Source: Ecol Evol. 2022 Nov 30;12(12):e9517. doi: 10.1002/ece3.9517 (PMC9712489; doi:10.1002/ece3.9517)
Supplement: Supplementary file 7 — Table S7 [file ECE3-12-e9517-s006.xlsx]

## Sheet: GenePop locus pair by grp
TABLE S7: Pairwise comparison tests for linkage disequilibrium. Asterisks (*) indicate significant p-values at the 0.05 level.
Coastal	Locus#1	Locus#2	P-Value	Std Error	Switches		Interior	Locus#1	Locus#2	P-Value	Std Error	Switches		Rocky	Locus#1	Locus#2	P-Value	Std Error	Switches
	Cst7	Cst12	0.34557	0.045883	1610			Cst7	Cst12	0.6274	0.045437	486			Cst7	Cst12	0.60653	0.045996	578
	Cst7	Cst16	0.38149	0.046664	1650			Cst7	Cst16	1	0	391			Cst7	Cst16	0.98524	0.010076	392
	Cst12	Cst16	0.55278	0.043517	7193			Cst12	Cst16	0.96339	0.015658	2983			Cst12	Cst16	0.53464	0.043849	1345
	Cst7	Cst24	0.86003	0.031141	915			Cst7	Cst24	1	0	233			Cst7	Cst24	0.82492	0.036942	231
	Cst12	Cst24	0.79659	0.036058	4539			Cst12	Cst24	0.55677	0.042089	2605			Cst12	Cst24	0.44758	0.048011	975
	Cst16	Cst24	0.47823	0.0418	4316			Cst16	Cst24	0.71949	0.038343	1831			Cst16	Cst24	0.69511	0.043695	643
	Cst7	Cst45	0.44389	0.046368	361			Cst7	Cst45	0.04108*	0.019702	105			Cst7	Cst45	0.12097	0.030906	344
	Cst12	Cst45	0.83066	0.03159	2572			Cst12	Cst45	0.17818	0.033024	1347			Cst12	Cst45	0.36286	0.04072	1262
	Cst16	Cst45	0.10601	0.028067	2621			Cst16	Cst45	0.22442	0.036833	947			Cst16	Cst45	0.21056	0.038625	858
	Cst24	Cst45	0.98074	0.012976	1446			Cst24	Cst45	0.06911	0.021577	734			Cst24	Cst45	0.29783	0.039329	642
	Cst7	Cst46	0.09474	0.028547	1065			Cst7	Cst46	0.0948	0.027387	450			Cst7	Cst46	0.97603	0.014293	310
	Cst12	Cst46	0.20209	0.033784	4780			Cst12	Cst46	0.32009	0.040375	3571			Cst12	Cst46	0.82165	0.036513	1043
	Cst16	Cst46	0.49216	0.04344	4776			Cst16	Cst46	0.7508	0.034918	2721			Cst16	Cst46	0.8802	0.028311	801
	Cst24	Cst46	0.50479	0.044139	2725			Cst24	Cst46	0.40454	0.041396	2111			Cst24	Cst46	0.209	0.038273	526
	Cst45	Cst46	0.27388	0.039044	1520			Cst45	Cst46	0.74561	0.038233	1130			Cst45	Cst46	0.94194	0.020482	721
	Cst7	Cst58	0.21603	0.040817	574			Cst7	Cst58	0.85916	0.034651	254			Cst7	Cst58	0.82532	0.037103	281
	Cst12	Cst58	0.17758	0.03508	3248			Cst12	Cst58	0.04432*	0.014868	2543			Cst12	Cst58	0.80808	0.034618	1372
	Cst16	Cst58	0.47417	0.0432	3182			Cst16	Cst58	0.50187	0.043064	1919			Cst16	Cst58	0.36698	0.042619	948
	Cst24	Cst58	0.76389	0.040082	1806			Cst24	Cst58	0.88822	0.027199	1488			Cst24	Cst58	0.73377	0.040802	668
	Cst45	Cst58	0.13055	0.031937	948			Cst45	Cst58	0.60682	0.043742	768			Cst45	Cst58	0.55224	0.046169	957
	Cst46	Cst58	0.80829	0.036989	1992			Cst46	Cst58	0.56649	0.042698	2246			Cst46	Cst58	0.67573	0.043968	764
	Cst7	Cst61	0.53307	0.048783	686			Cst7	Cst61	0.08494	0.027346	201			Cst7	Cst61	0.99585	0.00415	725
	Cst12	Cst61	0.14465	0.030218	3393			Cst12	Cst61	0.42866	0.042785	1970			Cst12	Cst61	0.17153	0.030384	2425
	Cst16	Cst61	0.83963	0.031303	3361			Cst16	Cst61	0.72558	0.039179	1520			Cst16	Cst61	0.0103*	0.006562	1624
	Cst24	Cst61	0.49967	0.044247	1965			Cst24	Cst61	0.29711	0.042435	1227			Cst24	Cst61	0.52054	0.045583	1288
	Cst45	Cst61	0.99715	0.00285	1130			Cst45	Cst61	0.18747	0.036705	610			Cst45	Cst61	0.65702	0.041352	1543
	Cst46	Cst61	0.91835	0.023002	2099			Cst46	Cst61	0.21151	0.031389	1846			Cst46	Cst61	0.94889	0.019459	1412
	Cst58	Cst61	0.16587	0.033227	1348			Cst58	Cst61	0.21582	0.03803	1117			Cst58	Cst61	0.28978	0.03808	1795
	Cst7	Cst87	0.3806	0.046529	1073			Cst7	Cst87	0.08178	0.02597	333			Cst7	Cst87	0.37572	0.046797	308
	Cst12	Cst87	0.25893	0.038023	4598			Cst12	Cst87	0.68444	0.039502	2700			Cst12	Cst87	0.96014	0.015354	1274
	Cst16	Cst87	0.68448	0.039632	4481			Cst16	Cst87	0.48537	0.041607	2086			Cst16	Cst87	0.99969	0.00031	872
	Cst24	Cst87	0.18785	0.032531	2824			Cst24	Cst87	0.17207	0.031563	1648			Cst24	Cst87	0.68874	0.042296	591
	Cst45	Cst87	0.99105	0.006319	1618			Cst45	Cst87	0.04258*	0.017272	885			Cst45	Cst87	0.84478	0.034091	882
	Cst46	Cst87	0.61413	0.044825	3031			Cst46	Cst87	0.66341	0.040214	2450			Cst46	Cst87	0.20855	0.03634	779
	Cst58	Cst87	0.70549	0.03763	2034			Cst58	Cst87	0.91829	0.023455	1718			Cst58	Cst87	0.94686	0.021556	867
	Cst61	Cst87	0.21001	0.035787	2126			Cst61	Cst87	0.64076	0.040588	1335			Cst61	Cst87	0.09098	0.02201	1595
	Cst7	Cst103	0.39787	0.047862	387			Cst7	Cst103	0.74427	0.04309	65			Cst7	Cst103	0.13869	0.033082	572
	Cst12	Cst103	0.98791	0.007404	2545			Cst12	Cst103	0.5444	0.045115	1083			Cst12	Cst103	0.65717	0.038056	1920
	Cst16	Cst103	0.00344*	0.002425	2795			Cst16	Cst103	0.59961	0.045438	792			Cst16	Cst103	0.35945	0.041318	1362
	Cst24	Cst103	0.31815	0.04306	1555			Cst24	Cst103	0.3197	0.042895	538			Cst24	Cst103	0.35194	0.043669	989
	Cst45	Cst103	0.37978	0.047036	745			Cst45	Cst103	0.84594	0.0342	297			Cst45	Cst103	0.0024*	0.001438	1362
	Cst46	Cst103	0.7504	0.041592	1717			Cst46	Cst103	0.25846	0.039956	858			Cst46	Cst103	0.78816	0.035691	1212
	Cst58	Cst103	0.94486	0.017868	963			Cst58	Cst103	0.04425*	0.017781	603			Cst58	Cst103	0.25294	0.037905	1503
	Cst61	Cst103	0.08055	0.024197	1190			Cst61	Cst103	1	0	423			Cst61	Cst103	0.09454	0.023472	2605
	Cst87	Cst103	0.94586	0.021036	1687			Cst87	Cst103	0.01695*	0.010915	667			Cst87	Cst103	0.25715	0.037464	1308
	Cst7	Cst117	0.85887	0.03287	324			Cst7	Cst117	0.03393*	0.017521	74			Cst7	Cst117	0.96855	0.016229	133
	Cst12	Cst117	0.61276	0.044098	2487			Cst12	Cst117	0.78102	0.037459	1247			Cst12	Cst117	0.9681	0.01514	597
	Cst16	Cst117	0.82158	0.034269	2491			Cst16	Cst117	0.96266	0.016785	843			Cst16	Cst117	0.29338	0.042619	408
	Cst24	Cst117	0.71912	0.042478	1418			Cst24	Cst117	0.45452	0.046685	608			Cst24	Cst117	0.11864	0.031736	269
	Cst45	Cst117	0.23109	0.039137	593			Cst45	Cst117	0.28822	0.044207	315			Cst45	Cst117	0.89619	0.029104	404
	Cst46	Cst117	0.43156	0.046151	1539			Cst46	Cst117	0.11998	0.030918	975			Cst46	Cst117	0.27924	0.044576	328
	Cst58	Cst117	0.02534*	0.013448	961			Cst58	Cst117	0.07824	0.025094	646			Cst58	Cst117	0.66635	0.046138	372
	Cst61	Cst117	0.79304	0.03762	1154			Cst61	Cst117	0.08374	0.025981	493			Cst61	Cst117	0.0496*	0.019577	851
	Cst87	Cst117	0.89416	0.027483	1724			Cst87	Cst117	0.94708	0.017572	775			Cst87	Cst117	0*	0	358
	Cst103	Cst117	0.01316*	0.008184	645			Cst103	Cst117	0.40736	0.048789	181			Cst103	Cst117	0.98971	0.005893	638
	Cst7	Cst120	0.88577	0.030371	1458			Cst7	Cst120	0.01892*	0.013333	487			Cst7	Cst120	0.05022	0.019713	458
	Cst12	Cst120	0.28792	0.036001	6467			Cst12	Cst120	0.23863	0.034006	4191			Cst12	Cst120	0.92627	0.019482	1644
	Cst16	Cst120	0.33091	0.039684	6238			Cst16	Cst120	0.83818	0.029592	3271			Cst16	Cst120	0.54208	0.04472	1085
	Cst24	Cst120	0.46665	0.043436	3966			Cst24	Cst120	1	0	2684			Cst24	Cst120	0.83256	0.033208	820
	Cst45	Cst120	0.03105*	0.01535	2235			Cst45	Cst120	0.97391	0.012864	1383			Cst45	Cst120	0.65171	0.043956	1089
	Cst46	Cst120	0.24574	0.037228	4209			Cst46	Cst120	0.34872	0.039993	3807			Cst46	Cst120	0.96278	0.011667	935
	Cst58	Cst120	0.95186	0.014814	2768			Cst58	Cst120	0.85956	0.026873	2627			Cst58	Cst120	0.04267*	0.014331	1200
	Cst61	Cst120	0.50135	0.044673	2966			Cst61	Cst120	0.7581	0.034645	2136			Cst61	Cst120	0.80171	0.02987	2133
	Cst87	Cst120	0.90613	0.021685	3818			Cst87	Cst120	0.26174	0.037138	2916			Cst87	Cst120	0.53912	0.045102	1117
	Cst103	Cst120	0.26289	0.035933	2364			Cst103	Cst120	0.05243	0.019659	1080			Cst103	Cst120	0.99499	0.003697	1701
	Cst117	Cst120	0.9782	0.011561	2314			Cst117	Cst120	0.64767	0.044426	1233			Cst117	Cst120	0.94515	0.019868	525
Markov chain parameters
Dememorisation : 1000
Batches : 100
Iterations per batch : 10000

## Sheet: GenePop locus pair across grps
P-value for each locus pair across all populations						Markov chain parameters
(Fisher's method)						Dememorisation : 1000
-----------------------------------------------------						Batches : 100
Locus pair		Chi2	df	P-Value		Iterations per batch : 10000
-------------------- -------- --- --------
Cst7	Cst12	4.05746	6	0.6689
Cst7	Cst16	1.95708	6	0.923603
Cst12	Cst16	2.51251	6	0.867065
Cst7	Cst24	0.686514	6	0.994778
Cst12	Cst24	3.23384	6	0.778977
Cst16	Cst24	2.86112	6	0.826065
Cst7	Cst45	12.2332	6	0.056963
Cst12	Cst45	5.84847	6	0.440377
Cst16	Cst45	10.5929	6	0.101804
Cst24	Cst45	7.80547	6	0.252704
Cst7	Cst46	9.47373	6	0.148636
Cst12	Cst46	5.86927	6	0.437993
Cst16	Cst46	2.24635	6	0.895706
Cst24	Cst46	6.30808	6	0.389578
Cst45	Cst46	3.29686	6	0.77077
Cst7	Cst58	3.75224	6	0.710162
Cst12	Cst58	10.1155	6	0.119872
Cst16	Cst58	4.8761	6	0.559799
Cst24	Cst58	1.39485	6	0.966171
Cst45	Cst58	6.25859	6	0.394855
Cst46	Cst58	2.34618	6	0.885269
Cst7	Cst61	6.19814	6	0.401364
Cst12	Cst61	9.08705	6	0.168741
Cst16	Cst61	10.1424	6	0.118783
Cst24	Cst61	5.1207	6	0.528429
Cst45	Cst61	4.19406	6	0.650433
Cst46	Cst61	3.38224	6	0.759565
Cst58	Cst61	9.13699	6	0.166019
Cst7	Cst87	8.89728	6	0.179438
Cst12	Cst87	3.54206	6	0.738366
Cst16	Cst87	2.2045	6	0.899963
Cst24	Cst87	7.60971	6	0.268113
Cst45	Cst87	6.66808	6	0.352636
Cst46	Cst87	4.93097	6	0.552696
Cst58	Cst87	0.977417	6	0.986454
Cst61	Cst87	8.80563	6	0.184808
Cst7	Cst103	6.38499	6	0.381472
Cst12	Cst103	2.08009	6	0.912187
Cst16	Cst103	14.4139	6	0.02534
Cst24	Cst103	6.6598	6	0.353457
Cst45	Cst103	14.3355	6	0.026105
Cst46	Cst103	3.75644	6	0.709597
Cst58	Cst103	9.09844	6	0.168117
Cst61	Cst103	9.75522	6	0.135346
Cst87	Cst103	10.9825	6	0.088919
Cst7	Cst117	7.1351	6	0.308534
Cst12	Cst117	1.53871	6	0.956882
Cst16	Cst117	2.92173	6	0.818604
Cst24	Cst117	6.4998	6	0.369587
Cst45	Cst117	5.63716	6	0.465036
Cst46	Cst117	8.47293	6	0.205461
Cst58	Cst117	13.2586	6	0.039109
Cst61	Cst117	11.4314	6	0.075925
Cst87	Cst117	>32.217254	6	<1.48e-05
Cst103	Cst117	10.4779	6	0.105914
Cst7	Cst120	14.1604	6	0.027895
Cst12	Cst120	5.50901	6	0.480369
Cst16	Cst120	3.78955	6	0.705131
Cst24	Cst120	1.89085	6	0.929458
Cst45	Cst120	7.8535	6	0.249034
Cst46	Cst120	4.98979	6	0.545123
Cst58	Cst120	6.70986	6	0.348514
Cst61	Cst120	2.3768	6	0.881993
Cst87	Cst120	4.11359	6	0.661308
Cst103	Cst120	8.57864	6	0.198698
Cst117	Cst120	1.02565	6	0.984621
